# Supplementary material for: Study of Dispersed Repeats in the Cyanidioschyzon merolae Genome
Source: Int J Mol Sci. 2024 Apr 18;25(8):4441. doi: 10.3390/ijms25084441 (PMC11050394; doi:10.3390/ijms25084441)
Supplement: Supplementary file 1 [file ijms-25-04441-s001.zip]

Archive with 90 entries (86 files):
- ijms-2902088-supplementary/
- ijms-2902088-supplementary/supplement/
- ijms-2902088-supplementary/supplement/s1/
- ijms-2902088-supplementary/supplement/s1/circos_plot_1.pdf
- ijms-2902088-supplementary/supplement/s1/circos_plot_10.pdf
- ijms-2902088-supplementary/supplement/s1/circos_plot_11.pdf
- ijms-2902088-supplementary/supplement/s1/circos_plot_12.pdf
- ijms-2902088-supplementary/supplement/s1/circos_plot_13.pdf
- ijms-2902088-supplementary/supplement/s1/circos_plot_14.pdf
- ijms-2902088-supplementary/supplement/s1/circos_plot_15.pdf
- ijms-2902088-supplementary/supplement/s1/circos_plot_16.pdf
- ijms-2902088-supplementary/supplement/s1/circos_plot_17.pdf
- ijms-2902088-supplementary/supplement/s1/circos_plot_18.pdf
- ijms-2902088-supplementary/supplement/s1/circos_plot_19.pdf
- ijms-2902088-supplementary/supplement/s1/circos_plot_2.pdf
- ijms-2902088-supplementary/supplement/s1/circos_plot_20.pdf
- ijms-2902088-supplementary/supplement/s1/circos_plot_3.pdf
- ijms-2902088-supplementary/supplement/s1/circos_plot_4.pdf
- ijms-2902088-supplementary/supplement/s1/circos_plot_5.pdf
- ijms-2902088-supplementary/supplement/s1/circos_plot_6.pdf
- ijms-2902088-supplementary/supplement/s1/circos_plot_7.pdf
- ijms-2902088-supplementary/supplement/s1/circos_plot_8.pdf
- ijms-2902088-supplementary/supplement/s1/circos_plot_9.pdf
- ijms-2902088-supplementary/supplement/s1/cyanidio_repeats_dir.csv
- ijms-2902088-supplementary/supplement/s1/cyanidio_repeats_inv.csv
- ijms-2902088-supplementary/supplement/s1/fig2_1.jpg
- ijms-2902088-supplementary/supplement/s1/fig2_10.jpg
- ijms-2902088-supplementary/supplement/s1/fig2_11.jpg
- ijms-2902088-supplementary/supplement/s1/fig2_12.jpg
- ijms-2902088-supplementary/supplement/s1/fig2_13.jpg
- ijms-2902088-supplementary/supplement/s1/fig2_14.jpg
- ijms-2902088-supplementary/supplement/s1/fig2_15.jpg
- ijms-2902088-supplementary/supplement/s1/fig2_16.jpg
- ijms-2902088-supplementary/supplement/s1/fig2_17.jpg
- ijms-2902088-supplementary/supplement/s1/fig2_18.jpg
- ijms-2902088-supplementary/supplement/s1/fig2_19.jpg
- ijms-2902088-supplementary/supplement/s1/fig2_2.jpg
- ijms-2902088-supplementary/supplement/s1/fig2_20.jpg
- ijms-2902088-supplementary/supplement/s1/fig2_3.jpg
- ijms-2902088-supplementary/supplement/s1/fig2_4.jpg
- ijms-2902088-supplementary/supplement/s1/fig2_5.jpg
- ijms-2902088-supplementary/supplement/s1/fig2_6.jpg
- ijms-2902088-supplementary/supplement/s1/fig2_7.jpg
- ijms-2902088-supplementary/supplement/s1/fig2_8.jpg
- ijms-2902088-supplementary/supplement/s1/fig2_9.jpg
- ijms-2902088-supplementary/supplement/s1/fig4_1.jpg
- ijms-2902088-supplementary/supplement/s1/fig4_10.jpg
- ijms-2902088-supplementary/supplement/s1/fig4_11.jpg
- ijms-2902088-supplementary/supplement/s1/fig4_12.jpg
- ijms-2902088-supplementary/supplement/s1/fig4_13.jpg
- ijms-2902088-supplementary/supplement/s1/fig4_14.jpg
- ijms-2902088-supplementary/supplement/s1/fig4_15.jpg
- ijms-2902088-supplementary/supplement/s1/fig4_16.jpg
- ijms-2902088-supplementary/supplement/s1/fig4_17.jpg
- ijms-2902088-supplementary/supplement/s1/fig4_18.jpg
- ijms-2902088-supplementary/supplement/s1/fig4_19.jpg
- ijms-2902088-supplementary/supplement/s1/fig4_2.jpg
- ijms-2902088-supplementary/supplement/s1/fig4_20.jpg
- ijms-2902088-supplementary/supplement/s1/fig4_3.jpg
- ijms-2902088-supplementary/supplement/s1/fig4_4.jpg
- ijms-2902088-supplementary/supplement/s1/fig4_5.jpg
- ijms-2902088-supplementary/supplement/s1/fig4_6.jpg
- ijms-2902088-supplementary/supplement/s1/fig4_7.jpg
- ijms-2902088-supplementary/supplement/s1/fig4_8.jpg
- ijms-2902088-supplementary/supplement/s1/fig4_9.jpg
- ijms-2902088-supplementary/supplement/s1/freq_consensus.txt
- ijms-2902088-supplementary/supplement/s1/readme.docx
- ijms-2902088-supplementary/supplement/s1/similarity_gypsy_copia.txt
- ijms-2902088-supplementary/supplement/s2/
- ijms-2902088-supplementary/supplement/s2/genome.fasta
- ijms-2902088-supplementary/supplement/s2/iseed.txt
- ijms-2902088-supplementary/supplement/s2/mat
- ijms-2902088-supplementary/supplement/s2/mat.f
- ijms-2902088-supplementary/supplement/s2/mat.txt
- ijms-2902088-supplementary/supplement/s2/nnn
- ijms-2902088-supplementary/supplement/s2/nnn.f
- ijms-2902088-supplementary/supplement/s2/nom.txt
- ijms-2902088-supplementary/supplement/s2/readme.engl
- ijms-2902088-supplementary/supplement/s2/readme.rus
- ijms-2902088-supplementary/supplement/s2/run1
- ijms-2902088-supplementary/supplement/s2/run3
- ijms-2902088-supplementary/supplement/s2/scan2_1_new
- ijms-2902088-supplementary/supplement/s2/scan2_1_new.f
- ijms-2902088-supplementary/supplement/s2/scan2_1_new_inver
- ijms-2902088-supplementary/supplement/s2/scan2_1_new_inver.f
- ijms-2902088-supplementary/supplement/s2/szap.txt
- ijms-2902088-supplementary/supplement/s2/uni.txt
- ijms-2902088-supplementary/supplement/s2/uni1
- ijms-2902088-supplementary/supplement/s2/uni1.f
- ijms-2902088-supplementary/supplement/s2/uni1.txt
