# Supplementary material for: Study of Dispersed Repeats in the Cyanidioschyzon merolae Genome
Source: Int J Mol Sci. 2024 Apr 18;25(8):4441. doi: 10.3390/ijms25084441 (PMC11050394; doi:10.3390/ijms25084441)
Supplement: Supplementary file 1 [file ijms-25-04441-s001.zip › ijms-2902088-supplementary/supplement/s1/cyanidio_repeats_dir.csv]

chromosome	left	right	z	class_num	v1	v2
1	795	1308	5.88529	20	65 66 0 67 68 69 70 71 72 73 74 75 76 0 0 0 77 78 79 80 81 82 83 84 85 86 87 88 89 90 91 92 93 94 95 96 97 98 99100101102103104105106107108109110111112113114115116117118119120 0 0 0 0 0 0 0 0 0 0121 01221231241251261271281291301311321331341351361371381391401411421431441451461471481491501511521531541551561571581591601611621631641651661671681691701711721731741751761771781791801811821831841851861871…	GCGATCTCTTTGTTCGGTGCGTCCGTACACTTTTGTCGTTGCATGTTTTTGCGCCCAACATTTGGTGTTCGCAGCAC********TAAATATATGCA*TTTTTCTGTTGCAGATCATATCAAGCATGTCGTA*CGTTCCGCGGCGTATATTCAGTATAGAACGTCTTCTCATATTCA**TCATGGACTCCAACGCATTGCGCTCTCTTTAATGTTTCTGCGCAACAGTGTACGATTG*CAGTGCTCTGCGGAACGATACTGCACTCGCGTGTACTACTTTGTTGTCCATTGGCTGCTATTGGAAC*************TTTTACGTATGTCGCACTAGTGCA*GGTATTGCATC***GACTGCCATCGACTCACCGAT***GATCCATATTGCTTGTGT…
1	2996	3558	5.17016	17	34 35 0 36 37 38 39 0 0 0 0 40 41 42 43 44 45 46 47 48 49 50 51 52 53 54 55 56 57 58 59 60 61 62 63 64 65 66 67 68 69 70 71 72 73 74 75 76 77 78 79 80 0 81 82 83 0 0 0 84 85 86 87 88 89 90 91 92 93 94 95 96 97 98 99100101102103104105106107108109110111112113114115 0 0116117118119120121122123124125126127128129130131132133134135136137138139 0140141142143144145146147148149150151 0 0 0 015215315415515…	GCGTCGTCGCAGCAAAACTCACTAGTCGCTACCTGTGCACCGGGTTTCCAGGGCAACGAAGGCAAAGGTTTGCAACCCACCGACGTCGCCGTAAAAGCAA*******TATTCATAGGCACGCTCGTGCTCATAGGAAATCA*******TTCCTCTACGTTCCGAGAGAGATTCCCAGTCCAGTCGTTCCATGTGTATCGCCTCTGAATCA*******CGGCCCATGGGCAAGATTTCAGAGTGCTCTCCGCGCACATCTGTAGCCGCATTCATTCATTCGTTCGTTCGTTCAT*TCATTCGTATTCACCGATCTTGTGTAC**ATGTCTGCAACATTGTCATAACAGAGGATCAGCATAGACATGATATAGACCTTAAACGACGTAAACGTCAACGCGC…
1	3534	4055	5.72013	2	13 14 15 16 17 18 19 20 21 22 23 24 25 26 0 0 0 27 28 29 30 31 32 33 34 0 0 0 0 35 36 37 38 39 40 41 42 43 44 45 46 47 48 49 50 51 52 53 54 55 56 57 58 59 60 61 62 63 64 65 66 67 68 69 70 71 72 73 74 75 76 77 78 79 80 81 82 83 84 85 86 87 88 89 90 91 92 93 94 95 96 97 98 99100101102103104105106107108109110111112113114115116117118 0119120121122123124125126127128129130131132133134135136137138139140…	CTCCTCGTCAGCGCGGCAGCAACGCATCTTGTTCAC**AAGGTTATCCGAAGGGATCAGGTA**********CGTCCCGCATTGCTTCGTAGGGTCCTTGCACACACAAAATGACGGCAGCAGCACCTGTTGTTGTTGCTGCTG***TTGTTGCAATTGTTGCTGCTGTTGCAGGTTATTGTTGTTGCTGAACGGGATGTACGTGCAGTT******CTGCGTCTCGGCGTCGCAGCACTCGG*****GGCCGCATACAGTATAGCTCGAGTTCGATACGTTGCTAGTGGTGCCGCTCAGCGAGTTCGACACAAACCCGTAGGTCTGGCACACGTACTCGGTAACCGGCTGGAAGCACTCGTTGC******CGAGCCCCAGGCAGCAACCCGCCTCCAGA…
1	5435	6011	5.52999	19	17 18 19 20 21 22 23 24 25 26 27 28 29 30 31 32 33 0 0 34 35 36 37 38 39 40 41 42 43 44 45 46 47 48 0 49 50 51 0 0 0 0 0 0 0 0 0 0 52 53 54 55 56 57 58 59 60 61 62 63 64 65 0 0 66 67 68 69 70 71 72 73 74 75 76 77 78 79 80 81 82 83 84 85 0 0 86 87 88 89 90 91 92 93 94 95 96 97 98 99100 0 0 0 0 0 0 0 010110210310410510610710810911011111211311411511611711811912012112212312412512612712812913013113213…	CAAACAACCAAAAAAGACCATCCGCGCCCCGCCAGAATGCCGCGCTATCTCGGCCTCCGGGATTGTAAGAGGGAAGGGAGACGTCTTTCGGCCCGTAAACGGGAGGAGCATCTGTTGTTTCGCTCCCGCTCACCCAGGTCCAGAATCCGCTCTCAGTATCGTA****TAGCCACATGTCGTTAAGCGCACCGAAGCTCGAATTCACATCGTAACCGTCGCCACCAAACAACCAGAAATGCTGCTCGTCCGCCTGCCAATATGCGCTTGCATAACGACTGCCAGGTATATTGGCTGGGCTGCTTATGCCGAGTGTGCCATATACTCCTGGTTGGCCGGCTTCTGCGGAACCTCC*TATCCACGTCCACTCGAGCGAGGTCAGGTTGAAGCTCCAAAAATC…
1	7337	7891	5.15959	10	31 32 33 34 35 36 37 38 39 40 0 41 42 43 44 45 46 47 48 49 50 51 52 53 54 55 56 57 58 59 60 61 62 63 64 65 66 67 68 69 70 71 72 73 74 75 76 77 78 79 80 81 82 83 84 85 86 87 88 89 90 91 92 93 94 95 96 97 98 99100101102103104105106107108109110 0111112113114115116117118119120121122123124125126127128129130131132133134135136137138139140141 0 0 0142143144145 0 014614714814915015115215315415515615715815…	AACTGAAATCAGATCAT*****GTTTGCCTGCTTGATCAGAGTCGCTGAAT**GTGTAGCTGCTTTTTCAAGACGGTGCCTAGCATCATGAACAATTGTATTCCCAGAGGCGTCGTTCCGTAACTGTTTAGTTGAGTAGCGGGCAATTTATAAGTACCATATACACCTTTGGCGATCCGACAGTCTTCCCAGCAGGATCCACGAAAATCTCGGCATAGTTATCGAGCAAACAGCGAG**AGTTGGCGACCAAGTCTACGGACAAATTCTGTCTCGAACTTCAACCGTGCTCAGGCAATGATGCCAGCACCTGTTTCGCAATGTGCTTTTCTTACAGCAC*ATTGCCCAGTACATATCCTTTTTTCTTGAACGCTCTACCCAGACATATTGCCCTGGATT…
1	7912	8419	7.09692	12	34 35 36 37 38 39 40 41 42 43 44 45 46 47 48 49 50 51 52 53 0 0 54 55 56 57 58 59 60 61 62 63 64 65 66 67 68 69 70 71 72 73 74 75 76 77 78 79 80 81 82 83 84 85 86 87 88 89 90 91 92 93 94 95 96 97 98 99100101102103104105106107108109110111112113114115116117118119120121122123124125126127128129130131132133 0 013413513613713813914014114214314414514614714814915015115215315415515615715815916016116216316…	TCATGCTACGATCTAGCTTCTGAAATATTTTTCGCA*ATCTAACCTGCGGGCTGCTTGC*GTGGTTCAGCTGCTTACCCTACAGTATCCAAAGAAAACAGAAAACAGAAGCTAAATACATGCTCGCAACTAGATATTCGCAATTTATCCCCCAGAGTAGAAG**TTGAAAGCCG*AAATCAACCTTCAATTTGACGA*******TTCGCCTTCTTGGCAGAATCTACCTCGAAAGGGTAAAATCTGTGGAGATGGTACATCCCGTTTCCTCGCCGTAGTGGCG*GTGTTCAAACACGACCCACGTTGCTCCTCTTCGGCACCGC*****TTTCCCAGTACACACGGGGAAGGCTGTGTT****GGTCAGCACCGT*GCCGTAGTAGTCTAGCTTCTTCT…
1	9444	10012	5.58852	1	28 29 30 31 32 33 34 35 36 37 38 39 40 41 42 43 0 0 44 45 46 47 48 49 50 51 0 0 0 0 0 52 53 54 0 0 0 0 0 0 0 55 56 57 58 59 60 61 62 0 63 64 65 66 0 0 67 68 69 70 71 72 73 74 75 76 77 78 79 80 81 82 83 84 85 86 87 88 89 90 91 92 93 94 95 96 97 98 99100101102103104105106107108109 0 0 0110111112113114115116117118119120121122123124125126127128129130131132133134135136137138139140141142143144145146147…	TGCGGGGGGATCTTTCCCGGCAACGAATTCGGCGAATGGGTCTGAGTCGTCAGAAACACAATGC*******GCCCGCGC****GATATTTTCAGCTTCGGCAACAGCTCCCGACATAGAAGCAAATGGCTCAGATGGCATACCTGCATGGT***********TTTCTCGATGCCGTCCACCGTGAAACGCGGTTTCTTGTCCCGCGGATGCCATATTGCGGCATTGCAGATCAGGGCATCCAGGTGATCGACGCGCGCCACACTCGATAGCGCTCTCACAAACTTCAACACAGAGGCGAAATCAGCCAGATCACAA*TGCAGCACTGTATAGGCGTCCTTTGGAAGGTTTACGCTGTTTGCTGCGCGC****TCCGCCCGGTCGACGTCACGACATGCC…
1	11469	11925	18.2801	7	109110 0 0 0111112 0 0113114115116117118119120121122123124125126127128129130131132133134135136137138139140141142143144145146147148149150151152153154155156157158159160161162163164165166167168169170171172173174175176177178179180181182183184185186187188189190191192193194195196197198199200201202203204205206207208209210211212213214215216217218219220 0 02212222232242252262272282292302312322332342352362…	TGTTTCAAACTTCAAACAAGTCTAGTCAAGTGTTTTTTCCCAGCATATACCA*CAAGCGTCCAAAGAGCGTTCTTTTTCA***AAAAAAATA******GGAAAGCTATGAAAAAGCAAGTCCACGATCCTGGAGGTCCAGTGTCGCCGGCTGCCAGAAAAAACAAAAACAATACCGAGCCCAGAAGATAAAGTAGAGAAAAAGAAGCAAATGGGGGAGGCCCCACGTCGAAGGCG***GCAAGAAAG***ACAACTGGACAACGAGATGGTGGTTAAAGGCTGTCTTCTTAAAAATATCAAAGATTCCTAGAGGGAAAAGTTGGTAGA*CGCTATCAAAACACGTGTCGACTCGTACTCCAAGAGCATTTTCAAGGCGTCGTCAGGACCGATGCATTTG…
1	12011	12578	73.8015	3	9 10 11 12 13 14 15 16 17 18 19 20 21 22 23 24 25 26 27 28 29 30 31 32 33 34 35 36 37 38 39 40 41 42 43 44 45 46 47 48 49 50 51 52 53 54 55 56 57 58 59 60 61 62 63 64 65 66 67 68 69 70 71 72 73 74 75 76 77 78 79 80 81 82 83 84 85 86 87 88 89 90 91 92 93 94 95 96 97 98 9910010110210310410510610710810911011111211311411511611711811912012112212312412512612712812913013113213313413513613713813914014114…	GCTTCGCGGGTACTCGAAACAAG*******GGGGACTGGAGTATTTACGACTATG***GGGCGATGAAGTACCTCA*CGAATCTGAAGCAACATTTGACAACGAACCTCGAATGTTTCATGATACGCGCCGTGGTTGCACTCTACCCGGACATCTCTCGCAAAGGAAAATCGG********CGATTATCAATGGCATCAAGAACGATCGCAAGCATGAAGATGAGATCGAATTCGTCGGAGAGAAGGCGACAAACGAGAGCACAAAAGAAGCTTCTGTGATCCGTAAGGCTAGAGAAGAGCACCGAGCACTCTTGGG*TTGGCGAATCCAACAGAAAAGATATCAGAGTTGAAAAAAGATAAGGAA***AGATACTATCGCCTCGTCCTGCG*CTATTT…
1	13527	14085	9.64184	6	21 22 0 0 23 24 25 0 0 0 26 27 28 29 30 31 0 0 32 33 34 35 36 37 38 39 40 41 42 43 44 45 46 47 48 49 50 51 52 53 54 55 56 57 58 59 60 61 62 63 64 65 66 67 68 69 70 71 72 73 74 75 76 77 78 79 80 81 82 83 84 85 86 87 88 89 90 91 92 93 94 95 96 97 98 9910010110210310410510610710810911011111211311411511611711811912012112212312412512612712812913013113213313413513613713813914014114214314414514614714814…	GAGTACCGTAAATAGCAAGGAACGTGTGGAGTTTGTGAACCGAGACTTTAACTCTGCCATCAATATCAGACGGTGTGCAGTGATGTGGAAGAAACTTCCAAAGTTGACAAGAGAGAATTTTGTTGGGCAAACTCTCAAACTCGGACTATATGAGAAAAGAATGGAACCAGTAGTAGGAGGCCGGCCGA****GAGCCTGGGAGGCTTCTGCACGTCAGTTGGGAACGTCTTGTCCAGAACGGATTCCTCGCCACTACTGTACAC*******************CGCGGGCGTCGTTCGACTTTTGGAAAGTGTTCGGTG**TCAGGGGTGCCCACTC********TAGACAACAACGATCGCGTGAACAGTTCATGTCCGTTGTGCAAGCATGGAGTCG…
1	14581	15103	5.05484	20	64 65 66 67 68 69 70 71 72 73 74 75 76 77 78 79 80 81 82 83 84 85 86 87 88 89 90 91 92 93 94 95 96 97 98 99100101102103104105106107108109110 0 0 0 0111112113114115116117118119120121 0 0 0 0 0 0 0 0 0 0 0122123 0 0124125 0 0 0 0 0 0126127128129130131132133134135136 0 0 0137138139140141142143144145146147148149150151152153154155156157158159160161162163164165 0 016616716816917017117217317417517617717…	AGCGTCATGCAGCATTCAGCCTTGCCCCGCGATCATTCAGCAGTCTTATGAGCTATCTGCAGCCCACTCGCCCAGATCAATAACTTGGGCATCTGGTGGAGCAGTTCCGCCGGATTCGAG**GAATCGGTACCACCACAGCTGCAGTAATTCATAGGCCAAAAGTGTAATACCAAACTGCGGAGCTGATCTCGCCATACGGGGGCCAAATCCCTTC******CAAAATGCCGTGCCACCTTCTTCTGCGTAAATATGTCGCACACAGTCCCACATGCCCCGGTAAACCTGAGACTGTGTGCCCCGATGCGCTTGCATCGTCGTCTTGACCACGTCAAATGGAGTTGTAACACCAGCAGCGATAGATCCGGCAATGATTCCAGCCAACAAA**CTGTTCT…
1	16569	17025	17.9843	13	84 85 86 87 88 89 90 91 92 93 94 95 96 97 98 99100101102103104105106107108109110111112113114115116117118119120121122123124125126127128129130131132133134135136137138 0139140141142143144145146147 0148149150151152153154155156157158159160161162163164165166167168169170171172173174175176177178179180181182183184185186187188189190191192193194195196197198199200201202203204205206207208209210211212213214215…	GCGATCCACGCTCCACTTTCCATTTTCATCTTCTTCGCATAGTGCCTCGATGCGCTCTTTGCAGCGATCACACTAGAATATGATAACAGATTCCAGTATGTCGACAG*CGGTCTACCTACGACCGC**TG**TCGGATAGCTCGTGAACACTTGCCGCATCCCTCGG*TACATGCCGCTGACGGATACAGAACGCTGGCCTCGGCAACCGCCTCCGTTTCGGCACCCGGTCGCAT*ACCCTCTAATCAAAGACTGTGCTGCGCGAATCCATTGGCTTGTGCACGCTCTTCTGTACACGCTAGCACATACTGTTGCAT*******TCAAGAGAGGATTTGCGCTAAGCAACGTCGTCCACG*GTGAAGTATGTATCGGAATGAAAATCCACGCTAAAGAA…
1	17324	17817	9.73077	15	51 52 53 54 55 56 57 58 59 60 61 62 63 64 65 66 67 68 69 70 71 72 73 74 75 76 77 78 79 80 81 82 83 84 85 86 87 88 89 90 91 92 93 94 95 96 97 98 991001011021031041051061071081091101111121131141151161171181191201211221231241251261271281291301311321331341351361371381391401411421431441451461471481491501511521531541551561571581591601611621631641651661671681691701711721731741751761771781791801811821831…	CTGAATAAT*TGAAAAATATCTGAATCGAGCATACAACATACACGTATGGAGAGCA*GAAGAAAGGAGGCTTATACGCATGGATTGCC*AAAAATGATTTGATCTAGTTCACGGACCTCTGCTGAAGGGCATTGCGAATCATCTTGATTCCAGTGACATACCGAATGCAAGCGGCAGAGCG**TCGAAAGAGCCACACCCAAAC*ACGATCGTGCATCCGAAACCCACGTATGAATCGGTAATTCTTTATCGCTGCACTTTAGATATCAATGCTGTTGGTATGAAACAAGTTCGGGA******GGAAAAGTCCAGATCTAT***GAACAGAGCGACTCGTCCCACGTTCCATTTGCATCCCACCCGGGTGGAGCGCTTCATCGTCGATTTCCCAGGGCG…
1	18364	18935	5.25964	5	32 33 34 35 36 37 38 39 40 41 42 0 0 0 0 0 0 0 0 0 0 0 43 44 45 46 47 48 49 50 51 52 53 54 55 56 57 58 59 60 61 62 63 64 65 66 67 68 69 70 71 72 73 74 75 76 77 78 79 80 81 82 83 84 85 86 87 88 89 90 91 92 93 94 95 96 97 98 99100101102103104105106107108 0 0 0109110111112113114115116117118119120121 0122123124125126127128129130131132133134135136 0 0 0 0 0 0 0 0137138139140141142143144145146147148149…	GCACA*CCGCGTATAACAGTCTCAGTCGCTAACGGTGAACAGTGCGAATAGCGACTGCGCCTGTCCAACGCTGCCGTGTACATCGCACCGCCCATAGAGGCGTTCGCG***ACCGATCGCCCCTTCATAGCGGAGACGT*TTCGAATTGCTGCATGATCCGTTCGCAT************CAAGTCGTAGCATCCACGCTAGAC**TTCAGATCG*****CATCGCCCAGATACCAATCCGTGGAACTATTCGAGTCCTCCGCATGCTGCCGAGCTCGATTAGTACTGTGAACGCGCGCTGCAGTCGCTGCACGCTGGTCCATTTCAAAGGCGGGATAGACGCCTTTGGGGTACGATAGTTTGCCGACCTCTCGAGCAGGGACCCCGCTGACAATCGTG…
1	18948	19425	5.63903	16	136137138139140141142143144145146147148149150151152153154155156157158159160161162163164165166167168169170171172173174175176177178179180181182183184185186187188189190191192193194195196197198199200201202 0203204205206207208209210211212213214215216217218219220221222223224225226227228229230231232233234235236237238239240241242243244245246 0 0247248249250251252253254255256257258 0 0 0 0 0 0 02592602612…	AACAATGCCTGTCGCGTGGTCGATCATAAC*ACCACTTCC******GATCCGCGCTGCGGGGTGAATATCGACCGCGAAACACTTTGAGATCTCGCTCTGAAGAAAGAGTGCCAGAACTTTGCGATCCTGGCGCCAGAGCAGGTGTGCCAGTCGATAGGCCTGCAACGCAGCATAGCCCTTGCTATACATGAGCACC******GCTACACAGTGTTTCATAGCGGGATCGCGGCGCACAACAGCGAGAAGATCCGCACGTATCGCCTCCCTATACGACTTGTCTTGATAAAG*TGCGTCACGAAAAAGCTTCACGTATTGGGTTGCC*****TGAAAGAACGGTGAAGCAAGCTCATTCGCCAGATGAAAAGCCAGCGTATCCTCCAAGCATCGGTGGT…
1	24479	24964	12.1171	13	48 49 50 51 52 53 54 55 56 57 58 59 60 61 62 63 64 65 66 67 68 69 70 71 72 73 74 75 76 77 78 79 80 81 82 83 84 85 86 87 88 89 90 91 92 93 94 95 96 97 98 99100101102103104105106107108109110111112113114115116117118119120121122123124125126127128129130131132133134135136137138139140141142143144145146147148149150151152153154155156157158159160161162 016316416516616716816917017117217317417517617717817918…	GTAGTTGCCGACGCATCTGATGCAAACATGATATTCGTGATATGCGCGTCGCTTGCCACTTTTATCTACGTTGTACCCAGTCTCTGTGTACCTTAGGCAGCGGTGACAATCGTTCCGTAGATAGCTGTTTTCCTGTGTCCACAGCATCTTCTCAGTCACCGAGGACCGTCCTGTAGCGCATGAACACTTGTTTCATCGCTCGGAA*CGTGCCCTTGACGATTACAGAAGCATCCTCTCCGTGCCATTCTCTGTTTCCGTTCTCGGTGGCATGCCCTACGATCACGGTCTTCTTCTGGGCGTTCTCACTGGTGAGTACGTTGATCAACGCCCGCTCGAGCACGAGATGTTCCAA*******TCGACCTCGAATTACTTGAGCGC**GACTTTATCCACAC…
1	25258	25754	7.87446	15	50 51 0 52 53 0 0 0 54 55 56 57 58 59 60 61 62 63 64 65 66 67 68 69 70 71 0 0 0 72 73 74 75 76 77 78 79 80 81 82 83 84 85 86 87 88 89 90 91 92 93 94 95 96 97 98 99100101102103104105106107108109110111112113 0114115116117118119120121122123 0 012412512612712812913013113213313413513613713813914014114214314414514614714814915015115215315415515615715815916016116216316416516616716816917017117217317417517…	GCTTGGGGCATGACGATCGAAAACCTGATGCATACGTGATTCGACAATATTGTACGAAAGAA*AAGGAGAAGCGTGGACGCTTGCATGTATGAACTGGA***AAATCTTATCTGGTATTTTATGAGGTCCCGCTCGAGTGCCTGTTGAATCAGCATGATGGCGGTGGCATGACCTCCATTCCCGTGGCAGATACCCTCATTAGTATCAGTCGGAAAACACAACCGAAAATCGTTAAACAACCTACGACGCAGTTATTTCGTACCACTGCACTCCCAGCATCAACACCGTTCATCTAAAAATGTTCCGAAGAATACAAAAAAAAACAAGAACAGAATATATCATTCAGAGTTCCTGACATGGGTGTGGATACGCCGCTGCCGCCACACTCGTTGTTCACA…
1	26044	26608	6.40032	5	26 27 28 29 30 31 32 33 34 35 36 37 38 39 40 41 42 43 44 45 46 47 48 49 50 51 52 53 54 0 0 0 55 56 57 58 59 60 61 62 63 64 65 66 0 0 0 0 0 0 0 0 0 0 67 68 69 70 71 72 73 74 75 76 77 78 79 80 81 82 83 84 85 86 87 88 89 90 91 92 93 94 95 96 97 98 99100101 0102103104105106107108109110111112113114115116117118119120121122123124125126127128129130131132133134 0 0 0 0 0 0135 01361371381391401411421431441…	GCAAGTGCACCGTGCCGTGTTCGTTGTAGGTTGAGGTGAACGCACAGAAGCGAGCCCGGTGATTGCTCCAGAGCCCCGCTTCAAGCAATTATCGT**GTCGCAGAGCGCTGCAGGTCGCATACACGTGGGTCTCGTCAATAGCTCCGGGCTCGACGCTGCCGCAACATCTGCTTTTGCTCAGAGTGCCTGTCGGGTATACCTGCAACGCTCAACGTCTGTCTCCATGGATGCGGCTCTAGGCGCACTGCCACCCGGTCGCACGGGTCGCGTGCTGCTCTTGGACCCCGCCGCAACCGACACTTTCTCACTCTACGCCGAAACGATACCAGCCTGGCCCGCGGCATGGCACGTTTCGTACTGTGCAGTGTTGGGAAAACGCCCCAGCAGCTGGAGCGTCC…
1	27642	28226	6.57177	17	26 27 28 29 30 31 32 33 34 35 0 0 36 37 38 39 0 0 40 41 42 43 44 45 46 47 48 49 50 51 52 53 54 55 56 57 58 59 60 61 62 63 64 65 66 67 68 69 70 71 72 73 74 75 76 77 78 79 80 81 82 83 84 85 86 87 88 89 90 91 92 93 94 95 96 97 98 99100101102103104105106107108109110111112113114115116117118119120121122123124125126127128129130131132133134135136137138 0 0139140 0141142143144145146147148149150151152153 0…	TGCGAAACGCATTCGTAGTGACCTGCATGCGGCTGCTCTAGCCGAAGCGAGCACTCCTGCT***GCAACGGAGACCACTTC*GTTTCGTCAGCGAGTGCAAA********CGATCTGTCGAGCGCCGTTTTTCGAGGCTACCGCTAAAATTGGCGAATGGGCTCGTCAGCTGAAGCGTTTTTCAGAGACGCGTCCCGATCCCAAGGAAGCCTCTATGGACGAAATGACCGCCTATGTTCGAGCGTTGCGCCACAACCAAGCAGAGCAGGCCGTGGTGTCTGCGCTCTTGCACATCGTCGAGCGTTTGAGTGCCGAAACCTTCGATCAGGCCTATTTTCGGGAGCTGCTCTCCCTAGAGCGCGATCTCCTGACTGGCGAAGCGGAACGCCGCAGCGCTTC…
1	28454	29043	6.01095	17	28 29 30 31 32 33 34 35 0 0 0 36 37 0 0 0 0 0 0 38 39 40 41 42 43 44 45 46 47 48 49 50 51 52 53 54 55 56 57 0 58 59 60 61 62 63 64 65 66 67 68 69 70 71 72 73 74 75 76 77 78 79 80 81 82 83 84 85 86 87 88 89 90 91 92 93 94 95 96 0 97 98 99100101102103104105106107108109110111112113114115116117118119120121122 0 0 0 0 0 0 0 0 0 0 0 0 0 0 0123124125126127128129130131132133134135136137138 0 0 0 0 0 0 0 …	CGAGCCGCCATTCTGCAATGTCGCCGGCTCGAGAGCCGCGCAGCAAACCTCCCGGCCAAAGTGCAGACGTCATGGAGCGGCAT******GACGAA***GACAGCAATCCCCACGTTAAAAGCGTTGAGCACCAGCTGAGCGACATGAACGCTACTTCCCGGATGGATGCGAG***TCTGGGGCGATCTTCCCGTTCAGAGAATGA*GGCCTCCATGCGTCACGAGCTGCAGACCCTAGAGGCGGATCGCTCTCTGCTCATTCTGCGTCAGACGCCTAATATCTTGC**GCCCGGTACGTCCACGCGGATGGCATCACAGCGCTTTCGCCGAGCTTTGCCAGAGGGCGCTTCGATGCCGGAGTCGCCCGCTGCAGAGGCGGATTCCGCAGACGCCAAGGC…
1	30634	31182	7.99671	10	39 40 0 0 41 42 43 44 45 46 47 48 49 50 51 52 53 54 55 56 57 58 59 60 61 62 63 64 65 66 67 68 69 70 71 72 73 74 75 76 77 78 79 80 81 82 83 84 85 86 87 88 89 90 91 92 93 94 95 96 97 98 99100101102103104105106107108109110111 01121131141151161171181191201211221231241251261271281291301311321331341351361371381391401411421431441451461471481491501511521531541551561571581591601611621631641651661671681691…	TCCTGAAAACGC*******TGGGGTATAGTCGCAAAAAATGA*******GTCCTAGTTCAATGACGG**CCACTGTCTACCGAAATCACATCTACAGCAA*AGTTCCTGGAATCTCACTATCGGTCTGATGTACAGGGATGTCATTGTTTTCTACAGTCGATGAGACTTGCTTCGAATGAAACGGTCAGAGCTTATGTGGATATTTGCGGAGCAGGGAGCCCGTTG**********TTTGTACGATCGATTTCGAAGAGAGCGATCATATCGTTATTTGGTCAAGCTGCAGTGGATTCAAGTGACGGCCTCAGTTTGGCTCGCAGAGGAGGCTCATACAGGAACACCATCCACTTTGTCGAATGGTTGAAGACTATCGCTTGGTGTCTGGCGACGTGTT…
1	31518	32101	10.3002	6	19 20 21 22 23 0 0 0 0 0 0 0 0 0 0 0 0 0 0 0 0 0 0 0 0 0 0 0 0 0 0 0 24 25 26 27 28 29 30 31 32 33 0 0 34 35 36 37 38 39 40 41 42 43 44 45 46 47 48 49 50 51 52 53 54 55 56 57 58 59 60 61 62 63 64 65 66 67 68 69 70 71 72 73 74 75 76 77 78 79 80 81 82 83 84 85 86 87 88 89 90 91 92 93 94 95 96 97 98 99100101102103104105106107108109110111112113114115116117118119120121122123124125126127128129130131132…	TCGAAGAATCCTTGCTTGCACTGGTGCTTCATCCAGAGGCAATAAACCTATGGTTTTCGTGAATCGTGACTTCAGAGCTGCCCTCAAACTGAGACGGTGTGCGGTACAGAGTACGAGACCCGATGAGCTGACGCGATCCAACTTCCTGGGGCAGCCTCTCAGGCTCGGAGTCTACGTGGAAAAACTCAAATCGATAGCAGGAGGCAGGTCAAACAAGGCTGGAAGGCGTCTGGACACAGACACAA*CTACAC******ACACACATGTGTATATCCATATCCGCTCGGTCATTATAGAACGTTTTCGTGGCATTGGATATCCATGCATCGCTGGTCGACGCTAGTTCAGGGTGCGGCGTTCC**GCGAGCCGCTCGCA***ACCGGAAAAGTGTTTGCG…
1	34112	34699	5.2915	17	26 27 28 29 30 31 32 33 34 35 36 37 0 0 0 0 0 0 0 0 0 38 39 40 41 42 43 44 45 46 47 48 49 50 51 52 53 54 55 56 57 58 59 60 61 62 63 64 65 66 67 68 69 70 71 72 73 74 75 76 77 78 79 80 81 82 83 84 85 86 87 88 89 90 91 92 93 94 95 96 97 98 99100101102103104105106 0 0 0107108109110111112113114115116117118119120121122123124125126127128129130131132133134135136137138 0 0 01391401411421431441451461471481…	TTCGTGCCGCTCACGGAATAAGTTCGTGAATGCACGCTCCTCGCTGCCGTACACGAGAC****GCAGTCTAGGACTCCAGCACTCTATCATGTACGCCTGTCCAGGGATCGTCCGCAGGAGCCTGCGGGACGCTGAGGCACGCGCTGAAGCGCGGAATCCCTCGCATCAGTCTTCGTGTTTTTCGGTGGCATTCCGGTGAGCGGACAGCGCCTACATCAGGCGCGCTCCACACGGACTCGGTTACTCTTCTGGGTTTCGACTCTCGTTAGAAACGCTTTGGAGCTTGCCTCGAGTGTGCTGCAATCATTAGCATCGCTACTCGACG*******CGCCACTGTATTCGGGATCAGCTGGGCAACGTCGTTCGACGTGTTGCCAGCGTACTGCATCTCCTG…
1	37739	38217	5.07226	2	14 15 16 17 18 19 20 21 22 0 0 0 0 0 0 0 0 23 24 25 26 27 28 29 30 31 32 33 34 35 36 37 38 39 40 41 42 43 44 45 46 47 48 49 50 51 52 53 54 55 56 57 58 59 60 61 62 63 64 65 66 67 68 69 70 71 72 73 74 75 76 77 78 79 80 81 82 83 84 85 86 87 88 89 90 91 92 93 94 95 96 97 98 99100101102103104105106 0 0 0 0 010710810911011111211311411511611711811912012112212312412512612712812913013113213313413513613713…	TGCC*CGCATCCGAGCGGCGGAATTCGGCTGCAGCAGGAAGGTATCCAGAACGTTTTTGGGTTC*****************CGTTTTCGC*GCCGCAGTGCTCATGGACATGAGTGAGGTGGTAGGCAACCCAGACGAGGTGCCGCAGCGACGGAGTATCTATTTTGACATGGTTCAAAGTCGGGACTTTAGTCGCTTCGAGGGTGAATGGTATCTCGAGGAAATAAGAGAAACCGCAGACGATGCTGGGAGCGTATCACCAGCAGAGGAGGATCGTGCAGCTGCCGAGGGCGGTGACGCTACACATCCTGTACCCAGTACGATCCTAGGCTACGTGGTTGAGATCGTACCCCGTCATATGGTTCCCGTGCGATTGGTAGAATGGCGCATTCGGGAGGA…
1	39942	40540	6.5289	17	26 27 28 29 30 31 32 33 34 35 36 37 0 0 0 0 0 0 0 0 0 38 39 40 41 42 43 44 45 46 47 48 49 50 51 52 53 54 55 56 57 58 59 60 61 62 63 64 65 66 67 68 69 70 71 72 73 74 75 76 77 78 79 80 81 82 83 84 85 86 87 88 89 90 91 92 93 94 95 96 97 98 99100101102103104105106 0 0 0107108109110111112113114115116117118119120121122123124125126127128129130131132133134135136137138 0 0 01391401411421431441451461471481…	TTCGTGCCGCTCACGGAATAAGTTCGTGAATGCACGCTCCTCGCTGCCGTACACGAGAC****GCAGTCTAGGACTCCAGCACTCTATCATGTACGCCTGTCCAGGGATCGTCCGCAGGAGCCTGCGGGACGCTGACGCACGCGCTGAAGCGCGGAATCCCTCGCATCAGTCTTCGTGTTTTTCGGTGGCATTCCGGTGAGCGGACAGCGCCTACATCAGGCGCGCTCCACACGGACTCGGTTACTCTTCTGGGTTTCGACTCTCGTTAGAAACGCTTTGGAGCTTGCCTCGAGTGTGCTGCAATCATTAGCATCGCAACTCGACG*******CGCCACTGTATTCGGGATCAGCTGGGCAACGTCGTTCGACGTGTTGCCAGCGTACTGCATCGCTGT…
1	40660	41062	9.99981	13	124125126127128129130131132133134135136137138139140141142143144145146147148149150151152153154155156157158159160161162163164165166167168169170171172173174175176177178179180181182183184185186187188189190191192193194195196197198199200201202203204205206207208209210211212213214215216217218219220221222223224225226227228229230 02312322332342352362372382392402412422432442452462472482492502512522532542552…	ACACCCTCAGTGCCGCCTTCGCAG*CGGTGACACATGACTATGGGAATGCGTCCCTTGTGTCCGTCATACTATCTCCTTCGAGAACTG**AACTGCGGCGCGTGAAGGCATGCTGTATTGTTCA*GCACATGCTCGTGACGGCTATCGAAATCGCTCCTGAGCGCTGTCCACGGTTTGCGCACCCTGTGCCGTACGCCATGATCACGACTTGCTCTGAGCGATGCGTCGTCAACGAGT***CTGCTCACTGCATCAACAAGCGCACTGCATCGCATTGGATAGAGCGTTTAGGGTATGCGACGTGCTCCACGATGA********AATACGTACCGAAAGGAACAACCAGGCCGGAG**CGACTCGAGAATTTTCGATCCAT**AGGCATGAGAC*TGGG…
1	41114	41615	8.98137	15	52 53 54 55 56 57 58 59 60 61 62 63 64 65 66 67 68 69 70 71 72 73 74 75 76 77 78 79 0 0 0 0 0 0 0 0 0 80 81 82 83 84 85 86 87 88 89 90 0 0 0 0 0 0 0 0 91 92 93 94 95 96 97 98 99100101102103104105106107108109110111112113114115116117118119120121 0 0 0 0 012212312412512612712812913013113213313413513613713813914014114214314414514614714814915015115215315415515615715815916016116216316416516616716816917…	TGC******CTCGAAGCACAA*CATCGAAAATCTGAAAAATGCTGCATTCCAATATGCTGCACGCGAGAA*GAGGTGAACACGCACGGGAGGCTTGTATGGATGC*GCTTCTTCACAGTATCGGATTTTTTTCCAACGCTTGTTCCAGGGGGGTGCGAATCCTCTTGACGCTGGTGACGACACGAATTCCAGT*GCAA*GAACATCGAAACAGCCACTCCCAAGAGACAACCGAGCATCCCAAAACGATCGTTGAGTCCATAGGCCGGTAGTGCTGCACGTCGAATGTCGAGACTGTCCATCTAAAACACAACTGTAAACTTATGAACAAGATAGCACAGACCGCGTCATTCAGTGT*CGCACTCGAATCCGACGTGTAC**GCAGTGGAGCAACGGAC…
1	42451	42808	6.48404	11	14 15 16 17 18 19 0 0 0 20 21 22 23 24 25 26 27 28 29 30 31 32 0 0 0 0 0 0 0 33 34 35 36 37 38 39 40 41 42 43 44 45 46 47 48 49 50 51 52 53 54 55 56 57 58 59 60 61 62 63 64 65 66 67 68 69 70 71 72 73 74 75 76 77 78 79 80 0 0 0 0 81 82 83 84 0 0 0 0 0 0 85 86 87 88 89 90 91 92 93 94 95 96 97 98 99100101102103104105106107108109110111112113114115116117118119120121122123124125126127128129130131132133…	CTCGAACTGCACAATGCGTGCATACGCTGGCGGTAGACCAACGCTCGGATCCCAGGGTGTTTTCCGAAACGAAGGCAACGGTCGATAGTTTGCGTACCGTTCCC**GAACAGGGCAAT*CGGTGG****GTGTATCGACCTCATCCGGAA***********AGAGGAGCTCGTCGCGTTCGACCTGCTGGGTATCGATCGCATCGAGCGAAGGTGTCTCCTCTGAAGACGTTTCCGCCTTTTCGGATGCAAGAGGCTCACGAGTCGCGCGTTGCCTGGAATGCGGAGCACTCGACGCATCGCTTGCAGTCCCTATGTCTGAAGCGTCATCGGATACCGAGTCGTCGTCGTCGTCGTCGTCATCGCTCGCAAGAGAT
1	43468	43953	5.26699	8	101102103104105 0 0 0 0 0 0 0 0 0 0 0106107108109110111112113114115116117118119120121122123124125126127128129130131132133134135136137138139140141142143144145146147148 0 0149150151152153154155156157158159160161162163164165166167168169170171172173174175176177178179180 0 0181182183184185186187188189190191192193194195196197198199200201202203204205 02062072082092102112122132142152162172182192202212222…	TTCCACCAGGAGATACGAAC*GACTCGCTCGCCAGCGAATGGCTCG*******ACGTTTGCCATATTCGAGCT***GTCGTCGCGAATGCTCGACCTCGTCTGGATGACTTAGTACTCGAATGCG*************CACAGGTTCCTCTTTGGCATCCAGAATCGACAGAGCGG***CGAGACGTTGGTGACACTCGGCTAACCAGGTGGAGCTATCGGCAGCATGGGCAGAGCTCGCGTGCGCTCGGCCCCTGAATGGATGCTCGGAAACACCGGGGTGCTCTGCATCACATCGGTCAGCGTCCATCAGAGACTCGAGGGTGTTGGTGGCTCGTGGAAGCGCCACAGCGACGAAACTCAGGAGGCCTTGCGCTTGGATCGCC*****GCCAACCAG…
1	44343	44917	5.24123	6	21 22 23 24 25 26 27 28 29 30 31 32 33 34 35 36 37 38 39 40 41 42 43 44 45 46 47 48 49 50 51 52 53 54 55 56 57 58 59 60 61 62 63 64 65 66 67 68 69 70 71 72 0 73 74 75 76 77 78 79 80 81 82 83 84 85 86 87 88 89 90 91 92 93 94 95 96 97 98 99100101102103104105106107108109110111112113114115116117118119120121122123124125126127128129130131132 0133134135136137138139140141142143144145146147148149150151152…	GAAC**AAAGCGGTTGCGACAAACGTCTGAGCACGAGAGTCGACGTCCGCGTCGCAGTACGCGCCGCAGACTGCTCCGCAGCGGCGACGTCCTCTGACTGCTTTTGTTACGCTGTTGA*****CTGGAGTGCTGCTCGCGCTCGGTGTGAAGCACCTGAACGGACGGACAGACAGACAGATAGATAGAGAGGCAGAGAGGCAGACAGACAGACAGACAGAGAGGCAGAGAGGCAGACAGACAGACAGAGAGATAGATAGAGAGGCAGAGAGAGGTTTGGTGTTCGCTTTCGTCGCAGAACAAGGGGTTACTGGAGAAGCTGGTGGATGCAGAAGGAG*TAGCGCACACGCCTGAGCAGCGACTGGTGTAG*AGAGCGTCCACGGTACGATCGCGCTA**…
1	45061	45601	5.63645	9	4 5 6 7 8 9 10 11 12 13 14 15 16 17 18 19 20 21 22 0 23 24 25 26 27 28 29 30 0 0 31 32 33 34 35 36 37 38 39 40 41 42 43 44 45 46 47 48 49 50 51 52 53 54 55 56 57 58 59 60 61 62 63 64 65 66 67 68 69 70 71 72 73 74 75 76 0 0 77 78 79 80 81 82 83 84 85 86 87 88 89 90 91 92 93 94 95 96 97 98 99100101102103104105106107108109110111112113114115116117118119120121122123124125126127128129130131132133134135…	GAGTCTGGTCGGCGTCGTTGCAGCGAGCCTTCAGCACACGACTCTTGTACGTAGGTAGCGGACGGGAGTTTCTCGGGGTGCGTTCATCCTCTCGGACACGCTGCCAACTGGCCTCCCA*AGACTCATCTTTGGTTTGTTGGCGCTTCC**GGGACCTAGCAGCAATTAGGAACGGCTTGTTCTTTGCTGCTGTCGCCGTTGTCGTTGCGCTCCTGGGGAAGACGCCGCTGAACGGTGTACTGTGCCGGCCCGCAAGACAACTTGCTGCTGCGTGAACACAATCCTTCTATAATAAATTATGAACGGAACGGAACTACGAGAGACACTGGAGGATCTGATCAAAGAGGTGGTGCA******************AGCATCGCGGGAAGCGT*TGGATACCC…
1	46969	47463	7.0076	13	75 76 77 78 79 80 81 82 83 84 85 86 87 88 89 90 91 92 93 94 95 96 97 98 99100101102103104105106107108109110111112113114115 0 0 0116117118119120121122123124125126127128129130131132133134135136137138139140141142143144145146147148149150151152153154155156157158159160 0 0161162163164165166167 0168169170171172173174175176177178179180181182183184185186187188189190191192193194 0 0 0 0 0195196197198199200…	CTGCCCTGAGCGACGTATCCCATACGTAGGCAAAAGGTGCGAGCGATGATTTGCTTGATGAGTTTCGATACGTATAGTCCATGTTCGCGCTTCGCAGCGGAGACCCATTATTGTATGTACGTACTCCATTGTGTACACGAGCGCGACTCTGCAAAGAGCCGCCTTATGGCCTCGTAACGCTTGATCCATTGATTGG*TACAAGTGATCAATGGGTACTGAGTGCTCCGCTTGG*TGCCTTGCTCCGTTTCCGTGCACAGTACCGTGCTCAAAAATCATGGGTTTCATTCGGACAATCCCCTGGGCGAGTGCGCTGTCCGCTGTATACCAAAGCGCACACTATTCAATTCGATAACTCGTTACCAGCTTCCGAGCACGCTCGTCGTATGC**********…
1	48822	49304	7.90227	15	37 38 39 40 41 42 43 44 45 46 47 48 49 50 51 52 53 54 55 0 0 0 0 56 57 58 59 60 61 62 63 0 0 0 0 64 65 66 67 68 69 70 71 72 73 74 75 76 77 78 79 0 0 0 0 0 0 0 0 0 0 0 0 0 80 81 82 83 84 85 86 87 88 89 90 91 92 93 94 95 96 97 98 99100101102103104105106107108109110111112113114115116117118119120121122123124125126127128129130131132133134 0 0 0135136137 0 0 0 0 0138139140141142143144145146147148149150…	CGAAGCGCGAAGAACTGCACCCATTCGTTGCCATGGAA*CAGAGAGATCGAAACCTTGAGGAATGCGTGATATGAGTGTGCTGAACGTAGGAAAAAAAGAGAAGCGCAGAGGGTTGTACGTATGCCTTGAAAAATAATACAATTCGTTATCTTACGAACACTTGTTTGACGGCGTACTGAATCACTTTGACAAAGGTGAGGTCACGAACTTCAGCGGTAAAGCAT**CGAGAGCGCCTCCCCGGAAACACAACCGAGAATCCAGAAACTGCATGTGCGTCCATGAATCCTTTCTATTGCGGCACTTGGCATGTCGATACTGTACATCTAGCCAAACCTCCGAAAACCTGCAAATCAC***GCACAATTCGAG***************TGAATTTGTGTC…
1	50283	50880	5.74562	6	20 21 22 23 24 25 26 27 28 29 30 31 0 0 0 0 0 0 0 0 0 32 33 0 0 34 35 36 37 38 39 40 41 42 43 44 45 46 47 48 49 50 51 52 53 0 0 0 0 0 0 0 54 55 56 57 58 0 0 59 60 61 62 63 64 65 66 67 68 69 70 71 72 73 0 0 74 75 76 77 0 0 0 0 0 0 0 78 79 80 81 82 83 84 85 86 87 88 89 90 91 92 93 94 95 96 97 98 99100101102103104105106107108109110111112113114115116117118119120121122123124125126127128129130131132133…	CGAAAGAGATGCCAAAGAAACGACTCCTCCATGGAGTTCCAGAACGCGTCCGCGAAAAGCTTGTTGTACTTGATTGCAACCGGGTAAATGACGGCATCCTTCATCTCGAAGGCGCCCTTCTTAAACATTAAGCAGTATTCATT****GTTCACACAGGTACCCTCGGGAAAAATGAGCAGTGGTGGAACATTCGGCTTCTGAAGGTGTTCTTCG*ATCCGTTTCCGTACAAGCTGTCGATCCTGGAGGTCGTCGCGCGAGAACCAGATGCATCCAAGACACTCGAGGACGTGCTTTTGGAGCAAGCCCACGATACCACCGTGTGCCTGGCCAACGGTCGCAAACGGACACAGTTGCTGG***AGCACAATCAAATCGAT************CAGCGACG…
1	51854	52342	14.2952	7	110111112113114115116117118119120121122123124125126127128129130 0 0 0 0 0 0 0 0 0 0 0 0 0 0 0 0 0 0 0 0 0 0 0131132133134135136137138139140141142143144145146147148149150151152153154155156157158 0 0159160161162163164165166167168169170171172173174175176177178179180181182183184185186187188189190191192193194195196197198199200201202203204205206207208209210211212213214215216217218219 0220221 0222223224…	GCACTCAACTGAAGCGTGTTCCACACAAAGGTGTGTGGAAGTCGATGCTTTTTTCGTTGT****ATGTAGCAGACGCTATCGCAGGTCGTTCATTAGACGTGATAAAAAAATCTAAGGGAATGGTATGGGGGTGCTATGCGGAAATCCCGGAAGGCTTTCATTGCCGGGTTGAACAAAACTGGAAAGCCGTGCCGAGCATAGAGGAACGGGAAAGGACGATGCAGCAGAAGCAATCGCGCGAGGCCGGA**CGTTGAAAAGGATCTCGAAAGACGACAGTACGACGGGATGGTGGTGAAAGCCTCTTTTCTTGGCCATAGCTAGTATCCCTACAAAAAAAAGTTACGAGAAACG*ATCAGAAACCTTGTCGAGTCGTATTCAATGAGTATTATTGAGGC…
1	52423	52994	72.6605	3	4 5 6 7 8 9 10 11 12 13 14 15 16 17 18 19 20 21 22 23 24 25 26 27 28 29 30 31 32 33 34 35 36 37 38 39 40 41 42 43 44 45 46 47 48 49 50 51 52 53 54 55 56 57 58 59 60 61 62 63 64 65 66 67 68 69 70 71 72 73 74 75 76 77 78 79 80 81 82 83 84 85 86 87 88 89 90 91 92 93 94 95 96 97 98 991001011021031041051061071081091101111121131141151161171181191201211221231241251261271281291301311321331341351361371381…	ATTCCGCTTCGAGGGTAATCGATACA*******GGGGTGACGCGGATGCTTACA***TATACGGGGCGATGAAGTATCTCA*CGAATCTGAAGAACCATTTGACAATGAACGTCGAACGTTTCATGATACGCCCCGTGTTTGCACTTTACGCGGGCATCTCTCGCAAAGGAATATGGG********CAATTATCAATGGCTTTACAAACAATCCCCAGCATGAAGATGAGGTTGAATTCGTCGACAAGAAGGCGTCACACAGGAGAAGGAATGAAGCTTCTGTAATCCGTGCGCCTACTAAAGAGCACCGCGCAGAATTGGGACTGGCGAATCCAGCAGAAAAGATATCAGAGTTGAAAACAGATACGGAA***AGATACTAATATCTCATCCTGCGG*…
1	53142	53679	7.67155	2	13 14 0 0 0 0 15 16 17 18 19 20 21 22 0 0 0 0 0 0 0 0 0 0 23 24 0 0 25 26 27 28 29 30 31 32 0 0 0 0 33 34 35 0 0 0 0 0 0 0 0 36 37 38 39 40 41 42 43 44 45 46 47 48 49 50 51 52 53 54 55 56 57 58 59 60 61 62 0 0 63 64 65 66 67 68 69 70 71 72 73 74 75 76 77 78 79 80 81 82 83 84 85 86 87 88 89 90 91 92 93 94 95 96 97 98 99100101102103104 0 0105106107108109110111112113114115116117118119120121122123124…	CTATCGGCGGTTCAAGACAGATCGGCATGTTCCGTCTTCGGCTTTGCCCGAGACGAAGCATGAAGATGAGAAGGAGGAGGATCCTGCGATGCAGAACG**TGCAGAAGAACGACTTTTTCGTTGGCG**CGGACCCCGGGAACACGAACATCGTAACCATCGCAGTACGCAGGCGTGCGGAAGATGGTACTGATGGTA*******CCTTGCGTCGGAAAGAAATGCGTCTATTGAGATTCTCTAGAGCGA*GATACGATCG*AGAATGGGGAATCATGAATGCGAGGAGGAAAATCGAGA***CTTGGAATGCAGGAGTGAAAGAGCACCTGGAAGCTATGAGCGAAGTGACGAGCCGCGAAGCAGACTTGAAAGCTTTTCGGGAGTCCATGGAAGTTC…
1	53966	54520	9.0327	6	20 21 22 23 24 25 26 27 28 29 30 31 0 0 32 33 34 35 36 37 38 39 40 41 42 43 44 45 46 47 48 49 50 51 52 53 54 55 56 57 58 59 60 61 62 63 64 65 66 67 68 69 70 71 72 73 74 75 76 77 78 79 80 81 82 83 84 85 86 87 88 89 90 91 92 93 94 95 96 97 98 99100101102103104105106107108109110111112113114115116117118119120121122123124125126127128129130131132133134135136137138139140141142143144145146147148149150151…	CGA*****TGGCAAGAAACGGATGGAGTTTGTGAATCGAGACTTGAACGCCGCGATCAATATACGGGGATGGGCGGTGATGGAGCATAAACCTCCAGACAGGACAAGAGTGAACTTTATCGGACAATCACTTCAAGTCGAACTATATGAGAAAAAGTTGAAACCAGTAGTCGTTGGCCGGTCC***AAAAAACTGGGAGGCGTCTGCACGTCACTTGGAGACTTCTTGTCTAGGGCAGGCTTCTCGCCACTATTGT******************ACCACTGGCAGCAGCGTTTGTCTTTTGAAAGGCGTTTGTTGTTGGAGGTGGGCGTGAACGAAGGCCACTGTGAAAAGTCTGCGTCAAGT*CGCTTTTTCTTTCGTACTCCCAGGCCTTCTGCAGC…
1	54741	55325	5.40691	17	33 34 35 36 37 0 0 0 0 0 0 0 0 38 39 40 41 42 43 44 45 46 47 48 49 50 51 52 53 54 55 56 57 58 59 60 61 62 63 64 65 66 67 68 69 70 71 72 73 74 75 76 77 78 79 80 81 82 83 84 85 86 87 88 89 90 91 92 93 94 95 96 97 98 99100101102103104105106107108109110111112113114115116117118119120121 0 0 0122123124125126127128129130131132133134135136137 0 0 0 0138139140 0141142 0 0143144145146147148149150151152 0 0…	CGCTCTGCACTGGGTCCTCGCCAAGTGCGGAAGCGAGTGGTGCAGCGTCGGTC*CGCGACAGGCG****CTGCAGAGCGAGCCCCAGTGAGTACGCACCCGCCGTCTGATGCGGCTCCAAGGAGCGGCACCTCTGTCGGAGGAACCAACACAGGACAGAGCGGGCAGGATGCTTGGCACCCAGCGGGTGCTTCTGGACCGGATGCCCCGGAAACCCCAGCTGCGTTCATCACCAGTGCTGCTGTTCCCGAAAGCACCGGTGCTGATCTTCG************TTGGACGCCTGCTCCCTCATCGGAGCATCTCACCAGAGGCGCTGTCGTCATGCGTTCGCCACAGGTCGACGGACCGGCCACAGCCGTCAT*CAAGCGCTGTCCGAACTGCGGGGGT…
1	55294	55855	5.2528	5	21 22 23 24 25 26 27 28 29 30 31 32 33 0 0 0 0 34 35 36 37 38 39 40 41 42 43 44 45 46 47 48 49 50 51 52 53 54 55 56 57 58 59 60 61 62 63 64 65 66 67 68 69 70 71 72 73 74 75 76 77 78 79 80 81 82 83 84 85 86 87 88 89 90 91 92 93 94 95 96 97 98 99100 0 01011021031041051061071081091101111121131141151161171181191201211221231241251261271281291301311321331341351361371381391401411421431441451461471481491…	GCGCAGCCGCTGCAGCCACCGCAGCCGGTGCGTCGCTGCTCTATAACGCATCCACGGCCGGTGTGACGCGT***CTCACCATAGGGCATCG*******GGAGTCGCGGGAACTCACGTACGCAGCCG*GACGCCGGAGAATCGCCACCATCGCTTCGCAGTTACACCTGCCGCCGCGGTTTGTGGATGCAGCGCATCGTT*************TGTTCACGCTGG**CTGTCCAGCACAAT***TTCGT*******GCAGGGCAGGCGTACCCAGACGGTGGCGGCTGCAGCGCTCTACATTGTCTGT***CGACGGGAGAAGACGCCGCATCTGCTCATTGACTTTAGCGATACGCTGCGTATCAATGTGTACGTCCTGGGTCATACTTATCT*GAAA…
1	55918	56423	6.01885	5	31 32 0 0 33 34 0 0 35 36 37 38 39 40 41 42 43 44 45 46 47 48 49 50 51 52 53 54 55 56 57 58 59 60 61 62 63 64 65 66 0 67 68 69 70 71 72 73 74 75 76 77 78 79 80 81 82 83 84 85 86 87 88 89 90 91 92 93 94 95 96 97 98 99100101102103104105 0 010610710810911011111211311411511611711811912012112212312412512612712812913013113213313413513613713813914014114214314414514614714814915015115215315415515615715815…	TGACCATTCGCCAGCGACTCTGTGAGATCGAAGAGACGCCCACTGGAACGCTCACTGGTCGAGAGCTTGCCGCCGAGTCGGGCTTGATCGAATCCGTTGCCGAGGAAGA*CACCACCGAGGCGCCTCTGGCG*GCAACCGCGGATACCTCCGCAAACGCAGTGTCACCTGAGGCAGTTGACACACTC*********GA***********CGGCTGCGACCCGCCAGCG*******TTCC*GGCGCCGGCACGCGTTGTCGTCGTCGTCGTCATTGGAGTGGCTCGAGCAGCAACACCACGTCCTGGAACAGAGCAAGGCAGCTGAACAGGACATTGTCGCGGATACCTCGCTT******ACCGAGCAGGAGCGAGCTTTTCTGGAAGCCTCCGCCACTG…
1	56499	57082	7.04908	1	22 23 24 25 26 27 28 29 0 0 0 30 31 32 33 34 35 36 37 38 39 40 41 42 43 44 45 46 47 48 0 0 49 50 51 52 53 54 0 0 55 56 57 58 59 60 61 62 63 64 65 66 67 68 69 70 71 72 73 74 75 76 77 78 79 80 81 82 83 84 85 86 87 0 0 88 89 90 91 92 93 94 95 96 97 98 991001011021031041051061071081091101111121131141151161171181191201211221231241251261271281291301311321331341351361371381391401411421431441451461471481…	TATCGCTGGCTAAGCGACCGAGT*CGAAGAGCTCAGCGACCTCGACTCCGAGGAGGAGGCTATGTTCGTGTGCACGCCCGA*GGAAACTGCCTTTCGGGAGAAA**ATATGGACGGCGATGAAC********CAGGAATGGATCGAGCGTGAGGCTGAAATCGCTCGTTGGGAACGCGACGATCCCGAGCGGTACCAGCGTCTCATGCGCAAACGAGAGTACATGCGTGGTTTCTACAAATCCAACGCCAGCAACAGCGCCGCTGCTGAAGCGCCCTGGAGTCACAGCGCCACAGCAACAGCAGCAGCAGCAGCAGTTGCAACAACAACGACAGCAGCAGCAGCAGCAGCAGCAGCAGCA*GCAGCAGCAGCAGCGCCTGGTGG*CGAGCGTCCCAGTA…
1	58765	59297	6.12494	1	28 29 30 31 32 33 34 35 36 37 38 39 40 41 42 43 44 45 46 47 48 49 50 51 52 0 0 0 53 54 55 56 57 58 59 60 61 62 63 64 65 66 67 68 69 70 71 72 0 0 0 0 73 74 75 76 77 78 79 80 81 82 83 84 85 86 87 88 89 90 91 92 93 94 95 96 97 98 99100101102103104105106107108109110111112113114115116117118119120 0 0 0 0 0121122123124125126127128129130131132133134135136137138139140141 0 0 0 0 0 0 014214314414514614714…	TGTTGCGTTGCTCGTCGATTTCGTGGCCCGCTGGCCATCAC*CACGATCCGTGCCCTCGGTGCCAGTGCTC***********GCGCTCGAAGACAGGCTGTGCCCAGACCACAAGCTGAGCTTTTCAGGTTGCGAGGCAGAATCTGACACAGTATCACAGGGCATCTTGTGGAGGCACCGATCGAGACCTTGACGTTCC********GCTATCGACGCGCTGCATCCGTTATCCCACCAGCCGTATGCGGGACCCCCAGCGCCAGTGAAACCGTACGGAGTCGTGGTCGCTGCATTAGCCGTCCCCTGATCAGTGCTAGCGTGATCGCCAGCGTTCGGTCCACTGCGATTCCGTGAGGCA*********CGGAGCACCCGCTCCCGAAGCTGCCGAGTT…
1	60126	60645	6.26975	4	3 4 5 6 7 8 9 10 11 12 13 14 15 16 17 18 19 20 21 22 23 24 25 26 27 28 29 30 31 32 33 34 35 36 37 38 39 40 41 42 43 44 45 46 47 48 49 50 51 52 53 0 54 55 56 57 58 59 60 61 62 63 64 65 66 67 68 69 70 71 72 73 74 75 76 77 78 79 80 81 82 83 84 85 86 87 88 89 90 91 92 93 94 95 96 97 98 99100101102103104105106107108109110111112113114115116117 0 0 0 01181191201211221231241251261271281291301311321331341…	TTCAAACGCCAGCTCTGCCCTAGCCGCAATACATTCAAACCCTCGTTAATCCAATCACAAAAGCAGAAGAACAATCCTCTAAACCGAGAA**GCGCACACAAAACAAAAGCAAAGCACCTGCTC**TAGACGACAGGGAAGCGCGCAGAGACGCAC****GCACCGA**CGTGTTCGT*******TATGCGTGCGTGCGTGCGTGCGTGCGTGCATCTGC*****GCGTCCATGCGTGCAAATCGATCCGCGCCAGCCACGGAACTGGAGACGACGGCGTCTGGAAGGCATCCAAAGTGC*****GTCTCGATCGCGCGCGCGCGCACGCAGGCGTGGGCCCCCAGAGCGCGATGCGCGCGAGCAACAGCAGCA*GCGGCGGCGAGCGCGCGCGCGACG…
1	60624	61207	6.80236	17	30 31 32 33 34 35 36 0 37 38 39 40 41 42 43 44 45 46 47 48 49 50 51 52 53 54 55 56 57 58 59 60 61 62 63 64 65 66 67 68 69 70 71 72 73 74 75 76 77 78 79 80 81 82 83 84 85 86 87 88 89 90 91 92 93 94 95 96 97 98 99100101102103104105106107108 0 0 0 0 0109110111112113114115116117118119120121122123124125126127128129130131132133134135136137138 013914014114214314414514614714814915015115215315415515615715…	TGCAGCTGCGTGCCCCT**GCGATCTCATCTGTCATCGAGAGACGCATCACGCAT**CACCGCAGGGACACGTGTCGCGCTCCGAGTGTTTTATTGCAG*****GCAGTAGGCTGCGAGGCGTACC*TCGATTCGGACGGGCAGCTCGGTGGATATCTGCAGCACCACGTACGTTACTGCTTGGACCTGCTAGTATTTCTGGGTTGCTGGATAGTGCTCGTGCATGCCTATTTTCACGAGGCTGCTT*****CGGAAGCGCTCTCCACGCAATGTAGCCGCTGTTGGTAAGCGGTGTGGATAGCGAAATAT*GTGCGGCTGCGCTGCTGTCTGCTGCTTGGTTGAGTTTCACGATGAGCAAGAAAAGATGATTTTTCACCTGTTGCTTTACTGATGCCT…
1	61397	61926	5.59999	12	11 12 13 14 15 16 17 18 19 20 21 22 23 24 25 26 27 28 29 30 31 32 33 34 35 36 0 0 37 38 39 40 41 42 43 44 45 46 47 48 49 50 51 52 53 54 55 56 57 58 59 60 61 62 63 64 65 66 67 68 69 70 71 72 73 74 75 76 77 78 79 80 81 82 83 84 85 86 87 88 89 90 91 92 93 94 95 96 97 98 99100101102103104105106 0107108109110111112113114115116117118119120121122 012312412512612712812913013113213313413513613713813914014…	ACAGAGTACTTGGATATAGCTGTTCAAGGTGGTGCGTCGACGAGGCTTGCCGCTCCTGTCGTCCAGTCCCGTA*CGACGTGATATCGAGACTGAGCACCAATGAGCCCGATTCGTGAGGACGCTGAACTTTTGGATTGAGTCCAGAATCACCCGGGCTACCGAAAGACTTTCCA********ATGTACGTTTTACACACTTTGTGCAATGCACTGACCTCGACGAAGCGTATGCTCCCCGACTCGGCCGCGGAAGAGCGAGCGGGCGCCTGCCGCCCAGCCGCCGGTCATGCCGCCGCGCACACCGCTGCACCCCAGCGCAGGCGCTGGTTTCGCGGCGGCTG*************CAACGC********CTGCCAGCAAACACGATAGCGAGACGGCT…
1	62344	62887	5.57605	4	5 6 7 8 9 10 11 12 13 14 15 16 17 18 0 0 19 20 21 22 23 24 25 26 27 28 29 30 31 32 33 34 35 36 37 38 39 40 41 42 43 44 45 46 47 48 49 50 51 52 53 54 55 56 57 58 0 59 60 61 62 63 64 65 0 0 0 0 66 67 68 69 70 71 72 73 74 75 76 77 78 79 80 81 82 83 84 85 86 87 88 89 90 91 92 93 94 0 0 0 0 0 0 95 96 97 98 99100101102103104105106107108109110111112113114115116117 0 0118119120121122123124125126127128129…	CGAGCGCTTGCGCTCTGCACCAC*****GCTCTATCAGCGCGGCGTTGCTGTGGATACACATGCGTACACGTCTATTCTGAACGCCTACCGCCACAGAGGTGACGCTGACGGAGTGGTGCACGTGCTAGGAGTGATGGCGGCGCGCGGCGTGCCTGCGA*GCGACGTTACCGCACTGCTCGCTTTTCGAGCACTTCGAGATGCCCGCCGAGCAGACGCAGTGGTGCGCGCTGTGCAGCTCATTGA********GAGTTCAGGTGGCACCATTGGCCTTCGAGGATGGAG*****************TAACGCGCTCTCCTGCCTTGCCGAAAGGATCCGCTCGTTACCCGCCTCACATCCGG******ACCTGGACACCTATACCAAAGCGGG*CTGGA…
1	65324	65877	6.33063	10	37 38 39 40 41 42 43 44 45 46 47 48 49 50 51 52 53 54 55 56 57 58 59 60 61 62 63 64 65 66 67 68 69 70 71 72 73 74 75 76 77 78 79 80 81 82 83 84 85 86 87 88 89 90 91 92 93 94 95 96 97 98 99100101102103104105106107 0 0 0108109110111 0 0 0112113114115116117118119120121122123124125126127128129130131132133 0134135136137 0 0 0 0 01381391401411421431441451461471481491501511521531541551561571581591601611…	AATCGTGCGACCTCGAACCCGCACGCAGTCCGTACGCACCGAGTCGCCCACAGGGCTTCGGTATAGTAGGCTGCGCTGGAGCGTCTCCAGGCGTTGACGAGGCCAACACGTCTGCAGCTCGAGAACCGCAGTGCGCAGCAGAGCACCACTCCGCCTCCATGTTCAAGTGGTGTCCAGACTCGTATAAAA*AACAAACGTAGCTGACGTTC*TGACGTCCACGCAGCGCCCCAACGAGAACAGGGCACGACACACCACCCGTCAGCCAACT*GAACGCACGCGCAGAAAAGACCTCCAGGGCGAATGCAC**GACTCTAGAGGCACATGCGCCGCAGCGGCTGTCACTCGACGATGCCATGCCCCGAACCGCCGCCATCACCTGC*CTTGCCTGCGCCAG…
1	66322	66744	11.7628	13	125126127128129130131132133134 0 0135136137138139140141142143144145146147148149150151152153154155156157158159160161162163164165166167168169170171172173174175176177178179180181182183184185186187188189190191192193194195196197198199200201202203204205206207208209210 0 0 0211212213214215216217218219220221222223224225226227228229230231232233234235236237238239240241242243244 0245246247248249250251252 02…	CGCAGACAGACCAAGTGCGTGCGGCAGTGCGAAGCGATACGCTAGGAG*****CAAACGCT***ACCAGCGCGACACCGAAATGCACTCCAGCCACTCCTAGTCGCAGAA****CAAAATGCGCTATGAACAAACTGTTCAGATGTTGCAACAGGACCGGGTACTACGGGATACCTTGCTTCAGTTTTAAGCGCCCGGTGCCGTACTTGGCGATTATGAGCGTCTTCCAGGCGATCTCGCCGACAAGTACACTGTGCGCTGTACACGCAAGATCACGCTGTTCCATGCGATAGCGCTGCTGTGGAA*CGCGATGTCGTCGATGATGAA********ACATCTACCAGAATGAGAATCCAGATCAGAAAAGCATTCGAGAGATTTTTGGCTGAGTGTATG…
1	67048	67531	10.731	15	50 51 52 53 54 55 56 57 58 59 60 61 62 63 64 65 66 67 68 0 0 69 70 71 72 73 74 75 76 77 78 79 80 81 82 83 84 85 86 87 88 89 90 91 92 93 94 95 96 97 98 99100101102103104105106107108109110111112113114115116117118119120121122123124125126127128129130131132133134135136137138139140141142143144145146147148149150151152153154155156157158159160161162163164165 0 016616716816917017117217317417517617717817918…	GCT**********CGAAGCATGCGTGATTCGGACACGCTG*****ACTGTAAGGAAAGGCAACGAATGGAGGCCTGTACTTATACATTGGATGGT***GATATCCGTCATTATATGAAACCCCTTGTTCGAGAGCGCCACGAGTCATCTTGACGCGGGTGCCGTCACGCATTCCAACGGCAATACG**TCAACGTATCCACTCCA*AAAGACCACCGAGTATGCCGAGACTGCGCATAAATCCGTATGTTCTTGTTGCTGAGCTTTGAATGGCTAAATAGCGCATCTGAAAAGCGTTCTGAAAAATTCTGAAAG*GCACGAACAGAGCAAGCACTTCTACATCCATTCTAACCTGACACGAGCGTAGCGCCCAGACGCCAGCCAGCGTTGTCAAGTTCC…
1	68234	68803	5.54879	1	39 40 41 42 43 44 0 45 46 47 48 49 50 51 52 53 0 0 0 54 0 55 56 57 58 59 60 61 62 63 64 65 66 67 68 69 70 71 72 0 0 73 74 75 0 0 76 77 78 79 80 81 82 83 84 85 86 87 88 89 90 91 92 93 94 95 96 97 98 991001011021031041051061071081091101111121131141151161171181191201211221231241251261271281291301311321331341351361371381391401411421431441451461471481491501511521531541551561571581591601611621631641651…	CATTCGTAAAAGCAGCTCGGTCTGCACGTACAGTGCGATATGCATCGTCGTCGTCGTCGTCGTCGTTGTCTGTGTGCTCGATACACATACCCCATAAACAGCCGAGTTGTCTCGCCGCAAAGCGATCGTGCCTGTTGCAACCGAGCGCTGCCTACGCTACGAAGCGACCATGCACGGGCACCAGCGTTGACGGACAACTTTATAGAGTCGCGCTTTTCGTCGACCGACTCGAGTTGGATCCACTGGTCGCTGCGCGCCTCCGGATGCATCAGGGACTGCGAAGCGAGCAAGTCTCACGCCGCATCCCGGTGTGATGGGCCAGCTGATAGAAACCGCTGCACGTCCGGACCATGGAGA**AACCTCGATGTCGGAGAATTTAACTTTACGTTCTTACCAT…
1	68849	69429	5.91994	1	29 30 31 32 33 34 35 36 37 38 39 40 41 42 43 44 45 46 0 47 48 49 50 51 52 53 0 0 0 0 0 0 54 55 56 0 57 58 59 60 61 62 63 64 65 66 67 68 69 70 71 0 0 0 0 0 72 73 74 75 76 77 78 79 80 81 82 83 84 85 86 87 88 89 0 0 0 0 0 90 91 92 93 94 95 96 97 98 991001011021031041051061071081091101111121131141151161171181191201211221231241251261271281291301311321331341351361371381391401411421431441451461471481491…	GAAA***GCGCGTTCGTTCGCCGAGCCCTCGCGCTAGCTCGCCAGACACGACGAGTTAAAGACGATCCCGACGCCGGATTCAGCGCC*GAAGAACGTCGAGTACTCCGCTGTCGAGA*CATTGAACA***CGCTTGCCATCACAGATGGTGAGGTTTGTTCAAAGACGCTTGCCCGGCTCGCAAGGAAATAGACCTGTGGAAGACCGCTCAGATAGTTGGCGAGGAGCACCAACGGTGTCGATGATGTCTCCGGCCCGGTGATCATGTGCGGCCACCCGGCCGGGATTATCATGAAGCTCCCGTTGGTTATGGGCGTCTTCAGGTGGACAACAGAGCCGTTCGAGGACCAAAGGCTGAAGGTGCCCGTACCGGAAATGACGAAATAGAACTCG**GGTG…
1	70051	70593	11.2681	6	19 20 21 0 0 0 22 23 0 0 24 25 26 27 28 29 30 31 0 32 33 34 35 36 37 38 39 0 0 0 0 40 41 42 43 44 45 46 47 48 49 50 51 52 53 54 55 56 57 58 59 60 61 62 63 64 65 66 67 68 69 70 71 72 73 74 75 76 77 78 79 80 81 82 83 84 85 86 87 88 89 90 91 92 93 94 0 95 96 97 98 99100101102103104105106107108109110111112113114115116117118119120121122123124125126127128129130131132133134135136137138139140141142143144…	TCGGTGAGTTCAGGCAGCGGCAATGCACGCAATGAGTTCGTGAACCGGGACTTTAGCGCCGCTATGCAGAGTAGACGATTTGCGGTGCTG*AAGATGAGATTCGAGGAGCTGACGCCATCGAACTTTATGGGGCAGCCTCTCTGGCTCGAAGTGTGCCTGGATAAAAAGCCAAGCCGATAGCTAGCGGCCGGTCGAAAAATGCCAGGAGG*****CGTCTTTGAGCGGGAGTGCACATACACTCTATGGTTGAGGGACATTTTTTTGCTTCATTGACATGTGGAGCA***********ATCGTGTTCACATGACCGGTGATTCGCTG***CAG****ACGGGTTC*AGGAAACGACGGGGCAGCA*******GGAGAAATGCATCGCCAATCGGATGCG…
1	72452	73033	5.88663	1	29 30 31 32 33 34 35 36 37 38 39 40 41 42 43 44 45 0 0 0 0 0 0 0 0 0 46 47 48 49 50 51 52 53 54 55 0 56 57 58 59 60 61 62 63 64 65 66 67 68 69 70 71 72 73 0 0 74 75 76 77 78 79 80 81 82 83 84 85 86 0 87 88 89 90 91 92 93 94 95 96 97 98 99100101102103 0 01041051061071081091101111121131141151161171181191201211221231241251261271281291301311321331341351361371381391401411421431441451461471481491501511…	GAAAAGGAAACGATCGAGAAAACACGGCGCGAGCTCGTGGTAGCCTATGGAGCTGGACCTGCGGTACCAGGCGCGCGCCGCACCCCTGGCCCTTCGACGACAGCAAGCAGCAAGTGCAGGCATCGATTGTAACCGATTCTCATCCTTGGATTCAGAAGGATCGAACCGCATCACGAGCACGGTCACACGCTGGAACAGGTAGAGAAAATGAACATGAAACGGATCCAGATGCACGAAACGGTAAACACTAAGATGGCTGAATATCGATTGGTGAGGCAATCGAGATTTCCTG**GCTTCGTATGGTGTGATTCCACCAGCAGCGGAGCGCGCGAGCTCGCCATGCACAACCTCGTGAACGCCTCGATCCACGTCCGGAAATGTCGTGTGTTTCCGGAGC…
1	74519	75066	5.13767	5	31 32 33 34 35 36 37 38 39 40 41 42 43 44 45 46 47 48 49 50 51 52 53 54 55 56 57 58 59 60 61 62 63 64 65 66 67 68 69 70 71 72 73 74 75 76 77 78 79 80 81 82 83 84 85 86 87 88 89 90 91 92 93 94 95 96 97 98 99100101102103104105106107108109110111112113114115116117118119120121 0 0 0122123124125126127128129130131132133134135 0 0 0 0 0 0 0136137138139140141142143144 0 0 014514614714814915015115215315415…	TGCTGAATATGAACTTCAAGTTCTTTTAGCCTCGCGTCCGCAGCGGCAGCTTGCTCCTCGTAGGCAGCAACTTCG******GCGCGATATTCCAGCGCCCTCTCCTCGGCTGCCTCTAGAAGAAGCTCGGCGTGCTGACACACCCAGTTCTCCGCTGGATCCTGGTTGTACGCTAGTGTGTTGTCACGCATGAGACGCACGTCGGCGAGGAAGGCATCCAAACTCGCGTACATGTTTTTGCGAGCCCGTTCCCGGAAGTGGTTCAGAAAAACAGGCTGTTTGATCCTCCGCCGATAGTCATTGGTGGGCGGAATCCGCGTAAAGTCCACCCCGGTATTCGCCGGACGCGACAAGAGCGTCGCATTCGGCGGCCTCTGCTCCACCGGAAGTGACCGCGGC…
1	75736	76245	5.38255	15	46 47 48 49 50 51 52 53 54 55 56 57 58 59 60 61 62 63 64 65 66 67 68 69 70 71 72 73 74 75 76 77 78 79 80 81 82 83 84 85 86 87 88 89 90 91 92 93 94 95 96 97 98 99100101102103104105106107108109110111112113 0 0 0 0114115116117118119120121122123 0 0 0 0 0 0 0 0 0124125126127128129130131132133134135136137138139 0 0 0 0 0 0 0 0 0140141 0 0 0142143144145146147148149150151152153154155156157 0158159160161…	AATCGCTGTGCGGAATTCGGAGCGCTG****CGAACCCGATGCACAGCCCT*GAATCCCTGGGGGGAATTCTCAAAATCGCTGTGCGGAATTCGGAGCGCTGTGAATGGTATCCCTCGTAGAGATGCTATGGATGCTATTCTTAAGAGTGATGGTATGAATGTTGACGATGATTCTGCTTCCCGTGTCGCTCGCAAACGTTCGTGCGATTGCAGCAGCGCGTTCCATGTGCACAGCTACGTATCCGGTTGGAGATTGTGCGAGACATTGCAGGAGTCTCACGTGCGTGCATGTCGTCAGGCTTGATGACGAATCGTTT*ACCATGGAACATTGCTGCATCTTACGGACGTTCAATGCAATGCTGTCCAATTCCCGCTGAG**TGTAGTCGACTGCTTTT…
1	76400	76979	5.838	10	38 39 40 41 42 0 0 0 0 0 0 0 0 0 43 44 45 46 47 48 49 50 51 52 53 54 55 56 57 58 59 60 61 62 63 64 65 66 0 0 67 68 69 70 71 72 73 74 0 0 0 75 76 77 78 79 80 81 82 0 0 0 0 0 0 83 84 85 86 87 88 89 90 91 92 0 0 0 0 0 0 0 0 93 94 95 96 97 98 99100101102103104105106107108109110111112113114115116117118119120121122123124125126127128129130131132133134135136 0 0 0137138139140141142143144 0 0145146 0 0147…	ATCGAAGCAACCACGCATGTCACGGTTTCGCAGAAGCTGGCGCGTGCGGACCCGAAAACCCTGGGATACAATCGCCAAAAAAGTTC**TAGTTCACGCGCGGC**CATCTTCCAACGAAATCTCAACGACAGCATTCCTGGAACTTTGCGACCGGTGTGAAGCACAGGAGCATCGGTTAGTTCTTCCAGTTGATGACGCTTGATTTGGCCGAAACAGTCAGAGCGTATGTGGGTAATCGCGGGG***CGC****GGAGCC***CGTTATATGAAAGATCGGACTCGAAAAGA***CGGACATCATCATGTGTTCTAGCTGCAGAGGATCTTTTTGGCGGCCTCAGTTTCGCAATTGGAGAGGACTCGTACACCA***CCGACCACTTCGTCGATTCAAC…
1	77233	77803	9.03811	6	19 20 21 0 0 0 22 0 0 0 0 0 23 24 25 26 27 28 29 30 31 32 0 0 33 34 35 36 37 38 39 40 41 42 43 44 45 46 47 48 49 50 51 52 53 54 55 56 57 58 59 60 61 62 63 64 65 66 67 68 69 70 71 72 73 74 75 76 77 78 79 80 81 82 83 84 85 86 87 88 89 90 91 92 0 93 94 95 96 97 98 99100101102103104105106107108109110111112113114115116117118119120121122123124125126127128129130131132133134135136137138139140141142143144…	TCGGTGACTTCAACCAGCGGCAAACAACGCATGGAATTCGTGTACCGAGACGTCAACGCTGCTATCTGTACCAGAAGATGCGTGGTTCTG*AACACGAGCTCAGAAGAGATGACGCGATCGCACTTCGCGGTGCAGCTTGCAAGGCTCGAAGCGTACAATCGAAAACTGAAGCCGGTAGCATTCCGCCGGTCC*************************************GCAGAGGCGAGAAGACGACTGTGAGTGAGTACCTATATTGACCCTCCATGGACTTCAAACATTTTTCGTTGTACTCTACATAGCAGAAGCCGCTGGATGCTCGAATGCTGTAGGCCGCGGGGCACGAGGCTG**TAGATCCACTGTCAAAATGTTCTCGTTGCCCGAAT…
1	78999	79552	6.79609	10	39 40 41 42 43 44 45 46 47 48 49 50 51 52 53 54 55 56 57 58 59 60 61 62 63 64 65 66 67 68 69 70 71 72 73 74 75 76 77 78 79 80 81 82 83 84 85 86 87 88 89 90 91 92 93 94 95 96 97 98 991001011021031041051061071081091101111121131141151161171181191201211221231241251261271281291301311321331341351361371381391401411421431441451461471481491501511521531541551561571581591601611621631641651661671681691701711…	TCGTACAAAGCGGATCAGCGGTGCACCTCGCTGATCCCGAATGCGTCGCTCTGCTTCACGCGCTCCAGCACTGCGGTGAGCGCCTCCTCTGTGGC***********GAGTGGGCCGCTAAATGTGCTCAGTTTCCATTCGGGGTGTTCTTGAATTACGGCCCGCACGTGCTCATGGGAAACACTCGGCAGGTAGGCGCTCCCGCACCATTCAGCGAGTTCGATGTCGTTGTCGTCGTCGATCATGGCAACGGCCTGGTCCCTAGTACAACCAGTTCGCGCTAAAATGTATTCGGCTACATTGCGCTTCCCAGAGCATCCGGGAAACACATCCAGCTTTCCCAAATTGGACGCTGTCTGCAAGCCCAGCGG*****GGTGACTCGAGCCCGGATATCCGC…
1	80491	81037	10.7083	13	18 19 20 21 22 23 24 25 26 27 28 29 30 31 32 33 34 35 36 37 38 39 40 41 42 43 44 45 46 47 48 49 50 51 52 53 54 55 56 57 58 59 60 61 62 63 64 65 66 67 68 69 70 71 72 73 74 75 76 77 78 79 80 81 82 0 83 84 85 86 87 88 89 90 91 92 93 94 95 96 97 98 9910010110210310410510610710810911011111211311411511611711811912012112212312412512612712812913013113213313413513613713813914014114214314414514614714814915…	ATAGTTCCTCTCGGATGTACTGGTCGTTTCGTGCGTTCTATCG**TGCGCCGGGCGCCTGCCTTGCTGCACCCGCAACCGCAGCGACACCGTTGGTACGAATGCATCAACGAGGTCGAACGGCATTCTCATATCACTGAGGGCGTCTGATCGACGCGTTTTTCTGTACGACACGAAATCGGATTTCATCATCATTCTGGGGGCCTGCAAGCTGCGCAGACAGGTACATTGCCTGCGACAGCGCAAAGCGGTCTACTAGGAGTCCAGTATGACCACCACGACACCTGGAT*GCAGCCTGAATAACCTCAGTCCCAGAATAAACTGC*GTTTCGGACGAGTTGCTGCTCTGAACTCACCACGG***CACTCGCTACTGCTGAGGCAGATAATGCGCGAGTC…
1	81565	82134	5.19873	6	19 20 21 22 23 0 0 0 0 0 0 0 0 0 0 0 0 0 0 24 25 26 27 28 29 30 31 32 33 34 35 36 37 38 0 0 39 40 41 42 43 44 45 46 0 47 48 49 0 0 50 51 52 53 54 55 56 57 58 59 60 61 62 63 64 65 66 67 68 69 70 71 72 73 74 75 76 77 78 79 80 81 82 83 84 85 86 87 88 89 90 91 92 0 93 94 95 96 97 98 99100101102103104105106107108109110111112113114115116117118119120121122123124125126127128129130131132133134135136137138…	TCGAAACGCTCGGATATAGTCCCGAGCGCCCTGCCGAAGCGCTTGCGTTGGCGGTGCACGCGCTGCTCCTACGCCACGGCTTGCGGACGCGTGAGACTGC*****CCTCGAGGTGGACCTGAACCGGGACCCGTTGCCTCAGGCACCGGCAGCGCTGCCGAG*******CGA*CTGGCTGCCGACCACCGAGCACGCCGGCTACGGAACCCAGTATCGACATTTCCGCAGCGCTCTGCTTTTCCAGATTCGCTCCGTACCGTGCGGTGTGGATCGACTAATGGTGACTGGTTTCGCCACCG****AGGAACCGGACCGAGTTGCGACGCTGTCGCTTCGAATCAGCGACTACAT*TCGGACACATGTCTGGGAACAGAGTCGCGCTGCTGGCTCGCCAC…
1	82383	82971	5.54268	1	23 24 25 26 27 28 29 30 31 32 33 34 35 36 37 38 39 40 41 42 43 44 45 46 47 48 49 50 51 0 52 53 54 55 56 57 58 59 60 61 62 63 64 65 66 67 68 69 70 71 0 0 0 72 73 0 0 0 0 74 75 76 77 78 0 0 0 79 80 81 82 83 84 85 86 87 0 0 0 0 0 0 0 0 0 0 88 89 90 91 92 93 94 95 96 97 98 991001011021031041051061071081091101111121131141151161171181191201211221231241251261271281291301311321331341351361371381391401411…	GGCTTTGAAGACGACGA***CGACGACGACGCACTGCATCGCTTCAACGACCCTGACCGCGATCCCGGTTTCCCGCCTGACCTGCGGCGCCGTGG*TGAGCGCCCTCGCCGAATGACGGAACGGGAACG*****TCTTGCGCTGTTGCCGCCAGGCTCGC*GGGTGCCGCCGCCCCCGGGCGCGCGTATCGATCCGTTCGGGCCGCCGCTCCCGTCGCCACCCGACGGGTACGGTCAGGGAGCTTCTCGTCATCGTCGGTACGGCGATCTGGACCCGCCACCACCGGATACCATGTATATGTAAAGCTATCGAGTTCTTGAAATGTATCCACTGTTCTTTCGCGTATGTATCCCAAGGGGATTTTCTACCCGATACCATATACAGGTAAATCTATCGAG…
1	83615	84185	6.98466	5	22 23 24 25 26 27 28 29 30 31 32 33 34 35 36 37 38 39 40 41 42 43 44 45 46 47 48 49 50 51 52 53 54 55 56 57 58 59 60 61 62 63 64 65 66 67 68 69 70 71 72 73 74 75 76 77 78 79 80 81 82 83 84 85 86 87 88 89 90 91 92 0 0 0 93 94 95 96 97 98 991001011021031041051061071081091101111121131141151161171181191201211221231241251261271281291301311321331341351361371381391401411421431441451461471481491501511521…	CGCTGCCGCTGCGTGCCATCGATCGCTTGGACAGCGC*ATGCGCCGGGCGCTCTGCGGCAGCGCCGCGTCTCCGTGTAGCGGCATCGG*GGTGCTGCTCCAGTGCC*******CGCGCAGCGTGTCGCCTACACGGGTGC*GCTGCGTCCATTCGC***GGCAGCGGCTGCTGCGTGCCGCGGATGCGCCTTACCCGATCCAATCTGGTTGACGCTGACGCATGCCATTGATCGCGCACGGTATCGCGTCTATCCACCAGGGTTGCTGCTCCATTCGGCTGCGAGGGCATCATGGAAACGAGCAGGGCAGCGGTGTTGTCGTTGTCGGTGTCGTCGTCGTTGTTGCTGATGCCGCCAATCATGGACTGCTGACGCGACGCGTTCTGTCGTTGCCAATGG…
1	84819	85335	6.19192	8	101102103104105106 0 0 0 0 0 0 0 0 0 0 0 0 0 0 0 0107108109110111112113114115116117118119120121122123124125126127128129130131132133134135136137138139140141142143144 0 0 0 0 0 0 0 0 0 0 0 0145146147148149150151152153154155156157158159160161162163164165166167168169170171172173174175176177178179180181182183184185186187188189190191192193194195196197198199200201202203204205 0 0 0 020620720820921021121…	TTCCAGGGACACTGTCAGATTCATGGCCTGCAGCAGTGCTCGGTACGCTCGTTTCTGGACCTGCATAGGGGCAGGTGCGCCAAGAGCGCCCCTCACGGCATCGAAGAGCAGCGGAGCAG**TCTCGGAGTCGACCAGTGCGGTTGT****************GATTTCAAGCAACAGCGCAATCGCTTCGGCGTTCGGCCCGGCTGCAGGCTGAGAACTGAGCTGCGCCAGACGCTCCAAAGCCTGGTGAAAGTACAGACGACGTGTCGCATCGTCCGCTAAACGCAAGCTCGTCGATCGTATTGCTGCCAAATATGGGGCGCG*TCGATCTACTGACGCCGCACAGGCGCGCTCGAACTGCGCGCGCAGGAGCGCC****TCGACAGTCGGCCGAAAC…
1	85878	86386	6.81772	4	2 3 4 5 6 7 0 0 0 8 9 10 11 12 13 14 15 16 17 18 19 20 21 22 23 24 25 26 27 28 29 30 31 32 33 34 35 36 37 38 39 40 41 42 43 44 45 46 47 48 49 50 51 52 53 54 55 56 57 58 59 60 61 62 63 64 65 66 67 68 69 70 71 72 73 74 75 76 77 78 79 80 81 82 83 84 85 86 87 88 89 90 91 92 93 94 95 96 0 0 0 0 97 98 99100101102103104105106107108109110111112113114115116 0 0 0117 011811912012112212312412512612712812913…	TTTCGAGAGGCGCC*CCGCTGCATCGAATCGGCGATTCCCAGT***********************CAGCGCCGAGGTCAT*****CGTGCCACAGCGCCGTACCTGCTGGTGTTCATCGAGTCTCTGCTCGGCGCCGGGACGCATCCTCTGAGACCCTGCTGCATGGACGCGTGCATGTGTCGCCACAAGCGCTCGCAG*********CGGCTGCTTCAAGAACGGCCATAATGGCTCCAG*AGCTGGTTCGAGAAACTCCTGGATGAGTTCTGCATTTCGATCTGGCTCTGTGAACTGCATCAATCTGGCCAAAAGCGACATGAACACCGAGATCTTGTCTT********GGTGACCCAGGTGGCGGCAGAGCGTTCGCGCCAGCCAAGCGAGTGCA…
1	86494	87005	6.15042	8	101102103104105106107 0 0 0 0 0108109110111 0 0 0112113114115116117118119120121122123124125126127128129130 0 0131132133134135136137138139140 0 0141142143144145146147148149150151152153154155156157158159160161162163164165166167168169170171172173174175176177178179180181182183184185186187188189190191192193194195196197198199200201202203204205206 0 020720820921021121221321421521621721821922022122222322…	TGCCAGACGCTCATCTTTAGCAGCGTCAACAACGATTCATGC*CGACTCTCCGGAAGATCCCGATTC*AGCAGA*GTCTCTGCGAGTAGTTCAAGCGTCGCCAACGGGACAATGGCATCCGCAGTCCGCATCCAGAGAACGACAAGGCGCCAGACAGGCGATGATGGAAGCTGTCGCCGGTCAGAGGGCGCCGCTTCCACGCCAG*AAGCTCGCTGGAAAGATTCGCGCTCGAGCAGTTCGGCCAGGGCGTCTTCCAGGATATGATAAACTTCCTCTGCAACACGCTCGTGCAG******CGCCGGCTTCAACGACTGCGTATCAATGGCAACG*CTCTGCAGCAG******CCAGCGCCGACAAGCGCGCCGCACCGCCGCG*AGACGCCATGTCGCA…
1	87918	88353	5.51611	13	134135136137138139140141142143144145146147148149150151152153154155156157158159160161162163164165166167168169170171172173174175176177178179180181182183184185186187188189190191192 0193194195196197198199200201202203204205206 0 0 0 0207208209210 0 0 0 0 0211212 0 0 0213214215216217218219220221222223224225226227228229 0230231232233234235236237238 0 0 0 0 0 0 0239240241242243244245246247248249250251252…	AAAGCTCTTGA****CGACGGATCACTGCCTCTGGAGGATATACCCGCCTTCAACGCTCGTCGAACGAAGATCGTCTGCACTATTGGGCCCGTAACTGCGAGCTATGAACAGTTGCTCAAAATGGCAGCGCTCGGAA***TGAACGTCGTGCGCTTGAATATGTCGCACGGTGACTATATGTTCCACGATCAGGTCATTGGGCACGTTCGACGAATCAACACCGAATCGCCGTTCGTGCTCGCGACGATGCTGGATATTGG***CTCATTCGA*TCAGGTTCGCCTGGGTGAATTTCCCGGCAACGATCTCGTGCTTCGTTCGGGTGATATGTTGACGATTACCGCTCGGCATGAAGCATCGTATCCGGAGAACGTTACGGAGGTGAGCGACGATGCGT…
1	88458	89048	5.92369	17	29 30 31 32 33 34 35 36 0 37 38 39 40 41 42 43 44 45 46 47 0 0 0 0 48 49 50 51 52 53 54 55 56 57 58 59 60 61 62 63 64 65 66 67 68 69 70 71 72 73 74 75 76 77 78 79 80 81 82 83 84 85 86 87 88 89 90 91 92 93 94 95 96 97 98 99100101102103104105106107108109110111112113114115116117118119120121122123124125126127128129130131132133134135136137138139140 01411421431441451461471481491501511521531541551561571…	GTGGCGATTCGTGGAAAGAGTTTCAAGACGCGACCGCCTCAAAGCGGCGCCTTTGAGCACGACCTTGAATTTGCGATACGAGAACGCGTCGAAATG*ATTGCGCTTTCATTTGTGGAGCACCCAGAACAGATTCTAGAGGTAAGATCGCTGC*TTCGGCAGAACGGTGCGAACAATACTGCGATTGTCGCGAAGATCGAAAGTGCTGCTGCGCTGCAGAACTTGCCAGCGATTATACAAGCGACAGA***TGCTGTAATGATCGCTCGCGGTGACCTCGGCACTGATATTCGTTACGATATGGTGCCGTTCTGGCAACAGCGAATAGGCCAAATTTGTCGCGCTTATGCAAAGCCGTGTATCGTGTCAACGCATTTCCTCGAAAGCATGGTTCTTTATC…
1	91315	91866	7.91998	6	19 20 21 22 23 24 0 0 0 0 0 0 0 0 0 25 26 27 28 29 30 31 0 32 33 34 35 36 37 38 39 0 0 0 0 40 41 42 43 44 45 46 47 48 49 50 51 52 53 54 55 56 57 58 59 60 61 62 63 64 65 66 67 68 69 70 71 72 73 74 75 76 77 78 79 80 81 82 83 84 85 86 87 88 89 90 91 92 93 94 0 95 96 97 98 991001011021031041051061071081091101111121131141151161171181191201211221231241251261271281291301311321331341351361371381391401411…	TGGAACAGTGCGTCCACTCAGCAGTAATGCACGCAAAGAGCTCATGAACTCAGACCGCAAAGC*GCTTTCAACATCAGACAATGTTTGGTGCTG*AAGACAAGACCGGAGGAGCTGATGCGAGCCAACTTCGTGCGGTAGCTTCTCAATGTCGAAATGTACAAGGAGAAACAAAAACCGACGAGAGGTTGCCGGTCGAAAACGGCTAGGAGG**CGTCTGCGTCTGGGCT***TCCATGCACTCTATATTATT*GTGAAACGTTGTTTGTTTCATTGACATGCATGTAGTGGCTGCGTTCATGCGCACGTCCACCATTTCGTTCCGTAGCCTCAGAATC*******CGACAGCAATACGCACCACCACCACCACCACCACCACCA*CCACCACCATCAA…
1	94018	94554	5.89903	1	24 25 26 27 28 29 30 31 32 33 34 35 36 37 38 39 40 41 42 43 44 45 46 47 48 49 50 51 52 0 0 53 54 55 0 56 57 58 59 60 61 62 63 64 65 66 67 68 69 0 0 70 71 0 0 72 73 74 75 76 77 78 79 80 81 82 83 84 85 86 87 88 89 90 91 92 93 94 95 96 97 98 99100101102103104105106107108109110111112113114115116117 0118119120121122123124125126127128129130131132133134135136137138139140141142143144145146147148149150151…	TCGCTG*****GATGCATTCGCAGACGAGATCGCATGCGCAACCGTCGTTGGACTTGGACTCGGGAGAAGCGCGCGAATCTCCGCCTGAATCGCATCATCCTCCGGCAGCATGCTTTGAAGCGCTCGAA**GCACTAGATCACAGGAGTGCTTC**************TGTTCGAT****GTACGGGTCAACTGGCTCCTCGCGGAGACGAGCCAGTTCCCGCTGCTTCCACTGCTCACGTCGACGGGCTGCTTCCGCCTCACGCCGCTCTTGTCGAGCTTGCCGTTCCTGCTC*******CCACCAGAGCCGCTCATTCTCTTTCCATTGGCGGTCTGATTCGCGAAACGAATCCCACGCCGACTGTATCTCCTGACGCAACGCAGCCATTCTTGCAT…
1	94777	95295	5.98998	8	101102103 0 0 0 0 0 0 0 0 0 0104105106107108109110111112113114115116117118119120121122123124125126127128129130131132133134 0135136137138139140141142143144145146147148149150151 0 0152153154155156157158159160161162163164165166167168169170171172173174175176177178179180181182183184185186187188189190191192193194195196197198199200201202203204205206 020720820921021121221321421521621721821922022122222322…	TTCGGCCCTGATGCAGAAG******TGCTCTCGCGCAAACGCTCCTGCACAGCACGCTTTCTGTCCAGGAGCTCGCGCCAGCGCTGCTG**CGCTTCCTGGAAAGCGGCCTTTGCCGATTGCAGTTCAGCCTGATAGCGTTCTCGTATCGCCCGCAC******TTGCTGTCGCGACTTTGCCGACTTGGAGAGCTCTTGTCGAATGCGATCCACCTCAGAAAGTTTCTCCGCCTCCAGCTTCTTGATCTCGTCAATACTCGG*GCGCGGGTAACGTTTTACTCGGGTGTGCGAAGTACCTTCTTGCAGAAGTTCACCTCGAGAGCCAG*CAGCTGGCGTCGCATCAGGCACCGACGTCAGCGCTGCCGTCTTCGCGTTCTCAGCACCGATTATCGGAGC…
1	96166	96647	5.9074	8	102103104105106107108109110111112113114115116117118119120121122123124125126 0127128129130131 0 0 0 0132133134135136137138139140141142143144145146147148149150151152153154155156157 0 0158 0 0159160161162163164165166167168169170171172173174175176177178179180181182183184185186187188189190191192193194195196197198199200201202203204 02052062072082092102112122132142152162172182192202212222232242252262272…	TCCAG*****CTGACTGGTGTGGCGTAAACGTCAACTCGTGGGTGGACACAGCCTCATGCAATGTGCAGCGTGGTGCCCTTGAGCACAGAGGCTCAATCTGTCTAGCCTTCGCATGCAGT*******************GCACGACAGCAGG**********TCAGCGCGACGCCCTG**GCACGTGTCAGATCGAG**********GCGCGACTGACCCAGCGCGAGCCTGGAAAG***AAAAGAAAAACTCCTGGAAAACATGTTGTTGCAATATCTGCCAGGGCCTCGAACAGCATGCGCTCCGCGCGAACATCACGGAAGTTTGATGGATTCGCTGCATTTGGTACGGATGAACACCTTGCGAATCGCTGTTTTAAGGCACAGGATCCA**CGCA…
1	97525	98098	5.01118	1	36 37 38 39 40 41 42 43 44 45 46 0 0 0 0 0 0 47 48 49 50 51 52 53 54 55 0 56 57 58 59 60 61 62 63 64 65 66 67 68 69 70 71 72 73 74 75 76 77 78 79 80 81 82 83 84 85 86 87 0 0 0 0 88 89 90 91 92 93 94 95 96 97 98 99100101102103104105106107108 0 0 0 0 0 0 0109110111112113114115116117118119120121 0 0122123124125126127128129130131132133 0134135 0136137138139140141142143 0144145146147148149150151152153…	ACGCT*TCGATATCAGCAGCGAGTGCCTGCAAAGC***CTCGATATCTACGAAACGCGCATACGTTTGGTGAACACGCTCGATCAAGAATGGACGTGCTGGAGCCAGCGCGCTTGCTGGAGGCGTATCGACGGAGCATTCCAGACTGGGAGACGCTACGGCACAAGGGTGCTGCTGGACGCGTAG*CGGTTGTCGGTGGTTGTCTCGAGTACACCGGCGCGCCGTACCTTGCCGCTATGAGTGCCACACGAGCTGGCGCAGATCTCGCTTACATATTCTGTGCAGTCGAGGCGGCATTCCCGCTGAAAACCTACGCCCCAGA*CTTGATCGTTATTCCCGCTTACAGTTCACGGCCTTTGGCGAGTCTGCAGCCGAGTGATTCTGTTCATAGCTCCGAG…
1	99061	99647	5.75195	17	34 35 36 37 0 0 0 0 38 39 40 41 42 43 44 45 46 47 48 49 50 51 52 53 54 55 56 57 58 59 60 61 62 63 64 65 66 67 68 69 70 71 72 73 74 75 76 77 78 79 80 81 82 83 84 85 86 87 88 89 90 91 92 93 94 95 96 97 98 99100 0 0 0 0 0 0 0 0 0101102103104105106107108109 0 0 0 0 0 0 0110111112113114115116117118119120121122123124125126127128129130131132133134135136137138 0 013914014114214314414514614714814915015115…	GCTCATGCGCGCGGCATGCTCCACAATCCATAGAGATCAAGATAGCCATCGCT**GATCATGGCAAGCACGCTCATCCCAACGAAAACGCGATGCACCCAAAAATGCAGAGCGCTTCCGTTCCTGTTCACAGAAGGAAGCGATGGTAACGGTGTAGGAACGCATTCGTCAGTTCGAAATGCGTTTTCTGGTGTACCGAGGCTGTGCGCCTGGATACGAGCGGTTTTGCGAGGCAACGCAGCACATCGCAGATGCATCTACCTGATAGAGAGGCGTCTCCGGTCACAAGCGCGAGTGCCAGAGCCATTCTCGAGGCACAAGTCCTCCCTCCGTTCGGT**************TTGGCGGAACGAATATGCGGAAACCTGGAAATCATCGCAGAGTCACAG…
1	99605	99980	10.494	11	12 13 14 15 0 16 17 18 19 20 21 22 23 24 25 26 27 28 29 30 31 0 0 32 0 33 34 35 36 37 38 39 0 0 0 0 0 0 0 40 41 42 43 44 45 46 47 48 49 50 51 52 53 54 55 56 57 58 59 60 61 62 63 64 65 66 67 68 69 0 0 0 0 70 71 72 73 74 75 76 77 78 79 80 81 82 83 84 85 86 87 88 89 90 91 92 93 94 95 96 97 98 99100101102103104105106107108109110111112113 0 0114115 0 0116117118119120121122123124125126127128129130131 0…	AGCTACGATCGGACGCGCTGCTAACGCAAGTCGGGCCATGCGCCTGCCATGAAAAATGGCATGTGCCCGACCCGTCTCTCTACACCCGTGTCAGATTAAAATGGTAGCGTGGATTACTTGCTTTTTTCCAGCTACTGGATATTTTCTCGGAACGGGTTTTTAGATGTACAGCCTCGAGA**TTCGAAATGCGGCAGTAAAGGTTTACGGATTCATAGCTAGTTTGAGGATTCTCGCTCCTCTTGTGAGAACGGCTTCTTTAACTCTCTGCCGCTTGATTTCGTTCCGTCACATGAATCGAGGTGATTCGTGATGCCATCGAAAAAGCGT***TGATAAAAACATCGACATCGGTATCCTATTCTTGCGTGCCCGTCTAC*GA
1	100069	100547	19.0566	14	100101102103104105106 0107108109110111112113114115116117118119120121122123124125126127128129130131132133 0 0 0 0 0 0 0 0 0 0 0 0134135136137138139140141142143144145146147148149150151152153154155156157158159160161162163164165166167168 0169170171172173174175176177 0 01781791801811821831841851861871881891901911921931941951961971981992002012022032042052062072082092102112122132142152162172182192202212…	GCGTCACTGGAT*****TATCGAGACAAATACGCAACGTCGTCTCTAGGCGCTGACCTCACAAGTGCATGATGAAACTTCACTGGACTCTTGATACGGCATAATCGATTCCGTTAGAGCGACCGATGCTCC***GCT*****************CTTTGTAGTCATTGACAAGGC****GCCATTCGACAGCAGTATGATACTTGTCTGATCCGACAAAGAGGCTGGTGCTGCCGTGTTAGCCTTCTCAACGAGCGCAACTGAGGCCGCC*AAATCAATACATCCCAGCTGGAATAGATTACGATCT**CATCGTTCTCTGTCGGTTCGATCATACAAACGACGGGT*CCCTTTTCTACGAATGCGCATAGACAGTCCGGCAATTTCATCGGGTAAAAG…
1	100983	101329	6.13424	11	48 49 50 51 52 53 54 55 56 57 58 59 60 61 62 63 64 65 66 67 68 69 70 71 72 73 74 75 76 77 78 79 80 81 82 83 0 84 85 86 87 88 89 90 91 92 93 94 95 96 97 98 99100101102103104105106107 0 0 0 0 0 0 0 0 0 0 0108109110111112113114115116117 0 0 0 0118119120121122123124125126127128129130131132133134135136137138139140141142143144145146147148149150 0 0 0 0 0151152153154155156157158159160161162163 016416516…	TGGAAAAATGATTGTGGACTTGGGCTTCAGTCAACGCAGTGACTACTTCCAATAAAGTATGTGTCTGGGGTTCGT*ACGATGAGGGAGTACACGGATCGAAATTTTTCGACATGTTCTCTATCCCAGGTTTTCCTTCAGGTAACTGCTTAAC*ATGGACAACATCCCGTTCCACAAATCCTATAGCGCATAGAACAGCTTGCTTTTGCATGCGCAGCGTATAAACTAAGCGCTAAGGGGATCTCCCCGAAGAAGTCCGTGATCAAAAGGCACCACAACAGGCGCTTAGACTGA*AGAGCAGATCCGGGCCAGTCTTCAGTACTCTTTTAGGACGTACACTGAGCCAGGGA
1	101441	102001	5.50662	19	3 4 5 6 7 8 0 0 0 0 0 0 0 0 0 9 10 11 12 13 14 15 16 17 18 19 20 21 22 23 24 25 26 27 0 0 0 0 0 28 29 30 31 32 33 34 35 36 37 38 39 40 41 42 43 44 45 46 47 48 49 50 0 0 0 0 0 51 52 53 54 55 56 57 58 59 60 61 62 63 64 65 66 67 68 69 70 71 72 73 74 75 76 77 78 79 80 81 82 83 84 85 86 87 88 89 90 91 92 93 94 95 96 97 98 99100101102103104105106107108109110111112113114115116117118119120121122123124125…	ATCTACAAACAAGATGAAAATGGCAAAAAATATTAATCACAACGAACCTC*TGTGGAGCAAATTCGATGACAACGGCTGAAAGCCGTAAAAGACTAACTCGC************CCGCTGCCAT*GAACTTCCTTCGATTGCTGACAAAGGTACCGGGGAAACACGGGAGAGCATCCCCGATAGAAGCTCGCGTCATCGGTTTACCCTGCGATGGCCGACACGATCCGAGATGTCCGAAAAAGCGCAGC****ATCCCTGCGCAGGATCATTTATGTCTTTATATGTCTAGTTTCTAATCGATCGCGCACGCACGCACGCACGCACGCACGCACGAGCAGGTGCGCGTGCCGTTTTCCCGCGCTGCACCGCTGCACGCAGGGCGACACGCTTGTCGACG…
1	102622	103202	6.23505	1	22 23 24 25 26 27 28 29 30 31 32 33 34 35 36 0 0 37 38 39 40 41 42 43 0 0 0 0 0 0 0 44 45 46 47 48 49 50 51 0 52 53 0 54 55 0 0 0 56 57 58 59 60 61 62 63 64 65 66 67 68 69 70 71 72 73 74 75 76 77 78 79 80 81 82 83 84 85 86 87 88 89 90 91 92 93 94 95 96 97 98 99100101102103104105106107108109110111112113114115116117118119120121122123124125126127128129130131132133134135136137138139140141142143144145…	TAACGGTGCTGCAGAAATTCTTTCCAAGCAGGATGCCGATGCGGCAAATTCCGATCATCCA*GATTCAAGTGACGTGAGCGACGGCGACGACGAGATTGAAGAAGGCCAAGTCGATGACAACAACGAAGATGACGAGGACGACGCACAACGAG**CCTGGGAGGTTCTCGAATGCTCCCGTATGATATTCCTCAAGGCTGGCGAGCGTTATCTGCCACGCGTCTCTCTTTGCTATGAATTGCTCGGTGATTTTTCTCTGTATGTGAACGACGCTTTCGAGCAAGCGGCCGAGGATTACGCGCA*****AGCCATTGCCACAGCAGAACGCGCTGGTGATGCCCGCAGCAGACGGGTTGCGTCGCTGGCCCACCGGAAGTATGTTGCTTTGCGAAGCGCC…
1	105301	105891	5.32185	5	26 27 28 29 30 31 32 0 33 34 35 36 37 38 39 40 41 42 43 44 45 46 47 48 49 50 51 52 53 54 55 56 57 58 59 60 61 62 63 64 65 66 67 0 0 0 0 0 0 0 0 0 0 0 0 68 69 70 71 72 73 74 75 76 77 78 79 80 81 82 83 84 85 86 87 88 89 90 91 92 93 94 95 96 97 98 99100101102 0103104105 0 0 0 0 0 0 0 0 0 0 0 0 0 0 0 0 0 0106107108109110111112113114115116117118119120121122123124125126127128129130131132133134135136137…	GCTGGTGGCAGACGCACGTAGCCGGCCTCCGCCATTTTCGCTTCACGGTTGGTTGCCTCTGTTACACCGGCAGCAGCGGTTGCAGTAACGCTCGAGCGACACCCAGCAGAAGCACAGCAGGCTACTGGGCCTGCAGTGCGCGAGGCTGGACCCGTAGCCGGGAGCAGCTGGCAGCGGTACC**GGCAACAGACGAACGAAGTGCAACAC**GACCCGCTG****GCGCCGAAT*******CCCGCTGCGTCATGGACGATCAGGACCACCTCGTATTGTCCGCGGTGGATCAACAGATTCGGAAATACTTTGGCGTGGATATTCTGGGCCCTGGATCCGTAGAACCTGCTGGAAAAATCTAGCATACAGTCTCTGGAGGTGTATGCCACTGGTGACCGT…
1	106126	106668	5.61476	1	24 25 26 27 28 29 30 31 32 33 34 35 36 37 38 39 40 41 42 43 44 45 46 47 48 49 50 51 52 53 54 55 0 0 56 57 58 0 0 0 59 60 61 62 63 64 65 66 67 68 69 70 71 72 73 74 75 76 77 78 79 80 81 82 83 84 85 86 87 88 89 90 91 92 93 94 95 96 97 98 99100101102103104105106107108109110111112113114115116117118119120121122123124125126127128129130131132133 0 013413513613713813914014114214314414514614714814915015115…	TCGGTGTTGC****GCTTACG*TGGCGAGCGCGGTGCCACCAGGCTCGTCGGATGGCTTCAGGAATGTCCCTCG***CAG***CTGCCTCGC******AGAGGTCGTTATCGATGGAAGTGCATGTTGCAAGTGTACAGGCACGTGCTCGAGCGTCGCATTTCTGAACGACGCGGAATCCAGGCAAGTCTCGGGTATATTTGGCCAATACAGAGGGAACAGCTGGGCAGAGAAAATGGGTGTTTCGCTGAGCCTTGCATGATTGCAGTTCGCGACAACATCGTCT*CGTCCAGAGAACGCACAGAGCAGCAGCACTCGCTTCACGGAATTCGCAT****ATGCGTCTCAAGTGCGCGTTGTCCAAATAGAACTC****GATATAGGACTTGACAAATTT…
1	107127	107671	5.0427	5	31 32 33 34 35 36 37 38 39 40 41 42 43 44 45 46 47 48 49 50 51 52 53 54 55 56 57 58 59 60 61 62 63 64 65 66 67 68 69 70 71 72 73 74 75 76 77 78 79 80 81 82 83 84 85 86 87 88 89 90 91 92 93 0 0 0 0 0 0 0 0 94 95 96 97 98 99100101102103104105106107108109110111112113114115116117 0118119120121122123124125126127128129130131132133134 0 0 01351361371381391401411421431441451461471481491501511521531541551…	TGCGCCA*TGCGTGTTACAATTTTAGCGGGAA***ATATGTTGTTGCGTGCGCGAAAGCGCTTCCGCCGATGTACGCGCGTCGGTGCTGTGGCGACGATTGCGGCCCCGAAGCCAAGCGGCG**CTCGCCGAACAACAACAACAAGCG***CACCGCA*CCGCATTCGAGACGCGATCCCTCTAGCTTGCTAGCGCAGACCACGACGCTGGAAGAGGCGGCACGCTCGCAG****CGAGCGACGGGCTCTCG*************GGCTGGCCTCTCACTACAGGCAGTATGGGGCACAGCAGCAGAGTGCACTGGTACATTACGTACGGCGATCGAGTGCTGAATCCTTTGGATGACACCGGCTTCCCCGCCGATATCACCTTGAAACGCTTTGTTGA…
1	109266	109809	5.46719	1	36 37 38 39 40 41 42 43 44 45 46 47 48 49 50 51 52 53 54 55 56 0 57 58 59 0 60 61 62 63 64 65 66 67 68 69 70 71 72 73 74 0 0 0 0 0 0 0 0 0 75 76 77 78 79 80 81 82 83 84 85 86 87 88 89 90 91 92 93 94 95 96 0 0 97 98 99100101102103104105106107108109110111112113114115116117118119 0120121122123124125126127128129130131132133134135136137138139140141142143144145146147148149150151152153154 01551561571581…	ACGCT**CGCCAAAGAGCGTTCGCATCAGCCATATGGACACTCATATACTCTCTGAATACAGCGCACAAAGCGCAACCTGCTGCTCGATGGGATGCTCGAAGCGTCGAGATGGGTCCTGATGCCCTCGCTCCACTCGCTGGTGCGCCTCGTGGT*GTCGCTCATGTCCGACTCTCGATGATACCGACACCTGGAAATATTGAGAGGCTTCTTCTGTTTTCGAATCGAGTCATTGGCTGGTGCTCTTGATGAAGAGATATGGCGAACGTGTTGAGGTGCT********TCAACCCGGGATCCACGCCCTTGGGAGAGTCCTCCGCTTCATCTTCCTCGCATGATTTTTATGGGGCTCGCTGCTCGACTC*TGGCAATTTTTTCACAACATGCTTGCAAAC…
1	110488	110996	5.33068	9	7 8 9 0 10 11 12 13 14 15 16 0 0 0 0 0 0 17 18 19 20 21 22 23 24 25 26 27 28 29 30 31 32 33 34 35 36 37 38 39 40 41 42 43 44 45 46 47 48 49 50 51 52 53 54 55 56 57 58 59 60 61 62 63 64 65 66 67 68 69 70 71 72 73 74 75 76 77 78 79 80 81 82 83 84 85 86 87 88 89 90 91 92 93 94 95 96 97 98 99100101102103104105106107108109110111112113114 0 01151161171181191201211221231241251261271281291301311321331341…	TCTAGGAACGCCTGTGAAGAGTTGGTCGACGAGATGCGT*CAAGCCGAGAGCAGACGAGCG****ATACTCTCTCGAGTTAGACTCTATTCGATGCTCGCTGGTACGCTGCATCTATCAGAGTCGCGTCTGCGAACGA*******CTCGTCA***ATTGGGCCTTGCGCGTAAAAC***********TGGCGTTTGAACAACGTCCAGTACGCTCTCGACTCGATTGTACCGCAGATAATAAGCTGGCAGGCAGACCAGCTCAATGCTAGTCCCAGATGCCTGCTGCTTGACCCCTGTTTTCTGGTGGAAAGCGACGTTTTCTATGATCAGGACAGAGTCATCTGGGAACGATGGGTCACGA***********CTTGTGCTTCGACGACGGATGAGGTA…
1	113033	113485	15.405	13	84 85 86 87 88 89 90 91 92 93 94 95 96 97 98 99100101102103104105106107108109110111112113114115116117118119120121122123124125126127128129130131132133134135136137138139140141142143144145146 0147148149150151152153154155156157158159160161162163164165166167168169170 0171172173174175176177178179180181182183184185186187188189190191192193194195196197198199200201202203204205206207208209210211212213214215…	GCGATCTACGCTTCGCTTGCCAGTTTTATC***ATGGTAAACGGTCTTGATGCGTCCTTCACAGTGGTGACACTTGAGTGTGGTCGGGTGTTCGAATCTGCCGTCGATACCGCCTCCACCGGGAGC**TGCC**CTGTGGCGCGTGAAT***GCTCACGCCATCGTTTGGTACGTGCCGCTGACGAGTCTAGAAGT**CTTCCCGAGGCCATCCTCTGATATAACGCCCGGTACCGTACCCTACGATCAGGGTCGTCTTCGGGTGATGCCCTCCACGAGCATGCTCTCTGCTGCACGCGCAGGTACACGCTGTTTCATG*******CGATAGAGGATTTGCGCAACTA**GATGCTGTTCATGATGATACGAGTCCCGTATGGAATATCCAGGCTAGAG…
1	113741	114237	11.432	15	41 42 43 44 45 46 47 48 49 50 51 52 53 54 55 56 57 58 59 60 61 62 63 64 65 66 0 0 0 0 0 0 0 67 68 69 70 71 72 73 74 0 0 0 75 76 77 78 79 80 81 82 0 0 0 0 0 0 0 0 0 0 83 84 85 86 87 88 89 90 91 92 93 94 95 96 97 98 99100101102103104105106107108109110111112113114115116117118 0 0 0 0119120121122123124125126127128 0 0 0 0 0 01291301311321331341351361371381391401411421431441451461471481491501511521531…	GCGCGAGTTGCTGCG***CGTACGAATTGCCTTGCACTCGAGAGATCGAAAATTTGAAGACAAGCGTGATGCCAGCATCCTGAACGCAAGGAAATGAGACTAGAACTGGTTTTCCCATTTGCGTTGGATCA***TGGTATGGATTATTTCACGAAACCTTGTTTGAGGGCGTCGCGAATCCTCTTTATTCCAGTAGGCTGACGCATTCCAGCGGCGAAGCG**TCGAACAAGCCACATCGTAAAAAACCCCCAAATATCCTGAAACTACCAATGAATCCGCAAGCCCTCATTGCTGCGGTTCCAGTGCAGCGGCCATTCATCTAAAAAATGAAGGAAGAATCACAATGCAG***GAACAG**CAGGAACAGCAGGAACAGCAGGAACAGCAGGAACAGA…
1	114384	114922	5.73838	20	61 62 63 64 65 66 67 0 0 0 0 0 0 0 0 68 69 70 71 72 73 74 75 76 77 78 79 80 81 82 83 84 85 86 87 88 89 90 91 92 93 94 95 96 97 98 99100101102103104105106107108109110111112113114115116117118119 0 0 0120 0 0 0 0 0 0121122123124125126127128129130131132133134135136137138139140141142143144145146147148149150151152153154155156157158159160161162163164165166167168169170171172173174175176177178179180181182…	GGTAGCACGCTATGATCGCCGTCGGACTGCGCATCACTACAAGTCGCTCGACTG*GTTGAGTGCAACTTCACGATGCGAGCAGTTTTGACTGTGAGCTGTGTCTCAGG*GTCGTGCTGTTGGCGTCGATCGTCTGCACGGCACTGCGGAGCATCGCTCGCCTCGCCCGAGTCGCTCAACACGTCATTCGCTGGGTCGTACGAAGGTTTGGTACTCGAGTCCATGA****CAGCGTCTAGCGTAGCCGCATCTCTAGGTGCAACCTGGTAACGGCTGGCTTGCATTCGGGACAGACGGGCGAGTTGGTCTTCGGCGACGTCCTCCTCCTCTGGATCGGACTCGCTCGCCAACGAGT*CGGGTCGATCTCCAGTAGACACCGTCGTCTCGGAGTCCTCGGA…
1	115697	116236	6.86822	4	8 9 10 11 12 13 14 15 16 17 18 19 20 21 22 23 24 25 26 27 28 29 30 31 32 33 34 35 36 37 38 39 40 41 42 43 44 45 46 47 48 49 50 51 52 53 54 55 56 57 58 59 60 61 62 63 64 65 66 67 68 69 70 71 72 73 74 75 76 77 78 79 80 81 82 83 84 85 86 87 88 89 90 91 92 93 94 0 0 0 0 95 96 97 98 991001011021031041051061071081091101111121131141151161171181191201211221231241251261271281291301311321331341351361371381…	GCGCCCAGTTTGC***CAAGAGCATTCAACCAGGTCTCGACCTCGACCCTGTTGTCGCAA****ACGTCGTAGAGAGCTTCCCGCAGGAGGCGCACCCGATGACGGTCTTTATGGCTGCGACGGCTGCATTGAGTGCGAGTCGCCCGGCATGGAACCCCGCC*CTCGTTCGAGGCGATGGCGGCAGTTTGCGGTTGGTGTATCGCACTCGCGCTGAACGTCAACGTATCGCACAGGAATGCATTTCGT**CACTCACCAGTATCGCTGCAGCGGTTTTCCGTCACATGCGTGGTTGCCCTGTGCGCTTTCCGAAGAGCACACAGCACCTGCGGGAGCATCCTCTGGAT**GCCTTTGCCCCTGACGGGTTCGCGC********GAGCCTTCCTGCACGC…
1	116190	116757	6.09711	17	30 31 32 33 34 35 0 0 36 0 37 38 39 40 41 42 43 44 45 46 47 48 49 50 51 52 53 54 55 56 57 58 59 60 61 62 63 64 65 66 67 68 69 70 71 72 73 74 75 76 77 78 79 80 81 82 83 84 85 86 87 88 89 90 91 92 93 94 95 96 97 98 99100101102103104105106107108 0 0 0 0109110111112113114115116117118119120121122 0 0 0 0 0 0 0123124125126127128129130131132133134135136137138139140141142143144145146147148149150151152153…	TGCAGCGATGCGT*CACCTGACTTCAGCAGGTTCCGATGTCCTGACCTGTTTGGCAG*CTGCGATCGGGGCACTCTATGGACCGTTGCATGGCGGCGCAAATGAGGCAGTTCTGAACATGCTGGAGGA****GATCGGCAGCCCGGAGGCGGTGGAAGCCTTCGTCGCATCCGTGAAGCGTCAGGAACGGAAGCTCA****TGGGATTTGGTCATCGCGTTTATCGGAGCT****ATGATCCACGGGCAAAAATTTTGCGAACGCTAGCACAACAAGTGTTGCGGGAGGCGTCCACGGAAGGTCGTACTGCAAACGGACCGACGACTGCGAACGGCGCATCAGACCCGCTGCTGATCATTGCTCAGACGCTGGAGAAGCGAGCACTGGAAGACCCCTAC…
1	117163	117655	5.15759	8	102103104105106107108109110111112113114115116117118119120121122123124125126127 0128129130131132 0 0 0 0 0133134135136137138139140141142143144145146147148149150151152153154155156157158 0 0 0 0 0 0 0 0 0159160161162163164165166167168169170171172173174175176177178179 0 0 0 0180181182183184185186 0 0 0 0 0187188189190191192193194195196197198199200201202203204 0 0 0205206207208209210211212213214215216…	TCTCGAAC*********ACGACTCGAAAGCGCAATGTTCCGTTCAAGGCGTCACGGCGATAAGTGCCCGCTCCTATACGGTACGCTGCACCACCAAGGCGTCTTCCATAGCGAATTGGAAGCTATCGTTGATGCCGTCT*****AGCTTCCTGGTTTCCTGGGTGCATACGAGCGAGCCTTGACG*****CCACTCCCCGCAACGTCAAGTGATTCATTGCCGAGCCCAACTTTAGATTTGAGAGCGGTCACTTTCTGGGAACTGCTCGCGTTCCAGTCCCGCATTTTCGCTCGCGTCGCAGACGCGCGCAGGTCACAGTCCAACGACCGGTCGAAGC**GAAATGCAT**AAATATTCCAGGTACGCTG*******************CTTTAGAGCT…
1	119026	119534	7.83664	12	79 80 81 82 83 84 85 86 0 0 0 87 88 89 90 91 92 93 94 95 96 97 98 99100101102103104105106107108109110111112113114115116117118119120121122123124125126127128129130 0 0 0 0131132133134 0 0 0 0135136137138139140141142143144145146147148149150151152153154155156157158159160161162163164165166167168169170171172173174175176177178179180181182183184185186187188189190191192193194195196197198199200201202203204…	GTGCCTGCGCGCACATCGTCGCGAACCGCGCCAGCTGCGCTCGTGGCCGCACATTCCTGTAACCGCTATGTACCGATTTGGAAAGGGCGCTACGCGAGCGCCCCATAGGCGTTCGTGCTGCCTTCGGGAACGACGCAGAAGATCTCCTGACCCGCTCGATACG****GTGGCGTCTCTGCTAAGTGTGCGTGCGTGCGTGCGTGTGTGCCTGCGTGCGTGCCTGCGTGTTTCCACACACTGATGCTTGTCGATGCGCAGCGCAGAGCGTGCCGCTCGAACGGAATACGAGTCGCTCTGGATAACGAGGCAGAGGGTGCGCTCCCAGCGCTCAGGCGTTGCCCGGATCGCTCATTTCCTCCAGCTTGTCATTCCGGGCTCAAGGCAGGCTAGCTTGTGTA…
1	119614	119968	5.51673	11	15 16 17 18 19 20 21 22 23 24 25 26 27 28 0 29 30 31 32 33 0 0 0 0 0 0 34 35 0 0 36 37 38 39 40 41 42 43 44 45 46 47 48 49 50 51 52 53 54 55 56 57 58 59 60 61 62 63 64 65 66 67 68 69 70 71 72 73 74 75 76 77 78 79 80 81 82 83 84 85 86 87 88 89 90 91 92 93 0 0 0 94 95 96 97 98 99100 0 0 0 0 0 0 0 0101102103104105106107108109110111112113114115116 0 0 0117118119120121122123124125126127128129130 0 0 0…	TCGAGCATGCGATTATGCAGTCGACGCATTCTGGTCTGGAGTTCGTGGAACGCGGCGGCATCCGGGTGGGGAT*ATG*AGCGGCCTCTTCGCAGCTGGTTGCCGCCAACCA*GCA*TGCGCTTGAGGACCTCCGCTTCGGATCAAGGATCT****************TTCAGCTTCTAGCAAGCTTACGCACAGTAGTAGCCGCAGACAACCAAGTCCGTCGAATCATGGAAGAGCGTATGCTGAGGTGGCAAAGAGCCGCGACGTTCTTGCCAGCTGCCGAGATCGCCACGGAGCC***ATCG*********CCGCTCATGGGAGCGCACTCGCCAGCCCGCCGAGAAACGAAAACGTAAATGCGAAACACCATTCTGCACCTAGA
1	121174	121739	5.68906	1	22 23 24 25 26 27 28 29 30 31 32 33 34 35 36 37 38 39 40 41 42 43 0 0 0 44 45 46 47 48 49 50 0 51 52 53 54 0 0 0 0 0 55 56 57 58 59 60 61 62 63 64 65 66 67 68 69 70 71 72 73 74 0 0 0 75 76 77 78 79 80 81 82 83 84 85 86 87 88 89 90 91 92 93 94 95 96 97 98 99100101102103104105106107108109110111112113114115116117118119120121122123124125126127128129130131132133134135136137138 0 0139140141142143144145…	TGGGCCTGA*****GGGCGTTCACCGCGTCCGCATCGGTGGCCTGCG***CCTCTTCGATGCTCAACTCGTTGACAGTATCATGCGAGACGGTTTACTGGATGCATCACCGGCAGGGAAACCTGCGCGCCCTATGGGATGGTATGCAGATGCCTGCGCTGTCCATCATTCAATCACCAGGGAGGAACAGGACGCGTACACGTTG*********GAAAGTTACAGACGCGCCCAAATGGGCTGGGAATCGGGTTCCATGGCCGAAGAAGTCGTCCCTGTCCCGCTGAATTCAGCAGACAGCGCATCGAT******TGCACGAGATGAGGAGCCGTGGCGTCTCCAAGCCGACAAGCTACCGCG***CTTACGACCGGCTTTTGATCGAGAGCGAGGCA*C…
1	122220	122801	5.39863	6	21 22 23 24 25 26 27 28 29 30 31 0 0 32 33 34 35 36 37 38 39 40 41 0 0 42 43 44 45 46 47 48 49 50 51 52 53 54 55 56 57 58 59 60 61 62 63 64 65 66 67 68 69 70 71 72 73 74 75 76 77 78 79 80 81 82 83 84 85 86 87 88 89 90 91 92 93 94 95 96 97 98 99100101 0 0 0 0 0 0 0 0 0 0 0 010210310410510610710810911011111211311411511611711811912012112212312412512612712812913013113213313413513613713813914014114214…	GAAGCGCGGGCTTGAAAAGCAACCCGCATTCCAAGTGCGCTGGTGC**GGCTGCGGCCA***TGGGAGCATCTGCGAACTGCACGTACACGACAAACAACGGCACGGTCGAGCCGACTATATGCGTGTGGGCGCAGCTCCGCCTTGGTTTTGTCTTGAGTGCGAATAGCTTCCATGTGTTGTCTGTGGACGTCGTCTGGCCCGTTGCCTGCTCCGAAAGCTTGGCACTAGAGCATCCCAGCTGCAGTGCGGCTTTTCTGTATTCGCGCGTCTACTGCTGGGGCTCGAAACATGTCTCGCCAGGATGAAATGGCATCTGAGGGGATGATCGAGCGCCTGTGGACAACACTGCGCGACCTTTTCTCATACGCTAGCCGTATTTCGCAG*************…
1	123524	124020	5.33565	8	101102103 0 0 0 0 0 0104105106 0107 0108109110111112113114115116117118119120121122123124125126127128129130131 0132133134135136137138139140141142143144145146147148149150151152153154155156157158159160161162163164165166167168169170171172173174175176177 0 0 0 0 0 0 0 0 0 0178179180181182 0 0 0 0 0 0 0 0183184185186187188189190191192193194195196197198199200201202203 02042052062072082092102112122132142…	TTCCGCAAGCAGGACACATTTCCTGGTTTTGATCAAGCGGTTCATCGCTTGGTCCAGAGCGTTCTTATGTGCGTGATTGCTGGTGACAGCAGACTAGCGCAAGCCTCTCGGTTTCAATTCCGTTGCCGTCTGATG**TCCGTACAGCTTCGTGTACACCATTTGGTGCATCCGGCTGGATCTCAAGCTGTTCCCGTCAACCAGTCGCCGAGTGCAGACGTGCTCGTGATACTACATGCCGTCCTAGAGTCATTGATGG***********GAAACGTACACCATCGCTTCCTGCACGCGCTGGACGCTCTTGTCAACG********GAGCATGCGAAC*****AGTCTCTGGACGCCGCAG*CACGTCCAGCGCCCTGGGCAA*******CCAATTAGCA…
1	127932	128505	5.46282	10	35 36 37 38 39 40 41 42 43 44 0 0 0 0 0 0 0 0 0 45 46 47 48 49 50 51 52 53 54 55 56 57 58 59 60 61 62 63 64 65 66 67 68 69 0 70 71 72 73 74 75 76 77 78 0 0 0 0 0 0 0 79 80 81 82 83 84 85 86 87 88 89 90 91 0 92 93 94 95 96 0 0 97 98 99100101102103104105106107108109110111112113114115116117118119120121122123124125126127128129130131132133134 0 0 0135136137138139140141142143144145146147148149150151152…	AAAATCGAGCGCTGTGAGACACAGACAGTCTAGAGGGATATCGTCTTTTCAGGACGGTCCCAGGTCCCGATAAGTCGTCACACGCGTTGTCTCGTTGCATCGCCGGCAGCAGGGGACGCATCCAAACGACCACGAAGCCGTGTGCGCGAGTCGGTTACGGATGCAGACTCCTGTGCAGTGATGTTTCGGGATTCATCAGCAGAAGCATAGTGTGCAC*TGGTCAGGAGCAGACCCCAGACGTGCCCTGTGCAT******************AGCAGCGTTT****CGCGTGGACAGAGAGCAAGTACGTGTTGTGCACGGGTCTGTGCGAGAAGCGAGACGTGCA******CGATGGATGAACAGGAGCAACACGTTCGGGTTGCACTGACGGAGCCAA…
1	128628	129208	5.15654	10	31 32 33 34 35 36 37 38 39 40 41 42 43 44 45 46 47 48 49 50 51 52 53 54 55 56 57 58 59 60 61 62 63 64 65 66 67 0 0 68 69 70 71 72 73 74 75 76 77 78 79 0 0 0 0 0 0 0 0 0 0 0 0 0 0 0 80 81 82 83 84 85 86 87 88 89 90 91 92 93 0 0 0 0 94 95 96 97 98 99100101102103104105106107108109110 0 0 01111121131141151161171181191201211221231241251261271281291301311321331341351361371381391401411421431441451461471…	AAGCTGCCTCGAGTATCCATTT*****CCCTGAGATCCCGTTACCAAGGAATTCTCATTCCGCATCACATAAGAAACGCTAGTGTCATCGAGAAACATGCTTCCGCATTCCCGGTGAGCGT***TCCACCAGCT*CGCGAGAACACAACTTTACAGCATCTGCTTCGCTCAATGCCTGTCACTGGAGTACACCTCTACCCGAACGAACCGGTTTTTGAGCACCCGTG*CATTCTACTACGCAGTTTTCGTCGTGTTTTTCGCCCAATGCACCTTGCGGGTTTCTGTCTCGTACGCGATGCTTACG****CAACGAGTTCGCGCCGCATGCGATAGCGAAAAACCAGCGTCCACGACCAAGCT*****CGAAATCCTTTACATTTCCTAGATACCAGAAC…
1	131253	131604	6.59488	11	14 15 16 17 18 19 20 21 22 23 24 25 26 27 28 29 30 31 32 33 34 35 36 37 38 39 40 41 42 43 44 45 46 47 48 49 50 51 52 53 54 55 56 57 58 59 60 61 62 63 64 65 66 67 68 69 70 71 72 73 74 75 76 77 78 79 80 81 0 0 0 0 0 82 83 84 85 0 86 87 88 89 90 91 92 93 94 95 96 97 98 99100101102103104 0 0 0 0105106107108109110111112113114115116 0 0117118119120121122123124125126127128129130131132133 0 0 01341351361…	CTGGATCTAGAGAAAT*CATGTGAAGACAACT**TCGG****GGTGCATGGCGAGTGTGTCTATGCATACGCCCGTGTCAGATGAATGTGGAGAAAATAAACTGCT***CGCTCTGTTCCTGCCGCGGGATTCGTTTTCGAACACGCTTTTATGTATGGCGTTGTGAGTCGAA*********GTGCTGCAATACACGTTCACAGGTTCTTCGGTAGTTTTAGAATGCCAGGTCGTATTTTCCGAGTGGATCCTTGGACGCTTTTCCGC*GGATATTTTTTTACCGTACCTGAATCAGCATAAACCTCGAGGCTCCCGATCAGGGGTTCTTTTATACTACCCGATAGCACCATCGAATTCAGATGTAGATGCA
1	131916	132272	6.85462	11	14 15 16 17 18 19 20 21 22 23 24 25 26 27 28 29 30 31 32 0 0 0 33 34 35 36 37 38 39 40 41 42 43 44 45 46 47 48 49 50 51 52 53 54 55 56 57 58 59 60 61 62 63 64 65 66 67 68 69 70 71 72 73 74 75 76 77 78 79 80 81 82 83 84 0 0 85 86 87 88 89 90 91 92 93 94 95 96 97 98 99100101102103104105106107108109110111112113114115116117118119120121122123124125126127128129130131 0132133134135136137 013813914014114…	CTC*****TTCTCTTTGCATGGGAATGCTTCTTGGATTCGGACCGAAGTTATCGCAGCGATTATTTCCGATAGACTGAGCTTCACCGCTTGGACGTATG**GAGCGCTG*****ACGACTCGAGAGATTCCTCAAATGGTTCTCCTGCCTTAACTTTCCCTCCGGTTCTTGTTTCACCAGGGACAAGATGGCGTTCCACAATTCCCCAATTGGAATGGACAGCTCGCGCTTGCACGTACATCGGAAAGGGTACGCGCCCCGGGGAAGCAAACATCAGAAACTCGTCATCATCTTGCATAGCACTGGGCACAGGAAAACCCGAGGGTATCGAGGCGAGTCCTCTGTGCCCGTCAAGGGCATGGAACT**ACC
1	132375	132891	8.60985	8	87 88 89 90 91 92 93 94 95 96 97 98 99100101102103104105 0 0106107108109110111112113114115116117118119120121122123124125126127128129130 0 0 0131132133134135136137138139140141142143144145146147148149150151152153154155156157158159160161162163164165166167168169170171172173174175176177178179180181182183184185186187188189190191192193194195196197198199200201202203204205206207208209210211212213214215216…	CGCACAGAGACCGTATCCAAAGATAATGCA*CATGGCAAACGAAGCATGTATCGCAA*TATACGTCTGTGCATGAAATGCATGA*ACCGCAGCCGGGAGCAGT****GATGTCGGGACGTTCGCTGCC*******ATCAACTTCCTGCGACTATCGATCAA*GGATCTGAACGGAAACCTTCATCGGTCGTGCTCTTCCAGCCGGATCCAGGAGAGAATGGAAAGAAATCAGTCACAGGAAAGCCCGCAAATGTTGATGTTGATCACTCTGAGTAAAGACCCAAAGTTTCGCATGGACGCCCGAGTTA*CGGGGTTTCATTCATTTTTTCTTTTTATGTTCAGTGGAACGATAAACGTGTCACGACCAGAGAGTATATAGATACATGCGCA*CGCGCAG…
1	133243	133733	30.9324	14	96 97 98 99100101102103104105106107108109110111112 0 0 0 0113114115116117118119120121122123124125126127128 0129130131132133134135136137138139140141142143144145146147148149150151152153154155156157158159160161162163164165166167168169170171172173174175176177178179180 0181182183184185186187188189190 0 0191192193194195196197198199200201202203204205206 02072082092102112122132142152162172182192202212222…	TGGAGC******GATCCTCACGTTTCACGATAGAAAATACTTTTTCGATGGGG**TTCAACC*****ACAGAAAGTACAAAGGAATGAAAAGCGGCTGTTCTACCCAATAGAATTGGCAGAAAGCTCGACCGCACCGGGAATAGTGAAATGCCACGTTGTTTGTCAGAAGGACATTGTCTGACGTCAAGGCAATAGTCTTCAATGATTCGACAAAGTGGTTGATGCTGTTGCTTGAGCCTCGTCTACCAGCGAAGCTGAGACAGCC*AAGAGAATCCATTGCAACTAGAACGCATGGTA**CTGTCGTCGCTCTCATCGAGTTCGATCATACGTAGAACGGGCTCTCTTCGTCTCGGATACCAGTAAACGCTCCGACCGTTTGTTCCGATGAAACGCTC…
1	134244	134826	5.653	1	23 24 25 26 27 28 29 30 31 32 33 34 35 36 37 38 39 40 41 42 43 44 45 46 47 48 49 50 51 52 53 54 55 0 0 0 0 56 0 0 0 0 0 57 58 59 60 61 62 63 64 65 66 67 68 69 70 71 72 73 74 75 76 77 78 79 80 81 82 83 84 85 86 87 88 89 90 91 92 93 94 95 96 97 98 99100101102103104105106107108109110111112113114115116117118119120121122123124125126127128129130 0 0131132133134135136137138139140141142143144145146147148…	GCCTGTGCGCGTCTGCCGCCCGCCCACG*GCGCATCGTCGGAGGCGGATCA****CGCGGCAG*****AGGAGCGCTCGC*GCAAGCCGCACCGCGACAGCTCTAAAGGATACAGCGCACTGACGTTGCAGCGTTCGCCTGCCATCGACGATTTGCCAACTCATCGAGGACGCTGCTCGCATGATTGCTTTCCTACCATCTTCACATGGATGCAGAACGTTTTCTAGCATCAGGTGGTCGAGGTCCGGTGCTCAGCGGCGAGTTCGAGCAGTCGTAACGTGTTCACGGGGGAGCGTCTCGCCAGCGCAGGCACCCGGAGAGCCCAGTCAAAACTCCGACGAGGCTGCGGTGCGGGACAGGGAGAGCGCGTGGCGCCCTG****TTGCCTGCAGCTCCGG…
1	135545	135967	5.69395	16	137138 0 0139140141142143144145146147148149150151152153154155156157158159160161162163164165166167168169170171172173174175176177178179180181182183184185186187188189190191192193194195196197198199200201202203204205 0 0 0 0 0 0 0 0 0 0 02062072082092102112122132142152162172182192202212222232242252262272282292302312322332342352362372382392402412422432442452462472482492502512522532542552562572582592602…	ACCGAAC**GCTTCGCCGCCACCAGGAAGCGC*****TTCGCGATATGAATCGAGCT***CTGAGCATTCGTCCGTATGAGCCGCTGCTCCTTGTAAATCGTGCAATGGTCTATGTGGATCTGGCGAAATACGATGCTGCCCTGTTG*******GACTATCAACGCGCTG*****TGGAGCGACGACCGGGCGATGTGCAGCCCTTCTGG*GTAGACTATGCGTTGACGCTCTTCC*AACGCGGACGTGACACCGATGCCCTCGGCATCATGCGCA*GAGTAGCGAGTAAGCCGAGTTTTGCCCAGTCCGATG**************AAGTGAAAGCAGCCTACGCAGTCCTTCTTTATGACCGAGGCATGCTCAGTGACGCAGAGGGTCTATGGGGTG…
1	136881	137260	7.584	11	14 15 16 17 18 19 20 21 22 23 24 25 26 27 28 29 30 31 32 33 0 0 0 0 0 0 0 0 0 34 35 36 37 38 39 40 41 42 43 44 45 46 47 0 0 48 49 50 51 52 53 54 55 56 57 58 59 60 0 61 62 63 64 65 66 67 68 69 70 71 72 73 74 75 76 77 78 79 80 81 82 83 84 85 86 87 88 89 90 91 92 93 94 95 96 97 98 99100101102103104105106107108109110111 0 0112113114115116117118119120121122123124125126127128129130131132 0 0 0 0 0 0 0 …	CTGGAGAACGTCAGCTGCAGACCCGGACTCGCGCATCACCTGTCGTCAAGGTTTAGCGGCTGGCAGCGG*CTTCCGGCAC***GCGACACCCGTACCTGATCCTAGCGTGGGACGCTG****AACTCCTCGAACTATCCTTTGCATGTGGACTTGTTTCCAGACTTTATTCATCGATGGTGAGCTGCCACATTCCAAGTACGGCAGTGTGTGTGCTTCCGGATTCAACCGTCGTTTTCGGATCATCAGACGTCTTTTCCGAGTGGCTCTCTGTTGACGCTT***CGCTGGTGCACTCTACGATGGCATCGGAATTGTGGTAGCTCGTGATGCCGTTGAAGCGGGACTCGTAAAATATCTGACAGCATGACCCGGTGCATATATACAAGCCG
1	137545	137897	10.9397	11	16 17 18 19 20 21 22 23 24 25 26 27 28 29 30 31 32 33 34 35 36 37 38 39 40 41 42 43 44 45 46 47 48 49 50 0 0 0 0 0 0 0 0 0 0 51 52 53 54 55 56 57 58 59 60 61 62 63 64 65 66 67 68 69 70 71 72 73 74 75 76 77 78 79 80 81 82 83 0 84 85 86 87 88 89 90 91 92 93 0 0 0 0 0 0 0 0 94 95 96 97 98 99100 0 0 0 0 0101102103104105106107108109110111112113114115 011611711811912012112212312412512612712812913013113…	CGAATGCGCTGTA****GAGGCTCGTGTTTCTTCGCTTTGCATGGGACAGGGTCTTGGAATGCG*ACTTGAGTCATCGCAGCGATCGCTTTCAGTTGCGTATGGGTCGCAGCTTTGCACATAGCGAGCGTGGATAGATCGAAATTTCTCGACTTGAGCTGTAGCGTAGATTTTCCATCCGGTACTTGTTTCATGATAGACAAGATCGCGTTTCGACAAATCCTCTGTCGAGTGGAACAACGAGCTCTTACGTGTGCAGCGGACACCGAATTCG****CTGATGACATCGTCCAGAAGAAGCCGAGAATCG***CTCGGTACGGCACCAGGAGAAGAAACGG***********AGGGCATCATCGAGGCAGGCCTGC
1	138767	139359	5.52876	1	21 22 23 24 25 26 27 28 29 30 31 32 33 34 35 36 37 38 39 40 41 42 43 44 45 0 0 0 0 0 0 0 0 0 0 0 0 46 47 48 49 50 51 52 53 0 54 55 56 57 58 0 0 59 60 61 62 63 64 65 66 67 68 69 70 71 72 73 74 0 0 75 76 77 78 79 80 81 82 83 84 85 86 87 88 89 90 91 92 93 94 95 96 97 98 99100101102103104105106107108109 0 011011111211311411511611711811912012112212312412512612712812913013113213313413513613713813914014…	ATGCACCTGA*CCATGCGCT*TCGACATACGTGAAAGTTACGATCCAGTGCCCGAGGCAG*****ATGCCGAATCGCTCTCACTCAAAGACGCT***GCTGCTTCGCCAGACCCAGACATGTGAGCTTGTTGGTGGCACAGAGGCATGCTCCCATGATACGCTGGTTGTGGAGGCCATCCATCGTGGGTACCTAGTTGGCGTCCGATGCTTCGCTGCAAGGC***GCATACCGAGGCAAGTCGCCTTGGACACACCCTGCCGGACTTGGGCTTGATGCTGCTCCCGCTCGTTAGCCCCCGGCGATAGCTATGCA*CAGTACGTGCACAGGCGCCACGGTGGGCGCTGCGACCTGCGCCCAGCCTAGCTGCGACAGCGGCTTGTGAAGCGGTACCCATCT…
1	139563	140133	6.04603	17	25 26 27 28 29 30 31 32 33 34 35 0 0 36 37 38 0 39 40 41 42 43 44 45 46 47 48 49 50 51 52 53 54 55 56 57 58 59 60 61 62 63 64 65 66 67 68 69 70 71 72 73 74 75 76 77 78 79 80 81 82 83 84 85 86 87 88 89 90 91 92 93 94 95 96 97 98 991001011021031041051061071081091101111121131141151161171181191201211221231241251261271281291301311321331341351361371381391401411421431441451461471481491501511521531541551…	TCGCGTGCGGCAATCGCTACTGCTACTGCTACTGCTACGGGTTACTGATCCTGGAGGCGCAAGCATCCGTTGTTTCAC*******ACGT******GAGCAGCGCCCTATCGACGTTCGACT******AGCGCCATGGTTGTAGAGAGGGATGCCATCGCGTGCGGCAATCGCTACTGCTACTGCTACTGCTACGGGTTACTGATCCTGGAGGCGCAAGCATCCGTTGTTTCACACGTGAGCAGCGCCCTATCGACGTTCGACTAGCGCCACGGTTGTAGAGAGGGAT*GCCATCGCGTGCGGCAATCGCTACTGCTACTGCTACTGCTACGGGTTACTGATCCTGGAGGCGCAAGCATCCGTTGTTTCACACGTGAGCAGCGCCCTATCGACGTTCGAC…
1	140195	140718	8.12027	12	48 49 50 51 52 53 54 55 0 0 0 56 57 58 59 60 61 62 63 0 0 0 0 64 65 66 67 68 69 70 71 72 73 74 75 76 77 78 79 0 80 81 82 83 84 85 86 87 88 89 90 91 92 93 94 95 96 97 98 99100101102103104105106107108109110111112113114115116117118119120121122123124125126127128129130131 0 0 0132133134135136137138139140141142143144145146147148149150151152153154155156157158159160161162163164165166167168169170171172173…	CAATTCAAACTCGGTGAGAAATGAAGGCATCGGCACGCGCTCGACACCAGATGTGCGTTATGCGCAGTGTTGTCGGGAAAAGCTGCACGCAGCTGAACACTGT**CACCAGTACCGCTGCCTGAGATGTGCACGGTCCCGCGAATCTTGTGCCCCGCGCTACGTTACGGAGATTGACTTTGGCCCATCGGCAGC*****GACCTTCAACATGACAGGTCCAGCTACCCGGATATGCACCCGAGTCCAGCGATTCATGC***GCCCTGCCACTG****GTGGATACCGAGCACCGGCCCGCATCACGAACCGACAGCGCATTCACACACGAGAGAACGACATGAAAACTCGGTACCCAGCATTCGCCCTCATCGCG*****GGTCTGCCCCAAGGCGGCG…
1	141616	142178	5.86578	6	19 20 21 0 0 22 23 24 25 26 27 28 29 30 31 32 33 34 35 36 37 38 39 40 41 42 43 44 45 46 47 48 49 50 51 52 53 54 55 56 57 58 59 60 61 62 63 64 65 66 67 68 69 70 71 72 73 74 75 76 77 78 79 80 81 82 83 84 85 86 87 88 89 90 91 92 93 94 95 96 97 98 99100101102103104105106107108109110111112113114115116117 0 0 0 0 011811912012112212312412512612712812913013113213313413513613713813914014114214314414514614…	TCGGGAACG*****CGCAACCGCTGAGGTTCATAAAC***********GCCAATCTGCCTGATCCGCGGACCAAGCCCCTGG**CGTCGCATCACGAGAGCGTTCGTTCGGAGGACGAGCTTCGT***CTAGAGCCTATACGTCGACTCCAGGGCGATGTCTACCTCCCCGGATCGAAATCGCT*CTCCAATAGAGTTCTCTTGCTCGCGGCCTTGTGCGGTGATGGAGCGGATACGCCCCAGATCCGGGTCGAAAATCTGC************TCTTTTCCGATGACGTCTGGGCCATGATTCGAGCGCTGGAATCGCTGGGGATTCCTGTCGAAGTCGACGAACACAACCGAACAGCA**GTCGTCACCGGTTGTGGTGGCCGCATCCCGCGACGTA…
1	143327	143903	6.21225	5	30 31 32 33 34 35 36 37 38 39 40 41 42 43 44 45 46 47 48 49 50 51 52 53 54 55 56 57 58 59 60 61 62 63 64 65 0 0 66 67 68 69 70 71 72 73 74 75 76 77 78 79 80 81 82 83 84 85 86 87 88 89 90 91 92 93 94 0 0 0 0 0 0 0 0 95 96 97 98 99100101102103104 0 0105106107108109110111112113114115116117118 011912012112212312412512612712812913013113213313413513613713813914014114214314414514614714814915015115215315…	GTGCAAATCATCGG***CTGTGGATGCCATGCACGCTATGTGATGCACCAGGCATCAAGGATGCTTGATGATTCTATCCGATTTCTGGTGATCGACGCACGGATTGCT******ATGCGATGCACCAG*GCATGTGTGGTGCAGATTGCGCGACTGTGCGTGCCCGTCACGCATTGCAGGCGGCAGCGGCGCAGGGCATGGGGGAAACGTCGTGTTCCCGGATGCAACGTAGACGAGTATGCATGAATAC***GTAAAATTTGCAC*TGTGGATGATCTTGGTAACGTACGTCATGAATCAGCAGATGCAAACGTGCGGCGCTCTACGATCGTAGGCACCTTTACAAACAAAGCGAGTCAGGTGCGATTAGCCGGGATAAAGGCGGAGAGTGCGCGTTC…
1	144639	145132	5.00197	9	9 10 11 12 13 14 15 16 17 18 19 20 21 22 23 24 25 26 27 28 29 30 31 32 33 34 35 36 37 38 39 40 41 42 43 44 45 46 47 48 49 50 51 52 53 54 55 56 57 58 59 60 61 62 63 64 65 66 67 68 69 70 71 72 73 74 75 76 77 78 79 80 81 82 83 84 85 86 87 88 89 90 91 92 93 94 95 96 97 0 0 98 991001011021031041051061071081091101111121131141151161171181191201211221231241251261271281291301311321331341351361371381391401…	TGGA***CTCGCCTCG**GAACTGCGATGCGACTGCGGCGAATGCCGGTGCCATGCTTCCATATTCGACGGGGAATCATTCGAGACTTCATGCTCGGATCGCTCAG*****ACTCGCAT*************CCGGTTCGCAG***GTTGCCACCGGATGGCGACGCCACAGGT*GACCTGTGCGGCGTCCCCGTGTCCGTTGCCATAAAGCTGTTGCGCAACTTGGCCGTCGGAGTTCGTGGCGACGACTCCACTGTGGAACCGTTGGATGTTTGAGCATATGACGTTCGCCTGCTCGTCTCAGAGCGCTTCGCACGATGTGACTTGCTGGAACCCGTTGACTGC***GCATTCGACTCGCCTGGTGTTCGTTTCCGTAACGATTG**********GA…
1	145145	145692	5.71019	17	28 29 30 31 32 33 34 35 36 37 38 39 40 41 42 43 44 45 46 47 48 49 50 51 52 53 54 55 56 57 58 59 60 61 62 63 64 65 66 67 68 69 70 71 72 73 74 75 76 77 78 79 80 81 82 83 84 85 86 87 88 89 90 91 92 93 94 95 96 97 98 99100101102103104105106107108109110111112113114115116117118119120121122123124125126127128129130131132133134135136137138139140141142143144145146147148149150151152 015315415515615715815916…	CGAGCCGCTCG****CGCGCCTGACTGAGCTCAGCGCTTCCCTCAAAGTTGCGACAGTTCGAACATCGGCAG***********GATGCGCTGCAG**TACACGCCATTCTGGAAACA****CTCGCAGTATTTTTTGAGACAGAGGCTGCGCAAGCACGAGCATCCCTTAATATGCTGCGCGTGACGTTGCGTCGTCGTTCCGGTCGTTCTCG**GTTGCGT**GCTCGTGCTGGAGGCCTCCTCATTCG**GAACCTGTTCCTGGACAGGTTCCGAAGAATCCTCCGGTGCAACGTCCGCGGACTTGGCGGCAGCAGCAGTAGCAGCACAATTTTGTCTCGATGCCGTATCCTTG*CTGCTGGTATCGT***ATTCGAGGGTAACCACCTTGGAACGG…
1	146431	146982	7.42835	13	23 24 25 26 27 28 29 30 31 32 33 34 35 36 37 38 39 40 41 42 43 44 45 46 47 48 49 50 51 52 53 54 55 56 57 58 59 60 61 62 63 64 65 66 67 68 69 70 71 72 73 74 75 76 77 78 79 80 81 82 83 84 85 86 87 88 89 90 91 92 93 94 95 96 97 98 99100101102103104105106107108109110111112113114115116117118119 0 0 01201211221231241251261271281291301311321331341351361371381391401411421431441451461471481491501511521531…	TGTTCTCGGATGTACTCTTCATTTCATGGGTTCTATCG**TGCGCCAAGTGCCTGTAGTTCGTTTCCTTTGTCGCGATGGCGGCGCAGGTGCGGATGGTACAGCACAGAGCGATGACGACTCTGTCAAGCTACTGTGAAGATTCGGATTGAGGCCTCATTCAATTCATGCCGCGTCATGTTTCGTCGTCAGCTTGCATACAGAAACTCTGCATAGGCGGGCCTGCCTTCGAGAAACGAAGCGTCTGAATGCCCCTCGAGATGTGCATGAATCCCGGGGGGTCCGTGCTACCCCCTTGCGATCGCGTGTGCGCAATGCATCGTCCGTTCGCGAAAGGGAACGATTGCTCGGTACCTACCCGAGAGGAGGTGTACGTATCGCTGGGCCCACGTACGCAA**…
1	147751	148348	5.06144	1	22 23 24 25 26 27 0 28 29 30 31 32 0 0 33 34 35 36 37 38 39 40 41 42 0 0 0 43 44 45 46 47 48 49 50 51 52 53 0 0 0 54 55 0 56 0 0 57 58 59 60 61 62 63 64 65 0 0 0 0 0 0 0 0 0 0 0 0 66 67 68 69 70 71 72 73 74 75 76 77 78 79 80 81 82 83 84 85 86 87 88 89 90 91 92 93 94 95 96 97 98 99 0 0 0 0 0100101102103104105106107108109110111112113114115116117118119120121122123124125126127128129130131132133134135…	TGTCAGATGAAATCCAGTCCTTTTGGGCGCCGT*GAGCATTGCCTCCGCGTCGCAGCGGATCACGCCAACCCGATGGGATC***********CATATGCACGAGAACGTTGTGCTCGATATCCGCACAAAACCTCACGATGCTCTTCATCCATCTCTATGCATA**CGTGCCGCTACGTGATCGA****CGCACACGATGATACCCGTTCTGGAGCAGGTATCGTAACCGTTCGGGAACTCGAAAGCAAGCATCCGAGGCAGGGCCGCATGAAGCGCAACCTCTCGCCAAGTAGGTGTGTTGCGGGCAACGCACGCCCGTTCTTTGGTGCGAGCGATGCATCGGTAGCGTTCGTCTGTCAACCGTATCCCGCATCCGCCACTGATCTGGGATTCCTCCG…
1	149981	150525	6.71264	17	34 35 36 37 38 0 0 0 0 39 40 41 42 43 44 45 46 47 48 49 50 51 52 53 54 55 56 57 58 59 60 61 62 63 64 65 66 67 68 69 70 71 72 73 74 75 76 77 78 79 80 81 82 0 0 83 84 85 86 87 88 89 90 91 92 93 94 95 96 97 98 99100101102103104 0 0105106107108109110111112113114115116117118119120121122123124125126127128129130131132133134135136137138139 0 0140 0 0 0 0141142143144145146147148149150151152153 01541551561…	GCTCGGCGATCACATCGACACCGCTGGAGGCCGGAAACAACTCCTCCAGGGCCGGTCCCAAACGAGCAGCAATTTCGGCAAACGAGATCGG*CGCGTCACCATCATGG*GCTGGGAATCCGCCACCGATATCGAGAATCGTGAGCGGTTCTCCCAGAATCACCTCTGCCATATCGAAGACTTT*GCGAGCATCC**TGAAGCGCTTGATAGTAGGCGGCAAAGGAGCGCGCCCCGCTGCC*CACATGGAACGCAACGCCGACGACGCGGACGCCGAGCTCGCGAGCCACGCGTAGCAGCTCCGGCACATCCTCCAGCGACGCTCCATACTTGCTG*******CTCAGGGGGCACAAGGAGTC*TTGATCATGCGTTGCGATACGCAGAAGCATCCGCGG…
1	151368	151820	5.73563	13	108109110111112113114115116117118119120121122123124125126127128129130131132133134135136137138139140141142143144145146147148149150151152153154155156157158159160161162163164165166167168169170171172173174175176177178179180181182183184185186187188189190191192193194195196197198199200201202203204205206207208209210211212213214215 0 0216217218219220221222223224225226227228229 0 0 0 0230231232233234235236…	CTGCAGCAGTTGCTGTTGTTGTTGTTGCTGCTGTTGCCGCCGCCTCAAAAGTTTCTGTACGAGAAC**ATTTTGCTGTCGAAGACTTTGG******GCGATCTGCTCGGATACCGAACGATGAATTCCACTCCCCAGCTTGCTTTTTCGGCGACTCCCTGGAGACACCGGTAGCGTGTGCTCTACACCATAACCACGAAATGAATACGCCGTGCCATGCACTGGCGCCGAGGACTCGCGCGTCAGCGACGCTGGCAACGAGCGCGC***GACCGACACTTGGCAGT***CCCTGT*CG***CAGCTGCCTGTAAGTGATTCGGCCCAGGGCGTTCGCTTGCCTCTCTGGCACTCGACAACGCTGGTTCCCGAAGCTGTCACCATGCTCGATGCCGGAAC…
1	152155	152727	6.91683	1	40 41 42 43 44 45 46 47 48 49 50 0 0 51 52 0 0 0 53 0 54 55 56 57 58 59 60 61 62 63 64 65 66 67 68 69 70 71 72 73 74 75 76 77 78 79 80 81 82 83 84 85 86 87 88 89 90 91 92 93 94 95 96 97 0 0 98 99100101102103104105106107108 0 0 0 0 0 0 0 0109110111112113114115116117118119120121122123124125126127128129130131132133134135136137138139140141142143144145146147148149150151152153154155156157 0 01581591601…	TTTC****ACGCCAGTTGCAGCTGC*****AACAGCGTCGTTATCGGCGGTTTCGT*CCCTGCAGCCGACGTGTCTCTGCTGGACGAAAGTGCTTACGCAGACCGCG*TGAGCAC**CAAACAGGCATCCGTCGCGACGTTCGCGCTTGCGTGCGTGCGTGCGCAGCGGCGATGCGGCTGCTGCCGGCGTGCTGGTGATGCTGCCGGCGTGCGTGCATGTACGAATACGTGCGTGCGTGCGTGCGTGCA*TGTACGAATACGTGCGTGCGCGCGTGCGTGCGTGCGTCACTGCCTCGATGTGATCGATGCAGGTGTCAGCGGCGAGCGAGCGAGCGAGCGTTCGCGCGCGCTCCCACAGCCGCAATCGATGCGATCCTCGGTGCTGGGTGTCGATGCAC…
1	153543	154094	5.66912	5	23 24 25 26 27 28 29 30 31 32 33 34 35 36 37 38 39 40 41 42 43 44 45 46 47 48 49 50 51 52 53 54 55 56 57 58 59 60 61 62 63 64 65 66 67 68 69 70 71 72 73 74 75 76 77 78 79 80 81 82 83 84 85 86 87 88 89 90 91 92 93 94 95 96 97 98 991001011021031041051061071081091101111121131141151161171181191201211221231241251261271281291301311321331341351361371381391401411421431441451461471481491501511521531541551…	AGCGCGCGTGCACC*********************GGAATCG*****AGAGCATATCCGTATGGAAGGCTTT***CACTGTGACGGACTGTTCTGAAATGCTCCTTGCCAG**CC**AGCCAACCAGCCATCAAGCACCAGCGTCTTGGATGGACTCGAACAAGAGACTGCAGCC**TGTTACGCTTGACCGGAATGCCACGAAAGCCGTCGACGAAACGCTGCTCACCGTCTGCGCACGACTGCATCGGGCAAGCGTCTGTGAACCCGGGTGCATCATGCGGCCCTCTGTGCAACGCCTGCCCGCTAGATCTCATACGCAGAGCATCTTCGCAGAGTCTCATTCTTAGTGTCTATCGTTCACAGGCATGATCATTACGTGCCCGCAAACTCTGTGTAA…
1	154418	154869	14.306	13	85 86 87 88 89 90 91 92 93 94 95 96 97 98 99100101102103104105106107108109110111112113114115116117118119120121122123124125126127128129130131132133134135136137 0138139140141142143144145146147148149150151152 0 0153154155156157158159160161162163164165166167168169170171172173174175176177178179180181182183184185186187188189190191192193194195196197198199200201202203204205206207208209 0 0 02102112122132…	CGTTCCGTCCTTCGCTCGACGTTTCCATCTTCGTTCTAAACAGTCACA**ACGAGCTCTGCGCAGCGACGACGCTTGCCAGTGCTC*AGGTGTGCCCAGAGGTCCGCCACATCACAGGCAAGTTCCAGGGGTGCC**CCGTGGCATGCGAACGCCTGCTTCATCGCGTCGT**ACCCGCTCTTAAGGCGCACACAAGGCCTCCGTCGACGTCCTCTTCTGCTCTCGTGCGCATTGCCGTGCTGTACGCTCACGGGCTTCTTCGAAGCGATGCTCTCGGCGAGTATTCCGTCCGCTGTACACGCAAGCGAACGCTGTTCCAT*******TCCATATTGGATTTGTGGA**CTACGATGTTGTCCATGATAAAACGAGAACCAGAAGGACTATCCAGACTA…
1	154988	155460	8.98139	15	50 51 0 0 52 53 54 55 56 57 58 59 60 61 62 63 64 65 66 67 68 69 70 71 72 73 74 75 76 77 78 79 80 81 82 83 0 0 0 0 84 85 86 87 88 89 90 91 92 93 94 95 96 97 98 99100101102103104105106107108109110111112113 0 0114115116117118119120121122123124125126127128129130131132133134135136137138139140 0 0 0 0 0 0 0 0 0 01411421431441451461471481491501511521531541551561571581591601611621631641651661671681691701…	GCATTGCCTTGAACCAGA*GCGA*****TCGAAAACTGGAAAGAAGCCCGCTTTTATCATGCCACTTGAAAGCAAAAGAGAAGCGTACAGGCATGCATCTCGGCATTGAACAATGATTCCTGTCATTTCACGAATCCTCGTTCGACACCATGTCGAATCATCTGGATCCCGAGGACGCACCGAATTCCAGCAGCTCAGCCT**CAATGGAACAACTTTTGAAAACCCGACCGAGTATTCAGAAACGATCTATGAATCCGTGAGCCCTCATTGCTGCA*TTCGCAAGTCGAGGATGTTCATCCAAAAAGTACATCCGAACAGTA*TCGAAAGCCAGCAACAGAGTGCCAAGTTTCGTGTTCCATTCTCACCCGCTAC*****AGATAAAGAGCATATTCG…
1	155442	156014	5.08626	10	32 33 34 35 36 37 38 39 40 41 42 43 44 45 46 47 48 49 50 51 52 53 54 55 56 57 58 59 60 61 62 63 64 65 66 67 68 69 70 71 72 73 74 75 76 77 78 79 80 81 82 83 84 85 86 87 88 89 90 91 92 93 94 95 96 97 98 99100101102103104105106107108109 0 0 0 0 0 0 0 0 0 0 0 0 0 0 0 0110 0111112113114115116117118119120121122123124125126127128129130131132133134135 0 0 0136137138139140141142143144145146147148149150151…	ACGCGAATCCAGA****CACAAACACCCACCCACTCGC*****AAGAGCACACACGCGGGCCTCAGGTTGAACGCCGCCACCGGGCCGCAGCGCTCGCAAGCCATAGACCACGTCGGACAATCCCAGCGTTTCGAAA*************************GCCTGGTCGTCGTCGTCGTCTTGAGAGCGCCTTTTGGTCTATGTGTGTTGAAGAGAGTTCCTTTTGACCACTACAGCGCCTCAGTATGCCTGTATACCGACCGCTCTTTCGCTGCGCGTTGAGTGTGTTCCTCTGCCGCAACTCGTACCGAACACTGGGGCGTGCTGTAGGATTCTGGCGAGCCAACGGAACATCGTGGCTTCTGCGAGGTTCCCGTCTGGGTATCGCACTCTTGAG…
1	156331	156909	5.19912	1	36 37 38 39 40 41 42 43 44 45 46 47 48 49 50 51 52 53 54 55 56 57 0 0 0 0 0 0 0 58 59 60 61 62 0 0 0 0 63 64 65 66 67 68 69 70 71 72 73 74 75 76 77 78 79 80 81 82 83 84 85 86 87 0 0 0 0 0 88 89 90 91 92 93 94 95 96 97 98 99100101102103104105106107108109110111 0112113114115116117118119120121122123124125126127128129130131132133134135136137138139140141142143144145146147148149150151152153154155156157…	ACGCAAGCGAG*TCGAGCGCTGACCCGGTCGTTGTGACCATTCGCGTTG********AACAGCTCTATGTTCCAGTCAG***CGCGCTCGTTATTCTCCTCGGTCGCTATCTGTACGGGCGTCTTCAGCGGCACCACAGAGGCGCGTCTTCGT******TCGGGCGCCGCGAAACGCACCCTAGTTCCTTTTGTAGAGTGTGGAAACAGCGGCTGGAGCATGCACTGGTCAAGATGCTGTATGGGATCCTATCTGGCATCCGAGCAGCCCAGGTGGCAACGGTGCTGGTTTCCGCGAGCAGTCCGGACCAGGGGGTCTTCACACTGCAGCGCTTAGAATGCGAACTTGATCGTAACACCCCAGCTGTGCAGTTTCATGGCCGTTATGGGCTCTATGCCA…
1	157401	157947	5.80503	4	8 9 10 11 12 13 14 15 16 17 18 19 20 21 22 23 24 25 26 27 28 29 30 31 32 33 34 35 36 37 38 39 40 41 42 43 44 45 46 47 48 49 50 51 52 53 54 55 56 57 58 59 60 61 62 63 64 65 0 0 0 0 0 0 0 66 67 68 69 70 71 72 73 74 75 76 77 78 79 80 81 82 83 84 85 86 87 88 89 90 91 92 93 94 95 0 0 0 0 0 0 0 96 97 98 9910010110210310410510610710810911011111211311411511611711811912012112212312412512612712812913013113…	GCCAAGTCCCTGCAC***ATCCGCCTGGATCAGGCCGCTGTACAGCTGTTTCACAGGCTAGTGACACCTTCGATAACAACGAAGGATGACGGTGCCTTGAACGCCACGCTAACGACAGTGCTGCGCTGCGGGATGATATTCGGATCCCTGGAGGAGGCTGTGCTCGAGCGT******GTCGAG*******CTGCAGGTCGCACAACACCCTCTGTTGGTGATTGCTCAGCTGGCAGTGGTGCAGACTTTGCGAC********AGGTGCAGGTACAGCGTCCTCGCTTGGACTGGTGCCCCGACGCCCAAGATGGACTCGAAGC****GATCTGGCATCGTTGGCGAACCTTATTACCGCAGTTGGATGAGCACTTGCAGCGGAAATCTCAGAAGCGCAG…
1	158094	158680	5.84953	6	22 23 24 25 26 27 28 0 0 0 0 29 30 31 32 33 34 35 36 0 0 0 0 37 38 39 40 41 42 43 44 45 46 47 48 49 50 51 52 53 54 55 56 57 58 59 60 61 62 63 64 65 66 67 68 69 70 71 72 73 0 74 75 76 77 78 79 80 81 82 83 84 85 86 87 88 89 90 91 92 93 94 95 96 97 98 0 0 0 0 0 0 0 9910010110210310410510610710810911011111211311411511611711811912012112212312412512612712812913013113213313413513613713813914014114214314…	AACCTGTTTTTGGCGCATTTGCGGCTCTACTTTCGATATCGCAAGACGTTTGGCCGCCATACCGGCACACGCTCCGCCCGAGCTGCTCCAGGCACGGCGACTTGGTCGGGTACGCGGAAGTCTATTTTTCCCGACGTGGACATTCGAGCCGATGAGGCGGAGTTCGTGCTCCGCGATCACGAACTGGAGCACTGGTTCAACGAA******CGCTTCCTGGTGATGGTGGACGAGGCGCAGG******AGCGGGTTCTTCGAGAGCGGCTCGCACACTCCATGTTGGAGGCGAATCGACCCAGGCAGCAGGAGATATTGGCGGATGAACTGGAGCACCAGCACGCAACCCTCTATGTCAGAAGAATGCAGCAATGGCAGCAGCAGAGACTTGAAC****T…
1	160075	160603	5.75416	1	38 39 40 41 42 43 44 45 46 47 48 49 50 51 52 53 54 55 56 57 58 59 60 61 62 63 64 65 66 67 68 69 70 71 0 72 73 74 75 76 77 78 79 80 81 82 83 84 85 86 87 88 89 90 91 92 93 94 95 96 97 98 99100101102103104105106107108 0 0109110111112113114115116117118119120121122123124125126127128129130131132133134135136137138139140141142143144145146147148149150151152153154155156157158159160161162163164165 016616716…	GCTTTCGGGCTCGAGCGCTGCACCTATCACTCCAGTGCAA*****GCTCTCGTGGAGTTCCAGTGTAGCATCCGGAGAGCACGATGC*************GCAAGGCGCTCAGCTAACCACGTACGCTTTGGCGTCAATGCTCTTCCGAGTGCTCGAACTGGCCGGAGTGAATCGACTACTGGGGCAGTCACCGTATGCCTTCCGCCCAGTATCCCGCAAAGTCGGCCTCATCCGTTCGGGAAAGCGGCGCTATGGTGTACGCTTCGGG**GAACTCGTGTCAAGTTTCAGC**CTCTCCG*******CATCGGTCCCCAAACCCTGGGCACTCCGCTGCTACGATGCTTTGCGTCCGACGGAGCACTTTACAGTGCG**AGCAGGGCCCGTAATGGCG…
1	160657	161177	5.22975	9	7 8 9 10 11 12 13 14 15 16 17 18 19 20 21 22 23 24 25 26 27 28 29 30 31 32 33 34 35 36 37 38 39 40 41 42 43 44 45 46 47 48 49 50 51 52 53 54 55 56 57 58 59 60 61 62 63 64 65 66 67 68 69 70 71 72 73 74 75 76 77 78 79 80 81 82 83 84 85 86 87 88 89 90 91 92 93 94 95 96 97 98 99100101102103104105106107 0 0 01081091101111121131141151161171181191201211221231241251261271281291301311321331341351361371381…	TCTGGCCGGATTCCTTCG*CTGCAGTATTCGCCACGGCG*AAGAAAGTCTCACAGCGCACTCTGC*TCGCCGGATCCGATGCACTTCATGCGCTGTTTCCGGGGAGCAACTTGGGGA***AAGGTGCTGCTGGTGCTGCCGCCACTGCACCTGCTACCAGAGTCGCCAAGCCGGAGCGCACGCTTGTCGGGTCGCTACGGGACCAGCACGCCGCGGAAGCGGCTCAGAGCGTCGCCGGCACCGCTTCTGGTGCAGTGAACACCGGCGCTGGCACCAGCGGCAGCGGTCTCTGGAACAGCGCACTGAGCGCC**CCGAAGAGCACCCAAAGTCAGCAGCATGAGCTGGGCAACCGCGCTCGACGTCTCGCCAATGCGCTCGGGATGTCGCTCTCGA*TGC…
1	161153	161717	7.05312	1	29 30 31 32 33 34 35 36 37 38 39 40 41 42 43 0 0 44 45 46 47 48 49 50 51 52 53 54 55 56 57 58 0 0 0 0 0 0 0 59 60 61 62 63 64 65 66 67 68 69 70 71 72 73 0 0 74 75 76 77 78 79 0 0 0 0 80 81 82 83 84 85 86 87 88 89 0 0 0 90 91 92 93 94 95 96 97 98 99100101102103104105106107108109110111112113114115116117118119120121122123124125126127128129130131132 013313413513613713813914014114214314414514614714814…	GCAGCGAACGCGTTCCGGAA*****GCGCTGCAGACGCTGCCGCACGCTTCATGTCCACGCGGGGCACTCCGGCGAGAGAGCGTGCCAGCGACGCTTCGCTTCAACCTCGAAGCACAGCGATAGCCACTCTCGATG*CTGATACATCT*GGAGCGGCTTCGACGACGGCAGCGAGCAGCAGACAAAGAAGAGCGCAGAGCCTGGAAGCGCCGCCATTGTGGCACCAGCGCGGCACTTGGACGAAACCTGGT*CATCAGGGCGCTTTGCCGCAGTCGC*TCACCAGTGAGCGACTCTCGGCAACGAGACGCCGTCCAGATGAAGCGAGTCGAGCGTGGGAGCAGTCACGAACGAGTGAGCGGCGCTCGGAAACGACACTCCATGCAGGCGAGACAACTCA…
1	162774	163309	5.74647	9	4 5 6 7 0 0 8 9 10 11 12 13 14 15 16 17 18 19 20 21 22 23 24 25 26 27 28 29 30 31 32 33 34 35 36 37 38 39 40 41 42 43 44 45 46 47 48 49 50 51 52 53 54 55 56 57 58 59 60 61 62 63 64 65 66 67 68 69 70 71 72 73 74 75 76 77 78 79 80 81 82 83 84 85 86 87 88 89 90 91 92 93 94 95 96 97 98 0 0 0 99100101102103104105106107108109110111112113114115116117118119120121122123124125126127128129130131132133134135…	GCGTTCCTAGAAGTGAGCATTC**********GGCGCATCTATGGGTTGCAGCGGCGCTATATGAGTGGACGTGAGCTCAACGACTATGGCATTACGGATCTGG**TGGTGCAG*****AATCGCT**********CACGAGACCTCGACTTGGGCTGC***GTTATTCGTGGTGACTCGTTTCGCTATGTTTCGGTCTCTGAAGGCGTCATTGGTGGGATTATGCGATATTCGCGGTTGACACTGGACATGGCAAAGACGCTGCATATTCGCCTCTACGGTGTACTGGTGGATCGTCTCAATGAGTACTTTTTCGGGGTGGCTACGAGCACGAAT*GCTACCGCTGCTGCATCCGCCGCACAGGCGACAGTGCCCGCTGCGAGCACCGTAGCGGCACC…
1	163878	164381	5.27086	2	13 14 15 16 17 18 19 20 21 22 0 23 24 25 26 27 0 0 0 28 29 30 31 32 33 0 0 0 0 0 34 35 36 37 38 39 40 41 42 43 44 45 46 47 48 49 50 51 52 53 54 55 56 57 58 59 60 0 61 62 63 64 65 66 67 68 69 70 71 72 73 74 75 76 77 78 79 80 0 81 82 83 84 85 86 87 88 89 90 91 92 93 94 95 96 97 98 99100101102103104105106107108109110111112113114115116117118119120121122123124125126127128129130131132133134135136137138…	CTG***AGCAAGCGCAAGTTTCTCGGGTTCCTGC****GACGGCCTTTTCGAAGTATATCTACGATCGATGATGGGCGCTCTGCAGG****CGAACCAGGCAGCCAGGTGGCGGTACTGGCGTCGCCAGCAGCCACAGAAGCAGCCATCCGCCGACGTCGACAACGGGGACGCACGCCAATTGTACAGGCCGTGGAACAGGCTTCCGCA*GCAGCAGCAGTACGAAGCA*************CAGCTCGTGAGCATCTCAGTGAGCTGGTACTTTTCGGTAGTTTACGG************CTTGTACGCAGGGCGCTGATGCGTGATCCCCCGGCACGAAGCGCTGCGATGAATCCGGAGCAGGCGTCAGAGCCACTGAGGCACGAGGATGCAG****…
1	165029	165500	5.44716	7	108109110111112113114 0 0 0115116117118119120121122123124125126127128129130131132133134135136137138 0139140141142 014314414514614714814915015115215315415515615715815916016116216316416516616716816917017117217317417517617717817918018118218318418518618718818919019119219319419519619719819920020120220320420520620720820921021121221321421521621721821922022122222322422522622722822923023123223323423523623…	CTGCATTTGGGCACTCAAACTGCAACAAACCGTTGTTCGTCAAGAACAGTCAAGCGAGCTTTCC***GGCAAGATTCGTCCTAGCGACGATTTCATTGTGTGGTCATCTTCAAATCGGTAGACGAGCCGGGTGCTTCGG********CACCCGGTCCATCGTCGAAGCCATTCACTGCTTCCACCTTTCATGCTCTACTGGTCTGCTCCAAGATAAAGTCGCTCTCCATCAGGCGAAAGCGGCCAAGT***AGTACGCATACGAGATTGGCATTCAGTCGATCTTGGTGCTATCCCATGCTCCGTCATCCGATCC**AGTCGAAGGCGTCTCATCAGTTGTAAAAAGTCATTTTCACACGCACTGACTGCTTCAAGAGTCATCCTCTTTCGTGACACCT…
1	165578	166133	5.12623	1	31 32 33 34 35 36 37 38 39 40 41 0 0 42 43 0 0 0 0 0 44 45 46 47 48 49 0 0 50 51 52 53 54 0 55 56 57 58 59 60 61 62 63 64 65 66 67 68 69 70 71 72 73 74 0 0 0 75 76 77 78 79 80 81 82 83 84 85 86 87 88 89 90 91 92 93 94 95 96 97 98 99100101102103104105106107 0108109110 0 0 0 0 011111211311411511611711811912012112212312412512612712812913013113213313413513613713813914014114214314414514614714814915015…	AGGCGACGATTGGTCCAAGTGAGCCCAGGTGCGTCTGTGTTCCAAGTAAGAAGCGGATATGGAGTGTTGCGACCTCATCAATCCCATTTTGCGAAGCGACAAAGAAAGCGAAAAACGAGCTGATAACTACGAACAAGAATACAGGATTCGGAAATCGTAGTGTGGATCATTGGAGCAGCTCGTTCAAGCTTTGTTGCTCATCACGAGAGCACGGAAAAATGCTACGGAGCCGATAGAAACGGATGGATTGTCCCACTTTGAGCACTCTGTGATTTCTGAGAAGTCCAACAAGACGC***TCAGTCGACCGCTCATGGCAG********CGAACA*TGCAGATCTTTGTGATG*AGCGTAGACCCCGGTCTACGGAACATCATCTCTTTTGCCGTACCTA…
1	167195	167777	5.80714	17	24 25 26 27 28 29 30 31 32 33 34 35 36 0 0 0 0 0 0 0 37 38 39 0 0 40 41 42 43 44 45 46 47 48 49 50 51 52 53 54 55 56 57 58 59 60 61 62 63 64 65 66 67 68 69 70 71 72 73 74 75 76 77 78 79 80 0 0 0 0 81 82 83 84 85 86 87 88 89 90 91 92 93 94 95 96 97 98 99100101102103104105106107108109110111112113114115116117118119120121122123124125126127128129130131132133134135136137138139 0 0 0 0 0 0 0 0 0 0 0 014…	GTGATGCGCTGCTACGAAACCGTCTTGTTGTTGAGGAGCCCGATTTCGTGCATTCCAATGACACCGTCCACAAAACATTCGTCGCGCAT******ATCGAAACAGATTCCAGTCGTGTGAGAACCTTGGCCCGTCGGAACTAGCCGGCAACAACACATTCTTATAAAGACGGTGCTCTCGTTCATGTGCGCGGGATACGCGCCAGCAGCGAGCATCTCCTTC*******AGCCGTCGCTTGATCGGTACGACTGCTCCGCTGCTCGTCGCTGCCGAGCACGCCTTTCTCGCAAGCGTGAAGCGCA***GCTCCGAGTTGCGCTGGATGCCCATCTGCAGCCGAGGCATTATGCCTGGCACACCCCTCTGCATGCGCTGTCGATCTGCATCCTATCG*CT…
1	168167	168649	5.48447	20	65 66 67 68 69 70 71 72 73 74 75 76 77 78 79 80 81 82 83 84 85 86 87 88 89 90 91 92 93 94 95 96 97 98 0 99100101102103104105106107108109110111112113114115116117118119120121 0122123124125126127128129130131132133134135136137138139140141142143144145146147148149150151152153154155156157158159160161162163164165166167168169170171172173174175176177178179180181182183184185186187188189190191192193194195196…	GCATCCGGGAGCGCTCGTACATCGGCGTTCGTCCGTACGGGCTCGGTGAA***TATAGGAGCATAAAACACGGATATCTGTTTGATGTCGTCACCACGCAAGACAACGGTGGGAAACGGGGGCGGCTGCGCT*TGCGCTATTCGCTGCCTCAGCGAAGTTACGGTCATGGAGTAGAGTTTAATGGTCGCCAAGTCACCATCAGGGTACTCGATGCAGCGCAGCGGCTTCCCGAAAATATAGGACTTGATGACGTTGAACACTATCGAAGAACCTCCGAG******CAGCTTGAACGTG*****GCGTCAGCTTTGCCTAGTACTGCCGGAATGAGCAGTGG***GGCCGGCGCCAT*GCGCCAGCGGCGGCCAGTGCG*CTGCACTTACAGCGT*****…
1	168913	169497	5.98581	17	33 34 35 36 0 0 0 0 0 0 0 37 38 39 40 41 42 43 44 45 46 47 48 49 50 51 52 53 54 55 0 0 0 56 57 58 59 60 61 62 63 64 65 66 67 68 69 70 71 72 73 74 75 76 77 78 79 80 81 82 83 84 0 85 86 87 88 89 90 91 92 93 94 95 96 97 98 99100101102103 0104105106107108109 0 0 0 0 0 0 0 0110111112113114115116117118119120 0121122123124125126127128129130131132133134135 013613713813914014114214314414514614714814915015…	CGCTGCGGAATCGTGCCAGCTTTCCAGAACGGATGCCACGAAAAGCGCTAATGAGGTGCTTTGCCCTGCAGCTCGCAGTTGGCGGTACGTAGATCTCTGGGCTATTGCCATGGATGTGCATTCGTCTGCACACGCTGCCTCGAGGTCAAAACGATGCAGCTTCGGATCAGC******ATAGATGGCTCGAATGCTGTGCTCCGG******GCAAG***TGCCTGCCGTTTTCGGCTTCTGCCGGTGC**CATGACGCAGTCGTCGTGCGGGAACACGGGCATACACTGG*GAA******TCCCGTTCGCAGTGTCGACTGCGACGTCGCTGTCGCCGCGCACAGGATCCGCTTCGGTGGCGCGGGACGCTACTCCCCGGAAGCGCGTGTCATACAGGCT…
1	170038	170422	9.32207	13	138139140141142143144145146147148149150151152153154155156157158159160161162163164165166167168169170171172173174175176177178179180181182183184185186187188189190191192193194195196197198199200201202203204205206207208209210211212213214215216217218219220221222223224225226227228229230231232233 0 0234235236237238239240241242243244 0245246247248249250251252253254 02552562572582592602612622632642652662672…	GCGTTGCCATTTGACTATAGTCAGTTGTTCCCGGA*TGTTCGTG***ACCACTTCTCCGCCGAGCGCCGCCTTGGA********GCGCGTAAACGCATGCTTCATCACTGCGTATA**TGGTTCTTGACAGGTTTAGAATGCCCGCCTCGATAAGCACTCCCATTTTCGCACCACGAGCGGTCCGCGACGCTCAAGGGCATTTCCTGGGCAATGCGTCCTGTGCAG*ACGCTGGCCGCTGCACGCCCAGGTGCACGCT*******ACGCATTTCGATAGAGAATCCGCGCAAC****GAA*ATGAAGTACGCGGTAAACTAAAGTAAAGGAAGGAGAACCCAGGCCCGAGATCAAGTCGAGAAATTTTGATGCTTCTAAACTTCTTTTGTGGAA*GCAG…
1	171322	171797	33.3565	14	109110 0111112113114115116117118119120121122123124125126127128 0129130131132133134135136137138139140141142143144145146147148149150151152153154155156157158159160161162163164165166167168169170171172173174175176177178 0179180181182183184185186187188189 01901911921931941951961971981992002012022032042052062072082092102112122132142152162172182192202212222232242252262272282292302312322332342352362372382…	ATAAAGTTTAACGATAGAAAGCTCTCCTTCGATGGGG**TTCAACC*****AAGGAGTGCCCGGAGGAATGAGAACCAAATCTATCCCCCACAGAATCGGTAAAAGCTCGGGCGCAAGGAGAATGGTGAAAAGCCACGGTGTTCAACAGAAGGGCATCACCAAACGTCATGGGAAAGTCTTCAATGATTCGACAAGGTGGTTGGTGCTATTGGATAAGCCTTCTCTACGAGCGAAACTGAGGCCACC*AAATGAATCCCCTGCGGCTAGAAGAGATGAT*****ATCCTTGTTCTCCTCGGGTTTGATCATATGTAAAACAGGCGCGCTCT*CCGCGAGTACCCATATACGTTGTGATTGTTCCGTCCGAATGACGTCTCATCGACTGAAAAAACCAAC…
1	172491	173076	5.97835	10	31 32 33 34 35 36 37 38 39 0 0 0 0 0 40 0 0 41 42 43 44 45 46 47 48 49 50 51 52 53 54 55 56 57 58 59 60 61 62 63 64 65 66 67 68 69 70 71 72 73 74 75 76 77 78 0 0 0 0 0 0 0 0 0 0 0 0 0 0 0 0 79 80 81 82 83 84 85 86 87 88 89 90 91 92 93 94 95 96 97 98 99100 0 0 0101102103104105106107108109110111 0 0 0112113114115116117118119120121122123124125126127128129130131132133 01341351361371381391401411421431…	AATGGCCATTGTCTCTAGAGTCACTTCAAGCCTATTGCAA*CTCGATATTGCTGATCGATGCCATTCGCAGAGCACCCTGCGTGCTTCGAAGCGGCAGGCCTCTCTGGACCGGAAAGCGCGACCCGCTGTGCGAACAGCGCCCCGATC************GATGTTCCCACATATCCCTTACTTGTATACCCCTGGGCACCAAGCTTCAATGCCTCCGAGAATCGCAAGACCCGGGCTGATCACACCTGGGAGCGTCTTCTATG****ACGCTGCGTTCGCTACCCGTTGCGAAGCTCGCGTTGTCGTGCGCTATAGCGCGATCGGATCGACGTCTGGATCCCACGAGCAGCA**GCGCAATGCAAATTCATGGTACATATCTGAATATAATGAGTCAA…
1	173253	173823	5.61998	17	34 35 36 37 38 39 40 41 42 43 44 45 46 47 48 49 50 51 52 53 54 55 56 57 58 59 60 61 62 63 64 65 66 67 68 69 70 71 72 73 74 75 76 77 78 79 80 81 82 83 84 85 86 87 88 89 90 91 92 93 94 95 96 97 98 99100101102103104105106107108109110111112113114115116117118119120121122123124125126127128129130131132133134135136 0137138 0 0 0 0 0 0 0139140141142143144145146147148149150151152153154155156157158159160161…	GCTGGTCAATACGTCAGCACTCGTGCAGACGTCGTGCCTGTCGAGTACGTGGAAGAGCTCATGCAACTACAGGACGCCG*TGCCTGCAGAGGCGGGAGATCGCGTGCGGGCTCGACTTGAGCG**CGAGCTCG******CTAGGGCACCTTTCCAACGTGGTCTTCTCGACGTGTTTGCGAATATAGACTTGGAGGAGCCGTTGGGATGTGCGAGCATTGCCCAGGTGCACCGTGCTCGGCTGCGCGG**TTCGAACGCCCAGGTGGTCGTCAAACTTCGACACCGCGGCGTGAAGCGCGTTGTCGAACAGGATCTAGAAAACCTGCGCATCATTTTCGATTGGATTGCATACTACGAACCAGACTTTGATTGGCGAGAGCTCGTTCGAGAGTGGTCAT…
1	174311	174829	5.23294	8	101102103104105106107108109110111112113114115116117118119120121122123124125126127128129130131 0 0 0132133 0 0 0 0 0 0 0 0 0 0 0 0 0 0 0 0 0 0134135136137138139140141142 0 0 0 0143144145146147148149150151152153154155156157158159160161162163164165166167168169170171172173174175176177178179180181182183 0 0 0 0 0 0 018418518618718818919019119219319419519619719819920020120220320420520620720820921021121…	TTACAGAAAGCGCTCTCAGCCACGCGATGCGTCCCTGCCGGGTCGGAACGATCCCGAGGCTGCCCCCAAAAAAGCGGTTGCATCAAAACCAAAAGATTTTCCCAGCACTACCATCCCCGGATCGATTATGTTCATGATGCGCGTCGTGGGACTCTTACGGGGTCTAGCTTCCACGCTAGGCGT*****GCGGCACGCCTTTCTTCCA*GTCTTTCGGGAATATGCGCTGCGGTCGCTGCCTCCAGCGCCGGATACGTGGATTTCTCGGTCACCAGCACGGTCCCTGTCGGACAA**GGTGCTCGCATTGTGTCATTCGC**TCAAGGATCGCGTCGTGGGCATACAAGTGGCGGTCTATCATAAACACCGCTTACTCGTGGACGTCGCCTACG*GCCGA…
1	177007	177519	5.42444	8	95 96 97 98 99100101102103104105106 0107108109110111112113114115116117118119120121122123124125126127128129130131132 0 0133134135136137138139140 0141142143144145146147148149150151152153154155156157158159160161162163164165166167168169170171172173174 0 0175176177178179180181182 0183184185186187188189190191192193194195196197198199200201202203204205 0 0 0 0 02062072082092102112122132142152162172182192…	CGTTACCTCAAGCAACCAGATAGCTTGCTTCCCAAGCGGGGTCGCCACTAGCACC**TTCGGGACAAGCGAATGGCAGCGCTGGGGTCACCGCACGCATACGAGCCCAGCAGCAACGAAATCTTGCG**TCAGTGTGGACGAGTGAGCGCCACGCAGCACTGGACTTGGAACCTAAGCAAGTGCATCCGTTGCCCCTCTGTTCGTCCGTCGTCGAG*CACACTTCTGCGCCGACACAGTGCACTGCGCATAGGGCGTCAGCGCTTTTTCGGAAACGTTTGCAGCAGTGAAGCTCTTCTAGGATCACTAAGCACGTCTCTAATTGGCTTCGGAACG*********CTTCAGGTCTCGAGCACAGTTCCGCATAAACGCGGTGCACAGCTCACAGGGAGAC…
1	177900	178399	5.3788	2	13 14 15 16 17 18 19 20 21 0 0 0 0 22 23 24 25 26 0 0 27 28 29 30 31 32 33 34 35 36 37 38 39 40 41 42 43 44 45 46 47 48 49 50 51 52 53 54 55 56 57 58 59 60 61 62 63 64 65 66 67 68 69 70 0 0 0 0 71 72 73 74 75 76 77 78 79 80 81 82 83 84 85 86 87 88 89 90 91 92 0 0 0 0 0 0 0 0 93 94 0 0 0 0 0 0 95 96 0 97 98 9910010110210310410510610710810911011111211311411511611711811912012112212312412512612712812…	CTGCAGTGCTGAAAGCACCTGCTGAGGCTGCGACTGTGGTACAAAGCGACGCA*GCAGTCGCCGGTCAAACTACAGTCCTTGCAGCGTTTACAGGGGCCGCATGGTACCTCCAAGGTGCACCCGCACCCAAAATAAGTCTAGAGTGGAATGATGAGGTCTCCG*******CGGACGACC*TATTGGACCCGTGGGGGCTCGTGCTTCCCATGTGCTGCTGGACGTTACCGGAGCAGTCAACGTCAATAGCAGC***************GACAGCGCTCGCGTTCGAAACTAACACGCACCCAGGGATATCTTCACAG******AGTATCGAGCCAGCATGGAATACTGCCGATACACTGGATATGTTTCCAGCAGTCTGGGAT****CCGCAGTACTAC…
1	178772	179307	6.17031	17	35 36 37 38 39 40 41 42 43 44 45 46 47 48 49 50 51 52 53 54 55 56 57 58 59 60 61 62 63 64 0 0 65 66 67 68 69 70 71 72 73 74 75 76 77 78 79 80 81 82 83 84 85 86 87 88 89 90 91 92 93 94 95 96 97 98 99100101102103104105106107108109110111112113114115116117118119120121122123 0 0 0 0 0 0 0 0 0 0 0 0 01241251261271281291301311321331341351361371381391401411421431441451461471481491501511521531541551561571…	CTCGAGCAACTAGAGGAAGAACCTGAGGAATCGACGGCTGCTAGAACGCCTCGGATTGCTACGGCAA*****GGACGCTGGAAACTGCAACTGATCCACCGCGTGCGGTTCCTTCTCTGCCCGCGCTTGATCGAC*****TGGATGCACGTCTGGCCTCAGT*******CGAGCGCTCACTGGAAGAGCTTCTCCG**ACCCGAACAACAGCAAAGCGACCTCGGCATT****GGTGCATCAACTAATATGCCAAATGTATCAGCAGTAGCAGCAGCAGGAGGAGGAGGAAAGCCAGCCCGGCGCTCTGTCTATGCGCTGGTCGACGAGTCGGATCCAGTGGACTTTGCGCAACGCGTCCCAAAGCCAGCACTCGAGTTTCCCTTTGAACTAGATCGCT…
1	180437	181030	6.89742	1	21 22 23 24 25 26 27 28 29 30 31 32 33 34 35 36 37 38 39 40 41 42 43 44 45 46 47 48 49 50 0 51 52 53 54 55 0 56 57 58 0 0 59 60 61 62 63 64 65 66 67 68 69 70 71 72 0 0 73 74 75 0 0 0 0 76 77 78 79 80 81 82 83 84 85 86 87 88 89 90 91 92 93 94 95 96 97 98 9910010110210310410510610710810911011111211311411511611711811912012112212312412512612712812913013113213313413513613713813914014114214314414514614…	ATGATACTGAACTTGA****TTCGAA**CGGAGCGCGTGCAGGTCGAAGAGGTGATCCGCAGGAGCTTCACTGAAGCG******GAGTCGTTTGGCGCGGAACGCCGCATCCAGCGCCTGCTGG*TGCACGGACGCGCGAACCTCGCACGCATAGATTCGGAACTAGCGACATTTGGGGATCAATTTTCACAATACTATACCTATGTCAATCAAGTTGTACAGCGTGCCAGCGCTGTTCATGAGCAGCTATTCTCCGTGGGTCCGCATGGCTACGCCAGCATCACTGCGGTCCCTGGTCGAATGCTGTTGCTGCGTCGTACCGATGGTGGCAT**TGCTTTGGGGATCGTTGTCGGTGCAGCAGCGGAGAAGCGGTATCGGGCATCCGCGCAACATCTA…
1	181080	181588	5.0268	8	101102103104 0 0 0 0 0105106107108109110111112113114115116117118119120121122123124125126127128129130131 0 0 0 0132133134135136137 0 0138139140141 0 0 0 0142143144145146147148149150151152153154155156157158159160161162163164165166167168169170171172173 0 0 0 0 0 0 0 0 0 0 0 0174175176177178179180181182183184185186187188189190191192193194195196197198199200201202203204205206207208209210211212213214215…	TTCCGAACGAGAAA**********AATCTTGA*GCGTTCGCTCTTCCCGCTGCGCGGTCGTCCAAACTTGGAGCTCGTGGCCACGCTGCTCGAGTCTTTGCGTTCCGTAGCGGAACGGTTCGGCGCAGCTGATGCAACATCGGAGTTTTTGGTGGGTATGCATCCACGGGAGCATTGCGGTATTCCAGATTTGGAGCTCGAAGCAAAATGGATTGAAAAAGAGCGTCTCCTTCGTGACCATATTCTGAACTCTGCGTGCTTGTGGGACGCCTATAATCGCAGCGTTCTTGCTACCGCGTTTGAACTTGCGGAA****CGGCGCCACCGTCTTGAGCAGAAGCTCGA****GTATCTGCAGTATGCGAG**CAGCTATCGCTCTCTGCAACTCCTACCGG…
1	182406	182893	5.6067	15	38 39 40 41 42 43 44 45 46 47 48 49 50 51 52 53 54 55 56 57 58 59 60 61 62 63 64 65 0 0 0 66 67 0 0 0 68 0 0 0 0 0 0 0 0 69 70 0 71 72 73 74 75 76 77 78 79 80 81 82 83 84 85 86 87 88 89 90 91 92 93 94 95 96 97 98 99100101102103104105106107108109110111112113114115116117118119120121122123124125126127128129130131132133134135136137138139140141142143144145146147148149150 015115215315415515615715815916…	GCATCTTGTTGTGCTGG********CGAGCAAGGCCCTTGTTGGTGCCTCGAATCGATCGCTAATCGGCAGTCAATGGGGAAAGCTTCCAAGTAAGCCGGTTTGTCGGAGCATGGATCGATATTTTCTGCCGCGCGTGCACGCCCCGCTTTGATCCCTCGTAGCGG***ATTCGGATTGGAGTGCTCTG*CGAAGCGCACAAGAAGCGCACTCCTTGAGCTGTCATGTTCCTCTGCGCAATTCCCACCGAGA****GGCATGCCTGCGT***CTTGGCTTCCCTGGATTCGAATCCAGGAG*TGCAAAATCGAGTTTCTGAGGCAACCAGGCAGGCAGGCAGGCAGGCAGGCAGACCGATGGACAGACGAGATTGGCTCGTCAAATGCGTCTATAATGC…
1	183102	183688	5.73245	17	34 35 0 0 36 37 0 38 39 40 41 42 43 44 45 46 47 48 49 50 51 52 53 54 55 56 57 58 59 60 61 62 63 64 65 66 67 68 69 70 71 72 73 74 75 76 77 78 79 80 81 82 83 84 85 86 87 88 89 90 91 92 93 94 95 96 97 98 99100101102103104105106107108109110 0111112113114115116117118119120121122123124125126127128129130131132133134135136137138 0139140141 0 0 0 0 0 0 01421431441451461471481491501511521531541551561571581…	GCCATCTGTGCGATGTGTCGATGCCGTTTG*GATCCCAGGCTTTTACATACATCTCCACGCAGGTGGAGGAGGATCGCGAAGCATACACCCAGAGTTGTGTTTGCGAAGCGACCCATAAACGGTCCAATCGTGTGCTA****TCGTCTTCCTGTTTCGAACGCAGCAAATGCACCGC*TGAGCGAAACTGCGCATCGAGCGTGTGGCTGGGTAAGCTTTCGGGCTAGTCCAGATATGGTCAGTG*****TATCGACGCCGTCAGCTGCCTTGCCATTGGCACGCGAACGAGCCGGCGACATTTTTTCCATGGCAGTAATGCCGCTGCTTTTGTGGATGTGCTCTTACAAAGCGATGCAGATAAGCGCCGAGCG*TGCATGGCTCTGTTTCCGTTGTGCA…
1	184094	184687	7.21026	1	25 26 27 28 29 30 31 32 33 34 35 36 37 38 39 40 41 42 43 44 45 46 47 48 49 50 0 0 0 0 51 52 0 53 54 0 0 0 55 56 57 0 0 0 0 0 0 0 58 59 60 61 62 63 64 65 66 67 68 69 70 71 72 73 74 75 76 77 78 79 80 81 82 83 84 85 86 87 88 89 90 91 92 93 94 95 96 97 98 99100101102103 0104105106107108 0 01091101111121131141151161171181191201211221231241251261271281291301311321331341351361371381391401411421431441451…	CGCAGAAGCCGCTGCTAACGATGTCGTTGAAGGCGAACCTGAAGGTATCCCTG**AAAAGGATGCTGACAATGTTCTCGAAGGTAACACTGATGGTATTCCTGACGGCACTCGTGTCAGGGACGCTGACGGTATCC***CTGGTACCATC**************GCTGCGAACGGAGAACTCGAAGGGGAAGCAGAAACTTGCGTTTCCAAAACACCTATATGTAGTAACTCATCTGCTTCGTCCATAGTCGCGTCGACGGCAAAGTTTCGCGGACACGCTCGCCACAAAAGCAGCCAGCATAACAGGTAAAGAAGCAGCGAGCGGACACGCACCGATAGAAACCCACGAGTCTGCGAACCAGAAACGCGCCACCATCTGGAATAGAAAAGCCTGGACA…
1	185135	185664	6.01976	8	86 87 88 89 90 91 92 93 94 95 96 97 98 99100101102103104105106107108109110111112113114115116117118119120121122123124125126127128129130 0 0 0131132133134135136137138139140141142143144145146147148149150151152153154155156157158159160161162163164165166167168169170171172173174175176177178179180181182 0 0183184185186187188189190191192193194195196197198199200201202203204205206207 0 0 0 0 020820921021121…	TCTAGTTGGTGTTCGTTTGGGAAACACTGGTATAGAGAGTGAAGCAATGCTC*****TGCCCGGACAGTCATGATGCTCGCCTGACTGATGGCCAGCGCTTCGCCTTCGCGTATCCACGGGGCGATGTCAGTCGGATCCGCCTATCTGACGCCACGAATAACAGCAACCTGTCCGA**GCTGCGTTCGTATCGCGTTCAGCACGTGCAACGAACGATAGGTAGAACACCCGTACATGAATTTCGAGACACGCCCAGCGGTTACTAATGCGACAGTGCTGACCCTATGGAGCGGATGCACGACAGAGGCAACAGTGCCGGAACGTGTTACAGCACGAAGCGTCCGCGGCGATCTAGAGACCTATGCAT*****GACAACAAAGCG******ACGAACGAA…
1	185827	186354	9.88416	13	19 20 21 22 23 24 25 26 27 28 29 30 31 32 33 34 35 36 37 38 39 40 41 42 43 44 45 46 47 48 49 50 51 52 53 54 55 56 57 58 59 60 61 62 63 64 65 66 67 68 69 70 71 72 73 74 75 76 77 78 79 80 81 82 0 83 84 85 86 87 88 89 90 91 92 93 94 95 96 97 98 9910010110210310410510610710810911011111211311411511611711811912012112212312412512612712812913013113213313413513613713813914014114214314414514614714814915015…	TACTTTTTCTCTGATAGACTAGTCGTTTCGTACGTTTTATCG**TGTGCCGGGTGCCCCTCTTGCTGCACACGCAATCGCGTCGAAACCGCTGGAGCAGATGCAGCGCGGAGACAGAGCGGCGTTGCCATGCCACTGAGGGCGTCGGCTCGAGGCGTTGTTCACCCGGTGTCGAGTCTGATCTCATCGTTGATATGTACTCAGCCAGTCTGCGTATGCAGA**CTTGCCTTTACTGCACGGCACATTGGAGATGCATGGCAGTCAGGATGAATCCTGGGGGCCGCCCTTCTCCTTC*GCTCTCG*TGCA***********TGGAACGCGTTGTCGGTTCG*CGACGCGGCATTAGCTTGGCATCCGCCAGTGC**GCAGGTCTACAAAGCGCTCG*TCT…
1	190021	190592	5.63888	1	23 24 25 26 27 28 29 30 31 0 32 33 34 35 36 37 38 39 40 41 42 43 44 45 0 0 0 0 0 0 0 0 0 0 46 47 0 48 49 50 51 0 0 52 53 54 55 56 57 58 59 60 0 61 62 63 64 65 66 67 68 69 70 71 72 73 74 0 75 76 77 78 79 0 80 81 82 83 84 85 86 87 88 89 90 91 92 93 94 95 96 97 98 99100101102103104105106107108109110111112113114115116117118119120121122123124125126127128129130131132133134135136137138139140141142 01431…	GTACTTGAAAGTCGGTGCCTTCGAGGATAATGAATGGTCGAAGGACCTGCGCCCGCTGCTTCGTTTCCATTCGTCCAAGAGCGGGGACAAGTGGGTCAGCTTCGATGAAT****ACATTGGCCGTATGAAGGAGTCGCAGAACAAACGCATATTTTACCTCGCGGCGGAGAATCGGCTCGCTGCGATGAATTCTCCGCTGTTGGAGCGTCTGAAGAAGAAAGATTACGAGGTTATCTTCCTGCTTGAGCCGGTCGATGAATTAGTTTTCCAGCAACTGAACGGCAAGTATGGAGATGGCTACACTTTAGTGGATGTTGCAAAATCTGACCTCGAGCTTGACTCAGAGGCGGAGGATTCGAAAGAGGACAGCAGCCAGACACAAGCGTTGTCAGAAGCTG…
1	191683	192129	14.2246	13	84 85 86 87 88 89 90 91 92 93 94 95 96 97 98 991001011021031041051061071081091101111121131141151161171181191201211221231241251261271281291301311321331341351361371381391401411421431441451461471481491501511521531541551561571581591601611621631641651661671681691701711721731741751761771781791801811821831841851861871881891901911921931941951961971981992002012022032042052062072082092102112122132142152162…	GCGATCTAAACATCACTGGCAACTACTCCCTTTCGTGCGTTCGGCCTGGATGCGCACTCCGCAATGGTATCACCGGGCTGTGACGGGGGTTTCTCAAACGTCCACAACTCTTCCTTTTCAGCGCACCGCCAT**GTCGAGCGTGAACGCGTGCTTCATGGCTCTATTGCATGCCCTTGACGGGTACAGAAGGCTATCGTCGATGCCCTGCTCCGGTTTTGCCCCAATTAGAGTGTCCAACGAGTACGGGCGTCTTTCTAGGCGATAGCCTCGGCGAGTGCATTGTCTGTTGCACACGCAAGCGCAAGCTGTTCCGTGCGACGGAGTTTCGCGCACTT***GATGTTTCC**CATGA*****TTACATTGGTACTGGATGAGCAATCCAGACTGGAGACC…
1	192386	192868	6.74174	15	53 54 55 56 57 58 59 60 61 62 63 64 0 65 66 67 68 69 70 71 72 73 74 75 76 77 0 78 79 80 81 82 83 84 85 86 87 88 89 90 91 92 93 94 95 96 97 98 99100101102103104105106107108109110111112113114115116117118119120121122123124125126127128129130131132133134135136137138139 0 0 0 0 0 0 0140141142 014314414514614714814915015115215315415515615715815916016116216316416516616716816917017117217317417517617717817…	GCCTTAAATGTGCAAGATCCAAAACCTGACGTATACATTATTTCAGCGTGCTACACGCAAGTAGAGGAGAAGTACAGATTGTTGTACATAAGAAGTCGATAGTTATTTTGAGTGTGTTACCCAATCTTTTCCGAGAAAGTCGCGAGTCATCATGATTCGAACGATGTAACGAGTTC*GGAGGCTAACGAGTTGGAT*GAGCCACTGCAAAAAAAAGACCGAAAAAAGTAAACCTATGCACGAGTCCGTAAGCCCTAGTTGCTGCATTTTGGATGCCGAGGCTGTATATCTCACAAAAAGTTTGGAGAATTATCGAAATGCAG***GAACAGATAGAGCTGTCCATTGTACAATTTTTATTTGGCATGGGTGTACCAGTAGTTGGCGTA***AAGACGAG…
1	194082	194677	5.3816	1	27 28 29 0 0 30 31 32 33 34 35 36 37 38 39 40 41 42 43 0 44 0 0 45 46 47 48 49 50 51 52 53 54 55 56 0 0 0 57 58 59 60 61 62 63 64 65 66 67 68 69 70 71 72 73 74 0 0 0 75 76 77 78 79 80 81 82 83 84 85 86 87 0 0 88 89 90 91 92 93 94 95 96 97 98 99100101102103104105106107108109110111112113114115116 0 0 0 0 01171181191201211221231241251261271281291301311321331341351361371381391401411421431441451461471…	GTGACAAATCCACAACATCAGCCAGCACGATAGCTCGAGCGGAGC******GATGCTAAGGTCGCTTGTAACAAGTCCGCAAATTTGAGACACTCGATCATTCCAGCTGGAAAAAAACTCGGATTATTCCCATGTGACCCGTAGCATAGAGCAGCTCCGTCGT**TCCAGTAGGGGAAGCCTTGCAATGCTCGTACGAAGCCCGCAGCATAGAGCCGCTCTGCCCAACTTGGTTGTTCTAGCTTTAAACGAAAGAAACGGCGCCCCTGGCTATGCATGCCGTGTTGCAGCGGACAGGATGATGAAAATCCTCTTAATGAAGGCAACATATGCTCCACAAGATTGTTCCCCTGAAATTGCACAGCACCTTATGTGCGCCCTACGACTGATGCTACACCTG…
1	196593	196963	8.08352	11	11 12 13 14 15 16 17 18 19 20 21 22 23 24 25 26 27 28 29 30 31 32 0 0 33 34 0 0 0 0 0 0 0 35 36 37 38 39 40 41 42 43 44 45 46 47 48 49 50 51 52 53 54 55 56 57 58 59 60 61 62 63 64 65 66 67 0 0 0 0 0 0 0 68 69 70 71 72 73 74 75 76 77 78 79 80 0 81 82 83 84 85 86 87 88 89 90 91 92 93 94 95 96 97 98 99100101102103104105106107108 0 0 0 0 0 0 0 010911011111211311411511611711811912012112212312412512612…	ACAGTCGAAGGG****AGAGCAAAGCTCTAACTGGTCGCAAACTATTCGACTGCAAACAAAGCTCTTCCTGGCCGAAAATTCTGCAGTGCAGAGCCACGGGGGGACGATGAATGCAATCTAACATTGAGCTGCTCGCACTAGTCCAGCTTTTCAGTAAATCCGCTGCCTTGTAGGCGTACAGTATCGA**CGTTCCAACGGCAGCAATAAGACCTTAGGGATTCATACCAGCCTTTGCGGTTT*TGGTCGTCTTTTAAGTGCGGCATCCTTGACTATTATCCGCTGCAACTTGTTACTTCACAGGAATAAAGATTATTCGCGAATCCATCTAGTAGTGGTTCATAAAATAACCGATATCATTGCACAATTCACAC*GCA
1	197241	197609	7.57509	11	11 12 13 14 15 16 17 18 19 20 21 22 23 24 25 26 27 28 29 30 31 32 33 0 0 0 34 35 0 0 36 37 38 39 40 41 42 43 44 45 46 47 48 0 0 0 0 0 0 49 50 51 52 53 54 55 56 57 58 59 60 61 62 63 64 65 66 67 68 69 70 71 72 73 74 75 76 77 78 79 80 81 82 83 0 84 85 86 87 88 89 90 91 92 93 94 0 95 96 97 98 99100101102103104105106107108109110111112113114115116 0 0 0 0 0 0 0 0 0 0 0 0 0 0 011711811912012112212312412…	ACTCTCGCGGGATGTGCTCGCAGAGGCATCCGTCTCTTCAATTTGCATACAAAAACGGACTTGGGCGCCG*ACAGTTCTCACCGCAGCCACCCTTCTCAGTGGAAAGGGCATCATCGCTTTGCAGGGGGGGGGTGCAAGGACGGCTGGAAAATTCTCGGCGTCTTCTCTAGCTTTGAATATTTTTTCTGGCGCATGATCCATCGCGGACATCAGTGCATTCAGCAAACCCGTTATCGAACAGGGTAGCGTGCGCCTGCATATGTAGCGATCAGAGAACTCG****CTGAGGAAATCGC*************TCA*GACGAAGCCCGTGAGCGTAGAGCATGGCACGGGGCGTTGAAACGGAGGAGGGTACCGTGGCGGGGCTTCTGCA
1	199564	200131	5.40575	1	24 25 26 27 28 29 30 31 32 33 34 35 36 0 37 38 39 40 41 42 43 0 0 0 0 0 44 45 46 47 48 49 50 51 52 53 0 0 0 0 0 54 55 0 0 0 56 57 58 59 60 61 62 63 64 65 66 67 68 69 70 71 72 73 74 75 76 77 78 79 80 81 82 83 84 85 86 87 88 89 90 91 92 93 94 95 96 97 98 99100101102103104105106107108109110111112113114115116117118119120121122123124125126127128129130131132133134135136137138139140141142143144145146147…	TCTCCGAAGAGTATTGCCGTCAAGGCGAT**CGAGCCAAACGCGGATGCAGAACAATCTTGACGAGTCAGTTGAAAGCGG*CATTGCAGCAGAGGTTAACACGGACCGTAACCAAGACGTTAT****TCTTTATGCTGATACGCATGAAACGGAAACGCAAGCTCCAGTCGAGCAGCTCGTTCGAGCAGGGTACCAGCCGAATGATGC********GTTCGAAGCGCTCGCGGAGGTACAAGGGGACGTAGTGGCGGCTAGGCTGATCATCGACACTCGGCTTACCGCACAGCTGGTCGAAATCGGGTTTGATTCGACAGATATTGAGCATGCGCTGCACTCAGGCTGCCCCAAAACCATCACTGCAATCGTTGAATGGATTAGTTCATTAGAGCATTG…
1	200543	200880	5.11211	11	13 14 15 16 17 18 19 20 21 22 23 24 25 26 27 28 29 30 31 0 32 33 0 0 0 0 0 34 35 36 37 38 39 40 41 42 43 44 45 46 47 0 0 0 0 0 0 0 0 0 48 49 50 51 52 53 54 55 56 57 58 59 60 61 62 63 64 65 66 67 68 69 70 71 72 73 74 75 76 77 78 79 80 0 0 81 82 83 84 85 86 87 88 89 90 91 92 93 94 95 96 97 98 99100101102103104105106107108109110111 0 0 0112113114 01151161171181191201211221231241251261271281291301311…	ACTCGCGCACTATACCCTCTAGTTTTCCTTGAAGACGGCGTCGGAGCTTATCGTCAAA**TATCTTGTCCCGCA******GCACCTCAAGC**********TTCGAAAGCTGCTTAAAATCGTCTGCGTACTTGATTTTCAGTTTCTCGAACGCTTC***CTGGATTTCTTCGAAGGTCGCACTCTCAGAAACACCAAGTTCGCGATACGGATTCGTGCCGTCGCCGAAACCAGTGCCAGTCCGCCTGCGGCTGGAGCTCGAGCTGTCCCGCGTGGAA*******CGTCGAAAAAACCAAAATA*****GAGCTGTTAAAGCGAAAAC**TCCTTGAGTCGAA*CCCCCAGGCAGTTGTTTCTGCGGCCAAGCG
1	201419	201865	14.3401	13	84 85 86 87 88 89 90 91 92 93 94 95 96 97 98 991001011021031041051061071081091101111121131141151161171181191201211221231241251261271281291301311321331341351361371381391401411421431441451461471481491501511521531541551561571581591601611621631641651661671681691701711721731741751761771781791801811821831841851861871881891901911921931941951961971981992002012022032042052062072082092102112122132142152162…	GCGATCTAAACATCACTGGCAACTACTCCCTTTCGTGCGTTCGGCCTGGATGCGCACTCCGCAATGGTATCACCGGGCTGTGACGGGGGTTTCTCAAACGTCCACAACTCTTCCTTTTCAGCGCACCGCCAT**GTCGAGCGTGAACGCGTGCTTCATGGCTCTATTGCATGCCCTTGACGGGTACAGAAGGCTATCGTCGATGCCCTGCTCCGGTTTTGCCCCAATTAGAGTGTCCAACGAGTACGGGCGTCTTTCTAGGCGATAGCCTCGGCGAGTGCATTGTCTGTTGCACACGCAAGCGCAAGCTGTTCCGTGCGACGGAGTTTCGCGCACTT***GATGTTTCC**CATGA*****TTACATTGGTACTGGATGAGCAATCCAGACTGGAGACC…
1	202147	202646	7.09778	15	38 39 40 41 42 43 44 45 46 47 48 49 50 51 0 0 52 0 0 53 0 54 55 56 57 58 59 60 0 61 62 63 64 65 66 67 68 69 70 71 72 73 74 75 76 77 78 79 80 81 82 83 84 85 86 87 88 89 90 91 92 93 94 95 96 97 98 99100101102103104105106107108109110111112113114115116117118119120121122123124125126127128129130131132 0133134135136137138139140141142143 0 01441451461471481491501511521531541551561571581591601611621631641…	GCCCAATTAGTTGCAGTAAGACAAAATAGATCAAAGCTTAAAGAT*GGGTTCTTTTTGCATTCTACACGGAAGAAAAAGGAAGACAACAGATTTTTTATGAGGATGAATAGTATTATGGTATCGGTTGTTTCACGAACTCTCGTTCGAAGGTGTCGCAAATCAATTTGTTTCCGGTGACGTTACGAATTCCAACTGCAAC**ATATCGAGGGAACCACTCCAAAAAAGCACCTTAAAATCCGAAAACTACCCGCGAATTCAATAGCTCTTATTGCTACTGCTTGAATGTCGAGG*****TCCTCTAACCAAAGAAAGTTTGAGAAGTCGAAAGGCATTAACACTGCAAGCAGTT*************ATATGTACAGCGAAGAAAACAACATTCGTTCT…
1	203459	204027	6.29043	10	36 37 38 39 0 0 0 40 41 42 43 44 45 46 47 48 49 50 51 52 53 54 55 56 57 58 59 60 61 62 63 64 65 66 67 0 0 68 69 70 71 72 73 74 75 76 77 0 78 79 80 81 82 83 84 85 86 87 88 89 90 91 92 93 94 0 95 96 97 98 99100101102103104105106107108109110 0 0 0 0 0 0 0 0 0111112113114115116117118119120121122123124125126127128129130131132133134135136 0 0 0137138139140141 0 0142143144145146147 0 0148149150151152153…	ACATTGGCG**TCTCTGCTTCTCAACAGCTTGTTCTTGTGGTCCTGGGAACACCCGGATACAATTACAAAGAAATGACAGATTTCATTCACGG*CCATCTTGCACCGAAATTGCAACTAGAGCGTACCTGGAACGTCGCGATCGCTATTAAGCACAGGACAGTCGGTTTGCGTTTCCAGTCGATGAGACGTCATTCGCTCGAAAAAGTCGGAGCTCATATGGGTATTCGGATAGAAAGAGCCCGTCATATG**************TGCGACCGAACTCGTTGAGAAATGGGACATC***ATCTGTTTCGGCTGGAACGGATTCATGTGGCGGCCTCATTTTCGCCCTAAGAGACGGCTTCCACAACAGCACCAA***ATACATCGAATAACTGATGACT…
1	204295	204863	8.07233	6	22 23 24 25 26 27 28 29 30 31 32 33 34 35 36 37 38 39 0 0 40 41 42 43 44 45 46 47 48 49 50 51 52 53 54 55 56 57 58 59 60 61 62 63 64 65 66 67 68 69 70 71 72 73 74 75 76 77 78 79 80 81 82 83 84 85 86 87 88 89 90 91 0 92 93 94 95 96 97 98 991001011021031041051061071081091101111121131141151161171181191201211221231241251261271281291301311321331341351361371381391401411421431441451461471481491501511521…	AATCAGAGGCAATAAACACGTGGAATTCGTGGATTGAAACTTGGACGCCGCCATAAATACCAGATGATATGTTGTGCTG*AAGAAGAGACCCGTGGGGAGAACGTGAGCGAACTTCATGGGGCAGCCTCTCGGACTCGAATTGTACACGGAGAAACTGAAGCCGATTGCAGGCTGCAGGTCA**AAAAGACTGGGAGGCCTCTGCCGATTGATATATATATATTGTATGGTTGTGAAAGATGTTCATTTTACTGACAAGCCAGGTGACCTTAGTTATGCCTTTCTTACTCCTGCACCAGGATCGTCACCAAGGCCGGCGGCGTTTCGTCTGCTCGGCAATAAACCTCACCTGAGTCTGCAGGGCGGTTGCGAGCTGTACGGAAACACGCCTGCGGCGCA…
1	205356	205876	8.4015	3	52 53 54 55 56 57 58 59 60 61 62 63 64 65 66 67 68 69 70 71 72 73 74 75 76 77 78 79 80 81 82 83 84 85 86 87 88 89 90 91 92 93 94 95 96 0 0 0 0 0 0 97 98 991001011021031041051061071081091101111121131141151161171181191201211221231241251261271281291301311321331341351361371381391401411421431441451461471481491501511521531541551561571581591601611621631641651661671681691701711721731741751761771781791801…	TTTACGAGTCTGAC**TGGAGGGAAAGGGCGGTCCGAAGATGAAGCGAGAAGCTACTTTTTAGATGCTCTTCGAAGAGTGAATGATCCGAACCAGGT**GCCACCGACATTCGCGAGCGAGCCTGCCAGTGCTGCGAAGGAAATCGAGTTGGATGGGCAT*****TCTATC**AGGGCCGAGCCTGAGGT*****TCGTGGACTAGAACGACTCACAACGGAGT****CAGGGGCT*CTC*GATCTGCGAAAGCTTGAGCTACGTGTAGCTGCTCTAGAAGACGAGATTCTAGAGCTTAAGATGATCATCAGGGAGCGGCGGCAATAGCCTTGGAATGAACCGTAAAGTTCGTGCTCCGAGCGTCTGCTTTT*****CGGGCATCGAGATGAGTTCCGG…
1	207974	208535	5.24189	17	34 35 36 37 38 39 40 41 42 43 44 45 46 47 48 49 50 51 52 53 54 55 56 57 58 59 60 61 62 63 64 65 66 67 68 69 70 71 72 73 74 75 76 77 78 79 80 81 82 83 84 85 86 87 88 89 90 91 92 93 94 95 96 97 98 0 0 0 99100101102103104105106107108109110111112113114115116117118119120121 0 0 0 0 0 0 0 0 0 0 0 0 0 0 0 0 0 0 0 0122123124125126127128129130131132133134135136137138 0 013914014114214314414514614714814915…	GCTCGTGTTTGGGTCCTCCTCAACGTCCACGGACCGTGGGCGACGTGCAAGAGACCTCATACGCATCGGTGCAAGCTCGGGGTTGGTTGCAGTTAGGTTGAAGAACCGGCCTGACGAAACGGATGCTGTCGACGGGCGCTTTCGACCGGACGTGTACGGAGACTCGATAGTCATTCAACGTCGCTTGA*CGCGTACTGGAGTCTCCAAGTGGA*GCTTTCACAACGCTGAGGGCAGACGTGTCCAGACTGAGCGCTCC**GCACGGCTTGAGCTCGAGGCCATCATGGATCACTTTTCGATTCAAGTGAGCAACCCTGT*CGCGATTTTAACCCAGAAGA*AGTCGAAGGAGTTTCTCTCTAGTGGCAAACCATCCGATCTCTACAAATTCTTTATGGA…
1	208504	209071	6.06324	6	19 20 21 22 23 24 25 26 27 28 29 30 31 32 33 34 35 36 37 38 39 40 0 41 42 43 44 45 46 47 48 49 50 51 52 53 54 55 56 57 58 59 60 61 62 63 64 65 66 67 68 69 70 71 72 73 74 75 76 77 78 79 80 81 82 83 84 85 86 87 88 89 90 91 92 93 94 95 96 97 98 99100101102103104105106107108109110111112113114115116117118 0 01191201211221231241251261271281291301311321331341351361371381391401411421431441451461471481491…	TCGAAG***AAGCCCAACGCATCGAACATCTGGAAGAAGAGCTGAAGAGTCTGAGAGAACATTACGC***TTGGGCTCTTGTCGCTGAGGC****GGAGCACCGTTTGGCGCATGCTCTAGAGGACAGAAATAA*GGCTCAAAATCTAATCGATGAAGGTGAAA*****GGCGCCTAGGACTTCTTGAAAATGAGATTAGTGCCAAATCTGATGAACTTAATAATCGGAATCGAGAGCTGCGAGAGATCAATGAGATGATTAATCGAGATATCTCAGAGG*AGACAAACGTCGAGGCGGCGCTACGAGAAGTTCGCG****CAGAGATT******CGCCGCCTTGAGCA*GCAGCGAGCGCGTTTGAGCTCGATCCAGACGAATCGCAAAGATGAGCGT…
1	210223	210807	6.97422	6	19 20 21 22 23 24 25 0 0 0 26 27 28 29 30 31 32 33 34 35 36 37 38 39 40 41 42 43 44 45 46 47 48 49 50 51 52 53 54 55 56 57 58 59 60 61 62 63 64 65 66 67 68 69 70 71 72 73 74 75 76 77 78 79 0 0 0 0 0 0 0 0 0 0 80 81 82 83 84 85 86 87 88 89 90 91 92 93 94 95 96 97 98 9910010110210310410510610710810911011111211311411511611711811912012112212312412512612712812913013113213313413513613713813914014114214…	TTGAAAAGGAGCAGGTGAATCTGGGTGCCCTCGAGA**CGAGGCTGGAG*ACTTTGCGCAACGAGCTGCGGCGGGAGGAGCATAACGCGCTGCAAGT****CTGTGCCCGGCTGGAATGCGAAATACGTCCAGTACAAGAACTGCGTATCGAGATCGCTAGCTTGGAATCACGCGTGCAGACAGAGCAAAAACGCCTGGACGGCTTTTCGATTTT*****GCAGTTACAGGAGCGATATGAGCGTGCGCAGCAGTCTTATGATACAATTAAGACGGAGCTTGGCGCCCTAGAAAGACTTCTGCAGCGCATTGAGGACGGGCTCGTCGAGCGTGTGAAGTCGTTTATTCAGCTCCGG**GCTCAGATCCAGAAGCATGTTAGCGCCTATTTCGGCTACTA…
1	211188	211753	5.48186	1	28 29 30 31 32 33 34 35 36 37 38 39 40 41 42 43 44 45 46 47 48 0 49 50 51 52 53 54 55 56 57 58 59 60 61 62 63 64 65 66 67 68 69 70 71 72 73 74 75 76 77 78 79 80 81 82 83 84 85 86 87 88 89 90 91 92 93 94 95 96 97 98 99100101102103104105106107108109 0 0 0 0110111112113114115116117118119120121122123124125126127128129130131132133134135136137138139140141142143144145146147148149150151152153154155156157…	TGCTTGCATGCGAATGCATGTGCGAGCGCTGCCAAG**ATATGGATACTTTCGACGA*TGCGCACCACACCCTGAGCATCTCGCTGCATTGTTGTGAGCTCTTTTTCGTTTTGCCCCACCAGCCGGATGGGATGCGCTTGACTGGTTCCCATTGTAGGTTTTCATCGCTCTTCGGGGGCACCTTGGCGCGGAGCGCACTCGACAGCGGACGAGCGGAATGCCTTGAGTATTTGCTGTGCCAGTACTTGCGCTCATGACCCTTGACTGTTACGTAAGCGTAACTCCACACCCTCATCGGCTAAACAAACTGTGTGCGCTAGCAAGGGTTCATCTGAAAAGCCACCTGCTCCAGGCCTGCGAGGCGGTTCG*ATCGCTTGACGGGCGCGAAACCGCAGCCG…
1	212313	212881	6.29043	10	36 37 38 39 0 0 0 40 41 42 43 44 45 46 47 48 49 50 51 52 53 54 55 56 57 58 59 60 61 62 63 64 65 66 67 0 0 68 69 70 71 72 73 74 75 76 77 0 78 79 80 81 82 83 84 85 86 87 88 89 90 91 92 93 94 0 95 96 97 98 99100101102103104105106107108109110 0 0 0 0 0 0 0 0 0111112113114115116117118119120121122123124125126127128129130131132133134135136 0 0 0137138139140141 0 0142143144145146147 0 0148149150151152153…	ACATTGGCG**TCTCTGCTTCTCAACAGCTTGTTCTTGTGGTCCTGGGAACACCCGGATACAATTACAAAGAAATGACAGATTTCATTCACGG*CCATCTTGCACCGAAATTGCAACTAGAGCGTACCTGGAACGTCGCGATCGCTATTAAGCACAGGACAGTCGGTTTGCGTTTCCAGTCGATGAGACGTCATTCGCTCGAAAAAGTCGGAGCTCATATGGGTATTCGGATAGAAAGAGCCCGTCATATG**************TGCGACCGAACTCGTTGAGAAATGGGACATC***ATCTGTTTCGGCTGGAACGGATTCATGTGGCGGCCTCATTTTCGCCCTAAGAGACGGCTTCCACAACAGCACCAA***ATACATCGAATAACTGATGACT…
1	213149	213711	7.71	6	22 23 24 25 26 27 28 29 30 31 32 33 34 35 36 37 38 39 0 0 40 41 42 43 44 45 46 47 48 49 50 51 52 53 54 55 56 57 58 59 60 61 62 63 64 65 66 67 68 69 70 71 72 73 74 75 76 77 78 79 80 81 82 83 84 85 86 87 88 89 90 91 0 92 93 94 95 96 97 98 991001011021031041051061071081091101111121131141151161171181191201211221231241251261271281291301311321331341351361371381391401411421431441451461471481491501511521…	AATCAGAGGCAATAAACACGTGGAATTCGTGGATTGAAACTTGGACGCCGCCATAAATACCAGATGATATGTTGTGCTG*AAGAAGAGACCCGTGGGGAGAACGTGAGCGAACTTCATGGGGCAGCCTCTCGGACTCGAATTGTACACGGAGAAACTGAAGCCGATTGCAGGCTGCAGGTCA************AAAAGACTGGGAGGCGTCTGCGCGAGGAGATTAATATACTCTCTGGCTGCGAAACGTTCACGGACCTCTGACCGTTCGTCTATGTACAAGCTAA***CTTGGTGTCTGCGCCACTCGCG**TCCAGTTTTTGGACGGAACTCTGTGTCGAATAATCCCGGCTCC**CGGCACC***AACTCTCTAACTTTTCTCTCACTGCGAAA…
1	215168	215493	13.1448	13	210211212213214215216217218219220221222223224225226227228229230231232233234235236237238239240241242243244245246247248249250251252253254255256257258259260261262263264265266267268269270271272273274275276277278279280281282283284285286287288289290291292293294295296297298299300301302303304305306307308309310311312313314315316317318319320321322323324325326327328329330331332 0 0 0 0 0 0 0 0 0333334335336…	TGCAC**AGTGGCGCGTTACGCGTGCTTCGCCGCTT*CCTAAATGTCCTTGACG**GTCCGAAAGGCTGCCTCAACAACATCCCCGTTTTCCGCACCAGG*GCCGAATCATAAGATCATGGGCTTATTCTGAGCGATCCCAACGGCGAATACTCTGTCCGCTGCACAAGCAAGCGCACGCTATTCAATTCAACA*******GAGGTTTTTTTAGAACGCGATACAATC*TATTACGGAGCATTTTTAGAAAGGAATGTTAAGGCTGGAGAGCAAGTCGAGAAATATCGATCCGTCAACGCTTCGCTCTTCTAAAGTGGTGACGCACTCTACACTTGAAGT
1	215776	216282	7.79832	15	50 51 52 53 54 0 0 0 0 0 0 0 0 55 56 57 58 59 60 61 62 63 64 65 66 67 68 69 70 71 72 73 74 75 76 77 78 79 80 81 82 83 84 85 86 87 88 89 90 91 92 93 94 95 96 97 98 99100101102103104105106107108109110111112113 0 0 0 0 0 0 0 0 0114115116117118119120121122123124125126127128129130131132133134135136137138139140141142143144145146147148149150151152153154155156157158159160161162163164165166167168169170171…	GCTGCCTTTTATCAGTGAGATCGAAA**ATTGAATAGTGCGCGATGCGCACATGTTACTAGGAAAGAAAGAAACGGTTTGATGCTTGCGCTT****ATGATTTGGAT***AAGGAAGAACATTGCTGCTGGAATCGCTCTTCAGCGACGTCATCCATTGTCCTGATTCCAGTGCCGTTTTGAATTCGAACGGCGAAGCGTTT**AAGGAGTCACTCCGCAACGGCGATTACGAATACTGAAATTACGAATGCCCCCGTAGTCCCCAATTGATGCATACGAAATGTTGACTTTGCTCATCC**********GAAAAATCGGATACAAATCTCAAAGCAGGGACAGAGCGAGCAGCTCAGCCTTCCATTCTGATATGATACAGGACTAGGGACCGAGTCAC…
1	216391	216967	6.31557	6	20 21 22 23 24 25 26 27 28 29 30 31 0 32 33 34 35 36 37 38 39 40 41 42 43 44 45 46 47 48 49 50 51 52 53 54 55 56 0 0 57 58 59 60 61 62 63 64 65 66 67 68 69 70 71 72 73 74 75 76 77 78 79 80 81 82 83 84 85 86 87 88 89 90 91 92 93 94 95 96 97 98 99100101102103104105106107108109110111112113114115116117118119120121122123124125126127128129130131 0 0132133134135 0 0 0 0 0 0136137138139140141142143144145…	CGAAGATGTCGCTGCCTCATTGATACATCGGACAGGGTTGGACTCCTGGAGGCCAGGCAACGGCAGTAACGATGGGGTCTGT****TTTAGGCAAAATAGCGGTAGAAACACCGCAATTTGAGCTTCTGAAACGCACTGATAGCTACGAG****ATACGAAAGTACGGTCCTTTGGTGGCTGCGGAGGTTCGTGCCTCAGAAGTTT**TCGCGGGTCAAGAGCACAAAGGCAACAAGCTTGACAGTACCGGGTTCCGGCTACTAGCAAGCTATATTGGTGCGATCGGAAAACCTGCAAATGTTGCTGTGAGCGGCGAGCGGGCTGAATCCATCGCTATGACTTCACCAGTGGTTAACCAACCAGAGAAAATTGCCATGACGGCGCCTGTTGTGAGCCGC…
1	217711	218199	5.08304	16	136137138139 0 0 0140141142143144145146147148149150151152153154155156157158159160161162163164165166167168169170171172173174175176177178179180181182183184185186187188189190191192 0 0 0 0193194195196197198199200201202 020320420520620720820921021121221321421521621721821922022122222322422522622722822923023123223323423523623723823924024124224324424524624724824925025125225325425525625725825926026126226…	AACAGTAAAGTTTGCTGCGCTCCTTATGAAAAACCTTCGCCTTATCTGGAACAACTACTGTAAACATAACTAGTCTCACAAACTGGAACTGGCGGTGGCGAACGCTACTCGAAAAGCTCGACAACAAC**AGCGAATTTGTTTGAGCTGGCTGTGCGCAAAGCGTGCACCTCCTGAACGCTTTGCAATCGCGCGCTGGAAGTCAGGATTGAACTAGATTCTCACGCCACTGGCTTTACAGCAACATGAGAATAAACTGGTACGAGTCCATTCAGCTAGCTTGCGCGTGCACATTAGAGTTTGGGTCTCTTTCCATTGCCGCTATGACCCGCCTTTGCTGGCTTTCTCTGCGAATGCTGCCTTTTCCTCGCATATTTCAGGCACTAAGTACGCGGGTGTC…
1	218222	218677	14.0013	13	85 86 87 88 89 90 91 92 93 94 95 96 97 98 99100101102103104105106107108109110111112113114115116117118119120121122123124125126127128129130131132133134135136137138139140141142143144145146147148149150151152153154155156157158159160161162163 016416516616716816917017117217317417517617717817918018118218318418518618718818919019119219319419519619719819920020120220320420520620720820921021121221321421521621…	CGATCTACGCTTCGCTTGATATTCTCATCTTCTTTGTTCAAAGCCGCGGTACGCACGTCGCAGTCGTGGGGTTTGGTCGTGGTCATACTGTCTTTTTTTGTCCAAAATACCGCCTCTTCTGAAGTCTGC***CTGTGGCGCAGGAAGACCGCTTCATCGCTT*TGTAGATGTCATTTACTAATACTATAGGCACCGCTCGATGCGCCACTCTGTTTCCA*GCACGGTGACGTACATTTTGGTCACGAGCTTCTTATTAGCGATCCCCAATGCTATTATTCTGTCTGGTGCTCGTTCAAGGGCACGCTGTTCC*******TTTCCATAGAGGATTTATTGAATGG**GATATTGTACATGATGAAAAGAAGACCGAAAGGAAAATCCAAGCTGGAGAA**…
1	218932	219347	7.41954	15	37 38 39 40 41 42 43 44 45 46 47 48 49 50 51 0 0 0 0 0 0 0 0 52 53 54 0 0 0 0 0 0 0 0 0 0 0 0 0 0 0 0 55 56 57 58 59 60 61 62 63 64 65 66 67 68 69 70 71 72 73 74 75 76 77 78 79 80 81 82 83 84 85 86 87 88 89 90 91 92 93 94 95 96 97 98 991001011021031041051061071081091101111121131141151161171181191201211221231241251261271281291301311321331341351361371381391401411421431441451461471481491501511521531…	CGCGAATGGATCCGCCCATGGGTTGCCTTGGACAGAAAGATCAGAACTTCAGAAGTGTGTGATTTGAGCATGCCACAAGCAAGGAACGACGGTGAGTGGAGGCTTCTACCTG*****TGAATTGAAT***AATGATATCGAATATTTTACGGAAATTTGTTCGAAAGCGTCGCGAATAATCGCAATGCTCACGATGTAACAAATTCTGACGGCAAAA**AGTCGAATGAGTCACTCCGGAAATGCGGCCAAGAATCTTAAAACTGTGTATGAATCCACACGCCCTGGTCGCTGGAGTTCGAATGTCGAGGCTTTCTATGAAAACATAAAGTTTGGCAAAAATCGAAATG***TGGGAACACCGCGAAGATTTC*******GGAGCCCCTTTTCGTTCTG…
1	219984	220489	5.3131	9	7 8 9 10 11 12 13 14 15 16 17 18 19 20 21 22 23 0 0 24 25 26 27 28 29 30 31 32 33 34 35 36 37 38 39 40 41 42 43 44 45 46 47 48 49 50 51 52 53 54 55 56 57 58 59 60 61 62 63 64 65 66 67 68 69 70 71 72 73 74 0 0 0 75 76 77 78 79 80 81 82 83 84 85 86 87 88 89 90 91 92 93 94 95 96 97 98 99100101102103104105106107108109110111112113114115116117118119120121122123124125126127128129130131132133134135136137…	TCTGGAT*******TTCTGAC*TGGATGATCCGCGTGCCCTAC*TCCAGGCATGCATCCACTGCCATCTCCCCGAG**CCACTGATGTTTTGCATCGCTAGGCTCCAGCGTTTCAGCATCGCACCC***********CAAATTCGTACCGAAAGATGGCTTCGACATTTCGATAGACACATAGCCGTTTGGCGCTACGGAAGCCCGAGCCGCTTCCCGCGGTTGGTCGATGCGTTCATGCCTCGGTTTACGAAAGTGCTCGAGCACGTTGCGGGGCAAGCTCACGCCCACCAGAGAAAACCTCTCGCCTTCGATTGCAACGCAGTCGGACACTCCGTCAGCACATCGAACACCACCTCATGCATCCGTCTATGCTTCACGACAATGTTCTCTATCTGTG…
1	221803	222325	5.5337	13	23 24 25 26 27 28 29 30 31 32 33 34 35 36 37 38 39 40 41 42 43 44 45 46 47 48 49 50 51 52 53 54 55 56 57 58 59 60 61 62 63 64 65 66 67 68 69 70 71 72 73 74 75 76 77 78 79 80 81 82 83 84 85 86 87 88 89 90 91 92 93 94 95 96 97 98 991001011021031041051061071081091101111121131141151161171181191201211221231241251261271281291301311321331341351361371381391401411421431441451461471481491501511521531541551…	TCGTCTAGGATGCACAGATTGTTTTGAACATT****CGATTGTGTACAGAGCCTGTCGTAATCGCCCGCCGCAGCG*****************GATGCAGCATGGAGACAGTACGGCTCTGCTATACCACTGAGGGCGTCCGCTCGACGCACGGTTCGCTAGTCACAGGATCGGGATTTATCATTATTGTGAGAGCCTGGAATCTGTGCATACGCACTTTCTGCATGCAG**CAGCACGA*****GGCGATATGCTAAGAGACCACCGCGATCAGGGCGACGCCCGGACACTGCTTTAGCACCCCTAGTCCCGGAATAAAGTGC*******GTTGCGGAGTTGCTGTTCAGGTCTCGCAACTGCAGCCAACACTGCAGAGGTGCACCGAGCACGAACCT…
1	224746	225320	6.13252	1	44 45 46 47 48 49 50 51 0 52 53 54 0 0 0 0 55 56 57 0 58 0 0 59 60 61 62 63 64 65 66 67 68 69 70 71 72 73 74 75 76 77 78 79 80 81 82 83 84 85 86 87 88 89 90 91 92 93 94 95 96 97 98 99100101102103104105106107108109110111112113114115116117118119120121122123124125126127128129130131 0 0 0132133134135136137138139140141142 0 0 0143144145146147148149150151152153154155156157 0 0 0 0 0 0 0 0 0 01581591601…	GAAGACGAAGCGAACACTGTCTGGAAGCAGAATA*ATGCTCTCCTCCCAGACGA***CGCCACGCTCACGATCGCGCATGTAATGAACTTCGTCGAAGATGACCCAAGCGGCCTCTCGAACAACATCGGAGCCCCTGTACAACATGGATCGCAAAATCTCAGTGGTCATGATCAAACAGCTCGCATTTGGGTTCAGCGTCACATCACCCGTAATGAGACCAACATCATTGAATTCGCTTTGAAATTCTCGATATTTCTGGTTGCTTAGAGCCTTAATTGGCGAGGTATAGATGACCCGACGATGCTCACGAAGCGAGAGCGCAATAGCGTATTCTGCAATGGCAGTCTTTCCGGCTGAGGTATGC*GCTGCAACCATGACAGATTCTCCCGCTTCCAAG…
1	226328	226812	5.51731	14	98 99100101102103104105106107108109110111112113114115116117118119120121122123124125126127128129130131132133134135136137138139140141142143144145146147148149150151152153154155156157158159160161162163164165166167168169170171172173174175176177178179180181182183184185186187188189190 019119219319419519619719819920020120220320420520620720820921021121221321421521621721821922022122222322422522622722822923…	GAGCGTAAAATGGCGTTTGACAAGAGAGCACACGCTTTG**TAGTGGATTGAACCAGAGGACAGCCTGGCACGCAGA******GCAGCTCGACACCTGCCTCAACTGCGTACGGCTTGACCGCG*TGTGATTGATGGCGACCGACGTTATCGAAGCGCTGAATAGAAGGATATGCGAAGGAGAAGTCAGTGA*GCGT*******GCGTCGACG*****GAGGACGCAGT**GTTGAGCGGTGCTGTACTTTTGGGAACGTGTAGGCGACCGCTGGATAACATCGTCGCTCGAGAAGGTGTTGTCGGAATGCTCGCGTGGCTCTTC*********TTTACGAACAGCTGTGTGCGCCT*CCCTGAGTAGCCCTAGTCAGGTCTGCCAGTTCTCTAGAATA…
1	229693	230044	11.5498	11	14 15 16 0 17 18 19 20 21 22 23 24 25 26 27 28 29 30 31 32 33 34 35 36 37 38 39 40 41 42 43 44 45 46 47 48 49 50 51 52 53 54 55 56 57 58 59 60 61 62 63 64 65 66 67 68 69 70 71 72 73 74 75 76 77 78 79 80 81 82 83 0 0 84 85 86 87 88 89 90 91 92 93 94 95 96 97 98 99100101 0102103 0 0 0104105106107108109110111112113114115116 0 01171181191201211221231241251261271281291301311321331341351361371381391401…	CTCTGAGCCCCCGGGACCCAGGAA******CGAGTAACAGC*GCATTACCGTACCCGCTGTTCCCTGATCGCATGTGAGATTGAAATGGGATACTGGATTGCG***CGCTTTGTTCTTGCCTTTCGATGTTTTCCGAT***TTTTCGATGTATAGCTTCGA**CGTTCGAAGTGCAGAATTAAAGGTCTACGGATTCGCTTGCAGTGTTTGGGTTTCTCGCTCGTCTTTTCGGTGTCGCTCCTTCGATTCTTTGCGTCAGGGATTCGATTCGCCACTGGAATCAGGATGATTCGCAGCGTCATTGAATAAAAGGTGCGTAAAG*AATCGATGTCATTATCCAATTCACACGAGCAAGCCTCGCCGCTT
1	230332	230691	8.17892	11	14 15 16 17 0 18 19 20 0 21 22 23 24 25 26 27 28 29 30 31 32 33 34 35 36 37 38 39 40 41 42 43 44 45 46 47 48 49 50 51 52 53 54 55 56 57 58 59 60 61 62 63 64 65 66 67 68 69 70 71 72 73 74 75 76 77 78 79 80 81 82 83 84 85 86 87 88 89 90 91 92 93 94 95 96 97 98 99100101102103104105106107108109110111112113114115116117118 0 0 0 0 0 0 0 0 0 0 011912012112212312412512612712812913013113213313413513613713…	CTCGCATCTCTTCTGTTTGCAGGAGACTGGATCT**TGGACTTTGGCTTCAGTCGTCGC**TGAAATCATTTA*****TACTCTAAA*GTACATTACT**CCGCTGCACAAAGAGAATGTAGACGGATC*AATGTTCCGCGCATTGTTCTCCATCCTGGATTTTCCTTTCGGTACTTGTTTCATAATGCGCATCATCGCGTTCCACAAATCCTCTGTCGAATAGAACGTTGCAAACTTGCATGTCCAGCAGCCGGAATGCTCA****CTGAGAGCATCGCCTAGAAGATGCTCGTTTGCATAGGGAATGTCG***CCGCTCGCGGGAACGACGAAGGGCGTCAATGAGGATCTTCAGTTCCCCTCGAAAGTGTGCACCGA
1	231240	231780	5.40938	20	65 66 67 0 68 69 70 71 72 73 74 75 76 77 78 79 80 81 82 83 84 85 86 87 88 89 90 91 92 93 94 95 96 97 98 99100 0 0101102103104105106107108109110111112113114115116117118119120121122 0 0 0 0 0 0 0123 0124125126127128129130131132133134135136137138139140141142143144145 0 014614714814915015115215315415515615715815916016116216316416516616716816917017117217317417517617717817918018118218318418518618718818…	GCAGTCGACTTCTTGTAGCCCGAATATTGCCCAAGTTATCGTAA***********TGCAGAATGATTCGACAAGTCGATCGGCAGCAGCTGCTGGCAAAGTCTGGTTGGTATCGAGCGCATTCGCTGGTAT**GCTCAGTGCCCTGTAGCTGAGACGACCTTCGCGTTAGCAGAAGAGTGGTAAGAAAGGTCCTCTTTTTATCCAATG***TGCAGA*CTTTTGTGATCAGAATCCTAGTTTATCCATCGGAATGAGCATAAAATTGC**GTTTCGGAGATGCACCGCGTAGGCGCGTAGTTTGGAACGCAGACTACTGCCCACAAACCGATCCGAATACGACAATA***CTGCGGCAATCTCTGCCAGAAACGCTGCCGACAAAATTTATACATGGAA…
1	231737	232293	5.64315	3	55 56 57 58 59 60 61 62 63 64 65 66 67 68 69 70 71 72 73 74 75 76 77 78 79 80 81 82 83 0 0 0 0 0 0 0 0 0 84 85 86 87 88 0 0 0 0 89 90 91 92 93 94 95 96 97 0 0 98 99100101102103104105106107108109110111112113114115116117118119120121122 0 0 0 0 0123124125126127128129130131132133134135136137138139140141142143144145146147148149150151152153154155156157158159160161162163164165166167168169170171172173174…	ACCGGTAGATTTTGGCGACGAAGCACATCGTTCGCAATGACGACATCCCGTGAAGTGGTTCATTATTATCTGA**CTCGATCGCATTATTGGCTGATGATCAGA*CATTCGCAGAGCACCTGGCAACCGTGCTCCGTACTTCAAAGGAAAAACTGCGGTGCGCTTTCGCTTTACGAATTTCAAAAGACGGCAATTTGCTCATGAATTCA**GACACGTAGGC******AGCGAATGCCAGGGAAGCTATTGAGCACCAGCGGTCGACCA*GAGCGTCCATGGCTGTAAAGACTGGTGG****GATGAGCGCACCATTTCGCTTGTGCAACGCTAAATTTGTGGTATGCTTGCCAGTTCGAGGACGACATTTAGCTGCTGAGCGACAACTGAGAGTCGAA…
1	235045	235562	5.21596	1	28 29 30 31 32 33 34 35 36 37 38 0 39 40 41 42 43 44 45 0 46 47 48 49 0 0 0 50 51 52 53 54 55 56 57 58 59 60 61 62 63 64 65 66 67 68 69 70 71 72 73 74 75 76 77 78 79 80 81 82 83 84 85 86 87 88 89 90 91 0 0 0 92 93 94 95 96 97 98 99100101102103104105106107108109110111112113114115116117118 0 011912012112212312412512612712812913013113213313413513613713813914014114214314414514614714814915015115215315…	TGACTTTGCAGACTTTCGAGTGACCCGGTACGC**CCAGTCAGGAG**A*GCTTCGGGGTCCAGCGCACCAGCACCGCCCTCCCGCTTCGAGTTCTCCACTTGCTCCTCTTTCGGGACACTGTTTACCCAGAGTCCATCGACCCG***CGAAAAGTGCGTGTCGTCCATCTGAAA*****AAGGAGGTTTCTATTTTGCTGCAGCGCGTTCACCGGTAGTGACACAGCGTAGACGCACCTGCTGCTCTCTGCGTCAGGCACGTTGCGCTGCATGGATCTGCA**********ACGCGTGGCTGCGGGGCGCCTGCGATGCCTCCGGCGCGTTGTGCGGCGACGATTCGTCGACGCGCGCGGAGC***CTAGACGCTCCTGCGAGGCGCTCTGCT***GA…
1	238168	238716	6.6081	10	35 36 37 38 39 40 0 0 41 0 0 0 42 43 44 45 46 47 48 49 50 51 52 53 54 55 56 57 58 59 60 61 62 63 64 65 66 67 0 68 69 70 71 72 73 74 75 76 77 78 79 80 81 82 83 84 85 86 87 88 89 90 91 92 93 94 95 0 0 96 97 98 99100101102103104105106107108109110111 0112113114115116117118119120121122123124125126127128129130131132133134 0 0 0 0135136 0 0 0 0 0 013713813914014114214314414514614714814915015115215315415…	AACATCTTGTTCATGTTGCCCTGAAAACACTAGGATTCAGTTGCAAAGGAAA****TAACAAATTTCACGTACGGTCATCTTCTGTCAAAGTACCTACGACAGCGTTCATGGAACGTCGCAAGCGTTATGAGGCA*****************AAGGACGTCGATTTGTTTTGTCATTCGATGAGGTTTGTTTCGGACGAAACGGTCGGAGCGTATGCGGGTATTCGTGGAGCGGCGCGCCCGTTCTTCGCAC**************GATCCAACTCGAGAAGAACGACGACATCTTTAGCTGTTCTAGGTGCAGTGGATTCATTTGGCGGCCTCGGATTCGCACGTAGTCAAGGCTTGTACAACAGCA***TTCACTTTATCGAATCATTGAAGACTTC…
1	239067	239605	9.48331	6	21 22 0 0 0 0 23 24 25 26 27 28 29 30 31 0 0 0 32 33 34 35 36 37 38 39 40 41 42 43 44 45 46 47 48 49 50 51 52 53 54 55 56 57 58 59 60 61 62 63 64 65 66 67 68 69 70 71 72 73 74 75 76 77 78 79 80 81 82 83 84 85 86 87 88 89 90 91 92 93 94 0 95 96 97 98 99100101102103104105106107108109110111112113114115116117118119120121122123124125126127128129130131132133134135136137138139140141142143144145146147148…	GAGTCCACCAGATGCAATGCAC*GCTAGTAGTTCGCAAACTGCGACTTCTACGCCGCCGTCAACATTCGACAATATGCGGTGCTG*AAGACGAGGCCCGAGAAGCTTTCGCGACGCGACTTTGTATGGCAGCCTCTCAGACTCGAAGTTTTCAGGGAGAAGCTGAAGCCGATAACAGGTGGCGGG***CAAAAAAGGCTGGGAGGCGTCTGCGGCTCGGTATTATTTTACCCCACGGTCGCGGAACAGTCTCGCTCCTT******************TGAACTTTCTGCATGCGTATCTCTAGACGGGGTACACTTGCTCCCAGAGCACACGTTGATGACCTGGAAGCTGCCTATGGGCAACGTA*********AGGATGTGTGTCAGATGTGTGCGG*…
1	240007	240583	5.45868	1	26 27 28 29 30 31 32 33 34 35 36 37 38 39 40 41 42 43 44 45 46 47 48 49 50 51 52 53 0 0 54 0 55 0 56 57 58 59 60 61 62 63 64 65 66 67 68 69 70 71 72 73 74 75 76 77 78 79 80 81 82 83 84 85 86 87 88 89 90 91 92 93 94 95 96 97 98 9910010110210310410510610710810911011111211311411511611711811912012112212312412512612712812913013113213313413513613713813914014114214314414514614714814915015115215315415515…	ACTGACCCTGAC***CTCGATAGTGAGCCCGTCGTGTCTCACGGGGCTACCGCAG*CGAATTCGTCGTCCGTACCTTATGCATAATCGGTCAATTCATA**TCTTTTCTATGTCGAAGTC*****ATTCGGCATGGCGGGATACAGAGTGGGCTATATCCTTTGTCCGCAAACGGCCCCTATTCAAGATGGAGCGGATCTGTTCGATGCACTCGTGCGGGTGAACGACACGATCGTGACCCATGCATCCCGCCAGAGCCAACTTCTGGCTCTCTGTGTGCTTCGGGATCCCGCCTGCATTAGCACGCTCCAGTCCAGGCGACTAAGAGTGCTTCTTTACGTACGGGAGCTCTACCAGTTCGCTTTCAAGATGGTCAGAGCCGGACTGATCGAGCTCA*C…
1	241150	241506	11.5779	11	11 12 13 14 15 16 17 18 19 20 21 22 23 24 25 26 27 28 29 30 31 32 33 34 35 36 37 38 39 40 41 42 43 44 45 46 0 47 48 49 50 51 52 53 54 55 56 57 58 59 60 61 62 63 64 65 66 67 68 69 0 0 0 0 0 0 0 0 0 0 0 70 71 72 73 74 75 76 77 78 79 80 81 82 83 84 85 86 87 88 89 90 91 92 93 94 95 96 97 98 99100101102 0 0103104105106107108109110111112113114115116 0 011711811912012112212312412512612712812913013113213…	ATGCTCGAG******TCTTGTAGCAAGAACTCTGCGCTTCGGACATAGAACGAGCTGACGAAACAAACACAACCTGTTGGCATTCAG****AACTGAAATGCAAGACACATGTACTCGCTTTGTTCCTGCC**TCGAGATTTGCACGGCCTTGCTTTAAATAAAAAAGCTCGA**CTT*CCGCAAGAAGTAATATGATCTTACGGACACTTATATTGTTTTAAGATTCC*GGATGTCTTTTTTGAGTAGCTCTCTTGGCGCTTTTCCGCTGGAAGTG*TAACGTCAATGGAATCAATACCGTTCGCGACGATCTCGGACAAAAAACGTCTATCAAGCAACCGATGTCAATATTCATTGCATACGTACAAGCACC
1	241806	242169	8.5101	11	14 15 16 17 18 19 20 21 22 23 24 25 26 27 28 29 30 31 32 33 34 35 36 37 38 39 40 41 42 43 44 45 46 47 48 49 50 51 52 53 54 55 56 57 58 59 60 61 62 63 64 65 66 67 68 69 70 71 72 73 74 75 76 77 78 79 80 81 0 0 82 83 84 85 86 87 88 89 90 91 92 93 94 95 96 97 98 99100101102103104105106107108109110111112113 0114115 0 0116117 0 0 0 0 0 0 0 0 0 0 011811912012112212312412512612712812913013113213313413513…	CTCGTCTCTGTTCTTTGCA************TTTTCA****AGTGCCTTGAAGTCGGACGTGAGTCATTACGGGCATCGTTTCCAGTGGA*CA*TGCGTCACCGCCTTGTACGAAGGAAGCGCGGAAGACTCGAAATATCTCGATTTGTCTCGGGCGTGGATTCTCCTTCTACTATTTGTTTCATGATGGAAGAAATCGCGTTCTAGAAATCCTCTGTCAAATGCGACAACGTGCGCTCGCATGTGCGGAGGATGGAGTA****ATGGCTTGGAGATGGTGAAAAAACAAACGCGTGATTGTAGCATATGGCATCGAGCGCAGAGACGGAGAAGAGCATCGGCGGGGAGAGTTCTGTATTGGTCAAGTGTATGTACCTGGCAATGA
1	242207	242781	5.53845	12	11 12 13 14 15 16 17 18 19 20 21 22 23 24 25 26 27 28 29 30 31 32 33 34 35 36 37 38 39 40 41 42 43 44 45 46 47 48 49 50 51 0 52 53 54 55 56 57 0 0 0 0 0 0 0 0 0 0 0 58 59 60 61 62 63 64 65 66 67 68 69 70 0 0 0 71 72 73 74 75 76 77 78 79 80 81 82 0 0 0 0 0 83 84 85 86 87 88 89 90 91 92 93 94 95 96 97 98 99100101102103104105106107108109110111112113114115116117 01181191201211221231241251261271281291…	ACGTGTGATGCACCTGCGGGAGCCCATGACCGAAGTTAAGTGTCAACGTTGCAAACGGGGCAACAAGTCTGTACACGAACAAGATGAAAATGACGAGCGATGTGTATATCGCGGCTTCCGCCCGGGCACAAAACGCATCGACAACAGCCTGAAGCCGCAAAAGTGGGACTTGGGCGCTGTTATCAACATCATTCGAGTGGAGACAACGGAGCTGGAGTGGCAGGAGAGGCCGGCGTGTTGAAAGCGAGACAAAATTG******AAAGGAAAAGAGAGCAGCAAGAGAAAAGCTGGCACGCGCT************AGTTTTCATGATAGTGAGAATCAAACCAAAAAT**TCAGAGGGTCC**ACCGGAATCAATAACTGGACCCCCTCAACTTAATTC…
1	244380	244947	5.06625	10	37 38 39 40 41 42 43 44 45 46 47 48 49 50 51 52 53 54 55 56 57 58 59 60 61 62 63 64 65 66 67 68 69 70 71 72 73 74 75 76 77 78 0 79 80 81 82 83 84 85 86 87 88 89 90 91 92 93 94 95 96 97 98 9910010110210310410510610710810911011111211311411511611711811912012112212312412512612712812913013113213313413513613713813914014114214314414514614714814915015115215315415515615715815916016116216316416516616716816…	AATC****ACGCGTTGATCGCCACCGCACTCGA*******GACAAAGGGCGGCAAGCTTCC***GGCTGTCATCTGCTAGCTCCTGCCTTTTGTTGGC**CAGCTCGGCGATATCGCCAAGTCGGCGCGCTGCCTCAGTCAGTTCCTGCTCGCATGACCTGCCAGAGCCCTCACTCCTTATCTTGTGTAGCAGAAGGCTATAGCGAGTGAGACGCTGGACCGGTTTGATTAGGAAAGAACCGAGGCTTTCGCCGCGGCACAATTCCGAGCTTTCGCATCGATGAAGAAAATCTCGTATAACTGGAGCTTGGCGGAGCATTTTTTCCAGTCTTTCGCTGCGCTCAAAAAAGTCCGAACAGTACTGCGAATACAAGTGGAAGAGGAACGCTTTCGAGAGCA…
1	245273	245870	5.68732	3	9 10 11 12 13 14 15 16 17 18 19 20 21 22 23 24 25 26 27 28 29 30 31 32 33 34 35 36 37 38 39 40 41 42 43 44 45 46 47 48 49 50 51 52 53 54 55 56 57 58 59 60 61 62 63 64 65 66 67 68 69 70 71 72 73 74 75 76 77 78 79 80 81 0 82 83 84 85 86 87 88 89 90 91 92 93 94 95 96 97 98 99100101102103104105106107108109110111112113114115116117118119120121122123124 01251261271281291301311321331341351361371381391401…	GCTTCGAACTACACTGAGTTCCTGCACTCGCAGAACCGTCGCTATAGTACGTGATACAAAGCGTAGAGGTTCCATCCTGGAACCTCCAGAAACAG****TGTCCTACGTCGAGCACTAGCTTCGGCAGCAGCGTCGATGG*******CGGATCATAGAAAGCCAAATAGACACCGACAAGATGTTGTTTATTCAAAGGGACATTCTGATCGGAAGACTCCAGCCACAGTGTCTCAATGAGCTCAACATGTGCGGGCGTCCAGACTGCGGCACACTCCGGCTGCAGCTTTGCGTTCGTTGGGGAGCT****GCTGTTCGAATAATCAGCCTGCTTCCGCTGCTTGGAATGCTCTTGAACACCGACTTTTTCTGAATGGAATTCGTAGTTCGTCTGCTGAA…
1	245954	246445	5.25725	8	101102 0103104105106107108109110111112113114115116117118119120121122123124125126127128129130131132133134135136137138139140141142143144145146147148149150151152153154155 0 0156157158159160 0 0 0 0 0 0 0 0 0 0161162163164165166167168169170171172173174175176177178179180181182183 0 0 01841851861871881891901911921931941951961971981992002012022032042052062072082092102112122132142152162172182192202212222…	TTGCAAGAAGCGCGCGCTGCAGTGTCG****GCTCGGGCGGACACGTTTTTCCATGGCCAGCAGAGACGCACAGGAACCAAGTCTGCATGCTGCAGACCCAAGTATTGTGCGCCCCTGCGA*GCAACACGGCGGAGTGTTAGCCGGCAGTGTGAGCAGTCACC*CGGCTGCTGCGGAGTGCGCGTCGCACACACCAACCCTGGAAA****CAGGGGCACCTTGTGCTGCCGGAAGCG**CACCAAGTGCTCCTATGACCGACCAGGGCGCTCGGTCCCCTCGTGCTGCCGACAGTATGCCAGCTTCGTC*****TCTGGAACGCGACGAGCGTGCAA******GGCGCATCGCATGTCGCTTGCCGTCGTCAGCGA***TACGCCTGCCGGCCTTTGGC…
1	246723	247290	5.65224	17	34 35 36 37 38 39 40 41 42 43 44 45 46 47 48 49 50 51 52 53 54 55 56 57 58 59 60 61 62 63 64 65 66 67 68 69 70 71 72 73 74 75 76 77 78 79 80 81 82 83 84 85 86 87 88 89 90 91 92 93 94 95 96 97 98 99100101102103104105106107108109110111112113114115116117118119120 0 0121 0 0 0 01221231241251261271281291301311321331341351361371381391401411421431441451461471481491501511521531541551561571581591601611621…	GCTCGCCCTGCAGGGGATGCTGTCGTTCGCTCGCAAACACCAGTGGGCAGGCACTGGCGCAGACATCTGTATGTCGAGACTTGATGCGTAGGTGCTGTTCACCATACGCTGCGGTCTCATAGACGAG*********CAGCTCCGATGTTGCAGCATGTGC**************TTCTCGCATCGCTGCTGCAAACCAGCGACCCGATCCGCAAGAGCCGTGGAC*GTGAGCCCGGATTCACGAATACAGCATCTGCACCACGGGCAGCGATCGCTCAAAAATACAAACACACACACAAGTGTAAGTTTAGGGTTGCGTGGCGGATTCCCGCCTTGTCCGTCGATCGAATGCAGCGGGCCGGAGACTGTACATCGCTGCTACTGATGCCCGCGTTTGCA…
1	247629	248140	5.76875	8	102103104105106107108109110111112113114115116117118119120121122123124125126127128129130131132133 0 0 0134135136137138 0 0 0 0 0 0 0139140141142143144145146147148149150151152153154155156157158159160 0 0 0 0 0 0 0 0 0 0 0 0 0 0161162163164165166167168169170171172173174175176177178179180181182183184185186187188189190191192193194195196197198199200201202203204 02052062072082092102112122132142152162172…	TCCAGACACTGTAGGCTTAGACTGGAGGCGCTATCCGTTGAGGAAGACGAGACAAAACTAGATGCAGCAGTGGATGCATAACGCAACGCATCGCTGCTGAAAGCTGCGTAAACCCGCGCACTGCCCGCAAACAAGCTGACGATTGGCCTGAAGGTGTCGGATTCAGTGGTTCTATCACCTGACGGACACAACCACTCGCCGTTGTTAAACACGCTTTCGGTAAGTTCGGACGGCAGCGGCACCACCTCGATGCCATTCACGAAGAATCGCACCCCCCGTTTCGAATGCGTTCGCAGGACCCCAATGA*CTGATTCGGCTTTCGCCAGTACGGATTCCACACTGGAG*********GCAGGCGC***************ACCAA**GAAAGACGACTCGG…
1	248864	249350	5.30454	16	127128129130131132133134135136 0 0137138 0 0 0 0 0 0 0 0 0 0139140141142143144145146147148149150151152 0 0153154155156157158159160161162 0 0163164165166167168169170171172173174175176177178179180181182183184185186187188189190191192193194195196197198199200 0 0 02012022032042052062072082092102112122132142152162172182192202212222232242252262272282292302312322332342352362372382392402412422432442452462…	AAGAGGCAAACTACGTGCTTTTGCAACCCATGAAGAGTCTTCCCCATGACCGCTCTGGTGCTTCGT****CTGCCATGACTGCACGCCGTTTGATTCACTTTCTGCTGCTGCAACTGTTACAAGATGCATGACGCGCATCGTGCGGTCATGAGACACAGCTTTTGGTGACAAACGCCCCGAAAGAATCTGGCTGGGATCGAGGCCAG*****ACGCGTCCCCCTTACCAGCTGTCTCGCCTGTTGGGAAGACGCCTTCCACGCCGTCTCTTGTTGGCATTTGTGCGTGATC**********CCCATTGACAACTTGTGCCGTTGAGATATGCTCAGGGTCTCTATCCTCTTGCTGACGTTGTTCCTCGAATTTGAGAACATGCTCCAGGGGAAAAAGCT…
1	249852	250341	5.63613	3	115116117118119120121122123124125126127128129 0 0 0 0 0 0130131132133134135136137138139140141142143144145146147148149150151152153154155156157 0158159160161162163164165166167168169170171172173174175176177178179180181182183184185186187188189190191192193194195196197198199200201202203 0 0204205206 0207208209210211212213214215216217218219220 0221222223224225226227228229230231232233234235236 0237238239…	CTCGAATTAATCTTGTTATAAATGCGCGCACAGAAACAACTCTGATCGCCGCAGAGCTCGACATTGACGATGAGGATATTGTTCACGATCCCGCGCTCATCTACGATGGTCGGCTGATCAGGAGAATGCCGCCAGACGTTGTCCACG**ATGAACTTGTACTGGTGCACCCCAGGAGCCAGCGG*CTCCGTGTGCGTCCAAAGGCGTGGATCCTCCGTATCCCGCTGCAGTTGGCGAA***********CTTCACGCCATTTCAAAAAAGATCCCGTAACAAG*********CACAGTGTTCGGGGCCGCGCTTGTGTTATGGACCCAGA***CGAACGTCACGTCAGTCACGAGGTAGTCGATTGCCTCCTGGGGCAGGTCAGCTTCGAACGATGCCG…
1	251314	251783	8.20449	13	84 85 86 87 88 89 90 91 92 93 94 95 96 97 98 99100101102103104105106107108109110111112113114115116117118119120121122123124125126127128129130131132133134135136137 0138139140141142143144145146147148149150151152153154155156 0157158159160161162163164165166167168169170171172173174175176177178179180181182183184185186187188189190191192193194195196197198199200201202203204205206207208 0 0 0209210211212213…	GCGATTGACGCTTCGCTAACCATTTCCATCTCCTTCGTAAATAGAGACTGTGTGTCCTTTGCAGAAGTGATGCTTGGCGGCGGTCAGGCGTTCGCAAACATCCACGACACTTCCTCCTCTGAGCGCAGGCCTG******TGACACGTCAGGGCTTGCTTCATCATTCGG*TACACGCCATTGTTGGTTAGAGAGGGTTCTCGTCGACGCTTTCCTCCGTTCTCGCGCCCAGTAT*GTACCCTACGTTCAGAGGC**GACTCCGCAGGCGACTACATTGTCCGCTGGACACTGAATCGCATGCTGTTCTATTCAGTGCACCATCGTCCGCGTCCTAGCACACTCGTCGTT***TTCTGCGCACCCTTACCAAAAAATACCTCCGTTAGTGTGACCGGCAT…
1	253368	253787	8.01312	13	131132133134135136137138139140141142143144145146 0 0147148149150151152153154155156157158159160161162163164165166167168169170171172173174175176177178179180181182183184185186187188189190191192193194195196197198199200201202203204205206207208209210 0 0 0211212213 0 0 0 0 0 0 0 0 0 0214215216217218219220221222223224225226227228229 0 0 0230231232233234235236237238239240241242243244 0 0245246247 0 0 0 0…	CAGGGGATGTTTGCCTCTTTAAGTAAACATGCTACATATATTCATTCTTTCTGCCTTGTTCATATCTCCTCCTCATGGCTCTTTTGCAATCCACCTTCGGCAAAAGGAAACGAATTGCGCAAATTAAGCGCTGACGAGTTATCAACAGATGTATTTGAT**GTACTGAATCATTCCTTCACGTGTCCGGAGCCATTATCGATCGGGTTGAAACGCGGGAAAT***GTGCTGGAATGCACAAAACGAGTCATCCTCTATACTCTGCTCGTTTCGGAGCAGAAGCG******GTTC*****************ATGGCACGGCATAGTGTCCCTGATGA********AGCAAGGACCAGTAGAAAAATCCATGCTAGAGAAATACGCCGAGGAACTGCGAT…
1	254056	254582	10.1187	15	38 39 40 41 42 43 44 45 46 47 48 49 50 51 52 53 54 55 56 57 58 59 60 61 62 63 64 65 0 0 0 66 67 68 69 70 71 72 73 74 75 76 77 78 79 80 81 82 83 84 85 86 87 88 89 90 91 92 93 94 95 96 97 98 99100101102103104105106107108109110111112113 0 0 0 0 0 0 0 0114115116117118119120121122123124125126127128129130131132133134135136137138139 0 0 0140141142143144145146147148149150151152153154155156157158159160161…	GCGCGTTCCCAAGCTACACTGGCATGGAACGATCGAGAGCTTGAAGCATGCGTGACAAGCGCATGCTACACGTAAGGAAAGCAGGGGGATGGAGGCTT***CCATGAATGAATTTTGACACTGGTATCGGCTATTTTACGAACGCGTGTTCCAGGGCGCCGCGGAACATCTCGATTCGCATGACTTATCGATTACCAGCCGCATAGCG**TCGAAGAATCCACCTCGACAAGACGACAGGGAACCCTAAAACTGCCTATGAATCCGTGCGCCGTTTCTGCTGCATTTCGAATGTGGATGCTGTATATCTGGAAAAGCTCGGGAAACAAAGTGCAAGGCAGGAGCCAGGCGCACATCAACGTCCCATTTTAACCTGACATCGGTGCAG**ATTGCCACGC…
1	255994	256427	11.5257	13	135136137138139140141142143 0 0144145146147148149150151152153154155156157158159160161162163164165166167168 0169170171172173174175176177178179180 0 0181182183184185186187188189190191192193194195196197198199200201202203204205206207208209210211 0 0 0 0 0 0 0212213214215216217218219220221222223224225226227228 0 0 0 0 0 0 0 0 0 0 0 0 0 0229230 0 02312322332342352362372382392402412422432442452462472482…	ACCTCTTTGTCACGTACAACCTCGATTTGAGCTTCGCAGCGGTGAAACTTGGCTGGGGTCTAGTGTTGCCATTTGTCCATTGAACCGCGCATGCTTCAGGCGATGACCGTGAGGCGCGGAAGGCCCTGCTTCATGGCTCGT*TACATGCCCGAAAGGGGCACGGATACCTCTTTTCGATGTCGTCCTTCGTTACAGCGCCCAGCGCCATACCCTTCGATCAAAAGCATCTTTTAGACGATCGCTACGGCGTGCATGCTGCCGGCTGCGCGAGCAATCGAACGCTGTTCC*******GCTCGGCACGGGATTTCTGGAACGGGATAGTGTCCCTGATGA********AGCAAGAACCAGTAGAAAAATCCATGCTCGTTTCGGAGCAGAAGCGGTTCACG…
1	256765	257273	11.274	15	39 40 41 42 43 44 45 46 47 48 49 50 51 52 53 54 55 56 57 58 59 60 61 62 63 64 65 66 67 68 0 0 0 0 0 0 0 0 0 0 0 69 70 71 72 73 74 75 76 77 78 79 80 0 0 0 0 0 0 0 0 0 81 82 83 84 85 86 87 88 89 90 91 92 93 94 95 96 97 98 99100101102103104105106107108109110111112113 0 0 0 0 0 0 0 0114115116117118119120121122123124125126127128129130131132133134135136137138139 0 0 014014114214314414514614714814915015…	CGCCGCGAATTGCTGCG**CGTTCCCAAGCTACACTGGCATGGAACGATCGAGAGCTTGAAGCATGCGTGACAAGCGCATGCTACACGTAAGGAAAGCAGGGGGATGGAGGCTT***CCATGAATGAATTTTGACACTGGTATCGGCTATTTTACGAACGCGTGTTCCAGGGCGCCGCGGAACATCTCGATTCGCATGACTTATCGATTACCAGCCGCATAGCG**TCGAAGAATCCACCTCGACAAGAAGACAGAGAACCCTAAAACTGCCTATGAATCCGTGAGCCGTTTCTGCTGCATTTCGAATGTGGATGCTGTATATCTGGAAAAGCTCGGGAAACAAAGTGCAAGGCAGGAGCCAGG*CGCACATCAACGTCCCGTTTTAACCTGACATCGG…
1	257862	258460	9.31783	6	20 21 22 23 24 25 26 27 28 29 30 31 32 33 34 35 36 37 38 39 40 41 42 43 44 45 46 47 48 49 50 51 52 53 54 55 56 57 58 59 60 61 62 63 64 65 66 67 68 69 70 71 72 73 74 75 76 77 78 79 80 81 82 83 84 85 86 87 88 89 90 91 92 93 94 0 95 96 97 98 9910010110210310410510610710810911011111211311411511611711811912012112212312412512612712812913013113213313413513613713813914014114214314414514614714814915015115…	CGAAA**GCCAGTATACGCATGGAATTCGTGAACCGAGACTTCAACGATGCCACCAATACCAGATGATATGTGATACTGGA*GGCGAGGCCCGCGCAGCTGACGAGCGCCAATTTTGTCGGGTAGCATCCCAGACCCGAGGTATACAACCTGAGGTTGAAACCGATAGCAGGGGTCAGGCCGCAGAAGGCTGCGAGGCGTCCGCGGGTCGATGTATACAGGCACTCCACGACAGCGAAGCGTTTTCGTGCGAACGAGCATTTCGATCGAA*********CGTTGGCCGAACATCGCGAGACCCGTTGTTCTGTCAGAAAGCTGGCATCCTGCGTTGGACACGAGCGCG*AGGCACCGACGAAACGACGCATGCAATGGCCCGTAAGCCCCGAGTGCATC…
1	258595	259174	5.04258	17	30 31 32 33 34 35 36 37 38 39 40 41 42 43 44 45 46 47 48 49 50 51 52 53 54 55 56 57 58 59 60 61 62 63 64 65 66 67 68 69 70 71 72 73 74 75 76 77 78 79 80 81 82 83 84 85 86 87 88 89 90 91 92 93 94 95 96 97 98 99100101102103104105106107108109110111112113114115116117118119120121122123124125126127128129130131132133134135 0 0136137138139140141142143144145146147148149150151152153 0 0 0 01541551561571581…	TGGGGCACGGCGCGCGCTACAGTCGCCACTAGGACGCGACTGCCGCCTTCGCTATCA**CCTACCAGCAGTCGTTCCATTGGCTTGGCATCATCGTTGCGGACTTTTTCTTGAAGAATAAGGGCGATCTTCGGGGATTACCGCGCAGCAGTGCTCATTACGAGAATGTACAGAGAAAGCA*GAGCATC*GCTGGGCGCGACATCACAGACACACCTGACTGCAT*CTCGAGTGTTCGCATCGAATCTGATCGTCATCAGAGACCAGCGTCTGGAATAGA****CTGGAAACGCCGCGATGACTT****GACGAAGCACTCGCAACCTAGGTCATCATGACAGCGGTTGTGCATTCGTCTCCAGAATGCGTCACGTT**CATCAACTGGTCTGTTGTCGC…
1	259125	259625	5.55011	9	4 5 6 7 8 9 10 11 12 13 14 15 16 17 18 19 20 21 22 23 0 0 24 25 26 27 28 29 30 31 32 33 34 35 36 0 0 37 38 39 40 41 42 43 44 45 46 47 48 49 50 51 52 53 54 55 56 57 58 59 60 61 62 63 64 65 66 67 68 69 70 71 72 73 74 75 76 77 78 79 80 81 82 83 84 85 86 87 88 89 90 91 92 93 94 95 96 97 98 0 0 0 99100 0 0 0 0 0101102103104105106107108109110 0111112113114115116117118119120121122 0 0 0 0123124125126127…	GCGACTG*******CTCTTCGTATCGAACGGAAACATGCG***********CCGATACGCAGCGGACACAGGCACCAGGTGACCTCCGGGAACCTGACGGAACTCAAAGGCCTTTTCGCGATCGGCAAAGCGGTACCAAAGCGCCGCAGCGAGGTCATCGCTTTGGTCAATGGGGTCATCTGCGAAC***TTCACAATCAAATTACTCGCACAGCTGTAATATGATTCGATAAGGCGCTGAGTCTCCTGCGGGCTGGGTGTAAACTCACGATCACGTAGAGCGCGTGCTGCCCCGGTCGCTAGGGAAGCCCATTCGGGCCAAATACCCAGCAAGCCGGGATCCTGGCTGCGCACCTCTTCTTGTTGCGGCTCCGCCAGGTCTCGAAAATATCGCTGCAC…
1	260772	261320	5.41835	1	41 42 43 44 45 46 47 48 49 50 0 51 52 0 0 53 54 55 56 0 0 0 0 0 0 0 0 0 0 0 0 0 0 57 0 0 58 59 60 61 62 63 64 0 0 65 66 67 68 69 70 71 72 73 74 75 76 77 78 79 80 81 82 83 84 85 86 87 88 89 90 91 92 93 94 95 96 97 98 99100101102103104105106107108109110111112113114115116117118119120121 0 0 0 0 0122123124125126127128129130131132133134 0 013513613713813914014114214314414514614714814915015115215315415…	TTCGAGTTCGCAGTGCGCTAGCACACAGACAGTGACCGTTTCATAGAATGCATGCAAT**GCTGGAGCGA***CACCAGACCTCATTTCGTTGTCTAGAAGCCAGATTCGTCATCACAGACTGTTAGAGAAGCTGCGTTC*ATTCCCGAAAGTTGGACGGCACGGGGTCAAAGTGCGTCGACTGGAGGCAGCGTACCTCAGTGCAA***ACGCTCAGGTGCGTGCTTGCGCTCGGCTGCGCAGCCTTCTGGAGATCACGTGCGATATAGCATGCCGTTGAGAACGGCACGCGGCGT*ATCGGTCCGTGGTGGCCCTCTGAAG*GACGCCTCTGTCTGGGACGCGACGTCCAGACCCTGGACACTGGACAGGTGCGTG*******GAGCGGCCAACGTTG…
1	262252	262752	6.38682	8	104105106 0 0107 0108109110111112113114115116117118119120121122123124125126127128129130131132133134135136137138139140141142143144145146147148149150151152153154155156157158159160161162163164165166167168169170171172173174175176177178179180181182183184185186187188189190191192193194195196197198199200201202203204205206207208209210211212213214215216217218219220221222223224225226227228229230231232233234…	CAGGCATACATGCCACAACGCTCCCGAAGCACAGGATGCTG******TTCAGCACCAGCACATGCTTTCAACAGGAATTGAAGCACGGGGAATAAGAAAGACGGATGCG*****ACGCAGCGTCGCGCAGTACTTGCAGCAGTCGATGGGC*GCACGCGTCTGCAGCATCATAAAAGACTTTTTTTGTGCGTATCAATACCGGAAAAATAGCGAAGCGAAAAAGGTAGAGCGCGATTTCAACGGGAGCCCGCCGTCTCGATGCGCTCGCGGATGCGTTCAGCTGAT**GCGTCACTGCGCTTTCTCGCTTCGATGCCGCTGCGACTGGATCGTCTCCGAAGACTGCTCTTGCCGCATCCATCTCGCCGCTGGCTGGGTTGCT*GATCGATACGAGTTGC…
1	263347	263826	5.02938	8	102103104105 0 0 0 0 0 0106107108109110111112113114115116117118119120121122123124125126127 0 0 0 0 0 0128129130 0131132 0133134135136137138139140141142143144145146147148149150151152153154155156157158159160161162163164165166167168169170171172173174175176177178179180181182183184185186187188189 0190191192193194195196197198199200201202203204205206 02072082092102112122132142152162172182192202212222232…	TCCATTGTGAGAAGTTTGAGGGTGCCGCCTGAGCACACAGCAGCATCGC***TGG************TGGGCATTCAAATACGCCGGGCACAGCAGCACGCGGCCGCCGTCGTCAACGATCGCC***************GCGCACCGTTGGGTGCAGGTCGGACTTCGAACTGCTCCGGAGAGCGGATCGCACGCGGGCGCGAACGGCTGTCAAGCATTGTCCTATTTGATACAGGATGGTACAGATCGCAGCGGCATCAAAGACGCTACGGAGCGATCGTCGGTGAGAGCGGTTTGGCGACTGCTCTGCAACGCCAGCGTACGCTTCGTCATTGCCAGATGCGCGCCATGCCGTCGGATGTCGACGCCATGGCGC****GATCTCGAGGGCCGTACGT…
1	263967	264520	5.62766	5	31 32 33 34 35 36 37 38 39 40 41 42 43 44 45 46 47 48 49 50 51 52 53 54 55 56 57 58 59 60 61 62 63 64 65 66 67 68 69 0 70 71 72 73 74 75 76 77 78 79 80 81 82 83 84 85 86 87 88 89 90 91 92 93 0 0 0 0 94 95 96 97 98 99100101102103104105106107108109110111112113114115116117118119120121122123124125126127128129130131132133134135136137138139140141142143144145146147148149150151152153154155156157158159160…	TGCACCAGAAT*TCCAGGTGTGAATAGCAGTTCGCTGAAAGCAGCGATGCTCTTGGAGCCACTTCTCGGATTCATGTTCGCTATCACGGCGGGTGTGCGGCCCCGGC*CGCCACAGAGACG***********CAGCAAGCC*****************CTTTCATTGTCCTAACAGGCGTCGGCTCGATGAAGCATTGAACA***TTTGGAGCGAGACAGCTGAGGCTCTGCTCTTTCGACCTGTCGGAATCAATACAATGAAAAGAGGCGACTCGCTGAGCATGTCCACGGTTGCTCCTCGGGTTTCCATTTTTTCGATATCTGCGCCGCCTGATCGGCATCCGAGTCTTCTGCTGCGCTTTTACTTTGCTCGCATGCGCTGGGGCGACATCTTACCA…
1	265542	266083	5.75217	18	8 9 10 11 12 0 0 0 13 14 15 16 0 17 18 19 20 21 22 23 24 25 26 27 0 28 29 30 31 32 33 34 35 36 37 38 39 0 0 0 0 0 40 41 42 43 44 45 46 47 48 49 50 51 52 53 54 55 56 57 58 59 60 61 62 63 64 65 66 67 68 69 70 71 72 73 74 75 76 77 78 79 80 81 82 83 84 85 86 87 88 89 90 91 92 93 94 95 96 97 98 99100101102103104105 0106107108109110111112113114115116117118119120121122123124125126127128129130131132 0 01…	TTGTCCATGATGTCGCAAATCAAGATGCCATTTCGCTCGCGGCCTAAGAAACGCTCGGATCGTGCGCAGCG*****TATATGTGCAGGCCTTTGTTAGCGAGACTTTGGCGAATACGCGCTGGCTCGGGCGGCAGCAAGCCAGCATTTCTCGGAAATGGTAGCACAGGGGGGCCTCATATCGACCAGAGTAGGCGGTACAGGAGTTTGCC*TCGC**TAAGTGCTCGAGCACGACGATACATCCCCCGTTTGGTACGACAGGAAGCGGCGCGCTTGCCGTCGACGAAC*******AATCTTGGCGCAGTGCCGGGCGTCAACT***GCTCTACGCTACCATGTACGTGACGAGCTCCGGGACGAGTCGACTACAATCGAGGCGCTTCGTGTACGGCGCA…
1	266323	266853	5.50916	12	53 54 55 56 57 58 59 60 61 62 63 64 65 66 67 68 69 70 71 72 73 74 75 76 77 78 79 80 81 82 83 84 85 86 87 88 89 90 91 92 93 94 95 96 97 98 99100101102103104105106107108109110111112113114115116117118119120121122123124125126127128129130131132133134135 0 0136137138139140141142143144145146147148149150151152153154155156157158159160161162163164165166167168169170171172173174175176177178179180181182183184…	CAATGG**ATGCTCGCGTCGTTTCCCAAGA******TACGAGGCGGGTATTCAAGTCGTCTACGGAGCGCCGGCCGATGGCCACGGTATCCGTCCCAAAAGCGGAAACGA*****CGAATCAGCTC*********GATATAGGAAAAATGGGATATTCCCTCTACGATTTCGTGGATAAGAAGAAACTTTTCTCTTCGGATCTATCCGCGAGAACAGAGACACAACTGGAATTGGAAGAGATCG*AAGACGAGGAAGTGCAGAAAGCTTTGGTGTTAACTGTTGGGCGGCT**TCTGCAAACGGTTGGCGCTCTCGTTGCTGCTTACTTCGTTTACGTC*GGCAGTCGGCGCTGGGAAGAATGGATGCGAGAAGAGGAACGATTGGCGACCGAGAAAGA…
1	267464	268047	6.95951	17	33 34 35 36 0 37 38 0 0 0 39 40 41 42 43 44 45 46 47 48 49 50 51 52 53 54 55 56 57 58 59 60 61 62 63 64 65 66 67 68 69 70 71 72 73 74 75 76 77 78 79 80 81 82 83 84 85 86 87 88 89 90 91 92 93 94 95 96 97 98 99100101102103104105106107108109110111112113114115116117118119120121 0 0 0 0 0 0 0 0 0 0122123124125126127128129130131132133134135136137138139 0 0 0 0 0 0140 0 0 0 01411421431441451461471481491…	CGCTTCGGATTTGGCTGGCTTGCTGGCGCTTTTCTCTTGGCGTGCAGCAGCCGTAGACCCGCTTCCAGCACTTG*****CGCGTTTGCCGGCAGCTCCTGGGGACGTTGCCGCCGCTCTGGTCGTAGAGCTGCGCT*TCGAACGAGTTTTGCGCACAGTCTTTGGTGAGTTTGGCGCAGCGTTTCCATCCAAAGCGGATGTGCGGGACTC*****GTTGCCAGAAGGTTCCAAAGTTTCGGAGCG********TGCTTGTTTCACGGACGGCGACGCGGTCATATCCACACTGGCCGCCGAACGCTCGGGCTGCTCATCACGCCCGGTCGGACGTGGTGCAGCCTCTGCTGACTTTGTGGGCACACGCTCGGAGGCGTGTTGCTGCGCAAGCTGGTGCT…
1	268421	269014	6.18832	6	19 20 21 22 23 24 25 26 27 28 29 30 31 32 33 34 35 36 37 38 39 40 41 42 0 0 43 44 45 46 47 48 49 50 51 52 53 54 55 56 57 58 59 60 61 62 63 64 65 66 67 68 69 70 71 72 73 74 75 76 77 78 79 80 81 82 83 84 85 86 87 88 89 90 91 92 93 94 0 95 96 97 98 99100101102103104105106107108109110111112113114115116 0 0117118119120121122123124125126127128129130131132133134135 0 0 0 0 0 0 0 0 0 0 0 0 01361371381391…	TCGAACG****GCCGACTGCTGGCACGTTTCG*GATGCGGAGCTTGCTCGATCCTGAGCGTCTGCTCTTGTGTGGGTTTCTGC*****GCCCATTATGGAGGACGATGCATTCGGTACTTTGCCTGCTGATTCATTGGACACACCGGACTTTGGCGATGAGGGCGGTGCGCTGCTTGCTAGGTTTGTCGTCGCGGATTCGATAACGTCTGTTTCCGAAACTTTCCTGTTCGGCGCTTCTGCGGTGCGCGCGCGCCCAGCTGCTGCTGTCGAAAGTGGTGCGTGTAGAGTGGCTTCATCATCACTGGACGTGGCTGATTTTTGCTTTGTTTGAAAAGCCTCGAGCGCCCTCAGAACATGAGATTCTAGATCTTTGCTCCAAGCAGCATGCACCATATCGG…
1	269703	270262	5.24575	10	38 39 40 41 42 43 44 45 46 47 48 49 50 51 52 53 54 55 56 57 58 59 60 61 62 63 64 65 66 67 0 68 69 70 71 72 73 74 75 76 77 78 0 0 79 0 0 80 81 82 83 84 85 86 87 88 89 90 91 92 93 0 0 0 0 0 94 95 96 97 98 99100101102103104105106107108109110111 0 0 0 0 0112113114115116117118119120121122 012312412512612712812913013113213313413513613713813914014114214314414514614714814915015115215315415515615715815916…	ATCGAGGGCGAATT***CGAGAATCGAATCCGAGGCGGCGGATGAGTATTCAAAATTCGCTCTTGTTCAATGCCAAATGC*CTGGATCGCGCCGAGGTCCCATAAACGGAGCAAAAGCAAGGCGAACCCGAACCCGAAATTTTCATCCAGCGCGCGCCGGATCCGTTG*GCCATCGAGCTCCACAGACGGTGCCCGAATGACCGCATCC********ACTAAGAGCAGAACGAGCTCGTCGCTT*****TGTTTTGTATCAAGATCGCGTACCTGAGAATCACGTTGCATCTCTTCCAAAAGCGCCAGTATCGAATCCAGTGACAGTGGCGTTGGCGAACTATCGCTGTAGTTGC*TCGAGCCCGAACGGCTACAGACCGCTTCCAGTGCTGTTTTGTA…
1	273301	273746	13.1226	13	84 85 86 87 88 89 90 91 92 93 94 95 96 97 98 991001011021031041051061071081091101111121131141151161171181191201211221231241251261271281291301311321331341351361371381391401411421431441451461471481491501511521531541551561571581591601611621631641651661671681691701711721731741751761771781791801811821831841851861871881891901911921931941951961971981992002012022032042052062072082092102112122132142152162…	GCGATCTACGCATCACTTTCCATCTCCATCTTCTCTGTATACAGCTTCTGTACGCCCTTCGCAGCAGCAGCACTAGAATGCAGTGCATTGTTCCAGTGTGCCGACTACATCTCGTCGTCCGCGCAC**CAACCTCTCTCGCGTGAACGCTTTTCTCGTTGCTCGC*TACATGCCCTTGACAGTTGCAGAAGGATAACATTGATACTCGCATTCGCTTC*GACTCCGGTGTGATACCTGAATAACATATGGTTTCTCTGAACGTTCGCCTTGGCGAGTACGCTATCCGCTTCGCGCGCAGGCCTTCGGTGTTCCAT*******TCGATCAAGGATTTGCGCAACGC**GATGCTTCTTACGATGACCCAGGTACCGCGAGCAACATCCAGGCTGTAAACC…
1	274089	274582	8.9166	15	38 39 40 41 42 43 44 45 46 47 48 49 50 51 52 53 54 0 0 0 0 0 0 0 55 56 57 58 59 60 61 62 63 64 65 66 67 68 69 70 71 72 73 74 75 76 77 78 79 80 81 82 83 84 85 86 87 88 89 90 91 92 93 94 95 96 97 98 99100101 0 0 0102103104105106107108109110111112113114115116117118119120121122123124125126127128129130131132133134135136 0 0137138139 0 0 0140141 0 0 0 0 0142143144145146147148149150151152153154155156157…	GCGGCACGACATGCTGCGTTCACCAGGTGATATGAAAGATGGAAAACTTGAAGAATGCATGATTTGCGCATGCTGCACGCAAGGAACCGAGAAGA***TAAAATCCTTGTACATTTTCAGTGGATAATGATTTCGATTAGGGCACGAACCCGTATTCGAGGGCGTGGTGAATCATGCTGTATTCCGCGGACATAACGCATTCCAATGGACGATTTGAAAGAGCGCCGC**TCTGAGTAGACGACCGAGAATCCTGGAAACGCGTACAACTCTGTAATCTCTTATTGCAATGAATGGAAAATCGAGTCCGTGTATCTAACGAGGTTCGCAAAAATCGAAAAGCAA***GAACATCACAGGCATTCCAGAGCTCCAGTCTGAAACGGATGCAGCGCTCGAG…
1	275465	275979	5.56726	10	41 42 43 44 45 46 47 48 49 50 51 52 53 54 55 56 57 58 59 60 61 62 63 64 65 66 67 68 69 70 71 72 73 74 75 76 77 78 0 79 80 81 82 83 84 85 86 87 88 89 90 91 92 93 94 95 96 97 98 99100101102103104105106107108109110 0 0111112113114115116117118119120121122123124125126127128129130131132133134135 0 0136137138139140141142143144145146147148149150151152153154155156157158159160161162163164165166167168169170…	GAGGCCTCCGCCCACGGCA*CCGGTTCCAGTG**GTGACATCGCGCCGACCGCTTC******CACGACGCTTCGCA***********AAGCGCTGCAAAGCAACTTGTCGATT****************************GCGGCGTTTGCAACATCTTGCTGAGCGTGGCAGGTAGCATGCGGGAGCAGATGCCAGGCAACACGGCAGGCAGCGATCACGTTCGGTGCCATCAACTGTTCGCCAACGCGGTTTGCTGTGGCTTCATCCAGGCCCTCGCCGGCCACAGGACCGAGTGCCAGACATTCACTCAAGTACAGGGCCCCTTCTTGACGCAATGTTCCTATCGGATTGCTGTCTGTGACGTTTGTAAAGGCCCATTCGTACGCATCCAGCAAG…
1	276040	276609	6.17615	17	31 32 33 34 35 36 0 37 38 39 40 41 42 43 44 45 46 47 48 49 50 51 52 53 54 55 56 57 58 59 60 61 62 63 64 65 66 67 68 69 70 71 72 73 74 75 76 77 78 79 80 81 82 83 84 85 86 87 88 89 90 91 92 93 94 95 96 97 98 9910010110210310410510610710810911011111211311411511611711811912012112212312412512612712812913013113213313413513613713813914014114214314414514614714814915015115215315415515615715815916016116216…	GCAGCTGCGTA******TGAACCGATGATCGCCTTCAATGTGAGATCGAAGCG*CCGGCTGGAACAGCACCCATTC***GCACAGCAGGGCAACTGATTCCATGGTCTGGACACTGCAGTCTGAA****GCTCCATCTGAAGCCGTCTCCAGAAT**GCTTGTCAAGTGCGGCAGCAGAACTCGGGAGCCGAACA*CGTCGGCGCCGCGTCCCCAA**GCAATAAGTGCCTCAACGGCAGGCACGAACGATTCCACCTGGGCCCCGATTCGAAGAGCTTCTGAAACGCTACTCAGGCATTCTTCGGAGAGATCTTCCATGAGACTTTTGGGTAGAGCCGAGAGCAACCTCCAGAAGTGCATCACGCTCCTGGTTTCCGCTCTAGCACCACCGAGCAGTG…
1	277201	277720	6.461	3	79 80 81 82 83 84 85 86 87 88 89 90 91 92 93 94 95 96 97 98 99100101102103104105106107108109110111112113114115116117118 0 0 0 0 0 0119120121122123124125126 0 0 0 0 0 0 0127128129130131132133134135136137138139140141142143144145146147148149150151152153154155156157158159160161162163164165166167 0 01681691701711721731741751761771781791801811821831841851861871881891901911921931941951961971981992002012…	ACCGGTTAGAAGCTGAAG***CAGCTGAACCCGATCAGCGGCCGGAAACAGATCCCAGAAGATGGTCAAGAGGCGGCAGACACCATCCACGGCCAGCTTTCGAACAACGGGGC*TCTTATCGAAGAGTACACGCGGGAGCACAGCGAACTGTCGTGCAAGCTGGGTATCCAGGTCG******TCGAGAACATCGCCGCGAG*GCGAGCTCGGTGCCAGTGTCTTGGTCTGTTCGTCGT*CGGAGACGTCCTGCGTGCGCTCGCTGGACTTGAGC*TGGAGCAGA*TCGGTGTCTGAGC**CATCTTCTCTCAGCAGCGGGAAGGCATCGAAGAACAAGTAACAGGCATTCTGTCGGATGCGAGGATTCGTCGAACGCAGAAGAGCCCGATAGATGATCG…
1	278360	278873	5.1215	8	102103104105106107108109110111112113114115116117118119120121122123124125126127128129130 0 0 0 0 0131132133134135 0 0 0 0136137138139140141142143 0 0 0 0 0 0 0 0 0144145 0 0146147148149150151152153154155156157158159160161162163164165166167168169170171172173174175176177178179180181182183184185186187188189190191192193194195196197198199200201202203204205 0 0 020620720820921021121221321421521621721821…	TCCTGGACGACTAGCGTCTCCAACGGTGCATCACGCTCGGTCTCTATTGGAACACGCTCCCGGTCGGCATTCCGCAGCT**GATTTTCGCTCATTGTACCAAAATGAAAATTGTCTACAGTCGAAAATGCCGGGGCG*ACGTCTTGCATAGCCTCGAAGAGCATGCCCACTCCCTTCGCTTCCGAAGGCGGCGAAGGAGACGTTTTTTGTCTCTCTCGGTGCTCTGCGGTAGAATTATCAGCTACGCGAG***GCAGGGAGAACATCATGTCATGCAGGACTTGCACAGCCTGAGCAAGGGCTCCGG*GCAGACACAGACCGTCTTCGTGCCGATCAAGAGCTGCACTGAACTCCACGAGCGCTGTCGCTAAGTGCGCAACAGCT**CCGACGCACAGG…
1	278960	279457	7.38456	8	103104105106107108109110111112113114115116117118119120121122123124125126127128129130131132133 0 0 0 0 0 0134135136137 0 0138139140141142143 0 0 0 0 0 0 0 0 0 0 0 0 0 0 0 0 0 0 0144145146147148149150151152153154155156157158 0 0 0159160161162163164165166167168169170171172 0173174175176177178179180181182183184185186187188189190191192193194195196197198199200201202203204 0 0 0 0205206 0207208209210211…	CCAAAGTTCGGCTCTTCATCTTCGA*GCGCTGGCGACCGAACGTGTGGAAACAACAGATTTTCCAGTGAGGACACGAGATCAGACACATCCTCCACCGCTAGCGAACCCTTTGTTACAGCAGAGCGGCTGTCGTCTGATAGACGCTTTTCTGTGACAGAAAGGTCAACGTGAGCAATGTTTCTGCTCA*TGAACAATTTTCTGCACGACAGCGTCCAGAGAACAGTGTGTGGACTCGGCTGCCGGTGCCCTGGCAA*****************************CAGAACGCCTGAGGAAGCTGCG***********CACTGCGCGGAGCGCGCGTTTCAAATTCCCGGGTGCGACGCAGTA**CGCAAGAAGCGAAAACGCTTCTCTTCTGTGTATA…
1	279817	280306	31.0523	14	96 97 98 99100101102103104105106107108109110111 0 0 0 0112113114115116117118119120121122123124125126127128 0129130131132133134135136137138139140141142143144145146147148149150151152153154155156157158159160161162163164165166167168169170171172173174175176177178 01791801811821831841851861871881891901911921931941951961971981992002012022032042052062072082092102112122132142152162172182192202212222232242…	TGGAGC******GATCACTCCGAATCAGGACTGAAAGCACCCCTTCGATGT*CGCTGGA******CCGCCGAGCGTATGGAGGAGTGATAAGCAGCCCAAATCCGATAAAAGTCGCAAAAGCTCAAAGGCGAAGGCAATGGTGAAATACCACGTTGTCTAATAGAGGGGCGTCGCGAGACGTCAGGCGGAAAGTCTTCAACGATTTGGCAAATTGG***GTGCTGTTGTGTTTGCCCTCCCTGCCAACTAAACTGAGGC*GGTCAAATGAAGCTACTGCAGTTCGACTAGATGAGGAT**ACCTTCGTTCTCTTCGAGTTCCATCGCACATACCACAGGCGCCCTGCTTCGCGAATACCCATATACGCTCCGAATGTTTCGCCCGGGGGAAGTCTCAAC…
1	280441	280972	5.01727	20	60 61 62 63 64 65 66 67 68 69 70 71 72 73 74 75 76 77 78 79 80 81 82 83 84 85 86 87 88 89 90 91 92 93 94 95 96 97 98 99100101102103104105106107108109110111112113114115116117118119120121122123 0 0 0 0 0124125126127128129130131132133134135136137138139140141142143144145146147148149150151152153154155156157158159160161162163164165166167168169170171172173174175176177178179180181182183184185186187188189…	CGCAAGCAG**TCTTTGACAATACCAGTTTCGCCGCAGAGCGCATATCCTTGTTACTTTCAGAGTCCCTCAA**GCATCGGAGTAACGTGGTATGTC*GTATCTGCAATCGGAATGCAGTCCTCCTTGCACTGTCCAGTACAGAATATATCCTGCAGGCAATTCTTCTACGATCTATGCTATACAGCGCATCGTGATTTTCATCTCCAGCTATTCACCACAGCGGAGGAAGTGAAACCGAATTGACTTACAG*ACTGAAACGGCGA*****TCTAGGATCCCTAGCAGCTCCAAGAGACACATAACTCCGCACCCGTGCGCATCGCCGTAGATTGTATACCTGCCGACATTCGCTCCGTGTGACTGGATAGCACTTTTCACCGCTTGGAGCGTCGTAAG…
1	281747	282319	6.16312	6	21 22 23 24 25 26 27 28 29 30 31 32 33 34 35 36 37 38 39 40 41 42 43 44 45 46 47 48 49 50 51 52 53 54 55 56 57 58 59 60 61 62 63 64 65 66 67 68 69 70 71 72 73 74 75 76 77 78 79 80 81 82 83 84 85 86 87 88 89 90 91 92 93 94 0 95 96 97 98 99100101102103104105106107108109110111112113114115116117118 0119120121122123124125126127128129130131132133 0 0 0 0134135136137138139 014014114214314414514614714814…	GAAC*AGAGGTGCACTGCT***GGTTCGTC**GCGCTCAGTGTAGCTCACTCGCAGCGTCCAGACTGCTTCGTTGCAGCTCGCGCACTTGCTCGGCGCTCGATGCCTGCTGGCTTCCATTCAGGGCACCGGGATTAGCGCTCGA****TGTTGTTGGACTCTGGGAAACGTCCAGCGCTGCGACTGCGCTGCTCAGCTCCTGAGAAGACTTTGCTGCTCTGCTTTCGACCTCGGACACTGATGTTGGACACTCGCCTGTTTGGACGCA*TTGCTCTAGCGCGATGCCCTCTTGAATCGGCGCAAAGGCACAAACACTC**TGGATCCAGAGCTGAACCATTTCAAACACAGATATATTCA*CGTA****CAGAAGGAGCACGCGCAGGTGCAGTGCGCG…
1	283347	283920	7.71007	6	19 20 21 0 0 22 23 24 25 26 27 28 29 30 31 32 33 34 35 36 37 38 39 40 41 42 43 44 45 0 0 46 47 48 49 50 51 52 53 54 55 56 57 58 59 60 61 62 63 64 65 66 67 68 69 70 71 72 73 74 75 76 0 0 0 77 78 79 80 81 82 83 84 85 86 87 88 89 90 91 92 93 94 95 96 97 98 99100101102103104105106107108109110111112113114115116 0 01171181191201211221231241251261271281291301311321331341351361371381391401411421431441451…	TCGGCAA******GCGTCGGGTATCGTGTGCTCGTGAGGGTACTGGGGTTCATCTGAATCAAATTCAAGACCGCTTGGATGTTCTCCAT*ATGTCGTTCCCGGAGGAAAGGATCGGTCTGTTTTTGCAGCGCAGTGCGTATGATGCCCAACGCACCTCGAAATACCTGACCCTCCCGGGCCTGGAAGTCAGCGAGCTCCGCAAAAATTCGCGTAGGCGACTCGTGCACTTCATTTTCCATAGCATGTCCAGATAATGGACGAGTCATATTCGGGCTTGCAGCAAAGAGGGTTTCCGGTGCTCCAACCGAGATTGATCGTCTTAGATTTGGGCTTGACATTTGCGCGGAAACGCTT**GCAGCA****GCCATCGAA*************AGCGA*****…
1	284567	285107	5.01655	6	20 21 22 23 24 25 26 27 28 29 30 31 32 33 34 35 36 37 38 39 40 41 42 43 44 45 46 47 48 49 50 51 52 53 54 55 56 57 58 59 60 61 62 63 64 65 66 67 68 69 70 71 72 73 74 75 76 77 78 79 80 81 82 83 84 85 86 87 88 89 90 91 92 93 94 95 96 97 98 99100101102103104105106 0 0 0107108109110111112113114115116117118119 012012112212312412512612712812913013113213313413513613713813914014114214314414514614714814915…	CGAACG***GGCCCAC***AAGTCCTTCT****CCGAGAC*********GCCCTCAACG************AGCGCTGCAAGGCGAGTGAAAATATGTTTCTGTACGCTAGCCCGCT**GCTGCGGAGTTAGCGACTCTCGCCAGTTTCGCGACGCGTCTGCAGACATCACAAGCCGGCCTAGCCAC*AAAACTAGCAGG**********TTTACTCCTGAAGCGGACTTCAAGAATCGCACCCGCAGCCGTCTCTACGAAAAGAAAACAATCCTTTTCTTGGCAGCGAAACGAGTCCTCTACAAAACGCCGCGCTCGCCGCAGCACACCAAAATCCAAGCAGC*AGCTCGCAGCACACGCCTAAAACACACCGGAAAACAGGAAATCAATGTCAACAG…
1	285325	285688	9.14737	11	8 9 10 11 12 13 14 15 16 17 0 0 0 18 19 20 21 22 23 24 25 26 27 28 29 30 31 32 33 34 35 36 37 38 39 40 41 42 43 44 45 46 47 48 49 50 0 0 0 0 0 0 51 52 53 54 55 56 57 58 59 60 61 62 63 64 65 66 67 68 69 0 70 71 72 73 74 75 76 77 78 79 80 81 82 83 84 85 86 87 88 89 90 91 92 93 94 95 96 97 98 99100101102103104105106107 0 0108109110111112113114 0 011511611711811912012112212312412512612712812913013113…	TGCTTGCTCGTAAAGAGAATGGTTATTTTTTGCGGCCCATTGTTCGCTGAGCTTGTCCGGTTTGGTGATCGGCGGTATGCGAAACCGGGTCAGATGAACACGGAGCAGTGGACAGCTCGTTATGTTGTTGCGTTGAGATTTGTTTGCGTTCGTTTTTTGGGTGTGCAGCCGCGGTAG**TACAAGAGCGGCAATGGGGGCTTACGGATTGGTACGTGGTTTGAAGATTCCTGGGTGTCGTTTCCGAGAGGTTGCATCGATGCTTTTCTGCTGGGATTCGGCACGGCGTCGGAATCAAGATCATTCGCGATGCCCTCGAAAAAGAGTTCG*TCAAATAAGCGGTACCAGTATCCAATTTATAAGTGCA
1	286058	286427	12.0955	11	32 33 34 35 36 37 38 39 40 41 42 43 44 45 46 47 0 0 0 48 0 49 50 0 0 51 52 53 54 55 56 57 58 59 60 61 62 63 64 65 66 67 68 69 70 71 72 73 74 75 76 77 78 79 80 81 82 83 0 84 85 86 87 88 89 90 91 92 93 0 94 95 96 97 98 99100101102103104105106107108109110111112113 0114115116 0 0 0 0 0 0 0 0 0 0 0 0 0117118119120121122123124125126127128129130 0131132133134135136137138139140141142143144145146147148149…	AGCTTTCGCCTCTTGTATTTGCATAGAGAAAGGTATTGGACGCGGACTCGAATCATCGGAGCGAACGCTTCCAGCGGAGCA*TGCGTCGCCGCTTTGTACCGAGGGAGCGTAACAAGATCGGAAATTTCGCGACTTGATCTGCAGTCTGGATTCTCTTTCTGGTACTTGTCTCGTCATGGGCAGTATCGCTTTGCAACAATCCTTATTCGAATGGAACAGCGTGGCCTTGCGCATGGAGCAGAAAAAGTCCTCGACGAGTGCAGCATCCAGAGGAATACCGCTAT***GGTCAGGTACGACACCTCGTGCGGAATCCTCGGA**AGGCATCGAGCAAACTCTGGTTTGCCAGTCAAGGGCATATATCTAGCTATGA
1	286397	286919	10.1438	8	101102 0103104105106 0 0107108109 0 0 0 0 0110111112113114115116117118119120121122123124125126127128 0 0 0 0 0 0 0 0 0 0129130 0 0 0 0131132133134135136137138139140 0141142143144145146147148149150151152153154155156157158159160161162163164165166167168169170171172173174175176177178179180181182183184185186187188189190191192193194195196197198199200201202203204205206 0 0207208209210211212 0 0 02132142…	TTGCCAGTCAAGGGCATATATCTAGCTATGAAAGAAGGGTTCACGTGCCACAGGTCGGCGCCCGGACGTACAGATGAGGTGCAACTATGGG***AAACCTTACCAGAGCCAGGTGCCGCCGCTC*CGATAGGCACGCCGAGCCTCTATACGAAGGATATGAAAAAGGCAA**************GCGA******AGCGGAGAGTGTAACTACCGCCTCTGCATGAAATGTGTGCGCACAGCTGAAAGCGGCGAAATCATGACTTTAATCCTGCAACCAACATTCTCCGACTGCTGACTGCGGAGCTGGAGGAACAGTTGCGACCGGAGAATTTACAGCCGGAGATGTGCTCAGTGGAGGCGAAACGTTTCGCAATCCTAGAGTGCGAATGTATATGCGC…
1	287826	288390	5.03525	1	21 22 23 24 25 26 27 28 29 30 0 0 0 31 32 33 34 35 36 37 38 39 40 41 42 43 0 0 44 45 0 0 0 0 46 47 48 49 50 51 52 53 0 54 55 56 57 58 59 0 0 0 0 0 0 0 0 0 60 61 62 63 64 65 66 67 68 69 70 71 72 73 74 75 76 77 78 79 80 81 82 83 84 85 86 87 88 89 90 91 92 93 94 95 96 97 98 99100101102103104105106107108109110111112113114115116117118119120121122123124125126127128129130131132133134135 0 0 013613713813…	ATGCCAACGACAGGAATGACGGTTTCAGGACTATTACTGAACCGCTGCGCACCCTGTCGAGCAGAGACGATCGCGTTGTTTGCTTTATTCAGGGCGTACAAGAGACCGCGCTTGGGTAGCCATCGGTTTCTGTTGTACGGAGACAAGACGCGGGCATTCGTCAACTTGTGCAATGCGTTGGAAAGGAAATGAACGACAAGTCGCGTCGTTCGGTGCTGGGCTCTATCGCTGGACCTCCCCTAGCCCGGTCATATTTACTCGTGCTTCCTGTACGAAAGCTTAGAGTTCGTGCAGGAATCGATGCTGTGCGATTCCCATGGATGCGTGCAGA******GCGAA*******************AGAAGAGCATCATGAGCACGCGTCCACGCTGGAGCACA…
1	289311	289790	5.09692	15	50 51 52 0 0 0 53 54 55 56 0 57 58 59 60 61 62 63 64 65 66 67 68 69 70 71 72 73 74 75 76 77 78 79 80 81 82 83 84 85 86 87 88 89 90 91 92 93 94 95 96 97 98 99100101102103104105106107108109110111112 0 0 0113114115116117118119120121122123124125126127128129130131132 0 0133134135136137138139 0 0 0 014014114214314414514614714814915015115215315415515615715815916016116216316416516616716816917017117217317…	GCTCACGCACGCTTCCGCGCCGCACCCAACACGCAAAAAGTGTCGTGCATACGACCATGTTCGAGGATGCACCGAATTTCTTGAGCGACCCTTTTGTATACGTCGCGGAAAAAGCAGAAGCGCCTCCAACCATTGCATGACTATCGCGCCAGCCAGGGCACTGCCGGATGCTCTATCGCCTCTTATTGCCGCACCACGACGCTTCCAATGACGCCACACGACAGCCGGCGGAACACCACTGCGTGCAGCCGCCGCACGTGAATACTGTAAATTCCGAA**GTGGAACTGTCTTTGTTTCTCTGCAT*********ATCGA**********TCATTATCTCCCAGTTTGTGTCTCCAGAGTCGATTCAGTGATTCTGCAGCATCGATAAACTACGGCGAG…
1	289958	290537	6.33893	6	19 20 21 22 23 24 25 26 27 28 29 30 31 32 0 0 33 34 35 36 37 38 39 40 41 42 43 44 45 46 47 48 49 50 51 52 53 54 55 56 57 58 59 60 61 62 63 64 65 66 67 68 69 70 71 72 73 74 75 76 77 78 79 80 81 82 83 84 85 86 87 88 89 90 91 92 93 94 95 96 97 98 99100101102103104105106107108109110111112113114115116117118119120121122123124125126127128129130131132133 0 0 0 01341351361371381391401411421431441451461471…	TCGAGCGCCGTGCGAACTATGGAGGAACTTCGTGCAT***ACCTCCGCGAGCGCAGACACGCTGAACTCTTTGGGTTTCTGAATCGCCACGCTGGTGTAGATGATGCTGGTAATCTTGTAACGGTGGATGCTGGTGGCGCCTCCCGCAGCACTGGTGGGTGCGCGGGTACGTTCCCTGAGGCGCTTCGAGAACCGGACTCAAAAACTACTGCTCGAGGGGGCGCGCTCCAAGCAGAATCTTCTGGACAATTACTTAACCTTGATTCAGAAATGAAAAATAGGGAATTGGAGTCGCAGCGCTTCCAGAACAGTCTATCCGCTGCTGGTACGCTTCCACCCGATGGTGGAGTCTCGAGCCCGAAAGCCCGCAGCGTGTCGGAGCGCCCAGCA***GCGAGA…
1	291063	291513	5.13576	7	102103104105106107108109110111112113114115116117118119120121122123124125126127128129130131132133134135136137138139140141142 0143144145146147148149150151152153154155156157158 0159160161162163164165166167168169170171172173174175176177178179180181182183184185186187188189190191192193194195196197198199200201202203204205206207208209210211212213214215216217218219220221 0 0 0 0222223224225226227228 02292…	GAAACGTTGT********CAAGCCCCTAGGAGA****TTCTACCAAATCAAATGTGCTGCCCGCTGAAATAGATTTGCGGGATCAATTGCCAAATAGTGGAGCGGTTCCTGCGACGCCGCATGCACCGACAACATTTGGAGGCCGCACGTCCTTTGTCTCACCGTATGTTGCGCCCAAACAACAGCATCCTCAAAGGACAGCAAGTCCAGAAAGTGCATCGATGCGGTCACCAGGGAAGGCCGCACTGCCAGAGACAAAGCA*****CTCGAG*****CACTCGAGTGATTCC*GCATGCTACGCGTCATGGTGAATCGCCAAGCAGCCCGGTGGTGGTGTGCGAC****ACCTCGTCAACGCTTCCCCGTGAGTTGAATGAGTCCAGTGGAACAATCG…
1	291569	292156	6.75589	1	29 30 31 32 33 34 35 36 37 38 0 0 0 39 40 41 42 43 44 45 46 47 48 49 50 51 0 0 0 0 52 53 0 0 0 0 0 0 54 55 56 57 58 59 60 61 62 63 64 65 66 67 68 69 70 71 72 73 74 75 76 77 78 79 80 81 82 83 84 85 86 87 88 89 90 91 92 93 94 95 96 97 98 99100101102103104105106107108109110111112113114115116117 0 0 0 0118119120121122123124125126127128129130131132133134135136137138139140141142143144145146147148149150…	GAATTTCTCGAGACCATCGATGCAGAACAAGCTGAACGGCTGCACACGCTCATCGAAA*AAACGAAATCAGC****CATACAGCATATTGATCGATGTCTCGGGAATGACGTTGCTACGAAGAAAGCAGCAAGCTGCATACCGAATCCTGACGTAGATTCACAATC********CCAGCGAATGGCGAGCTTAGCGAACGCTGCGGCGCTCTCGGCCAGCGGTGCTCGCCCGAGCGGAACACATGACGCAGAAAACGCGTCTCCCGCGAATCCCGCAAACAGCTCATCTGGCGAGAGTGCGT**TTCGTTGCAGCGCCTCCACTAAGGACGTCGTCACGTTAACGGGACTGCGAAGCGAGCGCTACGGCTCCATGGCAGGTGCATCAGGAGCAGCGCCA…
1	293819	294318	5.63472	7	102103104105106107108109110111112113114115116117118119120121122 0 0123124125126127128129130131132133134135136137138 0139140141142 0143144145146147148149150151152153154155156157 0 0 0 0158159160161162163164165166167168169170171172173174175176 0 0 0 0 0 0 0 0 0 0 0 0177178179180181182183184185186187188189190191192193194195196197198 0 0199200201202203204205206207208209210211212213214215216217218219 …	GATTTACTATACGGTAACGAACGGCGTATTTATCTGCTTGTTCGACGGGGCAAGCACGGCCTTCAGGCGATCCGGCTGCGTTCAGAGATGGTGCGCGCTACTTCAGGACGCAAGCGGGGCGTCGCATCTGCAACAGGTGCCACCGATGCCTTCCCAGAAGACACCAATGATTCGGTATCGATCGGGAACACCACCAAGTCGCACGCAGAATCAGTTCGAAATCGTCTTCTGGAGCTCCGCCGAAGCTGGTGTAAGCAGCACAAGGGCCTGCGGGCAGACTCAGCCCTTTCGACAACAGAGATCGACAGCATTGTGC*************GTATAGCACCAAAGAGTTTGACAGAACTTGCAGCTCTACGGCGCCGTTCTCGTAATCCCGATCGCCAGGT…
1	295014	295379	5.13849	11	14 15 16 17 18 0 0 0 0 19 20 21 22 23 24 25 26 27 28 29 30 31 32 33 34 35 36 37 38 39 40 41 42 43 44 45 46 47 48 49 50 51 52 53 54 55 56 57 58 59 60 61 62 63 64 65 66 67 68 69 70 71 72 73 74 75 76 77 78 79 80 81 82 83 84 85 86 87 88 89 90 91 92 93 94 95 96 97 98 9910010110210310410510610710810911011111211311411511611711811912012112212312412512612712812913013113213313413513613713813914014114214314…	CTCGACCTGTGAGGCGTCCTCCAGC***GGAACCGTGTTCTCAAACGGTTCGGCGTTGCGCATGGCGAACACGCTAGTGTCGCTCCAGTGGA****TGCAG****CTGCG****CGACAACGCGCTTCCAGAGCCGTTCGCGAA****GCGTTACCCCCGTTTTTTATGAATGTGCAGTTTTCGTCTCACGAATAGACATGGGCAGCGAACTGAGAGC**TTTCACGATATTCCGGCTTTCCGCTAGAGAGTTTCCTCGGAAACCTGCAGATAAATAATGCACCATCGAAACACCTTTCTTGAATCAGGGATCGTTTACACCCGTCAAGTTCCCCGATCGTGCACCAGCATTCACCAGCCAGGCAGCAGAGCATCCTCCAATCCCGA
1	295743	296242	5.25829	8	101102103104 0 0 0 0105106 0 0 0 0 0 0 0 0107108109110111112113114115116117118119120121122123124125126 0 0 0127128129130131132133134 0 0 0 0 0 0 0 0 0 0 0 0135136137138139 0140141142143 0 0 0 0144145146147148149150151 0152153154155156157158159160161162163164165166167168169170171172173174175176177178179180181182183184185186187188189190191192193194195196197198199200201202203204205206207208209210211…	TTCCGCACAGGGCTTACCATCGTCGATTCTGGAGTTCGTGCAAACGCTCCGCGACACCAATGAATCATGGAATCCCGCGCCGGGCGTGCAGCAGGCGG*CACGCA**TGGCTGCAGCG***CTGCCCGCAACCGGCGATGCC************GCTGATCGCGCCTCGAGGCAGCGGTGGCAGATCGCGCGAG*****CCGCCCGCCCTGCACAAACGTCGCCGCTCTGGCTGGCGCACGGGCCACTGGCGATAAACAATGCGAATTTTGCCGGCGACTAGAACTCCTGGTGTGTAGCGGCTGCGT*********TCGGTCCGCCCAGC****TATCGCCGGAAACAGTGTTGAACATGACTCGAGGAAGGGTGACTCTTGAACTTTTGAAGGATGAG…
1	296373	296947	5.33337	1	27 28 29 30 31 32 33 34 35 36 37 38 39 40 41 42 43 44 0 45 46 47 48 49 50 51 52 53 0 0 54 55 56 0 57 58 59 60 61 62 63 64 0 65 66 67 68 69 70 71 72 73 74 75 76 77 78 79 80 81 82 83 84 85 86 87 88 89 0 0 0 0 0 0 90 91 92 93 94 95 96 97 98 99100101102103104105106107108109110111112113114115 0 0 0 0116117118119120121122123124125126127128129130131132133134135 0 0 0 0 0 0 0 0 01361371381391401411421431…	GTGCACCCGGTGCGTTCGGAGGTCGAACCTGCTCGCGTCGCTCGGAGCGAGGG*TTCCCCACGAGCGCCTAGACTCAGGCCTCGTTATTCTTCGAAAAATAATGACGTGGTCAGCGCCGGTGAACCAGGCAACCAACCAGATTCACGTTCTTCGACACAGGACGTGCTTGTACCTAGTATGGCGAACGATGACCAGTTTGTTGAGTGTGAGTCTCTTAGAAAGATGT****GTGCCGAGGCAGATATGATGCAGGACCTGCGGCGTCAGTATGAACGATATCGGGAACGGATCCTGCGTTGGTCGGGCAAGCGC********CGGCGTGGTGCGCAGT***CGACCGAGCACACCACATGTAGCGGTAAACGCTGCCATATCGAGA*GCGG**GGACGA…
1	297736	298249	5.14427	8	103104105 0106107108109110111112113114115116117118119120 0 0121122123124125126127 0 0 0 0128129130 0131132133134 0135136137138139140141142143144145 0 0 0 0 0 0 0 0 0 0 0 0 0 0 0 0146147148149150151152153154155156157158159160161162163164165166167168169170171172173174175176177178179180181182 0 0 01831841851861871881891901911921931941951961971981992002012022032042052062072082092102112122132142152162…	CCACGAACTTGTTTCATTGATTTATGGAGCTCTGCAGCTCCGCTTTTGGACGTGTAGCGTGCAGGGGTCTCTCTCTGCAAGCCACTTTGAAC*CTTTTGCTTGCATTGGAAAGAATTTCCGAACGGATCGATGCAT***ATGATCGTTCGATGGGATGATTAAGGCGCCTCAGGTGAATCCAGTGG*AAGCCTGGTGCAGTGATTGCGTGGGAGGAGCCGACGCCCCCCGCTCCCCGCAGCCTCGCATATCCGCTGAATTCAATGCTTCTTTGCCCGATGTCAAGAAGATTGACCTGGGCTCTAATGCTTACCTCTGAGACCAAGCGCCTGCGCGACTGTGTGCCTG***TGCATGAATGCATGCG**************TACCCCCAGTGCAGAAATG…
1	298555	299026	12.1254	13	74 75 76 77 78 0 0 79 80 81 82 83 84 85 86 87 88 89 90 91 92 93 94 95 96 97 98 99100101102103104105106107108109110111112113114115116117118119120121122123124125126127128129130131132133134135136137138139140141142143144145146147148149150151152153154155156157158159160161162163164165166167168169170171172173174175176177178179180181182183184185186187188189190191192193194195196197198199200201202203204205…	CCTGCGGTAGCTGCGATCTTCGCTTCGCATGCCGCTTTCATCTTGTCTATATACAGTCGCGGTATGCGCTTC***********GCAGCGGTGGCGCCTGGCCTGGTTCAGGCGCTCTGATACGTCGAGCAAGCCGCTTACTCCGCGAGCCGGCTGGTGGCTCGTGAACGCCTGCTTTATCGCTCGC*TAGGCGCCCGGGACGCGTAGCGAAGAGTCCCGCTGATGCCCGCCTGCGATGCAGCGCCCGGTGGGGTACCTCTTGCGACCAGAAGCTTCTCGTGAGCGATCGCTTTCGAGCATGCACTGTTTGCTGCACAGGTAAGCGCGCGCGCTTCCAT*******TCGGTAGAGCGTTTGTGGCACGT**GGTGTTGTTCCCGGTAAGCGAAAGCCGGA…
1	299282	299762	10.0112	15	38 39 40 41 42 43 44 45 46 47 48 49 50 51 52 53 0 0 0 0 54 55 56 57 58 59 60 61 62 63 0 0 0 0 0 0 0 0 0 0 64 65 66 67 68 0 69 70 71 72 73 74 75 76 77 78 79 80 0 81 82 83 84 85 86 87 88 89 90 91 92 93 94 95 0 0 0 0 0 0 0 0 96 97 98 99100101102103104105106107 010810911011111211311411511611711811912012112212312412512612712812913013113213313413513613713813914014114214314414514614714814915015115215315…	GCGGCAAGAAAGGCTGTGTCCAGTCGTTGCCTTGAAACAGGAAGAAGGGAAACGTGAGGCATGCTCTATGTGAGCGATCTACGCGCAAGCCAGTAGAAGAATCGAGGCCAATGCGCTTGTACTGT*TCA**ATGATATTGGACGTTTGACGAACGCTTGCTCGAAAGCGCGGTGGACCATGCTGATTCAGGTACTGTGAAAAATTGCAGATGCA**CGGGGTCGAAAGAGGCACTCGGAAACCTCCGCCGCTAATCCTAGAAAACCGTTTGAATTTGTCGGGCGCAATTGTTGCACTCCGAATGCGGAGGCTGTACATCGGGAAGAAGATGTTTGGAAAA**CGTCGAAGGGCACGAACACAGCGAGCAGTTCAGTATTCCAT****ATG*********…
1	302928	303278	6.99692	11	32 33 34 35 36 37 38 39 40 41 42 0 43 44 45 46 47 48 49 50 51 52 53 54 55 56 57 58 59 60 61 62 63 64 65 66 67 68 69 0 70 71 72 73 74 75 76 77 78 79 80 0 0 0 81 82 83 84 85 0 0 0 0 86 87 88 89 90 91 92 93 94 95 96 97 98 99100101102103104105106107 0 0108109110111112113114115116117118 0 0119120121122123124125126127128129130131132133134135136 0137138139140141142 0 0 0143144145146147148149150151152153…	AGCGTGTTGCACTCTGTTGGGATAAAAACTTCTCATACAACATGCAGGGCAAACTCTAGTCTTGTCGGATAGGGACGGAATACTGAACTGCTCGCTGTGTTCGTGCCCTTCGACGTTTTCCAAACATCTTCTTCCCGACGTACAGCCTCC**GCATTCGGAGTGCAACAATTGCGCCCGACAAATTCAAACGGATATCTAGGATTAGCGGCGGAGGTTTCCGAGTGCCTCTTTCGACCCCGTGCATCTGCAATTTTTCACAGTACCTGAATCAGCATGGTCCACCGCGCTTTCGAGCAAGCGT**TCGTCAAACGT*CCAATATCATTGAACAGTACAAGC*GCATTGGCCTCGATT
1	303561	303938	5.13178	11	14 15 0 0 0 16 17 18 19 20 21 22 23 24 25 26 27 28 29 30 31 32 33 34 35 36 37 38 39 40 41 42 43 44 45 46 47 48 49 50 51 0 0 0 0 52 53 54 55 56 57 58 59 60 61 62 63 64 65 66 67 68 69 70 71 72 73 74 75 76 77 78 79 80 81 82 83 0 84 85 86 87 88 89 90 91 92 93 94 95 96 0 97 98 99100101102103104105106107108109110111112113 0 0 0 0 0 0 0 0 0 0 0 0 0114115 0116117118119120121122123124125126127128129130131…	CTGACCGAGGATCCCGTGACTTGC*********GCGTTCGAAGCGCAAAGAGTCTTGGACCAGGATTCGGGTCAGCGCAGCGAAGGTTCCCCGTGGAG*AGCGCGTCTCCGGTTCGCACGAGGCGTGTGTAGTCGGATCGGAGTATCTCGGCTTGTTCCCCTGCCTAGACTAGGAGTCCGGCTTTCGCTTACCGGGAACAACACCACGTGCCACAAACGCTCTACCGAATGGAAGCGCGCGCGCTTACCTGTGCAGCAAACAGTGCATGCTCGAAAGCGATCGCTCACGAGAAGCTTCTGGTCGC*AAGAGGTACCCCACCGGGCGCTGCATCGCAGGCGGGCATCAGCGGGACTCTTCGCTACGCGTCCCGGGCGCCTAGCGAGCGAT
1	310321	310830	5.11968	2	13 14 15 16 17 18 19 20 21 22 0 0 0 23 24 25 26 27 28 29 30 31 32 33 34 35 0 36 37 38 39 40 41 42 43 44 45 46 47 48 49 50 51 52 53 54 55 56 57 58 59 60 61 62 63 64 65 66 67 68 69 70 71 72 73 74 75 76 77 78 79 80 81 82 83 84 85 86 87 88 89 90 91 92 93 94 95 96 97 98 99100101102103104105 0 0 010610710810911011111211311411511611711811912012112212312412512612712812913013113213313413513613713813914014…	CTGAAGCGCATGGGGGCAATGTCGCTCGCATTCGCA*********GAATGATGC***************CGCTCTGCC*CTGAGCGACTCTGTTCAGGAGCGCGTACCGGCACAATACGCAAGCACATCGGGCATTACG**TTCGAATCATGCTTTGGATACGACATTGGTCGGCCCGAGTCCGGGCGCAACCCGAAGGGTTTCCAGCATCTTACGCGACGCCTGCTCTCTCTGTGTGATATCGCTTCGGAGTACGCGAACATCACGAGCTCTTCCACATCAGCATCAACACCACCAGCACCTCGCTGGCCGCCTTCGACATCCCAAGATTCC*CTTGCTTCAGTTCCGAGTTTTCG******GGCAAGAATGGCGTGC****GTACACCGGCCACAGC…
1	311521	311993	5.61454	14	109110111112113114 0 0115116117118119120121122123124125126127128 0129130 0131132133134135136137138139140 0 0 0141142143144145146147148149150 0 0 0 015115215315415515615715815916016116216316416516616716816917017117217317417517617717817918018118218318418518618718818919019119219319419519619719819920020120220320420520620720820921021121221321421521621721821922022122222322422522622722822923023123223323…	ATCCATCATCGTGAAAATGGCGTACAGCATCATATAAAACGCTTCCGAATGCATACGATAAGAAACGCAAGTTGCGACAAAGAGCAGCTGAACGCCAATCTCGGTTGCGTACTCCTGGACGACTTTTGAGTATTGAAAAGCAAACTTATCTGAAAGCTGGTCACATGAATGCGGTAACGAGGAGCCACCA***AGT*******GCTTCGACGAC***GGACATGGTGTTGAACGGTCCAGTGCATTTCGCGAGTGGTACGCTACC*AAACCACTGAATTGCCCCTGAAGCTAATGCTG*GCGAAATGCGCATTTGTCCCTTTC****TTAAAAACAGCGGTTGCCCTGGTC***GAGTACCC***************CATTCTCCCGAACCGAGTCGCA…
1	312761	313272	6.00533	8	102103104105 0 0 0 0106107108109110111112113114115116117118119120121122123124125126127128 0129130131132133134135136137138139140141142 0 0 0 0 0 0 0 0 0 0 0143144145146147148149150151152153154155156157158159160161162163164165166167168169170171172173174175176177178179180181 0 0 0182183184185186187188189190191192193194195196197198199200201202203204205 0 0206207208209210211212213214215216217218219 02…	TCCACAGGGAACCGGTTTCACGTCTGGTGAAAGCG*TCACCAGTGGCAGCTAGCGCCAAGGGGGTAATTGATGCAGTGCCTTGCACTGCTCCACGCTCTAGTCGTATGCGGCTCAGAACGTGACTTGCACACCACAAACCAATCGGGTAAAGAAGGCTTGCAC********GGTGGCGCGCATCTCCGTGACTTGTCTCGGAGCACGGACTTTTTCAGTACGCTTGCGAGTAGGATC****ACGTGCCGGCCAGCGTCGTACTCTCCGTGCCTGGTCAACAGGAACGCGCTCCAGCAGCGATCAAGACGCC*****CGAGGCCCGCTTACCGAATACCTCGCTAGCGAGTTGCGGCACCAGGTTCCCCGAACCTGCGATCAGGGCTTTGAACCGGAAAT…
1	313824	314320	5.67025	8	101102103104105106107108109110111112113114115116117118119120121122123124125126127128129130131132133 0134135136 0 0 0 0 0137138139140141142143144145146147148149150151152153 0 0154155156157158159160161162163164165166167168169170171172173174175176177178179 0180181182 0 0183184185186187188189190191192193194195196197198199200201202203204205 0 0 0 0206207208209210211212213214215216217218219220221222223…	TTCCAG************GCTCAGTGATGAGCTACGTCTTTCAGCTGGCCGGGGACGCCCTCACAGCGAACCCAG***CTGTTCCGCTGCACCGCTATGTGCTCGCAGCACAGCGACTCATGCG***TGAAGCTGACCGCCAAGGTGCGATGGGCAACCTCCTCATACGGTCAGTCTTACTGGTGCGTTTCGTTCAGCTCGTTACCAAGACGATGCCGCAGCACCCGGCCTGGTCACAGGAACCAAACCGA*GCACTCCGCGAAGCGCTTCGACAGGACGCCAGAGAGGTGC*******TCAACGACCTCG***AGCAACTTCGTGC****GACGCTGACGGCACAGTGGAATGAAAGCGCC*******ACCGCACCGTCACACACAGAGGTGATGTGT…
1	314893	315348	5.74547	7	109110 0111112113114115116117118119120121122123124125126127128129130131132133134135136137138139140141142143144145146147148149150151152153154155156157158159160161162163164165166167168169170171172173174175176177178179180181182183184185186187188189190191192 019319419519619719819920020120220320420520620720820921021121221321421521621721821922022122222322422522622722822923023123223323423523623723823924…	TGGTGTCGACGACAAGT*******ACCGTGGATCGCTCGCCAC*AGGAGCAC*******CGCTGCCCCACGGCCTGCTCAACAGACATCC*****CCGAGCACGTGGCGGTGCAGCGCCAGCCCTGCAGCGCGATCATCATGAGCTGCCACAGGCGGACGTCAACGCCGTAGTCGAGCGC*************CCTCGGCACTCTCTGAACCGAATGCAAGTCTTCG****CG***GATGGCGACACGAATCAGCACAGCGCTGCAACGGAAACGGCAAGTTTCAGCACGGCCTTCAGCATGCAGTGGTCGATCGATTTCAATGACGTGATTGTTGGACCGAAGATCGGCTCTGGGGGTTACGGTGAGGTCTTCGTGGGCAGGTACCGAGACCAGCTGG…
1	315960	316519	5.10193	10	35 36 37 38 39 40 0 41 42 0 43 44 45 46 47 48 49 50 51 52 53 54 55 56 57 58 59 60 61 62 63 64 65 66 67 68 69 70 71 72 73 74 75 76 77 78 79 80 81 82 83 84 85 86 87 88 89 90 91 92 93 94 95 0 96 97 98 99100101102103104105106107108109110111112113114115116117118119120121122123124125126127128129130131132133134135 0 0 0 0 0 0 0 0 0 0136137138139140 0141142143144145146147148149150151152153154155156157158…	AGCATCTGACGCAGACCCAGGTAGTCTATCGAGTCGGTTACCTGGAAGAGGT******GCTTCCGATGCCGCCGGAGACGCA*********CCCGAGCCTGCAAGCGCTCTATGCAGCGGCTTCACAAATGAACCCCGCTAGTCGACCAAAGTTCACAGACATCGTTTCGAAACTGGAGCAGCTTTGTAGAGAGAGTGGTGTCTGCAC********GGAAACCGGTGAGC**AACTGATGCGTCGTCGCCAGTT*TCAGGAAATGACGTGAGTCGAACGAGTCGACTGAGTGCCAGCGCTCTGGGCCCGAGTCCTTTGACGGAGCATCATTGCTTTGAATCTGAGCGGGTCCTGATTCCAAACACGCGGTTTGCA**************GGAAACCCGG…
1	317517	318095	5.23966	17	33 34 35 36 37 38 39 40 0 0 41 42 43 44 45 46 47 48 49 50 51 52 53 54 55 56 57 58 59 60 61 62 63 64 65 66 67 68 69 70 71 72 73 74 75 76 77 78 79 80 81 82 83 84 85 86 87 88 89 90 91 92 93 94 95 96 97 0 98 99100101102103104105106107108109110111112113114115116117118119120121122123124125126127128129130131132133134135136137138139 0 0 0 0 0 0 0 0 0140141 0 0 0 014214314414514614714814915015115215315415…	CGCTCGTTATGCGCTCTCCACTGGTGCTTTCGATCGGTCCCCTGGTGACGCAC**CATTGACGACGCTAACCAGAATACGCTT**GTCGCCATCGATGACTCATTGCTGGTCCGGAATCACCGCTCACCGAACGCGAATACGCTGTATCCACACCAGATGATCAGCGTGACGGCCAGGAACTGGGTCATGCTCGGCAGTATCGTTTCAATCACGCTCAGCTGTTTTGAGTCGCAGCATCTTCGAATTGCGACGTAGGGCTGTCTTTATGTACTGACTCGATTCACACAAGTTGCAAACAGGAAGAAGATGAAATGTTTGCTTCGCCAAATAGTAGTAAAACGCCTTTCTATTGTGGTGAATGTCCAGGCAATACGCTAGTTCGTCGAAGTTTCCTTTGA…
1	318116	318674	6.36821	1	22 23 24 25 26 27 28 29 0 0 0 0 30 31 32 33 34 35 36 37 38 39 40 41 42 43 44 45 46 0 0 0 0 0 0 0 47 48 49 50 51 52 53 54 55 56 57 58 59 60 61 62 63 64 65 66 67 68 69 70 71 72 73 74 75 76 77 78 79 80 81 82 83 84 0 0 85 86 87 88 89 90 91 92 93 94 95 96 97 98 9910010110210310410510610710810911011111211311411511611711811912012112212312412512612712812913013113213313413513613713813914014114214314414514…	TGTCTATGCGGAAAGAACAGGCTATCGATCGGTACGCTCGAG**CTGCG**GCACCCTCGAAGCCAGTGAGTGCTCAGCGCG*TCCGCAGGGGCCGCCTCTCAGCACGGGTGTGCTCCATCGCTGATCCCCAGGCACATATAACCTGAACAAAAGCAGCACTTCTAGCGTCTACTCTTGTATTGAT************************GGGTGTTCCGTCTTGAGCAGTGAGCGTCGTCACGAGCCCCTAACACAACCTGGTGAAGACGACGTTCCG**********CAGCGTTCGCAGGTCCCTGGAGGCGTCCCGCAGAAGCCAGCGTGCGTCCCGACAAGCAGAAACGCCTCCTGGGTCTTTGTTCGACTTTTGCAGG*AGGTTGCCAGGCCTC…
1	318986	319576	5.04501	6	19 20 21 22 0 23 24 25 26 27 28 29 30 31 0 32 33 34 35 36 37 38 39 40 41 42 43 44 45 46 47 48 49 50 51 52 53 54 55 56 57 58 59 60 61 62 63 64 65 66 67 68 69 70 71 72 73 74 75 76 77 78 79 80 81 82 83 84 85 86 87 88 89 90 91 92 93 94 95 96 97 0 0 0 0 0 98 9910010110210310410510610710810911011111211311411511611711811912012112212312412512612712812913013113213313413513613713813914014114214314414514614…	TCGACTCGGCTTGCAGCCGGGCATGGTTACAGCAGTGCGGTTTTCGCTTTCGGCTTTGGTCTTGTCGCCGTTTGCAACCTGGCAGGCTTTGCGACCTGCCCTCGGCCTATCTATGACCTCTTTTGCTGGCAATGCTTCCTTAGCGCTTTCACTTCGATTCACGAGCACGGGCAGGGCCTCATTCTTCGCAGCGATGTCGGTCGCTGTGACGCCGTTGTTAGAGTTGCTGCTCTACGGCAGTCCACTTCGCCCAGGTTTCCTGACAGCGTCTTCGCTCTGCGTCATTGGTGTTTTCCTCATGTCCAGGGAAAGTCTGCTGCAAGTCCGACTTGGACAGCAGACAGGCCTCG*************CCAGCGAGACTGGGGCTGGGCTCGCCTCCTGCGGTG…
1	319877	320386	5.80517	9	7 8 9 10 11 12 13 14 15 16 17 18 19 20 21 22 23 24 25 26 27 28 29 30 31 32 33 34 35 36 37 38 39 40 41 42 43 44 45 46 47 48 49 50 51 52 53 54 55 56 57 58 59 60 61 62 63 64 65 66 67 68 0 69 70 71 72 73 74 75 76 77 78 79 80 81 82 83 84 85 86 87 88 89 90 91 92 93 94 95 96 97 98 99100101102103104105106107108109110111112113114115116117118119120121 0 0 0122 0123124125126127128129 0 0 0 0 0 0130131132133…	TCTG**********TTC****GGCTGCCTTGCTGCA*CGACGGCAGCAGCAGCAGCGCTCGCCTGTGACGAG**CATTCCCAGAAAGTAAACGCTGAACGACTGCATGCTCCGTTCTTGGTCAACGTTAGTATTACTATTGTTGTTGTTGTTGTCGTAGCAGCAGCAGCAGCAGCGCCGCTCGCCTAGTCCACGTATTCCGATAAAGTCAA*CGCTTCGCAACTCTACCCTGCGCCCGTGCGTAACCGGGTTGCTGCAGCAACAGCGGCAGCAACAACTGGCAATGCCACGCGCTCGAACGTGGCGAG***GCAGTTCTGTTCCCGATGAAACGTATGAGCGACACACACTGCTATACTGGAAAGTTGCGTTTATGTCGCAGCCGTGCGTTGGTCCTCG…
1	321656	322195	5.54686	2	13 14 15 16 0 0 0 0 0 0 0 0 0 17 18 19 20 21 22 23 24 25 0 0 26 27 28 29 30 31 32 33 34 35 0 0 0 0 0 0 0 0 0 36 37 38 39 40 41 42 43 44 45 46 47 48 49 50 51 52 53 54 55 56 57 58 59 60 61 62 63 64 65 66 67 68 69 70 71 72 73 74 75 76 77 78 79 80 81 82 83 84 85 86 87 88 89 90 91 92 0 0 93 94 0 95 96 97 98 99100101102103104105106107108109110111112113114115116117118119120121122123124125126127128129130…	CTGCGTCCAAGGCATCGCAGCGGAGAAGAGCGCTTGGGACAAAGGCACCTTCGCCGGCGTCGAAC*TTGAAGCCGTCGATTCCAGTTTCGTGTTGGAGTTGGCGGAGCTTGGACTGC***CACCAATCCCGCGCTTCCGGTTTAAAGACATTGAGTAAATGA*CCCTGGCCTTGCCACCATTCTACTGGCCGTTTACCGTG***GCCGAGAAGGAAGCCGCGGTCTCGAG**********CTTCGGCAAAGTTGGTACTCTCCTCGGTGATAAATGGCGGGATCCAGAGCGTTACGA***GAAAGCCGCGGGCATGCAG******GGCATCGACCAGTT***GTCGCGGTTCCGGGAACTTGTTCGGATCGAAGCTTGTATCGCCGTAGTTTCGCTGCC…
1	322917	323431	5.46114	9	7 8 9 10 11 12 13 14 15 16 17 18 19 20 21 22 23 24 25 26 27 28 29 30 31 32 33 34 35 36 37 38 39 40 41 42 43 44 45 46 47 48 49 50 51 52 53 54 55 56 57 58 59 60 61 62 63 64 65 66 67 68 69 70 71 72 73 74 75 76 77 78 79 80 81 82 83 84 85 86 87 88 89 90 91 92 93 94 95 96 97 98 99 0 0 0 0 0100 0 0 0101102103104105106107108109110111112113 0 0 0 0 0 0 0 0114115116117118119120121122123124125 0 0 0 0126127…	TCTAGAG******TTTCCGTCCTCCAAGCCCCAGAGCAACGAGCCGGTAGCGCAGAGCGCACCGTCTCGATATATATGGTACGTTGCAAGCGCCACCGTCACGCGTACAAGCAACTCGCGCGGCTCGTGCCGCAAAATGTACCACTCACCCGCACGCTCGGTAACTTTGAAATAGTTGCCTTCATATACCTCTTCTTTGACTTGAGTTTGCAGTACATTGGACTGTACCGCACGCGACAGCAGTGCGGCAGCGCCCACAGCGGAACTCAGTGTCCGGGCAAGCACGGTGCCGCCTGCAAACGCAGCTGCAACGTTCGC******AGCTAACACGTCCGAGTTTCTCGGCAGCGACCCGCAATGCT********CTAGTTTCTGAGCGTCGCCCTCCTGA…
1	324159	324586	11.2899	13	85 86 87 88 89 90 91 92 93 94 95 96 97 98 99100101102103104105106107108109110111112113114115116117118119120121122123124125126127128129130131132133134135136137 0138139140141 0 0 0 0 0142143144145146147148149150151152153154155156157158159160161162163164165166167168169170171172173174175176177178179180181182183184185186187188189190191192193194 0 0195196197198199200201202203204205206207208209210211212…	CGATGCACACTTTGCTTGGCATTCTCGTCTCGTTTGAGCACGGCATCTGTGCACGCTTCGCACTGG***TGGCACTCGACCGTC*ATTGGAGCTCCTCGAATGCTCACGAAACCTCCTTCTTCGAAGACGACCTCCA***GGTGCGACGGGA**CTCGCTCCACCGCTCC*TTAGGTGGCCCCGACGGGTATCGGGGGCTTCACGCGATAGACGTCTCCGTTTCC******GCTGCTGA*****GGGATCCCGT************CGACGATGTCGTTGTCCGCTGGACACTTGAGCGCGCGCTATTCCATTCGACAGAGTAATTGTGGAGCGCGATGCTTCATACGATGA********AACAGGTGTCGAAGAGAATATCCAGGCAGCAGAGCAAAT…
1	324852	325345	10.2954	15	37 38 39 40 41 42 43 44 45 46 47 48 49 50 51 52 53 54 0 0 0 55 56 57 58 59 60 61 62 63 64 65 0 66 67 68 69 70 71 72 73 74 75 76 77 78 79 80 81 82 83 84 85 86 87 88 89 90 91 92 93 94 95 96 97 0 98 99100101102103104105106107108109110111112113114115116117118119120121122123124125126127128129130131132133134135136137138139 0 0 0 0 0 0140141 0 014214314414514614714814915015115215315415515615715815916016…	CGCAGCGCCCGCAAGTGCCCTTGAACCAGAGAGATCGGAAACTGTCAGCATGCGTCATTGGCGCCTGCTCCACACGGGCAAAGGAAAAACCTGGAGG**CCTCTGCATACGAACCGGATAATCATAGCGATTGGTGTACGAGCCCTGGTTCGAGTGCTTTGCGAATCACCTTGAGTCTGGTATCGTCACGAATGCCAGCGGTGA**GCAGTCGATGCAGCCAGCTCGTGAGAACGACCGTGACACCTTTGACCATTTACCAAACTCGTAAACTCTTATTACTGGACTTTGAATCTCGAGCCGGTGCA**CGTTGAGTTTGGAAACATCTAGAGTCAG***GAACAAGCGAGCAGTTCAGGGCTCCGTATCTAGTCTGCTACATGTCAGCGCAGCATCCT…
1	326349	326940	6.48573	1	25 26 27 28 29 30 31 32 33 34 35 0 0 0 0 36 37 38 39 40 41 42 43 44 45 46 47 48 49 50 51 52 0 53 54 55 56 57 58 0 0 59 60 61 62 63 64 65 66 67 68 69 70 71 72 73 74 75 76 77 78 79 80 81 82 83 84 85 86 87 88 89 90 91 92 93 94 95 96 97 98 99100101102103104105106107108 0109110111112113114115116117118119120121122123124125126127128129130131132133134135136137138139140141142143144145146147148149150151152…	CAGTGGAGCGCCTGGGCGCTCTCGTTGCCGAGATTATGCATGGTGGCGAGCCGACTCCGCCGTCACTCTTCTTTGACGCAAATGTGAATTCCGAGTTCACGAAACGTGTGGGTACCGCTCTGGCACCCGACAAGTCCATGGAA*******TCCGCCGCCGGCGCCGCCTGGCAGTCTTTTGCGTCGCGTCTGTGTTCACCGGTGCCT*CTGACGCAACCGCTGCGGTTGTTCAAGTCACCGAACGAGCTCGCATTGATGCGTCGTGCCGCTGCAGTTACAGCGGATGCATTTATCGACGCGATGCAGCGCACTAGCGCCGGACTTGGTGAATGGCAAATCGCTGCGCGCATGGCCTATACCATGGGGTTTCGTGGCGGCCCCAGCGCTCGCCTTGCGTT…
1	327740	328253	5.24743	8	94 95 96 97 98 99100101102103104105 0 0 0106107108109110111112113114115116117118119120121122123124125126127128129130131132133134135136137138139140141142143144145146147148149150151152153154155156157158159160161162163164165166167168169170171172173174175176177178179180181182 0 0 01831841851861871881891901911921931941951961971981992002012022032042052062072082092102112122132142152162172182192202212222…	GCCCCGAATCCATGAGATACTTTTGAATGATGATCGAAGCGTTCAAGTCGGGGTGCAGAGCATGCCAGCGCGCATCGTTGCTGGTGGAATCATACCGCACAGAGCCTCTGAACTTCGATTGTCTCGCCAACTGACGTTTGTTCCGTCGACCGTAAACTGTCTCGTGGACCCGTCTCTGTT**TCATTGTTGTCTTCTCTGTGTGCCCCAGCATACATCCCGTGCTCGTGATACCTGTAGGTTATCCAGGACGCATCCAGGGGAATCGTGCACAACCGATTCTTGCT*ATCGTTGGTCGCTCTCAGCCAGCAAGCAGGAGT*GCACTTGCTGCGTGGACCAGGATGTATAGCGCAACGCGCGACTAGAAACCGACGTGACTTTTCGGCCAGTTGCTTTTT…
1	328606	329088	5.11211	7	109110111112113114115116117118119120 0 0121122123124125126127128129130131132133134135136137138139140141142143144145146147148149150151152153154155156157158 0 0 0159160161162163164165166167168169170171172173174175176177178179 0 0 0180181182183184185186187188189190191192193194 0 0 0 0 0 0 0 0 0 0 0 0 0 0 0 0 0 0 0 0195196197198199200201202203204205206207208209210211212213214215216217218219220 022122…	TGAGGTGTATACTTATTGATATTCTCTCGCTCTTC*****ATATTCCCTGCAAACTGCTTTCCATATTCTCCCTGGGAACAAGAAAATATGAATGTGCTCCGCCAATGCACTTCCAGAAGTTTAATGAATGCTCCTTGCAGTAAAGCATGATGTGCGGCGATGGAACGGGCCTTGAAAGGATCTCTGGAATAAAATCGA************AGTCAAGCTTGATGAGGATCGGGCGC**TCGGACTCGGGAATGCGTCTGCTTTGGCTATGGAGGGCTCTTCTTTAGATCTCTTTGCAATGTACGGCGCAAGGTGGGCGTCATGTTCCGAGCATCCTTTGGATATGACGCATCTCTCTGTGTGCGAGGCGGGACCGTACACTATGAGCTTGGACGAGGT…
1	330015	330505	5.88159	14	108109110111112 0 0 0 0 0 0113114115116117118119120121122123124125126127128129130131 0 0 0 0 0132133134135136137138139140141142143144145146147148149150151152153154155156157158159160161162163164165166167168169170171172173174175176177178179180181182 0183184185186187188189190191192193194195196197198199200201202203204205206207208209210211212213 0 0 0214215216217218219220221222223224225226227228229230…	GATCCCTGAGCGTACAACCGGCTTTTGACGATAGAAAAGGCTCGTTGGAATGAAGTCGACCCAGGGCGACAGGCTGATTCGAAGGCCAGCTCAACGCCAATGCCAGCTGC**GAGCTCCTTGAAAG*ATTTCGAGTCGTGCAGAGAGATGCTGTCGAAGAGCAGGAAGTACGTAAACAGTACTCTGTCACGAAGAATGCTTTGATCAAGGATGAGGCGC**TGAAAGATGCTGTCTGTTCGGTGGTTC***ACTGGCGAA*****************TACACCACTGAATCGCCATCAGGGCGGTTGGTGTCGTGATTCTCGCTTGCCGCTTCCTTACGAACAGTTATTTGTTCGAGCTGAGAGCCCACATACAGGTCTAGACCGTTTCCGCCGAATCA…
1	331324	331656	8.21228	11	11 12 13 14 15 16 17 18 19 20 21 22 23 24 25 26 27 28 29 30 31 32 33 34 35 36 37 38 39 40 41 42 43 44 45 46 47 48 49 50 51 52 53 54 55 56 57 58 59 60 61 62 63 64 65 66 67 68 69 70 71 72 73 74 75 76 77 78 79 80 81 82 83 84 85 86 87 88 89 90 91 92 93 94 95 96 97 98 99100101102103104105106107108109110111112113114115116 0 0117118119120121122123124125126127128129130131132133134135136137138139140141142…	ATGCTCGT***GAGAAAGTTCATACATCCCGGGGGCTTGCCAGACTCATTGATGCACTCTACTTGTAGCAGACT*AGATACGGAGCCCTGAAC**TGCT***CGCTCTGTTCCTGACTCTAGATGTTTCCAAACT****CAACGTGCACCGGCTCGAGA**TTCAAAGTCCAGTAATAAGAGTTTACGAGTTTGGTAAATGGTCAAAGGCGTCACGGTC*ATTCTCACGAGGTGGCTGCATCGACTGTTCGCCGCTGGCATTCGTGACGATACCAGACTCAAGGTGATTCGCAAAGCACTCGAACCAGGGCTCG*TACACCAATCGCTATGATTATCCGGTTCGTA*TGCA
1	331944	332286	7.05769	11	17 18 19 20 21 22 23 24 25 26 27 28 29 30 31 32 33 0 0 0 0 0 34 35 36 37 38 39 40 41 42 43 44 45 46 0 0 47 48 0 0 0 49 50 51 52 53 54 55 56 57 58 59 60 61 62 63 64 65 66 67 68 69 70 71 72 73 74 75 76 77 78 79 0 80 81 82 83 84 85 86 87 88 89 90 0 0 0 91 92 93 94 95 96 97 98 99100101102103104 0105106107 0 0 0108109110111112113114115116 0 0 0 0 0 0 0 0 01171181191201211221231241251261271281291301311…	GAG**AGACGTCTCCAGGGGCTCCCGTCTGTTCCGCTTTCACCGGGACAGGGCCATGGACTCGGACCTGAGTCTACGCAGCGATCCCGATGTCAGTGGAGTGTGTGTCACCGCTCGCTACAGAGGGAGCGTACAAGGATCCAAGTCTCTGGACTTGCTCTGCTGCCTGGATATTCTCTTCGACACCTGTTTCATCGTATGAAGCATCGCGCTCCACAATTACTCTGTCGAATGGAATAGCGCGCGCTCAAGTGTCCAGCGGACAACGACATCGTCGACGGGA*******************TCC**************CTCAGCAGCGGAAACGGAGACGTCTATCGCGTGAAGCCCCCG****ATACCCGTCGGGGCCACC
1	333211	333730	5.62436	8	102103104105106107108109110111112113114115116117118119120121122123124125126 0 0 0127128129 0 0 0 0 0 0 0 0 0 0 0 0130131132133134135136137138139140141142143144145146147148149150151152153154155156157158159160161162163164165166167168169170171172173174175176177178179180181182183184185186187188189190191192193194195196197198199200201202203204205206 0 0 0 0 0 0 02072082092102112122132142152162172182192…	TCGGGAAGCGTGTTGGTGCGCTCCGGGGAAGGTGGCCTCAGTGCGCTCATCGTTGAACAGAACATAAACCA***CTGGGAGTCGGGGCGTATCGCAGCAAGACGACGCGTCGTCGTACATTATAGGGGCCGGGAGCTCTCAGCGCTTTCGC**TTTATCGCGAGCTGGACCAGAGTGACTATGTAAGTGAGCGACCGAGAGCTAAGGATTTTGTTCGCTTGCTTGAAACAGGAACAGGAGCAT*GGCAAGGTCGAGCAGCGTACGTCTATGCCCGTGATCAGCGGAAGGATGCCCACTTCAACACGGACGCCAGTTTGAGCATCGAGGAGCTTTCAATGGATGGTGTTGATGCTGGTGTT****CCAGCGG**************TTGTTACGCG*AGT…
1	335123	335621	5.7942	9	9 10 11 12 0 13 14 15 16 17 18 19 20 21 22 23 24 25 26 27 28 29 30 31 32 33 34 35 36 37 38 39 40 41 42 43 44 45 46 47 48 49 50 51 52 53 54 55 56 57 58 59 60 61 62 63 64 65 66 67 68 69 70 71 72 73 74 75 76 77 78 79 80 81 82 0 83 84 85 86 87 88 89 90 91 92 93 94 95 96 97 98 99100101102103104 0 0105106107108109110111112113114115116117118119120121122 01231241251261271281291301311321331341351361371381…	TGGATACGTGACGCTCCATGGCTGTGTTTCCAT******TGAACGACATTGCAA***GCGTTTCATCGAGTAGACTCCTTGGATATGTGACGCTCCATGGCTGTGTTTCCATTGAACGACATTG********CAAGCGTTTCAT**CGAGTAGACTCCTT**GGATACGTGACGCTCCATGGCTGTGTTTCCAAGTGAGCCCGATCGCTAGAAGACTGCAGCGTGAAATGCCAAGCAGGGAGCCGC**********************TCCTGGAGCGCTGGCTCTGGCTAATGTTCGAAAGCAGCT**TTCGTCTACTGTTCGGAAGACTGCTTCGACGAGTGCTTGCACTCG*CACTCCCACGCAATCGCTCTAAGCGAGTCAGCAGCCCAGAGAGG…
1	336092	336599	5.89166	2	14 15 16 17 18 19 20 21 22 23 24 25 26 27 28 29 30 31 32 33 34 35 36 37 38 39 40 41 42 43 44 45 46 47 48 49 50 51 52 53 54 55 56 57 58 59 60 61 62 63 64 65 66 67 68 69 70 71 72 73 74 75 76 77 78 79 80 81 82 83 84 85 0 86 87 88 89 90 91 92 93 0 94 95 96 97 98 99100101102103104105106107108109110111112113114115116117118119120121122123124125126127128129130131132133134135136137138139140141142143144145…	TGCGGTATAGTGCT***CCGCTGCGGTTGCAGCAAAGCTCGAAC***ACATCCAAGCGTAAGAAAAGCGTGCTAGCGGGTCTGA*********TCACGAGTCACCTCGGCAAACGAGGACTGGCTGTGATGTCGACGCGAAACGTGCT***GCTGCTCACCACGG**GCTCAGCACTTGCTAACGGATCCGCGGTTCTAGT***ACAAGCCCTGGACTCAAAAGCAGATACTGACGCCCTC****ACAGCGTCCTACTCG*GCGTTGACGATAGGCGACGAGGCGAAAGCACCTAGCCAGGAG*TTCAGCGCGCAACGATCGGTCTCTGTGTTGCTCTGGTTCGACGACAACGTCGCTCCGAATGCCCTGGTTGTAGACCCGGAAACCTATCGGCTCTT…
1	336582	337104	5.11662	4	4 5 6 0 7 8 9 10 11 12 13 14 15 16 17 18 19 20 21 0 0 22 23 24 25 26 27 28 29 30 31 32 33 34 35 36 37 38 39 40 41 42 43 44 45 46 47 48 49 50 51 52 53 54 55 56 57 58 59 60 61 62 63 64 65 66 67 68 69 70 71 72 73 74 75 76 77 78 79 80 81 82 83 84 85 86 87 88 89 90 91 92 93 94 95 96 97 98 991001011021031041051061071081091101111121131141151161171181191201211221231241251261271281291301311321331341351361…	TCGAAGC**ATCTACTGCACGATGGAGGAGACAACGGCAGCGCT**********GCTGCGACAGCGAGTTGATCCTTCGGT*CGACATACGCACCGAGCTCGT***GCGACACATACGCTGG**********AGCGCCGCGGGTCGTCTGCTCTGCCAGGGCGG**CTGGCTCGTTGGTGTACCT*****TTCATGGGCGTTCTCTTGAATATCTGCATTCGGGGCGTGAACATCCGGTTATCCCAGCGAAATGCAGCAATGATTGCGGACAGCGACGCAGCAGGTGTCACTGGGGAGACTCGCGATGGTTTCCAGCTCGACGCGCGTACTCGTATCATGCTGCAGACGGAACCGTTGCGGACGTGCTCTGTGGAGGGCGCTCCAGCGCTACACACAGA…
1	337993	338553	5.95271	10	38 39 40 0 0 0 0 0 0 0 0 0 0 41 42 0 0 0 0 0 0 43 44 45 46 47 48 49 50 51 52 53 54 55 56 57 58 59 60 61 62 63 64 65 66 67 68 69 0 0 0 0 0 70 71 72 73 74 75 76 77 78 0 79 80 81 82 83 84 85 86 87 88 0 0 89 90 91 92 93 0 0 0 0 0 94 95 0 96 97 98 99100101102103104105106107108109110111112113114115116117118119120121122123124125126127128129130131132133 0 0 0134135136 0 0137138 0 0139140141142143144145 0…	ATCCTGTTGTACGGACCTCCGGGCTGCAGCAAAACGCTGCTCGCTCGTGCTGCCGCCGCTGAGAGTCGTCTACCCATGCTGATGGTCCGAGGCCCGGAACTCTTCAACAAATACGTGGGCGAGAGCGAAAAGGCAGTGCAACGCGTATTCCAACGTGCTCGTGCCGCCGCTCCATCGTTGCTCTTCTTCGACGAAATTGACGCTCTGGCCACGAATCGTTCCCGAGCGGCTTCCGACGGATCCACGGGAGCAGAAGAGCGTGTTCTTGCGCAACTCTTAACGGAACTTGACGGTATTGATCCACTCCGCGATGTTGTGGTGCTCGCGGCAACCAATCGACCGGATCTTTTGGATGAGGCGCTTCTACGACCCGGTCGCTTCGACCGGTTGGTATACGTG…
1	338809	339335	5.27421	9	8 9 10 11 12 13 14 15 16 17 18 19 20 21 0 0 0 22 23 24 25 26 27 28 29 30 31 32 33 34 35 36 37 38 39 40 41 42 43 44 45 46 47 48 49 50 51 52 53 54 55 56 57 58 59 60 61 62 63 64 65 66 67 68 69 70 71 72 73 74 75 76 77 78 0 0 79 80 81 82 83 84 85 86 87 88 89 90 91 92 93 94 95 96 97 98 99100101102103104105106107108109110111112113114 0 0 0 0 0 011511611711811912012112212312412512612712812913013113213313…	CTGTACCGCTTGCTGGGTCATGG**TGGATCCGGCTTGGCGCCGGTATC**ATGCGCCAGAGGCAGCAACGCTGTGAATCCTATCCTCATTGGTTGCTGCTCCTCCGCATCGGGAGCGTCTGTTCAGATCCAAGGCCCCTAGCACCTCATCGATTGGAAATGCACCGTCCATATATTTATGAGCAAGTTTGCTGTAAGGGCGCTTTCTAGCCTACCGCCGA***********GAATTCCCGCTAGCCGTCCCTTGGAGCACCGTATCGTAGCGCTCACTACAGACTCGGCAACAGGGAGCAAGGTCAGTGCTCGTGGTAGCGGTTGAAGACGGCTGCGCTGTAGACGCTCGGCGAGCCTGCAGCGGTGGTTGAAGCATCTGCTGTTTAGGGTCGAGCGT…
1	339567	340149	6.00285	17	33 34 35 36 0 0 0 0 0 37 38 39 40 0 0 0 41 42 43 44 45 46 47 48 49 50 51 52 53 54 55 56 57 58 59 60 61 62 63 64 65 66 67 68 69 70 71 72 73 74 75 76 77 78 79 80 81 82 83 84 85 86 87 88 89 90 91 92 93 94 95 96 97 98 99100101102103104105106107108109110111112113114115116117118119120121122123124125126127128129130131132133134135136137138 0 0 0 0 0 0 0 0 0 0 0 0139140141142143144145146147148149150151152…	CGCTGTGCGCGTGACCTACTGGCATGCGTTGGGCGGTGGTGTTCACACCAGTGGTGCATGCGTTCAGAGAAGCAGCACCCGCACGAATGCGTTGTCACCAGCGGACCCTATCTGAAAGGTACCACGGAA**AAGCGTACGAGTACGTTGGTGCGAT*******TTCTGTTGCAAGCATGAGGACGCTTCTGGTGCGTTCCGC***ACAGCGTGATCTGCGACGCTGC**GAGCCGCTATTGGTATTACCGACATGGAGCGCGCGCGCGCTCTCTTTCATTCACTCTCTGGATAGTCCGTGCCATGCCAGTGAACATCTTCA*CGATCACGTGAAAGCAAGTTGCACCGGCATCTGTGCAAGGTCTCCACGGGTGACGAGAATCGCTGACGCGGTTGTCG…
1	340444	340966	5.24575	4	3 4 5 6 0 0 7 8 9 10 11 12 13 14 15 16 17 18 19 20 21 22 23 24 25 26 27 28 29 30 31 32 33 34 35 36 37 38 39 0 40 41 42 43 44 45 46 47 48 49 50 51 52 53 54 55 56 57 58 59 60 61 0 62 63 64 65 0 0 66 67 68 69 70 71 72 73 74 75 76 77 78 79 80 81 82 83 84 85 86 87 88 89 90 91 92 93 0 0 0 0 0 0 94 95 96 97 98 99100101102103104105106107108109110111112113114115116117 0 0 0 0 0 011811912012112212312412512…	TTCGTGAGCA*GTCCATTGCAC***********TGTGCACGCTCAAAAGATGCATTTCGCAGTGAGCCAACGCGGCCCCTAAAACTCTATGGCCGCACTCAGTGGTTGCCACTGGCCTGACGCAAGCAACGACGCTGTTTGTCTGTACCGGTGTCACAGAGCGGAGCAGTGACGAGAGGCTATCCGCCGCGCCGTCGATGCAAGGGCGTGCGTTCGATGAGCATACA********TGAGGCAAAAAAGGGTTTTCTGCTCCCTGTCGAAT**GTGACGGTGAACGGTGCACCAGCGGTTTCATATTACTGGTGCTACCTTTATCACCGC****GAAA******TGCAGCAAGTCACCTGTAGCATTCAACCGATATAGATTGCATGCAGAGCAGCGC**…
1	341757	342338	5.36048	10	31 32 33 34 35 36 37 38 39 40 41 42 43 44 45 46 47 48 49 50 51 52 53 54 55 56 57 58 59 60 61 62 63 64 65 66 67 68 0 0 0 69 70 71 72 73 74 75 76 77 78 0 79 80 81 82 83 84 85 86 87 88 89 90 91 0 0 0 0 0 92 93 94 95 96 97 98 99100101102103104105106107108109110111112113114115116117118119120121 0 0122123124125126127128129130131132133134135136137138139140 0 0 0 0 0 0 0 0 0 0 0 0 0 0 0 0 014114214314414…	AAGGAACATAGAGA*****GAACGTGCTACCGCTATCGCCTATTGTTTTGACACTGTCAGAGACGAAACCCTGCGT****CGTAAAGCTGCACGATAAACTTGCCAGTCATCCCAGCAGCGGCCACCGCTACAAGACCACTCGGAATAAACTTTTTGCTCCGCAAGTATCTACTGAGCATGCTAACAGTGAGCAACGCCGAGAGTACTGTTGCTATAACCGGTTTCTCGGGCTGCATGTTCGCGGCAACCGCGATGCCGGTGCC***AAAGCCCACGCCCGCTACCAGCGACGGTGTCGAG***********CGCTTCCGTACGTAGCCCGCGACGCCTGCGAGTGC**CACCGCTATACCAAAACCTGTCGCGGGTTTATCGATTGCATCCCAGTCGA…
1	342775	343266	5.90918	7	104105106107108109110111112113114115116 0 0 0 0 0 0 0 0 0 0117118119120121122 0 0 0 0 0123124125126127128129130131132133134135136137138139140 0 0 0 0141142143144145146147148149150151152153154155156157158159160161162163164 0 0 01651661671681691701711721731741751761771781791801811821831841851861871881891901911921931941951961971981992002012022032042052062072082092102112122132142152162172182192202212…	GTGGATGCAGCGAGCAATGACGCGAACAAAGGCGGCCGATTCGAGCGAGCTTGCGACGCTCGTCGAGACACTGACTTGTTGGGCGACCTGCGA*********CGCACGCGCTCTGGTTCCTCTGCTTGCGTACTTTGCAGGCACCGCAGTGGATGCTACTGACGACCGGCTCCAGCATGAGCTACGTGAACGCAGTTGGTCGAT*******CCTAACAGCGGACACGTCGAGCATGGCCGAGCGACTCCTTGCCACCGAGGCCCTGAGCATGCTCGCCATCGCGGATCCCAGTGCCTTGTTGTACAGGGCGTTGGATGCT*CTTCATGAACTGGAGGAGCGTGCCCTGAGTCGGTGCTCTGAAACCCCCGAA*GCGCCCAGACATGACACAGATGATGC…
1	343502	343960	5.73594	20	65 66 67 68 0 0 69 70 71 72 73 74 75 76 77 78 79 80 81 82 83 84 85 86 87 88 89 90 91 92 93 94 95 96 97 98 99100101102103104105106107108109110111112113114115116117118119120121122123124125126127128129130131132133134135136137138139140141142143144145146147148149150151152153154155156157158159160161162163164165166167168169170171172173174175176177178179180181182183184185186187188189190191192193194195196…	GCATTGCACCGCCTGCTTTACCAGGCGTGTTGCCGAGTCGGGATCGCTG*******CAG**CAC***CGTCTGTGGAACG**CTACTTGGTGACGTATGTGGCAAAGCGTCTTACGAATCTGAATGAGAGC************GCAAGCTCC****CAGACGAGCTGGTGCAA*GCTCATCATCGCCGTTTATCGATCCCCAGCAGCGTGTGCGATGCTATCGTCGGGTATCACGCAGGCGTTGGCAGAGGCGCTTCGCGTTCTCCTTTCCCAGAATGACGTCGCTTTTAGGGAGCAGAAGACCTGGGCGGCACGAGCACTTGTCGTGATGGCGGGTACAGCGCGGGATGCACACGCGCTGGAATGGGTTGCCCGCCGCATCCAGCGCGATAGAGCGTT…
1	344395	344900	5.30138	8	104105106107108109110111112113114115116117118119120121122123124125126127128129130131132133134135136137138139140141142143144145146147148149150151152153154155156157158159160161162163164165166167168169170171172173174175176177178179180181182183184185186187188189190191192193194195196197198199200201202203204205206207208209210211 0 021221321421521621721821922022122222322422522622722822923023123223323423…	CAGCGCTTCGGCGTCGTCGATCGAAGCGCTCGT*TCAGCGGGTTGTGGATGCAAGCCCGTCACCCAGCCCTAGCTC**AGAGCAATGGAGCAGTGACGACGATTCCGAGGCATCCTCCTGTTCCTGAGGAGGAGCCTGCAACACTACATCCATGAACCGGATCGACAACGCCGTGTGTTTATCAGCAGCACTGCATGCAGCAAGCGGATGTGTGCTCCGCATTCAAGGTGCTGCGAGGACGCTTGTTTTCTCACGGAAATGCCGGACGCTCCATGCGTATGGACCCTGATATCGACGCACTTGATCTGTGGTTAGATGTATCCAG**AACTAAGCGTCTCCGGATGTTGCTTCATGTCGCACAGGCAATTGTCCGTTGGTGCATCCAGTCCGGAATCCG…
1	344850	345390	5.82518	5	27 28 29 30 31 32 0 0 0 0 33 34 0 35 36 37 38 39 40 41 42 43 44 45 46 47 48 49 50 51 52 53 54 55 56 57 58 59 60 61 62 63 64 65 66 67 68 69 70 71 72 73 74 75 76 77 78 79 80 81 82 83 84 85 86 87 88 89 90 91 92 93 0 0 0 0 0 94 95 96 97 98 99100101102103104105106107108109110111112113114115116117118119120 0 0 012112212312412512612712812913013113213313413513613713813914014114214314414514614714814915015…	CGTCTGGAATCATCATCAGCTGCAACAGATAGACCCAGAGGTGCATCGTGCAGGACGGTACCTGGATCGCTTCCAGAGCCTACGACACGCCGTCGACGCGAACTCGTTGC***********GCTGAT*ATCCGCAAGCGTTTCG****AGACCGTTCTCGATGACCTCAAGTGCGATGGTGACGACGACA**GCTCGTACACCCCCCGAAGGAACACCATCCAACGC*GCACAAGCTCGACACTGACCGTGATCACTGTGCACCGAGACCATATTCAGACACAAGCTCGGCGCGTATCGTATCGACTGCATTGATATGAACCGGACCATGCATCATCGTCGTGATTCGCATCGTGAGGCAGAGGTCC*GCTCC***********TGAGCGTCCCATCGT…
1	346195	346612	15.5857	13	133134135136137138139140141142143144145146147148149150151152153154155156157158159160161162163164 0 0165166167168169 0 0 0 0170171172173174175176177178179180181182183184185186187188189190191192193194195196197198199200201202203204205206207208209 0210211 0212213214215216217218219220221222223224225226227228229 0230231232233234235236237238239240241242243244245246247248249250251252253 0 025425525625725…	GAGCCTCTTTGC***GCCCGTTGGAGCGTCGATACTCGACAGTGATCAAATGTTTCTGGTTTCCACCAGATAACCTCCAGCGGGTGTCGTGCTGCGGTGCATGAACGCTTGCGTCAGTGCTCGG***CATACGCCTTTGACTGGTACCGGTGGCTACCCTGGTTGTCCTTTTCCGGTCCCGCGTCCGATGGTCTGCCGTACGATTACGGGCTTCTCCTGGTCGATGCGCTTGTCGCGTACGCTCTCTGCTGTACGAGCAGCTGCAAGATATTCCAT********CCAATTCGGAATTAGTGGAACGCAGTGTTATCCATGGTCGAGTG*AGCACCGAAATGAAAATCCAGCAAGGAGAACAAGTCGAGAAATATCGATCCTCGTACGCGCCCTTGTTGC…
1	346892	347383	10.2739	15	53 54 55 56 57 58 59 60 61 62 63 64 65 66 67 68 69 70 71 72 73 74 75 76 77 78 79 0 0 0 0 0 0 0 0 0 0 0 0 0 0 80 81 82 83 84 85 86 87 88 89 90 91 92 93 94 95 96 97 98 99100101102103104105106107108109 0110111112 0113114 0115116117118119120121 01221231241251261271281291301311321331341351361371381391401411421431441451461471481491501511521531541551561571581591601611621631641651661671681691701711721731…	GCGTTTCTTG*GAAACGCCAGTATCGAAAGTTTTGAAGCAGGCACAACACAGGCATGCCGCACGTCAACGACGGAGACCATTGGCGGCTTATGTGTCATATTTTAGACAACCATATGCGTTCTTTTACGGACTCCTGATGGAAAACGTCACGAAACATCTTGGTTCCGGTGACGTCAAGAACACCAGCAGCAAAGCG**TCGAAGGTGCCACTCCAGAAAAACAAAGCCACCGAGAATCCAAAACCAACATACGCATCCGAAAGCCCTCTGTTGCGGTACTTCAGTTCACGGCGCTGTTCATCTAAGGAGCTGTGCGGAAACGCAATGGAATAACAGGAAAAGAGCGCGCAGTTCAGT*******GCTCCACTTTAAACTGAAAAGTTTTCAAGCACGT…
1	347791	348359	5.18996	10	38 39 0 40 41 42 43 44 45 46 47 48 49 50 51 52 53 54 55 56 57 58 59 60 61 62 63 64 65 66 67 0 0 0 0 0 0 68 69 70 71 72 73 74 75 76 77 78 79 80 81 82 83 84 85 86 87 88 89 90 91 92 93 94 95 96 97 98 9910010110210310410510610710810911011111211311411511611711811912012112212312412512612712812913013113213313413513613713813914014114214314414514614714814915015115215315415515615715815916016116216316416516…	ATGCTGGGGTTTTGCGCCGGTTGGGCACGTCCCCGAAGCACACATCGACGACGCTCTTTACCTTCGGACGCATGGGCGCTGACCCCTGACCCGTTGGCTCGACAACAGCA**ACG***CACTTCATATGCGGAAAGGAGCGCCGCCAAGCGTGGATGCACCCGGTGGTTGCGAGCGGCGCAAGCTGGGGATCCTGCAG******CCTGCCCGGCGACGTCGACCTCGTTGCAGGCAAGTACGAAGCTGATCCACACCGCTGGGGTAGAGCGAGTGTACCTCGT******CCGCTGCAGCCGCGTTTGGGTCCCGCCAGCGTGCCGGACGCGTGCTGCTGGGCTGCATCTTGCTATGCAGCCGGTGGCAGCGTCGCCTCCCTCTGGACAAGTAACAGGGG…
1	348320	348838	6.08952	4	18 19 20 21 22 23 24 25 26 27 28 29 30 31 32 33 34 35 36 37 38 39 40 41 42 43 44 45 46 47 48 49 50 51 52 53 54 55 56 57 58 59 60 61 62 63 64 65 66 67 68 69 70 71 72 73 74 75 76 77 78 79 80 81 82 83 84 85 86 87 88 89 90 91 92 93 94 95 0 96 97 98 99100101102103104105106107108109110111112113114115116117 0 01181191201211221231241251261271281291301311321331341351361371381391401411421431441451461471481…	TGGATCCCGACTACGCAGACCAGCA**GCGTGCAGGTACGCGGCCAGCAGGCCTCAAGACCAGAGTCCGACAACCAGCTGAACTGGACCAGGTCTCTGGGCCAGCGGC********AAGTACAGACACGCCCAGTGCAGACGACAGCGAGCGTGTCGGGCTCGGTGA*GACGCTGCGTCAGCTCAACAAACGTTTACGAGAGCTCGAAACGCGGCTTGCAGAGCAACAAAAGAGCAACCAAGCGCTCGAGCGCCAGAGTCGAGAGCTCGAGCAGCGGTATCG*TGCAGAGAAAGCACGAAGGCAAGCTCTACGGAAAGAGCTTGCACAAATCGAAACAGCCTATCAACAATTGGAGAAAAGACATGAGGAGCAGATGGCTGCCCTGCGATCC*AAAGCA…
1	349024	349549	5.36171	5	32 33 34 35 36 37 38 39 40 41 42 43 44 45 46 47 48 49 50 51 52 53 54 55 56 57 58 59 60 61 62 63 64 65 66 67 68 69 70 71 72 73 74 75 76 77 78 79 80 81 82 83 84 85 86 87 88 89 90 91 92 93 94 95 96 97 98 99100101102103104105106107108109110111112113114115 0 0116117118119120121122123124125126127128129130131132133134135136137138139140141142143144145146147148149150151152153154155156157158159160161162163…	GC*CCGACTCGAACGACAGAATGCGCAGCTTCGCCAGCAGATCC*AGGCGTGGATAGAGCATCACCGGGCATCCATTCCGTTCCCGGATGGTGCACCGAATGA*CGCTGGATCATC****AGCAGCAGCAGCAGCAGCAGCAGCAGCAGCAGCAGCAGCAGCCCCTGCGAC**AAGTGCTACGAAACCGGAGAAGGGGCCCTCGGAGTCGGTAGCGTCCGAGACGCCACCTGCCAGCCCCGATGCGTCGTCGAGGATCCCGAGGCATCCGGGATTCTCTGGGCCTGCAA**************CGAGCCGCAAAAGGCGAATCCGCGTCGATGCAGTCGATCACGTGCTCGAAGTGGGTTTCTTTCGGCAGGAGTTTAACGCTCCTGATACGACATCGT…
1	350400	350977	5.98712	10	38 39 40 41 42 43 44 45 0 0 0 0 0 0 0 0 0 0 0 0 46 47 48 49 50 51 52 53 54 55 56 57 58 59 60 61 62 63 64 65 66 67 0 68 69 70 71 72 73 74 75 76 77 78 79 0 80 81 82 83 84 85 86 87 88 89 90 91 92 93 94 95 96 97 98 99100101102103104105106107108109110 0111112113114115116117118119120121122123124125126127128129130131132133 0134135136 0 0 0137138139140141142143144145 0146147148149150151152153154155156157…	ATCGAGCAATATGGTATTCGGGACGCTGTGTCCTACCAGGTCTGCGGGTTGCAAAGCTCGTTGCGGAGCCTCATGCCCAGGTTCGCTATCGACAGGTGTGCTCGTTGCCGCGAACCACAGCGCGTCGGAAGCATCGTTTGCAC*****AAACCGATCCTGGTTGCAGCTGGATATCTGTGGAGGTTGCTGGATATGCT***TCTTCTTCTTCTTCTGCTCCTTCTTCTTCAGCCGCTGCTGCTGGAATTGTTGTTGTTGTTGTTATTGTTCGCGGTGGTAGTGGTGTTCGTTCCAGCGCAGCCTGCGCATCCTGTTGCCCTCGAGAGCGCCCTGGCTGGTCAAACGGAGCTGATGCTGATGATGTGGCGATCAGGGCTGCTGCCCCTGGGCCCGGGACT…
1	351621	351986	11.5094	11	14 15 0 0 0 0 16 17 0 18 19 20 21 22 23 24 25 26 27 28 29 30 31 0 32 33 34 35 36 37 38 39 40 41 42 43 0 0 0 0 44 45 46 47 48 49 50 51 52 53 54 55 56 57 58 59 60 61 62 63 64 65 66 67 68 69 70 71 72 73 74 75 76 77 78 79 0 0 0 0 0 0 0 0 0 80 81 82 83 84 85 86 87 88 89 90 91 92 93 94 95 96 97 98 99100101102103104105106107 0 0 0 0 0 0 0 0 010810911011111211311411511611711811912012112212312412512612712…	CTTGACCGGAGCCTCTGGCCCGCTTGCCCTGCTCTTATCCCGGTTCGCAGAAG*****CGTTCTCGCGTGCACAGCGTTGCCACCACGTGGAGAATAGGAAACCGGAACGCTGAACAACTGGCTATGCGCTGC********CTCGGGATTTGTTTTGCGAACTTGTTTTCCATGCAGAGTTTTGATA**TTCACAGTGAAGCTATAAGCGTTGACAGACTCATGCGTGGTTTGTGGATTCTCGGACGTCTTTTCGGAGTGGTTCATTCGACGGTTTGCTGTTGGAACGTGTGATGTCAACGGAATCAAGATGACTCGGTACGCTCTCGAGCACGGGTGCA*TGAGATAAGTGATTTGATTAAGCTGTTCATACTTGCAAGCC
1	352321	352644	7.23067	11	12 13 14 15 16 0 17 18 19 20 21 22 23 24 25 26 27 28 29 30 31 32 33 34 35 36 37 38 39 40 41 42 43 44 45 46 47 48 49 50 51 52 53 54 55 56 57 58 59 60 61 62 63 64 65 66 67 68 69 70 71 72 73 74 75 76 77 78 79 80 81 82 83 84 85 86 87 88 89 90 91 92 93 94 95 96 97 0 0 98 99100101102103104105106107108109110111112113114115 011611711811912012112212312412512612712812913013113213313413513613713813914014114…	AACTCCGAATGCAGTCACCACAGCC******ATCGCTTCCGATGTCGAGTTCGGTACCGT****GTTGCACGAAGCGAGCATGCGAGGATCGAAA*ATGCT**CCGCATG*************AT**TTCC*GAT**GTT*****GATTCTTATTCGGTTACTCGTTTCATCATGGACGACATCGTGTTCTAGAAATCCTGTATCGAATGGACCAGCGTTCGCTACCCTCTGCAGCAGATAGAACAGGCTCAAAAG**GGATCGCCCAGAAGAAAGCACGCGATCGAGGGATATCGTAAGGGGTACGGCA**TTGGGGAGGCGCTTCGAGGAGAGGCCCCACGGACGTGTTTCAAGAGCAT***GCA
1	354013	354541	5.53377	1	42 43 44 45 46 47 48 49 50 51 52 53 54 55 0 56 57 58 59 60 61 62 63 64 65 66 67 68 69 70 71 72 73 74 75 76 77 78 79 80 81 82 83 84 85 86 0 0 87 88 89 90 91 92 93 94 95 96 97 98 99100101102103104105106107108 0 0 0 0109110111112113114115116 0 0 0 0 0 0 0117118119120121122123124125126127128129130131132 0133134135136137138139140141142143144145146147148149150151152153154 0 0155156157158159160161162163…	TCGATTTCGAGAGCGTGCCTCGC*******CTGCGTTCGACGCGAGGGCGTACACGTGTCCCATTTTCTCCTCCGACGGTTCCACGTTGTAGGCCTACCCGCGATCGCCGGCCATTCTTTTCTTTGCAGATTGGTGCACTTACCCAAATAAGGCAGTTCGGAGCGGGCATAGTTCTCCGCTCTATCTCTACTGCCAAGTCCGACACTTTTGGGGTTATCGGTGCAACAAGGCAGGTCTCGGTGTGAAACAAAACTGGCTTGGGCGC******TAGCTGCCGGAACAAACCGCCTCGTACAGCATACCGTGCCTCAGGGCGAATACCCCTGGGAGCGGTGCTGAACATCGTAAAGTGCGTTCCAGATAACAAAGACTGTTCAGGGGGGTTTTGGTATCTG…
1	354566	355104	5.82965	1	27 28 29 30 31 32 33 34 35 36 37 38 39 40 41 42 43 44 45 46 47 48 49 50 51 52 53 54 55 56 57 58 59 60 61 62 63 64 65 0 0 0 0 0 0 0 0 66 67 68 69 70 71 0 0 0 72 73 74 0 75 76 77 78 79 80 81 82 83 84 85 86 87 88 89 90 91 92 93 94 95 96 97 98 99100101102103104105106107 0108109110111112113114115116117118119120 0121122123124125126127128129130131132133134135136137138139140141142143144145146147148149150…	GTGAACTCGAAGCTGTCGGTCA*GAGCGCTGCATCGCAGGCGAGTCCGAGCGACGCTGCGTCGCCCGCGGAGCGTCCCAAGCCCGCTTCCTCTGCGAGTGCTTGCTCACACGCGAGCGTGCCGCTCTGGGAGAAGCGGTC****GTTACCTGGATTCCGCATCGA********CACGACACCCGTGGTCCATACGAACGGAAAGGATTCGGGTTTTGGAATTCGCTCGGGCAGTACGCTGTCGTTAGCTTCGCGCTCAGATGCGCCTGGCGACGCGGTGCATATACCTTCTCGCAGGGGTACCCTGAGTAACCTGAGCAGAGCGAACCTAAGCGAG*****CAGCCCTTTGCTATCTCGCC*GACGAAGAAAGAGCTGAGATC****************…
1	355402	355955	6.98497	17	34 35 36 0 0 37 38 39 40 41 42 43 44 45 46 47 48 49 50 51 52 53 54 55 56 57 0 0 0 0 0 58 59 60 61 62 63 64 65 66 67 68 69 70 71 72 73 74 75 76 77 78 79 80 81 82 83 84 85 86 87 88 89 90 91 92 93 94 95 96 97 98 99100101102103104105106107108109110111112113114115116117118119120121122123124125126127128129130131132133134135136 0137138 01391401411421431441451461471481491501511521531541551561571581591601…	GCTGTCGTGACGGCTGGCTCCAGCGCGACACCACGCAAACTGCCCATCTTCGAGCAG**CTCCACCACAGCAT**CGAAATCGATACCGCCCGCCCGCTTGGCGCCAGACCTGCGACACCCAGTCGCGAG*****TGTGTCTCGCCGGAGCGCCAGCGAGACCGCTTTTTCGGAACATTCGTTGCTGAGC****CGCCTTCGCCTCCGTCGCCTGTGCTGTCGTCGCCTGTGCTGTCGTCGTCGCTGCCGCCTAACTGCAGCAGCAGCAGCAGCAGCAGCAGCAGCAAGGCAGCCGCCGTA*AGTGCACAGACGACAAACGCCCTCGCGAACTCGTGGCCCGAAAATCCTTTGCTGCCGTCGCCAGGTTCGGGCGCCTGCCTGTCGCTGCCTCCGTCGG…
1	357500	358076	6.43941	17	28 29 30 31 32 33 34 35 0 36 37 38 39 40 41 42 0 0 0 43 44 45 46 47 48 49 50 51 52 53 54 55 56 57 58 59 60 61 62 63 64 65 66 67 68 69 70 71 72 73 74 75 76 77 78 79 80 81 82 83 84 85 86 87 88 89 90 91 92 0 93 94 95 96 97 98 0 99100101102103104105106107108109110111112113114115116117118119120 0 0 01211221231241251261271281291301311321331341351361371381391401411421431441451461471481491501511521531541…	CGTCGTGCGACGTTCCCCGAGATGCCGCGCACCAAGCACCGCTTCGGGATTCAGGCGCAGCAAGCCTGGGCGTGCATCGACCACACCGATCGATGCTGCCGGAGACCGTCGGGCATCCCCGAT**AAGCACTCGAACCCGGCGC*ACGAAACGGACAATCAG***********TGAAGCTATGCGCGTTCATCCGCAACTGCGCACCGATGACGGTGTTCACGAAGCGTCGCACAGCGGGTGC**************CAGCGCCATATATTCCCATTGCTGCCGCCGAGCAGCGCATCATCCACGGCCGGTATCTGCGTACCAGACGGCATCGTCGGGAGCGCCCGCGGCTTCAGCGCTTTTGGGCGACGGCAGCACACATGCGCACAGCGACACAGTA…
1	358063	358618	5.31333	5	21 22 23 24 25 26 27 28 29 30 31 0 32 33 0 34 35 36 37 38 39 40 41 42 43 44 45 46 47 48 49 50 51 52 53 54 55 56 57 58 59 60 61 62 63 64 65 66 67 68 69 70 71 72 73 74 75 76 77 78 79 80 81 82 83 84 85 86 87 88 89 90 91 92 93 94 95 96 97 98 99100101102103104 0105106107108109110 0111112113114115116117118119120121122123124125126127 0128129130131132133134135136137138139140141142143144145146147148149150…	GCATGCCATGTCGCCACAGTCGCGCAACAGAG**ACAGGCCGAGCGCACCGCACACCCCTGCATGGGCATGGGTTCAAAGCGCGTCTGCTGAGGGGCACGCTGTTGCGGCTGCTGGGGCTTCTCTACCTCGCCCGGCAACCGGGGCATGCCAAGTG*CGCGCCCTGACGACACACCCGGTCCGAAGTACCCGC*****GATAGCGA*TGCAAGCGCACGCTGATTCTCGAGAACAAATACGCATCATCGTTCG*GCGTTGATGGGCGCGAAAACCTCCACCATTCCGCTGGCTGCCGCAGCGGCAGACTGTAAGCGCGGATTCGTAACCAGCACCCGGGCCTTGTCATTGCCGTGGTCGATCTAGACACGCG***AGGAGCACAACCCGACCAGGAGCG…
1	358688	359180	5.48428	8	103104105 0106107108 0 0 0 0 0 0 0 0 0 0 0 0 0 0 0 0109110111112113114115116117118119120121122123124125126 0 0 0 0 0127128129130131132133 0 0 0 0 0134135136137138139140141142143144145146147148149150151152153154155156157158 0 015916016116216316416516616716816917017117217317417517617717817918018118218318418518618718818919019119219319419519619719819920020120220320420520620720820921021121221321421521…	CCATGAACTTTACACGGGGATACGGCTGCACCGATTCATCGTCCTAAACCGCTACTCCCGTTTC**GTCGAGAACGCACCCAGTGCTGGTCGGCTCGCTGGTGTCGCCAGTGTCACCGGTGACGTCCGCTGATGTCCATCCGCAGTATGATCATAGTCAGCAGGAGCAGCAGCAGCAGCAGCAGCAGCAGCAGCAGTAGCAGTAGTAGTAGTCGAA**************************TGTTGCAGCGACGCGTAAAACACGCGCAGTTCCTCAAAACGAGCAGCGCATGCGGCTGCGCTTCGTGTCGGAACGAGGGAGGCGATAAGCTGCCACCGGGCTGCACCTTTGGAAGCACCAAAACGTCGCAGCGCC***********TCCTCCAGT*T…
1	359336	359910	6.87	6	19 20 21 0 0 22 23 24 25 26 27 28 29 30 31 32 33 34 35 36 37 38 39 40 41 42 43 44 45 46 0 47 48 49 50 51 52 53 54 55 56 57 58 59 60 61 62 63 64 65 66 67 68 69 70 71 0 0 0 0 0 0 0 72 73 74 75 76 77 0 78 79 80 81 82 83 84 85 86 87 88 89 90 91 92 93 94 95 96 97 98 99100101102103104105106107108109110111112113114115116117118119 01201211221231241251261271281291301311321331341351361371381391401411421431…	TCGGCAACCGCCCAC**ACCGCATGACGTTTCGTGCGATCCCTCTGCGTCTCCGCTGAGCGATGACAACCGCGACGACGAGTTAGAGCCGGCAGTCGTCGCGAGTGCAGCTGCATCGCCACCCGCATCCATGGTGGTGCTTCCAGCGTCTGCGAACTCGCCGCGATGCCTCTGATGCCT*****TTCGAGCGCATCA****GCGCGCCCGGCACGTCCGGTACCCTCATGAACACCAGG****CGGTTGTACCAGTGTCTGGCACTGTGCCCCAGGCGTCACTCGATGATCCGTGGACGCATGCGACGCCACTGCGTCTACTTCCACAGACGCAGTGCGCAACGCAGGGCGCACAGCTTCTCCATAGACGGCTGCATTCTGAGATAATGACGTTTCCGC…
1	360483	361045	5.62459	17	26 27 28 29 30 31 32 33 34 35 36 37 38 0 0 39 40 41 42 43 44 45 46 47 48 49 50 51 52 53 54 55 56 57 58 59 60 61 62 63 64 65 66 67 68 69 70 71 72 73 74 75 76 77 78 79 80 81 0 0 82 83 84 85 86 87 88 89 90 91 92 93 94 95 96 97 98 99100101102103104105106107108109 0110111112113114115116117118119120121122123124125126127128129130131132133134135136137 01381391401411421431441451461471481491501511521531541…	TCCGACACGCTCGGGTCGTCGTGCGTGCCGGTGGAGTCGGCTTCAGGCAACGCATCGCGAAGGCTGGACTCAAAGCACTCGAAGAAGGTACGCCCAGCGCA****CTCGAGGCGCCTCGG**********GCGACAGCG****CGCTGCGGACGCGAACACCGCACTAGCCGCTGATGT*CGTGCTAGCGTACGGAAGCGCCCGCCTGGGTCCCGTCTGTGACCGGGATCGGCTCTCGTGCTCCATGCATGGAAGAGGAGTCTTTTACCAAGGCACAAAGTCTGCAGGGATGTTCTCGAAAACCCCAATGGTGCCGTCGTGTGCTGCAACGACGACCACCAGGCCGTCAGAAGTGGACGTTGCGCGCAGCAGTGCCGCCGTACCAGTTGCAGACGACGA…
1	361417	362001	5.78006	6	31 32 33 34 35 36 37 38 39 40 41 42 43 44 45 46 47 48 49 50 0 0 0 0 0 0 0 0 0 51 52 53 54 55 56 57 58 59 60 61 62 63 64 65 66 67 68 69 70 71 72 73 74 75 0 0 0 76 77 0 78 79 80 81 82 83 84 85 86 87 88 89 90 91 92 93 94 95 96 0 97 98 0 0 0 0 0 0 0 99100101102103104105106107108109110111112113114115116117118119120121122 012312412512612712812913013113213313413513613713813914014114214314414514614714814…	CGTACAGCACCGTATTCCAGATGTAGACGAGCCGATCCTCACTAGCCGTGATCACGTACCGAAAATCGTCACTGAAACTTGCCCGGATATGGTTCCAAGTACAGGAGTGTCCGACGAACTTGCTTACAATGCGCAAGTCCTGAACCCGATACAACCGTATACGACTGTCGTTGGTGCTGATCAATACTTCGTAGTGCTGAGAGCTGTTGCTGCTGCTGCTGCTGCTGCCGGTGTTGCTGCTGCTGTGTGCACTCGGTGCCATGGTCGCTGCAAACTCGTTGCCGGCGTTCTGTCCAGGTACGAAAACGTTGGAGGTCGTCGACACCGCTGG***AGCGGTACTGCCGCTGCCGCTGTTGGTGCCTCGACCAGGGCCTC*********************…
1	362036	362506	5.00162	8	94 95 96 97 98 99100101102103104105106107108109110111112113114115116117118119120121122123124125126127128 0129130131132133134135136137138139140141142143144145146147148149150151152153154155156157158159160161162163164165166167168169170171 0 0 0172173174175176177178179180 0 0 0181182183184185186187188189190191192193194195196197198199200201202203204205 0 0 020620720820921021121221321421521621721821922…	GCTAATGTTCCAGA***************GACGAATACGCTCGTCCAAAGAGCCACTGAGGAAGAAATTCTCGTTCCGCGGATGAAAGGCGACACAGGTTACAAAATCGGCATGCAGGAACTTGCG******CAACACCTGGTTGTAGTCTACGTGCCAAAGACGCACAGTTTTGTCCATAGAGCTGGATAAAAGGAAATTATTGGCAGACCACGCGACACAGAGAACGTCACCCCCGTGTCCGCGAAACACTCGATGAGGCTCTCGG****ACCTCGAATAGACAGCGTGCGTACAGACGCTCGGGTCCGTCGTCCACGGTGACCGCTGCTCCGTCGCTGCTTTCCGGAGGCGGGGTCAGC***********AGCCTTTGAAACGCTCGCGCGCCTGC…
1	362590	363178	5.54778	6	21 22 0 23 24 25 26 27 28 0 29 30 31 32 33 34 35 36 37 38 39 40 41 42 43 44 45 46 47 48 49 50 51 52 53 54 55 56 57 58 59 60 61 62 63 64 65 66 67 68 69 70 71 72 73 74 75 76 77 78 79 80 81 82 83 84 85 86 87 88 89 90 91 92 93 94 95 96 97 98 99100101102103104105106107108109110111112113114115116117118119120121122123 0 0 0 01241251261271281291301311321331341351361371381391401411421431441451461471481491…	GACACATGTTGGCGG******TGGTGTTAGCTCCTCGCGACTTGTTCGGAGC****ATGGACGCGCACAAAGCGCTGTGCAACACGGAATTCCCGAAGCAGCCGTTGGTACTCGCGCTT*GTTCAAAGCGCTACCCTTTTCAGGGAACTTGAATAGAAAGCGCGGCCTACCGAGTACGGTCGTGTCCTCAGTGATAGCGCGTTGCGTCGCTGTACTGGCAGTAGCTGGTGCGGCGGCTTTTGTAAGCAGGCCCCGGTCGAGGCTGC*****CCGCGGGTGACCGAAAATCCTCGACTGTGTCGTCGACTACGGAGCCGAACGCTTTTCCATCGCCAGCGAGCGGCGTCTCTGCGGCCGCACCGGCGGTTGATGTCAGCGATGTGAGCGAGTCTGCA***…
1	364432	364943	8.37954	8	102103104 0 0 0 0105106107108109110111112113114115116117118119120121122123124125126 0127 0 0128129130131132133134135136137138139140141142143144145146147148149150151152153154155156157 0 0 0 0 0158 01591601611621631641651661671681691701711721731741751761771781791801811821831841851861871881891901911921931941951961971981992002012022032042052062072082092102112122132142152162172182192202212222232242252…	TCCGCGTTGA*CTCGTTCCGTTGGCGTCGCACGAGCACTAGTGCCAGCTCGCAAAGCAAAACACCCCTGACCGGAATGACGACACTCGGGCGCCACTGGCCTGTCTCCAGCAAGCTTCGCAAGAAGCCACTGACCACAGACTGATAAAGTGCGTTAACGAAAACTTACCTCGACGGAAGCAGGCACCGCTAAGGGAGTAAAGAGCGCGTTCCTCCGAGCTACAAAGGCAGCTCACTGGTGTCGACGTCGAAACCCGTACAAAAACTCCAGTATCTAACCAGTAGGTTCTGCA*********ACTGCTTCCCTG**CGCACAAGTCGGCGCGATAGAGCACGCCACACCG**ATCGCC*TGCTTATCGATGCACCGACGTGCACAAGTCTCCCAGTCTTT…
1	365122	365708	10.3602	6	21 22 23 0 0 0 0 0 0 0 0 24 25 26 27 28 29 30 31 32 33 0 0 0 0 34 35 36 37 38 39 40 41 42 43 44 45 46 47 48 49 50 51 52 53 54 55 56 57 58 59 60 61 62 63 64 65 66 67 68 69 70 71 72 73 74 0 0 75 76 77 78 79 80 81 82 83 84 85 86 87 88 89 90 91 92 93 94 95 0 0 96 97 98 99100101102103104105106107108109110111112113114115116117118119120121122123124125126127128129130131132133134135136137138139 0140141142…	GAAGTGTACACCCTAGCTCGTGATGAATGGATGACGTTCC*GAAC******GCATTTATCAGTATCGAAACGAAAAGGTGTGCGCAGTCCTTGTACGCTCGTGTCGACGGAGCTGGTATACAACCT*TTTGTGGACGCCCAGCGTCCTGATCCGTATGCTAATACGAGCATTTTACGCTTGTCCTCCTTGAGGGCCCTCAACTCATTGAAGAACTTGTCAAATGCACGCTGCTTTCCTCTGTGCAGACGCATATGCAGACGAGCCCATCTGGTCTTGGTGTACTGTTGCCACAGCGCCTCCCAATGAGCAGTACAAACTTTCATGAATTCCAGAAAAGCCTCAAAGTCCGCTCCTCGGCTAGTCACCTCGCTCAAAGCTTCCAGGTGCTCTTTCACTCC…
1	365841	366386	7.14882	2	16 17 18 19 20 21 22 23 24 25 26 27 28 0 0 0 29 30 31 32 33 34 35 0 36 37 38 39 40 41 42 43 44 45 46 47 48 49 50 51 52 53 54 55 56 57 58 59 60 61 62 63 64 65 66 67 68 69 70 71 72 73 74 75 76 77 78 79 80 81 82 83 84 85 86 87 88 89 90 91 92 93 0 0 0 0 0 0 94 95 0 96 97 98 99100101102103104105106107108109110111112113114115116117118119120121122123124125126127128129130131132133134135136137138139140141…	CATCCCAGGGAATAACTTTTGCTTGCTCACTTTGAGGCGTTCGAAA*TCGAACATATTCTTCCAGTACGTCTCCCGGTTTTCACCGGAGAACTCGAAATTCCTTACATCGAACTCTGGACTGATCTCCTTCATGATGCCATGAAGGA*CGCTCGAGTCGATTGCCACAATATCTGACTTGACGGTGCACAACGGAGCGACATGGAAGC****G****CTTACCCATTAGGGCAGCCTCCCGTCTCTCCGACTCTTCATTTTTTCCCCACTCAGCTTCATCTCTGCCTTGCGTTCGAGTTCTCGGTCCAAAAACACAAAATACCGTAGAATGAGGCGATAGTATCTTTCCGTATCCTTTTTCAACTCTGATATCTTTTC**TACTGGATTCGCTAGCCCC…
1	366501	366954	8.68973	7	108109110111112113114115116117118119120 0 0 0 0 0121122123124125 0126127128129130131 0 0132133134135136137138139140 0 0 0141 0142143144145146147148149150151152153154155156157158159160161162163164165166167168169170171172173174175176177178179180181182183184185186187188189190191192193194195196197198199200201202203204205206207208209210211212213214215216217218219220221222223224225226227228229230231232…	CTCTATCGAGTACCGTTGAGGCGGTATTCGGCGTACTTTTTGTGCAGTATACACACTCGCGCATT*TTTCGTCGACATATC***CCAGGTGCTTACCATCCGGTAGCGTATAACGGTCTCGTTGAAAAATTCCTCCGGAACCTCGACTTTTTTGGTGTCC***************GTCACGT*TGTTGTATATCTCTTTTACCAAATGCACTAGTACTGGAAAAGCCTTTACAATACTCAAGGAGTACGACTCGACACGGTTTC*CGATGGCCTCTCGCAACTTCTGCTTGTACGGAT***CCTTGATACATCCAAGAAAACGAGCTTTCACTACCATCTCGTCGTACTGTCGTCTTTGATGCAGGCATAGACGTCTGGGATCCTGTCTCAGCTTCTTG…
1	367127	367666	52.0891	12	13 14 15 16 17 18 19 20 21 22 23 24 25 26 27 28 29 30 0 0 0 0 31 32 33 34 35 36 37 38 39 40 41 42 43 44 45 46 47 48 49 50 51 52 53 54 55 56 57 58 59 60 61 62 63 64 65 66 67 68 69 70 71 72 73 74 75 76 77 78 79 80 81 82 83 84 85 86 87 88 89 90 91 92 93 94 95 96 97 98 9910010110210310410510610710810911011111211311411511611711811912012112212312412512612712812913013113213313413513613713813914014114214…	GTTAGA*CACCAAGTCAACGAATGATCAGGATCGCATATCCCTTCAATGCCGAGATGCTCGTCGCGTCTGATGCCTCCAAGATGCGGAAAT*GCGCTAACCGACCGGACTATATAGAGCAAAGAACAGAAACGAACCATTAAATAGCAACGAGATGGCAATTTCTTTCCCC*TCTACGGTAAACGTTAGAAAATGGCAAACGCTTTCCGTATAATCGAATGTCTAC*********AGGTGGCATGTCCCGCGTGCCGGACGAGTCTGCAGGGCTAATGCTTC****GTGCTCGCCCCAGTGGCAGATGCTT***TATTGAGACCTGCGCAACTCGTCCGAAACGCTGCTTATTCTGGGACTAGGAGCGGCTAGCTTGCATCTGGGCATCGCGCTTGTCT…
1	368179	368660	5.30392	9	8 9 10 11 12 13 14 15 16 17 18 19 20 21 22 23 24 25 26 27 28 29 30 31 32 33 34 35 36 37 38 39 40 41 42 43 44 45 46 47 48 49 50 51 52 53 54 55 56 57 58 59 60 61 62 63 64 65 66 67 68 69 70 71 72 73 74 75 76 77 78 79 80 81 82 83 84 85 86 87 88 89 90 91 92 93 94 95 96 97 98 99 0 0 0 0100101102 0103104105106107108109110 0 0 0 0111112113114115116117118119120121122123124125126127128129130131132133134135…	CTGG********GTTCAC********TACGCTA*TCCATCGACCAGAGCCCCATATTCTCCTATTTAGACGC****CCGTTGAACTACTCGCAGGGTGCTACTACTGCGACGACGGGGCTATCGCAGAACCCTTCTGAATCTGCCTCACACGCCGTTCCGTGAACAGCAGAGGATGCGGGGAATCGCTCACCGGCCGCGTCGTTCGGGTGACAGCGGTAGCATTCCCCAGCAAAAAACGTCTTGATGCAAGCGGTACTAGATGCTTGTATTCGGTTGCGTTGAAGTTACTGCATTCGTTCTTCTGAAACTGTCGC***GGAATGAGACCGGGTGTGGTACGACTGGTCAGGGGTGCTTTGCAGCAAG*********CCCAGGCCTCGTTTGACGGGAGT…
1	369327	369855	5.60868	9	5 6 7 8 9 10 11 12 13 14 15 16 17 18 19 20 21 22 23 24 25 26 27 28 29 30 31 32 33 34 35 36 37 38 39 40 41 42 43 44 45 46 47 48 49 50 51 52 53 54 55 56 57 58 59 0 0 0 0 0 0 60 61 62 63 64 65 66 67 68 69 70 71 72 73 74 75 76 77 0 0 0 0 78 79 80 81 82 83 84 85 86 87 88 89 90 91 92 93 94 95 96 97 98 99100101102103104105106107108109 011011111211311411511611711811912012112212312412512612712812913013113…	CTTCGAGAACGACCAGTCCAG*******GAACGCCCCAAAAGCACCGAGCACCGCGCAGATACCGACCCCAGTGCCGAGCGAGCCAGCGCGAACCCCAAACGCGCTGCCCGCGAGACAGCCGCCTATCGCGCTATTCCAGGGGTCTTGTTTGTCACCACGAAGCGCTCGTGCTGAGTATTCGCCCACGACGAACAGACCGCCAATGCTGGACAGGAAACCAGCGTGCGCAGCTACGGTGCGCCACGGTGACTGCAGAGCCGGGTGCACAGGCGCACCGCCTTGTGCGCTCGTCGCGGATGTGAAGTC***TACAGGCCTGACGCTCCTCGAGAGACCCTGGAAGCTAAACGGGGCACGACGTGGACGCTCGCCCGGTTTCGTGGCTTGGAACTGCGCGA…
1	370385	370875	5.15495	20	52 53 54 55 56 57 58 59 60 61 62 63 64 65 66 67 68 69 70 71 72 73 74 75 76 77 78 79 80 81 82 83 84 85 86 87 88 89 90 91 92 93 94 95 96 97 98 991001011021031041051061071081091101111121131141151161171181191201211221231241251261271281291301311321331341351361371381391401411421431441451461471481491501511521531541551561571581591601611621631641651661671681691701711721731741751761771781791801811821831841…	GCCAGGCACATATTCATCGCTCCGAGCACGCATAATCTGCCTA*TGCTTCGCTTTATCCGTATGTGACAG**CATGCCGATCAAGTGCCCCG****TACCCATAAAGCCAATCC****CCATCGAAGCCGTATTTTCATAGCACTC*GCATTCGGAACGCTCCCAGGATAGACGCACACTCCAGGTAGGACGTGTACGCTGTACACACGAGTCTATG*****CAT*GCACGATTCACTGATTTCTTCGAGCAAATGTTCA*******TGCATGCATGCATGCACTGCGATGGACACGTCACCCGCAGCCTCGACGAGTGCACGCATCGTGCGCACGC*ATCGTCGGGCAACGGCTGTGCGTACAGCGC*TCGCTGCGCGCACACGCTCCCTCCGCA***…
1	371215	371766	5.80903	4	3 4 5 6 7 8 9 0 10 11 12 13 14 15 16 17 18 19 20 21 22 23 24 25 26 27 28 29 30 31 32 33 34 35 36 37 38 39 40 41 42 43 44 45 46 47 48 49 50 51 52 53 54 55 56 57 58 59 60 61 62 63 64 65 66 67 68 69 70 71 72 73 74 75 76 77 78 79 80 81 82 83 84 85 86 87 88 89 90 91 92 93 94 95 0 0 96 97 98 9910010110210310410510610710810911011111211311411511611711811912012112212312412512612712812913013113213313413513…	TTCGAGTTGCTTGTGAAACGGAAGCAGATCCTTACGCAC*TCATCGCGCTGGCCACGTGGCAGCAACGCAAAGCACGCGTGAGTCCAGTGGAGCTCGACCAGGTTTGTCCGCCGCAGCGCT*******************TCGCATCGCTGGAGGCCAACGACGCCCACACTGTCGAGACTACAGCTGCGCAGACTTGATCTATCTGTCTGGAGAACTTCGCACC*******GGAGTCTGCTGTTCGAAAACTGCCCCGATGTGGTCATGTTTTCCATGACGATTGCATTCGCGGTTGGGCATGCCACAAGCGTGCACAGTGCCCGGTGTGCCGAACCTGG*GTTCTTGACGACGCTG******ACATGTTGCGACGTTCCATGGCCGAGGCAGCGATC…
1	372009	372575	5.83342	5	32 33 34 35 36 37 38 39 40 41 42 43 44 45 46 47 48 49 50 51 52 53 54 55 56 57 58 59 60 61 62 63 64 65 66 67 68 69 70 71 72 73 74 75 76 77 78 79 80 81 82 83 84 85 86 87 88 89 90 91 92 93 94 95 96 97 98 99100101102103 0 0104105106107 0 010810911011111211311411511611711811912012112212312412512612712812913013113213313413513613713813914014114214314414514614714814915015115215315415515615715815916016116…	GC*CAGCTGCGTTTGCAAATAGAACGATTCATGCTGCTGGTTTGCGTCTGTCATGGTAGCTTGCAGGGTCGTTACGCACTGCTCTGTGATCGTTGCGATTTGATAAC***ATGTCTCCGCGTGGCGCGAGTTCGTTCGG*ACATCG******GCCCAGCGTCGAAGCGCACTGGCCCAGCTCGCCCAGCGTGAGGCAATACCCGCAACGCCACTTGCGGTGAAGCTGGTGTCTGTGGGCGCGTCACGAGTCGATTCCGCAGCC**ACCGTTGGCACATCCGTCTCACTCAGCTTGAGAAGCACAATCGAGAGCGGTAGCATCGGCATTGGCTCAGAAATACAGGGGAATGAGATGCACTGGGTTTGGAACCAGTCCCAC*AGAATGTCGAAAGAAACGT…
1	373153	373731	5.78662	6	20 21 22 23 24 25 26 27 28 29 30 31 32 33 34 35 36 0 0 37 38 39 40 41 42 43 44 45 46 47 48 49 50 0 0 0 0 51 52 53 54 55 56 57 58 59 60 61 62 63 64 65 66 67 68 69 70 71 72 73 74 75 76 77 78 0 79 80 81 82 83 84 85 86 87 88 89 90 91 92 93 94 95 96 97 98 99100101102103104105106107108109110111112113114115116117118119120 0 0 0 0 0121122123124125126127128129130131132133134135 013613713813914014114214314…	CGA***TTTGGCGGAGTAGGCGGTTGATTCGTGGGCCAACCTCTGAAGCCGGTCGACTAGCTGCGCTCAGTTGCGCAGCAGTCTGT*************TTGAGCTGACCCAAAACATGATGTGTTTGCTCTAGACGTGATTCGAGCTCGGTCAATTGCTCCCAGAAA**GATGATGGTAGTGCGCCACCACGC*TCACGCAGATTTTGCGC*AAGATATCGTTCTAGCATGAGACCAGCGAGCACCAAGTACTCGATGGCATAGGCGGGCTCGTGGCGCGCCAGGAGCCACTGCGCATCCAATTGTTCCAGGGCTGCTTCGACTTGCT****CATCGTGTGCTGCTTCCATTCGCACCAGAGCAGCGCCCGTGGGCGGTATGGGCGGCGGCATTGCCG…
1	373752	374348	6.24755	1	22 23 24 25 26 27 28 29 30 31 32 33 34 35 36 37 38 39 40 41 42 43 44 45 0 0 46 47 48 0 0 0 0 0 0 0 49 50 51 52 53 54 55 56 0 57 58 0 0 0 59 60 61 62 63 64 65 66 67 68 69 70 71 72 0 0 0 0 0 0 0 0 0 0 0 0 0 73 74 75 76 77 78 79 80 81 82 83 84 85 86 87 88 89 90 91 92 93 94 95 96 97 98 99100101102103104105106107108 0109110111112113114115116117118119120121122123124125126127128129130131132133 013413513…	TGCCTTTGA**GCCTTGTTGTCGAACTGAAAAGACGCGGGCGCTGGCTTCGTAGGCGGCACGATTCCTGTCTGCCCTGTTGACGACCATGGCGAGCG*TGCAACCGCACGCTCCGATACCTCC****TCCGGCCGTATGGTGCGTTGCGAGGTCGGTCCCATCACCGCTGCGGCAGCTTGTACTGGAGCGTTCACAGCTGCCGTAGCAACTGCGTTCCATTCGCGCCGCCGGCTGCCTTCAGCTGCAGCTGGCTGTTGC*GCATCCGCGGCATAGGCGTCTGCGGCAGAAACTTTGCCTCCTCCACTGATAGACGCCGTCGGGGTGTTGGTCCCAGTTTGGAGCAGCAGCGGCCGCGCATCCTGCAA*******CCTCTGCGCTCGTTCCGAGTCGTGC…
1	374514	375051	5.01786	2	13 14 0 0 0 0 0 15 16 17 18 19 20 21 22 23 24 0 0 0 0 0 0 0 0 0 0 0 25 26 27 28 29 30 31 32 0 33 34 35 0 0 0 0 0 0 0 0 0 0 0 0 36 37 38 39 40 41 42 43 44 45 46 47 48 49 50 51 52 53 54 55 56 57 58 59 60 61 62 63 64 65 66 67 68 69 70 71 72 73 74 75 76 77 78 79 80 81 82 83 84 85 86 87 88 89 90 91 92 93 94 95 96 97 98 99100101102103104105 01061071081091101111121131141151161171181191201211221231241251…	CTGGCGAGCTCAGCAGCTATACGCTCCCGCAAACACTGCTCCCGGGATGCGGGCGGCACCTTGCCTTGGATAATTTCACTGGGTTTGAGGCCCAGCGCCT***TGCGTTCGACACAACGCTGGCCTACGAACCAGTAGAGCGGTCGCAAGGTCGCCTGTGTGGCGTCGGCTGTCTTTGCACGCAGTCTGGACACGTGTGGCTCCAGTG*TCGCAAGCGCGACGCTGTCACCGTCGACGGTAACGTGCAAGTCGCAGC*********TCCGCAGGAATGCTGCTGCATCGTCATCATCATCAAAGGCAAGCAACGACACCAGCGCGCTGAGAGGCCATACTTCCTGACGTGCTGCGGCACGAGCCAACTGCTCCAGCGCCCACAGCCGCATCATACCAAA…
1	375347	375935	6.4607	6	19 20 21 22 23 24 25 26 27 28 29 30 31 32 33 34 35 36 37 38 39 40 41 42 43 44 45 46 47 48 49 50 51 52 53 54 55 56 57 58 59 60 61 62 63 64 65 66 67 68 69 70 71 72 73 74 75 76 77 78 79 80 81 82 83 84 85 86 87 88 89 90 91 92 93 94 95 0 0 0 96 97 98 991001011021031041051061071081091101111121131141151161171181191201211221231241251261271281291301311321331341351361371381391401411421431441451461471481491…	TCGATCCCGTAA**GAACGCGTAGACTTCGTGAAATGGAACATCTTCACGATCCACAATATGCTGCAACAGGTATTCCATTGTCTGACGCAACACGTG***CGGTGGGCGCACTTGTTCCGGACGCACGGCTTCTGCACCGGCAGCCGGTCGCGCAAACTTTTTCACCATGAGTTGTGGGTTCGGCTCGAGGGTGCGCTCCGGGTTCAAACTCATTTCGAGAACATGCACGTCACGTTGCATCCGA****CGTTGGTGTTGCTCCTCCAGGGGACACATCATCAGGCAGGTACCCAGGAGCGCAGGTTGCGCATCCAGCGGCAACGGCAGCGCAGTGGATGCGCTGCTCCCAGCCTGTTGCTGAGAGTCTCCGTGCTCCCCAGAAGCGAACACGGGCTC…
1	376075	376536	5.08018	13	75 76 77 78 79 80 81 82 83 84 85 86 87 88 89 90 91 92 93 94 95 96 97 98 99100101102103104105106107108109110111112113114115116117118119120 0 0121122123124125126127128129130131132133134135136137138139140141 0 0 0 0 0 0 0 0142143144145146147148149150151152153154155156157158159160161162163164165166167168169 0 01701711721731741751761771781791801811821831841851861871881891901911921931941951961971981992…	CTGACGTTCCCGTACGCTCTTCGGGAATCATCGCTGGTCCGAATGCGTTCTGAGGAGGATACGCAGCTTGCCAGCGCTGCAGGGACGCTCGTGCTGCAGGCGGGATATAGTAACGAAGGCGAAAGTTCGGTCGGTTTCCCAGCGCAGAGGTGGTCGTGTTGGGAGCCTTACGAAGCG****CTGCAGCTGCAGCTCTTTGCGTCTGAA****ACTCTATGAGCGC***********GCTCCGTTTCTGCGGACGCACCTGCACGCG**GGTCACTTG**********TTTGGGTACCACCTGTTCGAAGTATGTGCGAAGGCGCTCTTCATCGCAGTACGCTTCAGGGCACTGGAGCAGCAGCAGTGTCCGGCCACGGTACCGCACCTGTCCGGTTGGC…
1	376898	377490	5.78072	17	33 34 35 0 0 0 36 37 0 0 0 38 39 40 41 42 43 44 45 46 47 48 49 50 51 52 53 54 55 56 57 58 59 60 61 62 63 64 65 66 67 68 69 70 71 72 73 74 75 76 77 78 79 80 81 82 83 84 85 86 87 88 89 90 91 0 92 93 94 95 96 97 98 99100101102103104105 0106107108109110111112113114115116117118119120121122123124125126127128129130131132133134135136137138139 0140141142 014314414514614714814915015115215315415515615715815…	CGCAAGTCTGCGTTGCTGGATGCGCTAGCGGTGTTGGTTTC**TGGACTTGTCGCCGGTAACGCGCGGTTGCACTAGTGACAACGTCTCTTGA*GCGAA**ATGGCCTGCTCTGGGACAAGCCAGCTTTGATGCCTGATAGCTAGAAGCTTGCTTCAGCT*****GTGAGCGTTCCGGGAACGGGCGTCCCAGCTCCGGCTTCTGACCAGCTGGCCGAGAACTTGCTTCGAAGCGAGCAGGACTCGTCGTCGGCGTTGCATTCGTTATGATCGAAATCAGTCGAGCGAAACAGAATCTACACGAAGGAACCGCCTTGTATGATACTATCACTCGCGACGTGTTGCTATGGAGCAGACGCTGGTGCACGCTCTAACGAGGCGCTCGTTCGTTTGTTGCGT…
1	378177	378724	6.4339	1	37 38 39 40 41 42 43 44 45 46 47 0 0 48 49 50 51 52 53 0 54 55 56 0 0 57 58 59 60 61 62 63 64 65 66 67 68 69 70 71 72 0 0 73 74 75 76 77 78 79 80 81 82 83 84 85 86 87 88 0 0 89 90 91 92 93 94 95 96 97 98 99100101102103104105106107108109110111 0 0 0 0 0 0 0 0 0 0 0 0 0 0 0 0 0112113114115116117118119120121122123124125126127128129130131132 0133134135 0 0136137138139140141142143144145146147148149150…	CGGCCTCGATCCATCGAGCAGCTCAGCGGTGCAT***CGATCTGCAG*CAAGTGCAGCGGATGATACCGGTGCTGCGTATCGAGACCAACGCCTCTAGAGCAGTTCGATAACGGAATCGGGTCGAAAGCAATCTTTCCAGGAGGCCAGCGCTCAGCTAGTGTGCACGCTCATACTGGAAGCTGTTGGAGTGCTTTTTGGATTCGTCGCGGGCGATAAGCGTTTGCGAAGCGTGTGCGTCAGAGCAGCAAACAGACCCAGCCGGATAGCGGCAAATACAAGCGATATCTAATGAATGGAGTGCCTTAGGTGCCGGTGCGGTGCGAGAGCATTCGCGAG**************TCTCGTGGAAACAACAGAGGAAGAGCGCAGCTGCA***ACTTTCGTGG…
1	379150	379688	6.20491	4	3 4 5 6 7 0 0 0 0 0 0 0 0 8 9 10 11 12 13 14 15 16 17 18 19 20 21 22 23 24 25 26 27 28 29 30 31 32 33 34 35 36 37 38 39 40 41 42 43 44 45 46 47 48 49 50 51 52 53 54 55 56 57 58 59 60 61 62 63 64 65 66 0 0 67 68 69 70 71 72 73 74 75 76 77 78 79 80 81 82 83 84 85 86 87 88 89 90 91 92 93 94 95 96 97 98 99100101102103104105106107108109110111112113114115116117118119 01201211221231241251261271281291301…	TTCGACGCACCATGCACATCGTCTGCAACTCGC*CGCGGCTTGCAGCGAATAAGAAAGGCACGGTTGCGTCAACCTTACCGACGATGCAGGCATCTACCCAGCGAA********GATCGTGCAGCGCATGGTCGCTGCGTGATTG*GCTCCCAGGAATGCTATGATGGAAGCGTACCAAACTTTTGCGATGCCAGGAGCGCACTGATACCAACGT***TGTGACGGATCTCGCCAAATGCAAACTCAACGTTTGCA***GCTCCGAC********GTTCGCCTCTGCTCTAGGGAATGGTCTCGAACGGAGCAGTGTCGCGATAACATGGTTCAAATGCACGTTCTACGGCGTCTCGAGCTTCTGCTTCACTACAGTTGCGGTTCATTTTGACGCTCAT…
1	380334	380879	5.09301	4	2 3 4 5 0 0 6 7 8 9 10 11 12 13 14 15 16 17 18 19 0 0 20 21 22 23 24 25 26 27 28 29 30 31 32 33 34 35 36 37 38 39 40 41 42 43 44 0 0 0 0 45 46 47 48 49 50 51 52 53 54 55 56 57 58 59 60 61 62 63 64 65 66 67 68 69 70 71 72 73 74 75 76 77 78 79 80 81 82 83 84 85 86 87 88 89 90 91 92 93 94 95 96 97 98 99100101102103104105106107108109110111112113114115116117 0118119120121122123124125126127128129130131…	TTTCTAGAGCGTATTCCTTGACCTGGGACTCAGACTTGTCCAATATAGTGTAGCAAGCCCTCTTCGCCGTGCACTTTTTCCGACGACT******CGAAAAGCGAATGCCACC****GCAACAGCTGCTGC**********AGTTCGGCGTCGACGACGCTCC**CGAGGCGCC**CGGCTCGAGTTTCACAGTGCAGCGTACGCCCTTTGAATAACGACACACTTTCGTGCACCCAGT*****CTCCACTTGATCGAGCGGGAAGTCGCCCACTCGGCGAAGACTAGACGACAAGCGCTGCCCGTACAAGTCGCTTCGTGCGCCCAGGTCAATGGAGCGATGCGGTGCGGAGACAGGTTGCAAGAAACTACAACAAATAGGACATAAATGTATTAAAAT…
1	380945	381529	6.5821	6	19 20 21 22 0 0 0 0 0 0 0 0 0 23 24 25 26 27 28 29 30 31 32 33 34 35 36 37 38 39 40 41 42 43 44 45 46 0 0 0 0 47 48 49 50 51 52 53 0 54 55 56 57 58 59 60 0 0 0 61 62 63 64 65 66 67 68 69 70 71 72 73 74 75 0 0 0 0 76 77 78 0 0 79 80 81 82 83 84 85 86 87 88 89 90 91 92 93 94 95 96 0 97 98 991001011021031041051061071081091101111121131141151161171181191201211221231241251261271281291301311321331341351…	TCGAGACAAGCTTACGACAGACGAGTCCCAACGGCTTTGGGCTTGAACTCGCTTCTCATGATGGCTCGCTATCAGTCGACGGATCTTCCAACTTTGAGGCTAGCAAGGCGAAACTGAAAGAGAATCTGCGAG**AGCTTTCCGAAACCGTTCGTGTTGTTCGAGGCAACCGCGAACGTTTCCCTATAACGGACGCGGAGCTTGCCGA*********ACGAGAGCACGCCATTCATGAACTCTGGCAG**********CGACTCGACGCTTTGGAGTTGT*CAGGAAAACAACCTGCTGTAGTGGACTCTCTTTTCTCCGCGCGACCTGGGTCGCGCTCGCGTCAGCGA****GACACGGAGCCGTTTGCGAGCACCGCGTCGACCGGACGACCCCTGGA…
1	381759	382259	6.38704	20	53 54 55 56 57 58 59 60 61 62 63 64 65 66 0 67 68 69 70 71 72 73 74 75 76 77 78 79 80 81 82 83 84 85 86 87 88 89 90 91 92 93 94 95 96 97 98 99100101102 0 0103104105106107108109110111112113114115116117118119120 0121122123124125126127128129130131132133134135136137138139140141142143144145146147148149150151152153154155156157158159160161162163 0164165166167168169170171172173174175176177178179180181182…	CGCATAGCGGAAGCGATCGAG*ACGGCGGCTGGGTGCTCTCAGGGTATTCGGCACGTCGTAGCATAGGACATGAGCACCATGTTATGCGAGGCGTGAACCACGAGTGCATCAACTGCTGACGTCGGGTTACCGTTGGCCTCGCAGGACCCCAGCGTTAGC*TGCTTTGAGCGATCGCATACGAACCATTCCCAATGGATATCAGGATACATGACTGGAGAGAAGC**************CATCTGGA****CACCGAGGAACGCTCGTTACCCTCGGTGTCATTAGTAGTTGCCGGCTTGGTGAATAATGCACATGTGTGGGTCCAAAGTCTCCTGGCGCTCTCAGCGAAGTCAGCAAGACTCCCGCGAACAATAGCACTATGCTTACAATCATGACAC…
1	382922	383399	5.26018	20	60 61 62 63 64 65 66 67 68 69 70 71 72 73 74 75 76 77 78 79 80 81 82 83 84 85 86 87 88 89 90 91 92 93 94 95 96 97 98 99100101 0 0 0102103104105106107108109110111112113114115116117 0 0118119120121122 0 0 0123124125126127128129130131132133134135136137138139140141142143144145146147148149150151152153154155156157158159160161162163164165166167168169170171172173174175176177178179180181182183184185186187…	CGAGAGCGTCTTGCGAAGACCTCTGCATATATGGAGTGATTCATGGCACAGGCTGCGCCCGTGTCAGATGAGCA********TGGCGTACC****GAAACGCTCGTTCCGATCATGCCTTGTAATTTCCTACCCAATGTGTCGTTCACATCGAT**AAACTC***GACATTCATGTTGGAGCAAGAACGGTTCATCGAGTCCAATGGTTTTACAGATTTTTTGGACAGAGCTTCTCGACGCCTTGCCACTACAGTTCCTTATGTTACCGTCATCATGATGATCGGCGACGTCCGTGAGACACAGTTCGTAAAGTAACCAATAGCTTCGTGTGATTCACGCGTACAAGCCTCCACGCTGCTCTCAGTCTCAAACGTAGCATGTTCGAA****TCAGGTAT…
1	383531	383896	7.80961	11	14 15 16 0 0 17 18 19 20 21 22 23 24 25 26 27 28 29 30 31 32 0 33 34 35 0 0 36 37 38 39 40 41 42 43 44 45 46 47 48 0 0 0 0 49 50 51 52 53 54 55 56 57 58 59 60 61 62 63 64 65 66 67 68 69 70 71 72 73 74 75 76 77 78 79 80 0 81 82 83 84 85 86 87 88 89 90 91 92 0 93 94 95 96 97 98 99100101102103104105106107108109110111112113114 0 0115116117 0 0 0 0 0 0 0 0 0 0 0 011811912012112212312412512612712812913…	CTCACGAGAAATATGCTCCAAAGCTCCGCTCTCTTCGGTTTGGACGGAACGACGTCTTGCACTCGGACACAAGTCACTGCTGCGATTGCCTCCAATGGTGCG*TGCGTCACGGCCTGGCAAGACCAGAGCGTAGATGGATTGAAATCGCCCGACTTCAACTCCAGCTTGGATATCTCTTCCAGTCCGCGTGTTTATCATGGACAGCATCGCGTTCCATAAAC*CTCTACTGAATGGCACAGGGCGTGATTGCACATGCAACCGACAGCGTACGCA*CCGAGGGAAT***************CGTCCAAGAAAATTC*CGTTTTCGCTAGGGACGGCAGCGGGCGCGATAACGAAGGAACACGTATCCGGGAGCGCCTCCTGTACC
1	384334	384827	5.0451	8	94 95 96 97 98 99100101102103104105106107108109110111112113114115116117118119120121122123124125126127128129130 0131132133134135136137138139140141142143144145146147148149150151152153154155156157158 0 0 0 0159160161162163164165166167 01681691701711721731741751761771781791801811821831841851861871881891901911921931941951961971981992002012022032042052062072082092102112122132142152162172182192202212222…	GCTGAACGTC*AGCATCGGTATAGATCGTATCGAGGCAGCTC********************TCAGTGTCCATATCCAACACGCT***ATTCGCCCCAGCAATCCACAAAAGAAACGAGTCGTTATCCAACCAAGTCCCGCGGGTGCATCTGCATCATCCGATGCGCGATACGCCCGGGCGCGCTCCATCGCCAGATGCGGCGATGCCAGATGCGGATTCCGCCAGGCGCGCATCGCCGCCAGCCCCTTGAATCCACACCACAGCAACTCGCAGGTACAGGGATGCTGGACGCTTTCTTATCAGAGACG*********AGCT**CTGCTTCCGTGAATGTTGCG*TCGTGTCTCTAAGCGA***CAACAAGAGTTCTGCAACGTTCTGACTCTGAGCTC…
1	385517	386085	5.09628	5	30 31 32 33 34 35 36 37 38 39 40 41 42 43 44 45 46 47 48 49 50 51 52 53 54 55 56 57 58 59 60 61 62 63 64 65 66 67 68 69 70 71 72 73 74 75 76 77 78 79 80 81 82 83 84 85 86 87 88 89 90 91 92 93 94 95 96 97 98 99100101102103104105106107108109110111112113114115116117118119120121122123124125126127128129130131132133134135136137138139140 0 0 0 0 0 0 0 0 01411421431441451461471481491501511521531541551561…	GTGCACTCATGCATTTC*********GGCTATGCGCTCTGGTGTCGT**TCATCGACGGGGCTTGT*****GCTCGCTGTGGTGCTGTCGTTGGTATACTGGGTCGCTGCGCGGTTGATTGAAGAGCCATTCATGTACAAACTCTATGCAGAAGAATTCCGGCGACGTGGAATGGAGCAGCAACGAGAACATC**TCGAGCACAGTGTCGATATCATACGCAGTACGACAGCGTGCGTCAAGATGGC********GTCG******GTGCATGCGTCCAAG****AAATGCACTTGAAGGTACCCAAGCAGAAAATGCTGGCATTCTGTATCCGGTACAAGTAGCGTCAGCATCCTTGAGCAGAAACCTGCAAGCTTCTCGCGGAATCGTCCCGATTTGA…
1	387046	387540	5.7625	9	6 7 8 0 0 9 10 11 12 13 14 15 16 17 18 19 20 21 22 23 24 25 26 27 28 29 30 31 32 33 34 35 36 37 38 39 40 41 42 43 44 45 46 47 48 49 50 51 52 53 54 55 56 57 58 59 60 61 62 63 64 65 66 67 68 69 70 71 72 73 74 75 0 0 0 0 0 76 77 78 79 80 81 82 83 84 85 86 87 88 89 90 91 92 93 94 95 96 97 98 99100101102103104105106107108109110111112113 0 0 0 01141151161171181191201211221231241251261271281291301311321…	GTCAGTGG******CCCTTCATGG**********CCTATGGATGGAGCAAGGCGTACAATTATATGCTCTCGCTGGAACTGCAGCGGCGAGGTCTGGATGCTCGGTGTGTGCATCCCGGTGAGGTTCGCACCGAGGTCGTCCGGCGACTTCCTTCTTGGGTCCAACGTGCCTATAC*****CTGGATCGGATCGTTTG******TGCTTCGTACACCTGCTGAGGGTGCTGCGACTGTCCTGTTCGCTTGCTTTGCACCATTAGCGGACGACGCCGATGAAAGGGCTGTATCGACACCGTCCAAGAGTGCACGGACTCCGTCGGGGAACCAGTCAGAGCAGGAGGTCACTGCCTTGACGGTTGCTCAGCGTGAGG*CGCTCATTCTTGATGCTGGCACC…
1	388360	388922	5.38707	1	40 41 42 43 44 0 0 0 0 0 0 0 45 46 47 48 49 50 51 52 53 54 55 56 57 58 59 60 61 62 63 64 65 66 67 68 69 70 71 72 73 74 75 76 77 78 0 79 80 81 82 83 84 85 86 87 88 89 90 91 92 93 94 95 96 0 97 98 99100101102103104105106107108109110111112113114115116117118119120121122123124125126127128129130131132 0133134135136137138139140141142143144145146147148149150151152153154155 0 0 0 0156157158159160161162163…	TTTCGCGGCTACAGACCGAGCAATGCCGCAGGACAAAGATGCCCACCGAGAAGTTTCAAGGATGCCAGCGAAACGCTCTGCTATTCATTGGATTTGTGTTTTCGCCATTGCAGGCAACTTTTCCATGGACCAAGACAGTGGAGTATAATGCTCTTATCTTGTCGACCAGAGCCCGAAAGCGGAATCCAACAAATACTCGCAAGCGCGCGCTCGAGGACAAGAACTCGAAAGCAAGTTCCCAGCGCGGGTACCACTGCGGACAACGAACGCCAACGCTGGTGCCCGTCGAC*******GCTGGTTTTGTGCAAAATGGACCACCTCTGGGATCCCTGCAGCTCGG**TAATTGCTGAG*TCTCAGAAGCCTCGAATTCTGTGTGCTGAACACGTTG*CTG…
1	390916	391501	5.61299	5	23 24 25 26 27 28 29 30 31 32 33 34 35 36 37 38 39 40 41 42 0 0 0 0 43 44 45 46 47 48 49 50 51 52 53 54 55 56 57 58 59 60 61 62 63 64 65 66 67 68 69 70 71 72 73 74 75 76 77 78 79 80 81 82 83 84 85 86 87 88 89 90 91 92 93 0 0 0 0 0 94 95 96 97 98 99100101102103104105106107108109110111112113114115116117118119120121122123124125126127128129 0 0 0 0 0 0130131132133134135 0 0 0 0 0 0 0 0 0 0 0136137 0 …	AGCGCGAGCGCTCAGATGCGGCGCTCGACGAGTCCAACGAACGTCGCAG********CCTCTACGCAATGCGCTTTCTCCGAGACATTCTCGGCGAACTGCGGGATCTGGAAACCGCTGATGATATCGAAGAAGCCTGTCTAGCTGCCTGTGGCGATATCGGTGCA*CAGCGCGCACTCGA****GGATCGGCATCATCCGGTATGGACGACGCTGCAGGCACTGGTGAAGGCACAGTACGCAGCGCTGACTTGTGCCCTGCTCGATCGCTTTGTGCGAC*TCTCGGCGACGGAGCTGGCCACCTGGCTAGAGCGTCCCGCTGCTGCAT*****************GCTACGACGATGAGGAATCGGAATGGAACGACGATCAGATGCGTTCACTGGCG…
1	392192	392747	5.47703	17	34 35 36 37 38 39 40 41 42 43 44 45 46 47 48 49 50 51 52 53 54 55 56 57 58 59 60 61 62 63 64 65 66 67 68 69 70 71 72 73 74 75 76 77 78 79 80 81 82 83 84 85 86 87 88 89 90 91 92 93 94 95 96 97 98 99100101102103104105106107108109110111112113114115116117118119120121122123124125126127128129130131132133134135136137138139140141 0 0 0 0 0 01421431441451461471481491501511521531541551561571581591601611621…	GCTCGGAAACGGTGACCTGCTGCGTCCAGTGCTTCGGGTTGTACGCGCC*TACGCCATGCTCGGAGGCTGTGTCTGGTATGCTCGGCACGCTGGAGCGCTCGCTGGACACTTTGGCAACCTCTATGCTTCGGGATTGTCGGATCGAGTTGTCGCAGAGCTTTCGGAGCTGCTGCTTGCTTTGTTCGCCTGTGCAGATGACGCAGAGCGATTTCACAAAGACTTTGGGATCCTGCTCGGTGCACTGGAGAAGGATCTCCACGCTGGTCAGTTTGGTTGCGGCCCGCGAGCGAGCATCGCTGTCCTTCTGGCTACTGCTCTGCGTGACCATGTGCTGATGGATGATGATCTCGCGAGGATTTTCCTCGAAGCGGCTGCGGTGACGTTCTCGACGACCCAGC…
1	392800	393147	5.6292	11	31 32 33 34 35 36 37 38 39 40 41 42 43 44 45 46 47 48 49 50 51 52 53 54 55 56 57 58 59 60 61 62 63 64 65 66 67 68 69 70 71 72 73 74 75 76 77 78 79 80 81 82 83 84 85 86 87 88 89 90 91 92 93 0 0 0 94 95 96 97 98 99 0 0 0100101102103104105106107108109110111112113114115116117118119120121122123124125126127128129130 0 0 0 0 0131132133134135136137138139140141 0 0 0 0 0 0 0 0 0142143144145146147148149150…	CAGCGCAGGACATACGT********GGTGAATGGAATCGC**CTTGTTGAACGACTGCTCGCTAGACACATGTCAGATTAAACTTAAACGCTGAGT*TGCGGGTCGTATTGATGGCTCTTGATTCTTTGTGGGACTTTGACATGTACAGCCCCGAG**TTTGGGAGTC*AACAATAAGCGTATAGGGATGCTTACGAGTATTTTGGTGATTCTTGGTTGTGTTTCTCGGAACGGCTATATTGCGGCTCTGTGTCACCGGCATTCGTTCCATCACCCCGGGATCAAGAACATTCGCTGTGACCTCAAAACAAGGCATCGCATATGAAAT*GATGCAATGATCTCATGCATAGACAGACAATACC
1	395464	396001	5.83264	1	25 26 27 28 29 30 31 32 33 34 35 36 37 38 39 40 41 42 43 44 45 46 47 48 49 50 51 52 53 54 55 56 57 0 0 0 0 0 0 0 0 0 0 0 0 0 0 0 0 0 0 0 0 0 0 58 59 60 61 62 63 64 65 66 67 68 69 70 71 72 73 74 75 76 77 78 79 80 81 82 83 84 85 86 87 88 89 90 91 92 93 94 95 96 97 98 9910010110210310410510610710810911011111211311411511611711811912012112212312412512612712812913013113213313413513613713813914014114214…	CGATGA**CCAGAGCCCCCGAACAGAAGCGCTGGTCAAGGAAAATGGAGCTAGGACGTAGAGAGACGGATGTTATCGC***CAGCGTCCGGCGCAC******AATCGAGG*****ATCCCGCAGTTCGTAGCAACCTTCGAT***CGAGCCATGAACAGCGCACCCGATAGCCGTTACGGATTTGCGGGGTGGCGCGCGCGCCAAATGCGCACGCACGCATGCACGCACGCACGCACGCACGCACGCACGCTGCCAATATTTTTCGAGTTTCAGCTGTGTCAAGCACGTGAAGAAAAAGCGCTTCTGCTGCTGTGTTTGTGTTCCCAG*******GCGG***TACCAACGACAGGTCCGTGTTCTTTTTTCCTATCCGATGGAAAGTCTGGATGTTATA…
1	396286	396868	5.87929	1	37 38 39 40 41 42 43 0 0 0 44 45 46 47 48 49 50 51 52 53 0 0 54 55 56 57 0 0 0 0 0 0 0 0 58 59 60 61 62 63 64 65 66 67 68 69 70 71 72 73 74 75 76 77 78 79 80 81 82 83 84 85 86 87 88 0 89 90 91 92 93 94 95 96 97 98 99100101102103104105106107108109110111112113114115116117118119120121122123124125126127128129130131132133134135136137138139140141142143144145146147148149150151152153154155156157158159160…	CGCATTCAGTGCTCCAGAGCATGCTGTGCATACGCATGAGCTACTCGATGA**CCGAGCGAATCGGCCAGGTGCATCTTCATCATCGCCGACCTCGAGTACCTACCAGAGGTCGGGCACCCTCAGTAGCGCACAGAGCTGGGCCTCTAGCCTCGACACGTTTTCTTCGATACCGAGCACCGCAGACGAACTCACCGGGGAGTGGCAGACAAGTGACGTGCGCTCGCCAGCGCGTCTGGCTGCAGCCGCAGAGAAGATTCACGCA******CCTGGAGCAGTCGACCCTCGACAGCTCGCCCAGAGCCTAGAGTACCGGAGCCAACTCGCTAGTGAGCTTGGTACCGCTGGCTTGCTCGGCTCCGTGATTGATAGCCCCAGCGATGAACCATGGCAAGCA…
1	397611	398190	6.39892	6	19 20 21 22 0 23 24 25 26 27 28 29 30 31 0 0 0 0 0 0 0 0 0 32 33 34 35 36 37 38 39 0 40 41 42 43 44 45 0 0 0 0 0 0 0 0 46 47 48 49 50 51 52 53 54 55 56 57 58 59 60 61 62 63 64 65 66 67 68 69 70 71 72 73 74 75 76 77 78 79 80 81 82 83 84 85 86 87 88 89 90 91 92 93 94 95 96 97 98 99100101 0 0 0 0102103104105106107108109110111112113114115116117118119120121122123124125126127128129130131132133134135136…	TCGATACCGAGAGCCAGGTGTGTGCGCTGCAGTGGAGTATGCATTATCGGGAAC*TCGTCACGGGCCATGGATTCAGCCGCAATCAACTTGTAGTCTGGAAGTATCCCGACCTGAACAAAGTCGCTGAGCTAACTGGCCACGGGGCACGCGTCCTGCACCTAACCACCTCACCGGATGGTCAAACCGTGGCAAGTGCTGCCGCCGATGAGACGCTGCGCTTTTGGAAGATTTTCCCCAAACCCCAA*ACGAGTCGTTTCGGAGTGGGCAAAGCCCTGCT***CGCTGGAACAGCGCGGGAAACGCTGGTGCCCGAGGACACCAGGCAACTTGCGCATGCTGGCACAGC********CTCGT******CGTCTTCCAGCAGCCAAAGATCTCATGCA***…
1	399170	399522	5.72644	11	15 16 17 0 0 0 0 0 18 19 20 21 22 23 24 25 26 27 28 29 30 31 32 33 34 35 36 37 38 39 40 41 42 43 44 45 46 47 48 49 50 51 52 53 54 55 56 57 58 59 60 61 62 63 64 65 66 67 68 69 70 71 72 73 74 75 76 77 78 79 80 81 82 83 84 85 86 87 88 89 90 91 92 93 94 95 96 97 98 99100101102103 0 0104105106107108109110111112113114115116117118119120121122123124125126127128129130131 0132133134135136 0 013713813914014…	TCGGTGGGAAACGACGGACTGGAGT*GCTATCTGTGGTGCCTGAGTTTGCTGCTGCTTCGT*****CTACACCGGCGTCGGTATGAAATGGAACCTAGACCTGCTCGCTCCATTCTTGAATTGAGATTTTGTCCCGAATTTGTTTTCGATAATCAGGCAC**AACGTTCCGAGTACAGCGATAATGGCTCAGGGACTAGTTCGTAGAATGAGGATTGTTGGTGAGCCTTAAAGGGTG*CTTCTTCAACGCCCTGCCGCTCGGT*TTCTCTACGTCACTGGAATTACGACGATTTACAACACCGCCGAACACGGGTTCG*TACCAAAACCATCATCATCATCATCATCATCTTATGCGAAGGCAT
1	399813	400191	5.84656	11	16 17 18 19 20 21 22 23 24 25 26 27 28 29 30 31 32 33 0 0 0 0 0 34 35 36 37 38 39 40 41 42 43 44 45 46 47 48 0 0 49 0 0 0 0 50 51 52 53 54 55 56 57 58 59 60 61 62 63 64 65 66 67 68 69 70 71 72 73 74 75 76 77 78 79 80 81 82 83 0 84 85 86 87 88 89 90 91 92 0 93 94 95 96 97 98 99100101102103104105106107108109110111112113 0114115 0 0116117 0 0 0 0 0 0 0 0 0 0 01181191201211221231241251261271281291301…	CGAC****ATGCTTTCAGAGGCTCGCTTGCCTTTCGTTTGCATGGGAATGTATATCTCGGACTCGGACATCTGGTATCGCTGCATTGACCTCTGGCGGAG*AGTGCGTCACTGCATTGTCCCAAGGGAGCGCAGAAGAATCGAACGTTCTTGTGCGGCTCTCGACACTGGGTTTTCATTCCTGTACGCGATCCATCATGGACAGGATTGCGTTCAACACGTCCTTGTGCTAAATAGGACAGCATACGTTACCGTATGCATCGGATGAGGTACTCG**CCAAGGAAA*****ACGCCTCAAAAAAGCATGTGATTTTAGAGTACGAGTGTAGGGCGCAAGAATGGAAACGGGCCTCCAGCGCAGCCTTCTCTCCCCGTCGATAACATGCACC
1	400784	401337	7.61762	12	40 41 42 43 44 45 46 47 48 49 50 51 52 53 54 55 56 57 58 59 60 61 62 63 64 65 66 67 68 69 70 71 72 73 74 75 76 77 78 79 80 81 82 83 84 85 86 87 88 89 90 91 92 93 94 95 96 97 98 99100101102103104105106107108109110111112113114115116117118119120121122123124125126127128129130 0 0 0 0131132133134 0135136137138139140141142143144145146147148149150151152153154155156157158159160161 01621631641651661671681…	TCGCGTTTGTTTTCAAC**************TCCGCCTACCTAAAGCGTCCATTCCAAGCCGAGCGC*TCGACGCCAGCATACGCAACAAATACCGTACCACTTTTGAACAGTATCATAGCGTCGAGGCTTGCAAACGAAGACAAGCGCTGCATCCAGCGGCTGCGCACGCAGTCGACGCGCTCTGAGCCTACGGAACACGTCAACGCTGCACGTGCGGAAGGTCCTGCTCGTTCCTCGTCCGAGCAG*ACGAGTTACCAAAGCGCTCAGGGTTTCGATGACGCTCCAGCTACGCGCGTTTACTCCAGAGTGATACAATTACTAGCGCGCCAAGTCGGCTGAGTAGCCTCGTT*ACAACG*ATTCTACTCTGCTCTGACCGCGAA*AAGCTTATGCTGG…
1	401930	402511	5.32418	17	26 27 28 29 30 31 32 33 34 35 0 0 0 0 0 0 0 0 36 37 38 39 40 41 42 43 44 45 46 47 48 49 50 51 52 53 54 55 56 57 0 0 58 59 60 61 62 63 64 65 66 67 68 69 70 71 72 73 74 75 76 77 78 79 80 81 82 0 0 0 0 0 0 83 84 85 86 87 88 89 90 91 92 93 94 95 96 97 98 99100101102103104105106107108109110111112113114115116117118119120121 0122123124125126127128129130131132133134135136137 0 0 0 0 013813914014114214314…	TGCGTGCAGCGAGCCTTTTCGAACTCGATGCCGTCCAGGAGGTTGTCTTTTTGCAGACCGTGCTGCAGGAGACCCGCAAACAAAGTCCAG*AGACCTACGAT******CGCATACGGCGACTGTTAGCTTCCCCGGAAGCGAAGCGCCGACACCTCTACCTCTTCAGCAATGAACACTGTGCAGCAACGTTCTCGGAGCCACTAAAGGGTGAGTCACCAAACGACTACTACGACCGGCTGATTCGCAAGTCTGTGGCGTGGTTGAATACTCAGTACAACGCACTGCAGGGGCCGCGAGTGGTGCTCCTCACCGAGGATCGCGAGAACGCTCGTCGAG*CCAGAGACGATGATCATCTGGTTACCTTCAGCCTCGCGCAAGTGGATGCATGGTGTGCGGG…
1	402543	403077	5.04451	4	6 7 8 9 10 11 12 13 14 15 16 17 18 19 20 21 22 23 24 25 26 27 28 29 30 31 32 33 34 35 36 37 38 39 40 41 42 43 44 45 46 47 48 49 50 51 52 53 54 55 56 57 58 59 60 61 62 63 64 65 66 67 68 69 70 71 72 73 74 75 76 77 78 79 80 81 82 83 84 85 86 87 88 89 90 91 92 93 94 95 96 97 98 99100101102103104105106107108109110111112113114115116117118119120121 0 0 0 0 0 0 0 0 0 0 0 012212312412512612712812913013113…	GAGCGG******TGTAGTGGTCATTCGGTCGCCAGCGGGAAATGCGGAGCCCCAGAAGACACAGGTCGCCACA***CAAGTGCAGCCAGCGCTGCGCATTCGGGTCCAGGGCGCTGCCGCCGTGAATCGTAGCGTTGACGGAGACCTCGTCGCTGTGCTACCACTGGACGG**CGTTGTCGACGGAGCAGCCAGTGCTGGTCGAAATGCGATACCGACCATCGACGCAG**************ACGCCTTCAGTAGCGTGACAGAGCAGGTGGTGACAGCTGCCTCTGCACTGGGATCCGAGTCCTCGGATCCGCTGGCTTCGACGCCTTCCCAGGGGCCTCGTCTTGGGAAGATTGTTGCAGTGCTTGAGCGCCGTTGGCGTGCGCAGTACTGTGGAT…
1	403317	403904	6.29719	5	30 31 32 33 34 35 36 37 38 0 39 40 41 42 43 0 0 44 45 46 47 48 49 50 51 52 53 54 55 56 57 58 59 60 61 62 63 64 65 66 67 68 69 70 71 72 73 74 75 76 77 78 79 80 81 82 83 84 85 86 87 88 89 90 91 92 93 94 95 96 97 98 99100101102103104105106107108109110111112113114115116117118119120121122123124125126127128129130131132133134135136137138139140141142143144145146 0 0147148149150151152153154155156157158159…	GTGCACCGACATCGACGATGCGTTGCACTGCCGCCTCGTGGATCGGAGCAATGGACAGGGAGCAAATGCGAGAGCGTCGACTCGCCTTCAAG*TTGGCGTGCAT*ATCGCTGATGTGGCGAGCTTCGTTCGAGCAGGGACAGCACTCGATGAAGAGGCACGGGAGCGTGGCTGCACTGTCTACCTGGTGGACCAGCGCATCGAGATGCTGCCGGCGCTGCTAACG***AGCAACCTGTGCTCGCTGGTTGCGGGCAAGGATCGGTATGCGTTC*TCGGTTCTCTTCGAGTTGGACGTTGAATCTGCCCAGATTAACGATGTCCAGTTTACACGCAGCATGATTAGGTCACGAGCATCGTTGACCTACGAACAGGCTC****AGTTGATGCTGGATGCAT…
1	403923	404507	5.00953	5	32 33 34 35 36 37 38 39 40 41 42 43 44 45 46 47 48 49 50 51 52 53 54 55 56 57 58 59 60 61 62 63 64 65 66 67 68 69 70 71 72 73 74 75 76 77 78 79 80 81 82 83 84 85 86 87 88 89 90 91 92 93 94 95 96 97 98 99100101102103104 0105106107108109110111112113114115116117118119120121122123124 0 0125126127128129130131132133134135136137138139140141142143144145146147148149150151152153154155156157158 0 0 0 0 0 0 …	GCACCACCTCGTCGAGGAG*TTTATGCTGCTCGCAAATGTGACGGTAGCTAAGCGCATTGT*GCACCAGTTTCCGCACTCG**GCGTGCTTGCGCCGACATCCTCCGCCGAGTG*TCGAGCAGTTTGAGCCACTGGTACGGGCGGCAGCAGCATACGGAATCG*******AGATGCACGTGGATTCGTCCAAGGCGCTTGCGGCAAGTCTCGACGCCGTCTCAACGACCTCAGCTGGCCAAGAGGACCCACTGCT****GGAAGAGCTGTTTCGGATGCTTGCAACTCGTTGCATGATGCAGGCTGCATACTGCTCCGCTGGCTCGGCTCCTGCGTCATCCTACTACCACTACGGACTCGCAGTGCCGCTGTATACCCATTTCACGTCACCGATACGGC…
1	404601	405119	5.19787	9	9 10 11 0 0 0 0 0 12 13 14 15 16 17 18 19 20 21 22 23 0 0 0 0 0 0 24 0 0 0 25 26 27 28 29 30 31 32 33 34 35 36 37 38 39 40 41 42 43 44 45 46 47 48 49 50 51 52 53 54 55 56 57 58 59 60 0 0 0 0 0 0 0 61 62 63 64 65 66 67 68 69 70 71 72 73 74 75 0 0 76 77 78 79 80 81 82 83 84 85 86 87 88 89 90 91 92 93 94 95 96 97 98 99100 0 0 0 0101102103104105106107 0 0 010810911011111211311411511611711811912012112…	TGGTATTGAGGGCGTCGTTCGCGTAGACGGTGCAGAGACCTCCTGGGTATTGAGCCCTGATTCGCAAACGATCCTCCATAAGGACTCGGGAGTGACGTACCGTATTTTGGGCGCTTGTCGTATTCGAATTGTTATTGATGAAAATGCTGTCGGTGCCGATCGTATTCGATTCGAGCTGCTTCCT**AGGAACGCCAACAAC*****GCCGTT******CAAAGTCGAACGACGTCGGGCGTGTGCAGTAGTGGCGGCAACCGCGCCCAAGACGAAACGTCTCCTACTGACGTACAGATGCCACCAAAATAACATACCATCGG********************AGGAAATTCCCTTATACCTCCCCTGC**GGTATTCCTCGGCGAGCTACGTCGAAGCT…
1	405094	405600	5.61651	8	101102 0103 0104105106107108109110111112113114115116117118119120121122123124125126127 0 0 0 0 0128129130131132133134135 0136137138139140141142143144145146147148149150151152153154155156157158159160161162163164165166167168169170171172173174175176177178179180181182183184185186187188189190191192193194195196197198199200201202203204205206 0 02072082092102112122132142152162172182192202212222232242252262…	TTGCGCTGAACGCTAGACAATCTACGGGAGATTTAGC**TCGGACTCTGGAC****AATTGACGGGCGGTCACTCGTGCCGCTA**CGCAAAAGAGGTTTTTGAC****TGGATACGCACACTTACGCGATCGATTCTAGCCGATGACG********TGATCGGCAGCTTTCGCACCGGAGACGTCCTAACCCAAGAAAGTACAAGGCATGTTTGTCTCTGATCCGCTGTACCAGGGCTAAAGAGTAGTTCGCTCACCTGCTGTAAGTAGAGCACCGTTTCCGCTGGGTACCGCACGTGACGGGTGCTTCGCAGCTCGATACCGTCACCACTGCCAGCGTCCGCTTCCTTTGGTAATGCAGCGT******TCGCCTGTAGCGCGCCGGCAGCACGCG**…
1	406457	407011	6.29295	10	36 37 38 39 40 41 42 43 44 45 46 47 48 49 50 51 52 53 54 55 56 57 58 59 60 61 62 63 64 65 66 67 68 69 70 71 72 73 74 75 76 77 78 79 80 81 82 83 84 85 0 86 87 88 89 90 91 92 93 94 95 96 97 98 9910010110210310410510610710810911011111211311411511611711811912012112212312412512612712812913013113213313413513613713813914014114214314414514614714814915015115215315415515615715815916016116216316416516616716…	AAGTCGACTATCTTGGCCCCTGTCTAAGGTTTGTTAGTGATGAAAATGAGATGCGGGCTTCGGAGCGCAGACCGCTGCTTCAAGAACAGATGTGGGAGCAACAGCGTAACGATG********AGACGGCACCCCACAGTCACGATCGGATCGTGATCGGGTGAAAGGGCACTCATCCTGACGTGGTGAACCAAAATCGCTCCGCGAGTCATGAAGCGT****ACTGCAATAGTGATTA**ATATAGCTATAGCTATGACCTACTTCGGATCGAATGCGCCAGAGTATGCTAAAATCGGTCGTCCGTGAGTGTAGAGCATATGTGCGG******CCACTGCATATAGCGTATCCGCTCTGGAG*TGTACGCGAAAGCGTTCAGAATTAGGGACATTTATT…
1	411077	411624	5.9348	4	7 8 9 10 11 12 13 14 15 16 17 18 19 20 21 22 23 24 25 26 27 28 29 30 31 32 33 34 35 36 37 38 39 40 41 42 43 44 45 46 47 48 49 50 51 52 53 54 55 56 57 58 59 60 61 62 63 64 65 0 0 66 67 68 69 70 71 72 73 74 0 0 75 76 77 78 79 80 81 82 83 84 85 86 87 88 89 90 91 92 93 94 95 0 0 96 97 98 99100101102103104105106107108109110111112113114115116117 0118119120121122123 0 01241251261271281291301311321331341…	AGCGC******TGCAGGAGGTGCA**GGCACCAGTACCCGTCTGCCCGTCACCGGGAGCGCAGCGCCAGCCGTGCGGCAACGCGGGTATCAACCAGTTTACATGCTATGCCCAGGGCTGCTGCTACGACTCGCAGGCGCAGAACCAGTGGGTGCAGAACGGCAAGCAGCAGAGCGACTTTGAGTCGAACCCGTA*CTGCTTCCAGCCCGAGAAGACGTGCGCGGTGGGCG*AGTTTGAGCGCCAGCCGTGCACGAATGCGGTGAATCAGAACCAGCAGCTGAACAATAACATCAACAATAACCAGTTTGTGCGTCTGCTGAACACGCTGCTGTACGGAGAGCAGCATCGG***ACGCAGCGCACGAGCTACTCGCCGCAGC**AGTGTCTGGAGG**CT…
1	412955	413447	13.4893	8	101102103 0 0 0 0 0104105 0 0106 0107108109110111112113114115116117118119120121122123124125126127128129130131 0 0 0132133134135136137138139140141142143144145146147148149150151152153154155156157158159160161162163164165166167168169170171172173174175176177178179180181182183184185186187188189190191192193194195196197198199200201202203204205206207 0 02082092102112122132142152162172182192202212222232242…	TTCTATATCATTGCAAACAAATTGGTAAACG**GATCCGTTGCTAATAAATGGACACAGGGCCCTCG***GAAGATAGATAAACGACAAGGCAGCTGATGATGTATCGAATACAGAAGAACTCGAGTTGCCCATTTTCCACATTTTCTGTCACATCAGTCCTGTTA*CAGCCATGGCAGCGATATCTTCA*******CGAAAAGCATCAACTATTACCACATATACTCTAGGTACTCTTCGCAAATACGGTCTGAATAAGCGACGTAACGCGCCCGCACCGAACGCTTCTCAAACGACGAACGTCGCCGCC********GGCCGTGTACGGTAGTGGAG****GGAAAACCGCGCCTTGGACAAATCGTCTCCAACTGATGTGCAGACGCC*CCCCGCC…
1	413639	414229	11.0648	6	21 22 23 0 24 25 26 27 28 29 30 31 32 33 34 35 36 37 38 39 40 41 42 0 0 43 44 45 46 47 48 49 50 51 0 0 52 53 54 55 56 57 58 59 60 61 62 63 64 65 66 67 68 69 70 71 72 73 74 0 0 75 76 77 78 79 80 81 82 83 84 85 86 87 88 89 90 91 92 93 94 95 0 0 96 97 98 991001011021031041051061071081091101111121131141151161171181191201211221231241251261271281291301311321331341351361371381391401411421431441451461471…	GAAGCGTGCAGCCCAGTTCTTGGTATGTATAGGACGTCCGGAACTCATATACAGGTATCGTAACGAGACGCCGGGCGCACTCCTTGTACAGCTTCGTCGCTGGAGCTGGCGTAGTTCCTTTTCTGTTCTTCCAGCGCCCTGCTCCATACGCTTCTACGAGCCTCTGACGGTCATCCCCCTCAAAGGCGCTCAACTGATTGAAAAAATTCGCAAACGCCCGCTGCTTCACACCGTATAGATTCATTCGCAGACGAGCCCACCGGGGCTTTCTATACTCCTCCCACAGCGCATCCCAATGGGCAACACGAAATTCCATGAATTTCCGAAAAGCTTCATGGACCGCT*CCGCGGCT*CGTCGCCTCG***CTCAAAGCTTCCAGGTGATGCTTTATTCCTGC…
1	414585	415121	8.10949	2	16 17 18 19 20 21 22 23 24 25 0 0 0 0 26 27 28 29 30 31 32 33 34 35 36 37 38 39 40 41 42 43 44 45 46 47 48 49 50 51 52 53 54 55 56 57 58 59 60 61 62 63 64 65 66 67 68 69 70 71 72 73 74 75 76 77 78 79 80 81 82 83 84 85 86 87 88 89 90 91 92 93 0 0 0 0 0 0 94 95 96 97 98 99100101102103 0104105106107108109110111112113114115116117118119120121122123124125126127128129130131132133134135136137138139140141…	CAACGCAGTGAATACCTTTTGGCTTCTCACTTTGAGCCGTTTGAAA*TTGTAGATGTTCTTCAAGTACGTCGCCCGGTTTTCACCGGTGAAGTCATCCCTGCTAACAGTGAACACTGGACTGATCTCCTTCATGAT*GCCGTAAAACACGTCCGAATCGATATTCACGAAATGTGACTTGATGCTGCACATTGGAACCACGTTGAAGCGCTTACCCATTAGGACAGCCTTCCGTCTCTCCCAATCTTCTTTTTTTTCTTCACTCAGCTTCATCTCCGCATTTCGCTCGAGTTCTCGGTCCAGAAACACGAAATAGCGCAGAATAAGACGATAGTATCTTTCCTTATCTTTTTTCAACTCTGA**TGTCTTGTATGTTGGATTCGCCGGCCCCAAGAT**…
1	415247	415725	13.4422	7	109110111112113114115116117118119120 0 0 0 0 0121122123124 0 0125126127128129130131132133134135136137138139140141142 0 0 01431441451461471481491501511521531541551561571581591601611621631641651661671681691701711721731741751761771781791801811821831841851861871881891901911921931941951961971981992002012022032042052062072082092102112122132142152162172182192202212222232242252262272282292302312322332342…	TGTATCGAGTACCCTCGAAGCCGTAAAAGGGATGTTTTTCGTGGAGGGCATGAACCCGCTCGTTTTCCTCCCGCGC**TTCCACTGTTGCAAGCATCAGGTATCGAATAAAGGTCTCGTCGAATAACTCGTCCAGAATCTCGAC*****CGTTTCCATGTACGTCACG*******TCG****CGATACATATCCCTCGCAAAATGCATCAGCCCTGACCATGCCTTGATAATACTCTTGGAGTACGAGTCGACAC*GTTTTTCGATAGCGTCTCGCAAATTTTCCCTGTAAGGATGCTTGATATGATTAAGAAGACAGGCTTTCACCATCATCTCATTCTACAGTCATCTTTCCCGCCGCCTTCGACCTAGGGCCTCCCGCTTTCGGTTCTTCTTCTTT…
1	415875	416423	63.2898	12	12 13 14 15 16 17 18 19 20 21 22 23 24 25 26 27 28 29 30 0 0 0 0 31 32 33 34 35 36 37 38 39 40 41 42 43 44 45 46 47 48 49 50 51 52 53 54 55 56 57 58 59 60 61 62 63 64 65 66 67 68 69 70 71 72 73 74 75 76 77 78 79 80 81 82 83 84 85 86 87 88 89 90 91 92 93 94 95 96 97 98 9910010110210310410510610710810911011111211311411511611711811912012112212312412512612712812913013113213313413513613713813914014114…	CGTTAGAACATCAAGAAAACGTGTCGTCACGGTCGCGTTTCTCTTCGAAGGCGACAGATGCGTCGTGTCTCGCAAGTGCCATACTTGGAGAT*GCACGTATCGAGCGCGCCATACAGGAAAAAGGACAGTGACCTACGATTTACAAGAAACGATATAA**AATTTTTTCCCGCTCTACGATAAGCGTTT**AAGGGGAAATAGATCGCCGTTCTATCGGAAGCTTA****TGTTCGAGGCGGAAGGTCCCGCGAGCCGGTCGAGTCTACCGGGCTAGAGCT***CGGTATCCCTCTTAAGTGGCTGCTGCCGCTGCTGCTGCAAGACCTGCGTAGCTCGTTCGCAACGCATTTTATCCTGAGACTATGCACAGGATGCTGCGTT*GGGCCTCGCCCTGG…
1	418977	419489	11.6378	8	95 96 97 98 99100101102103104105106 0 0107108109110111112113114115116117118119120121122123124125126127128 0 0 0129130 0 0 0 0 0131132133134135136137138139140141142143144145146147 0 0 0 0148149150151152153154155156157158159160 0 0 0 0 0 0 0 0 0161162163164165166167168169170171172173174175176177178179180181182183184185186187188189190191192193194195196197198199200201202203204205206207208209210211212…	CAGCGCTTCTAGTGAAC**************AGGAATGTGCCTCCAGCTT**CTCTG*ACGTTCCTCTCGCGTCCCAGCAATTCTGGTACAAAGTTTCGCTC***TATGCAGCA**********CAGGCGCTGATGCAG***CGCTCCTTCGGAAGCCCTGCCTTCCGCAAACTTACACCGAGACGTTCCGTACGCAGCTATCGTGGTTATGCTTCAAAACCGGAACGGTATTGCAGTGTCTTGGAAGCGTCGGCTAGAGCTTCTGAGGCCGAAACGTCTCGGACGACCTCCGCACCCGACGACGACAACAAACACCTTTCAAAACAAAAACGTTGCTGCTGGCAGTGTACAGTACTGGCGAGAAACTCGCCCTAGACCAAAAGTCTCCAGCTGACGTG…
1	419669	420257	11.6633	6	21 22 23 0 24 25 26 27 28 29 30 31 32 33 34 35 36 37 38 39 40 41 42 43 44 45 0 0 0 46 0 47 48 49 50 51 52 53 54 55 56 57 58 59 60 61 62 63 64 65 66 67 68 69 70 71 72 73 74 0 0 75 76 77 78 79 80 81 82 83 84 85 86 87 88 89 90 91 92 93 94 95 96 0 0 97 98 991001011021031041051061071081091101111121131141151161171181191201211221231241251261271281291301311321331341351361371381391401411421431441451461471…	GAAGAGTACATCCCAACTCATGGTGTGTATACGATGTTCGGAACTCACCTACAGGTATCGTAGAGAAACACAGTGCGCATTCTTTGTACATTCCTGCCGTTGGAGCTGGTGGAGTCCCTTTTTTTCGGAGCCCAGCTCTCTACTCCATATATAACAACGAGCCTCTGACTTGATCCTCTTTCAAGGCGTTCAACCCATTGAAAAAGTTCGCGAATGCGTGATGCTTACCACAGCACGGATTCATACGCAAACGACCCCAGCGGGGCTTTGTATACTTGCCCTACAGCGCCACGGAATGAGCAACACGAACTTCCATGAAATTCAGAAAAGCTTGAATGTCCGCTCATCGGCTCGTCACCATGCTCAAAGCCTCCAGGTGATCCTTCATTGCTACATTCC…
1	421051	421518	6.36316	7	109110111112113114115116117118119120121122123 0 0124125126127128129130131132133134135136137138139140141142143144145146147148149150151152153154155156157158159160161162163164165166 0 0 0167168169170171172173 0174175176177178179180181182183184185186187188189190191192193194195196197198199200201202203204205206207208209210211212213214215216217218219220221222223224225226227228229230231232233234235236237…	TGCAGTACCACTGAGGCGGTATTTGGCCTTATTTTTAAGGAAGGCA**TGCACTCGCTCACTTATCCCCGATGTTTTCCCATTAAAAACAATCAGGTAGTTGATGAAAGTCTTTTGGAAAATTTCTTCCGGAAACATCACTTTTGCGATGTGCGTTACGTCCCGATGCAGGTCG****************CTGTCCAAATGCCAACGTCCTAAAGAAAAGCTCCAAACATACCCGGCCTACGATCCGCCACGGTTTCT*GATAGCGTCTCGCAACAATCAGTCGTACGGAT***CATTGATATGTTGGAGAAGATAAGATTCCACCACCATCTTGTCGTACAGAAGTCACAATTTCGGCCTTCGATGTAAGGCCCCCCATGTTGCTTCTTCTTCTTTTC…
1	421662	422198	25.9042	12	12 13 14 15 16 17 18 19 20 21 22 0 0 0 0 23 24 25 26 27 28 29 30 31 32 33 34 35 36 37 38 39 40 41 42 43 44 45 46 47 48 49 50 51 52 53 54 55 56 57 58 59 60 61 62 63 64 65 66 67 68 69 70 71 72 73 74 75 76 77 78 79 80 81 82 83 84 85 86 87 88 89 90 91 92 93 94 95 96 97 98 9910010110210310410510610710810911011111211311411511611711811912012112212312412512612712812913013113213313413513613713813914014114…	CGATAGAGCAGTCGCTCCAGTAGAGGTCATTACCGCGTTTTTCTTGATCGGAGAGGCGCACGTTGGGTGACGTGACGGCCAGATTTCGCGAT*GCGTTACCAGGACGCACGACAGAGAAAATGCAAA*AAAATTAACCAATATGCACAAACAGGATAGCAAGTACTATTGCAACCTAGTATAAACGT******AAAGAAGATGATTTCGCGTATGGTCAAAGTGTT****ACATTTAATCGGGAGGTC*TGCGTGCCGC**GAGACTACCG***GCCTGCCC*TCCGTGTGACTTTC*AGTGGAGAGTGATAT****GAGACACTTGGGCAACTCATCCAAAACGCAATTAATTTCGGGACTAGGAGCAGGCATGCTGCGTCTGAGCACTAACACCGTC…
2	358	849	5.49525	13	19 20 21 22 23 24 25 26 27 28 29 30 31 32 33 34 35 36 37 38 39 40 41 42 43 44 45 46 47 48 49 50 51 52 53 54 55 56 57 58 59 60 61 62 63 64 65 66 67 68 69 70 71 72 73 74 75 76 77 78 79 80 81 82 83 84 85 86 87 88 89 90 91 92 93 94 95 96 97 98 991001011021031041051061071081091101111121131141151161171181191201211221231241251261271281291301311321331341351361371381391401411421431441451461471481491501511…	TACTTAATCCCGGCTGTATTGATCATATCTGACTTTCTATCT**TGCGCCGTGTACCTGCCGTTAGCACCCCCCGTAGCCTCTCTATCCCCGTTTCCGGTATACTCTTGCAGCAGAGCAGCTCTGGCATACCACTAAGCGCGTATGTAGAGGCTTCGTTCATGCAACATTTGATCGGGGAGATTTATTTTCTTGGGAGACTCCAAGCCGTTCTTGCAGACCTTTTGCCTGCGGTAGCGTGAAGCGTGCACTATTAGTCCAC*CGCGAGGAAGCCTACGCGCAGACGCAGCATGCCCGCTTGTAGTCACGAAATCAATTGCTATGCCGATGAGATGCTAAGGTGCGTCACATCACTCTCAAC****TGAAATTC**************AGACGGATGCCA…
2	1058	1498	10.3445	7	121122123124125126127128129130131132133134135136137138139140141142143144145146147148149150151152153154155156157158159160161162163164165166167168169170171172173174175176177178179180181182183184185186187188189190191192193194195196197198199200201202203204205206207208209210211212213214215216217218219220221222223224225226227228229230231232233234235236237238239240241242243244245246247248249250251252253…	AAGAGTATTCAACTGGTTCTCGCCGTT**CGAAACAGAAGCGT*CCAA********TGAGTTTTTCTCAAAAAAAAAAGTTAGAGTTATGTAATTGTTGATAGTAGGTTTTGGTTGGTCTTTGTTGCCGGATGAAGGAAACGAAACGAGACATAGTGCCTAGCGAAGACGATCAGGAA*TGAAGAAGAAGCAAAAGGGGAGACCTTTTGTCGATAGC***TGCAATAGTGCCGT**CTAGACGACGAGATGGATGTAGAATCCTGTCGTTTCCAACATATCAATGACCGGTTTGGCTGAATTTTGCGAGA*CGCTATCAGAAACAATATCGATTCGTACGCCAGGTATCTTTGTAACTTTTCTCCCTAAGTCTGAAGCATTTGGAGAGCGACCTGCTTT…
2	1579	2153	37.3417	3	5 6 7 8 9 10 11 12 13 14 15 16 17 18 19 20 21 22 23 24 25 26 27 28 29 30 31 32 33 34 35 36 37 38 39 40 41 42 43 44 45 46 47 48 49 50 51 52 53 54 55 56 57 58 59 60 61 62 63 64 65 66 67 68 69 70 71 72 73 74 75 76 77 78 79 80 81 82 83 84 85 86 87 88 89 90 91 92 93 94 95 96 97 98 99100101102103104105106107108109110111112113114115116117118119120121122123124125126127128129130131132133134135136137138139…	TACCTCGTCAGCGGTGCTGGACACAAG*******GGTGACGCAGAATTTTAGGA***ATACAGGGCAACGATATGCCCCA*CGAATATGAGGAACCATAAGATCGTAAACATCGATTCTTTAATGATACGCGTCGTCATTGCGCTGGATCCGGGCCTGTTTCGCGAAGGGATGCGGGCAA********TCATCGATGGTACCAAGAACAATCGCTTGCATAAACCGGAAATCATATTCGTCGACAAGAGGTCATCACGGAGGAGAAAGAATGGGGTTTGTGTTATCCGCGCCTCTGTTCTAAACCATCGTTCGATCTTGGGGCTTGTCAACCCAAGAGGAAAGCTCTCAGATGTAATCAAAAAAGACGAAGTGAGATGTTACTCACTCATTCTGCCC*T…
2	3104	3681	12.9624	6	22 23 24 25 26 27 28 29 30 31 0 32 33 34 35 0 0 0 0 36 37 38 39 40 41 42 43 44 45 46 47 48 49 50 51 52 53 54 55 56 57 58 59 60 61 62 63 64 65 66 67 68 69 70 71 72 73 74 75 76 77 78 79 80 81 82 83 84 85 86 87 88 89 90 91 92 93 94 0 95 96 97 98 991001011021031041051061071081091101111121131141151161171181191201211221231241251261271281291301311321331341351361371381391401411421431441451461471481491501…	AACCAGTGACGGCAAGAGACGGATGGAGTTCGTGAATCGTGATTTTAACGCCGCTATCAATATAAGCAGATGAGCGGTGCTGGA*GAAGAGACCTCCAGCGTTGACACGAGAGAACTTTGTTGGACAACCTCTCAAAGTCGAACTATATCAGAAGAAGTTGGAAGCAGTAGTGGGTGGCCGCTCCAAAAAGAC****GGGGACGTCTGCACATTGGTTAATGACGTCTAGTCTAGGGCGGGCTTCTCGCCACTACTGTACACGG**********TCCGCATCATCCGTGTGAGTCCACTCGCGCTTCTATTTCGCTACACTGATTGCTTGCATCTGGAACGATTACCCTTACAGAGTTGCGGCCGGCCACTCCGGTCCTTTAAGTCCAAACAAACAACT…
2	3963	4487	5.21564	2	15 16 17 18 19 20 21 22 23 24 25 26 27 28 29 30 31 32 33 34 35 0 36 37 38 39 40 41 42 43 44 45 46 47 48 49 50 51 52 53 54 0 55 56 57 58 59 60 61 62 63 64 65 66 67 68 69 70 71 72 73 74 75 76 77 78 79 80 81 82 83 84 85 86 87 0 0 0 0 0 88 89 90 91 92 93 94 95 0 0 0 0 0 0 0 0 0 0 0 0 0 96 97 98 99100101102103104105106107108109110111112113114115116117118119120121122123124125126127128129130131132133134…	GCATC*CAGC**AGCTGCGCTAGCATCCGGTCGGGGCTCTGTAAGGTCGCT*ATGGCGAG*CGCAACGGATGCAGCGACACGCATCGAGCGATCGGTTTGTCGAAGTGCAGCAAGCAAGGTTTGCCCTAGCGAGTCAATTTGGCCAAGCAC**GCGAGCGACGGCACCGTATGCATCAACCGCCCGGTAGCGCACTTGGCGCCGCTGGGCACCGAGCGCTCTTCGAAGCTCCTGGGCAACACGCAGCCATTCCGAGTCTGGAATACTGGAGCCAGCATGACGAGCAAGCACCATCACAACCAGAGCCGCCGCAGCTTGTACCTCTTCGGCCGGATTTCGTAAGACAGGAACCAATCGGGAGAGAATCTCAGCGAATGGAACCTCCGACGGCGG**CAGG…
2	4557	5137	5.11887	6	20 21 22 23 24 25 26 27 28 29 30 31 32 33 34 35 36 37 38 39 40 41 42 43 44 45 46 47 48 49 50 51 52 53 54 55 56 57 58 59 60 61 62 63 64 65 66 67 68 69 70 71 72 73 74 75 76 77 78 79 80 81 82 83 84 85 86 87 88 89 90 91 92 93 94 95 0 0 0 96 97 98 991001011021031041051061071081091101111121131141151161171181191201211221231241251261271281291301311321331341351361371381391401411421431441451461471481491501…	CGAGCCACTAGCA*AATGCACCAGCGTCTCGGACCACGGTACGACGCGGGCACCCAACATCCACAGAATCGAGCTCACGTGGCGGTAGGGAGTCGGCGCAGAACGCCGCAAGCACTGAAGTAGACCCTGGATCAGACGGCGCTCAGAAGCCGGCTTCAGATCAAGCTGGCCACGCCCGCTCCGCAGCACCTGCCGCACCGTTTCCAGTAACAATAGGACAATCACGGGAT*CAGCATCCGCCGCGTCCAAGCAACAAACAACAT*******CATCCGTCAACACAGCAGATACACCAACCCGCTCAGACATAAGTGC***CGCCACTCGAGCAAGCCGCCTTCGAA************CAGCGCTGCGTGCTGCCGCCCGACAGACGCTTCGCTCCGGT…
2	5249	5826	5.85543	5	22 23 24 25 26 27 28 29 30 31 32 33 34 35 36 0 0 0 0 0 0 0 0 0 0 0 37 38 39 40 41 42 43 44 45 46 47 48 49 50 51 52 53 54 55 56 57 58 59 60 61 62 63 64 65 66 0 0 0 0 0 0 67 68 69 70 71 72 73 74 75 76 77 78 79 80 81 82 83 84 85 86 87 88 89 90 91 92 93 94 95 96 97 0 0 0 0 0 0 0 98 991001011021031041051061071081091101111121131141151161171181191201211221231241251261271281291301311321331341351361371381…	CACAGCACGTGCACCAGCAAGTTTCACGAGCGGATCCGGATCTGAAACAAGGCGCAGCACGAACTGCACAAAACTTGGTAGATGTGGGTGCAGATCCCCACTCCATCGCGTG****GCCAGGAGGCGTAGTGAAAGCGCAGCGGTTTCCCGCGGTAGCGATCCGTACCGCCGCGAGCTCAGCATCGCTTCGAGAAGCGGTTGTATCGTAGCGAATCCTGCACTGGACGCCAGAAA*********CGCAATGACATGAGCGGCGCAGAGCCGAATCAGGTACTCTGGTGATTCGAACCAGGGCCGTATAGCTTGGATGATCGGTGCAA*****************CGCCGACCAGGCGGAGAAGTGACCTCAGTAGGGAGGTATT*CTCCGGCGCGTCTG…
2	6807	7395	5.78599	5	22 23 24 25 26 27 28 29 30 31 32 33 34 0 0 0 0 0 0 0 0 0 0 0 0 0 0 35 36 37 38 39 40 41 42 43 44 45 46 47 48 49 50 51 52 53 54 55 56 57 58 59 60 61 62 63 64 65 66 67 68 69 70 71 72 73 74 75 76 77 78 79 80 81 82 83 84 85 86 87 88 89 90 91 92 93 0 0 94 95 96 97 98 99100101102103104105106107108109110111112113114115116117118119120121122123124125126127128129130131132133134135136 0 0 0 0 0 0 0137138139…	CAGAGCGTGTGCAACGTGGTCGCTTGCCGGCGGCAAACAGCTTGCCTAACAGCAAAGCAGCCTTTGGCGACTCTGGACCAAACCTTATGCAACAGT*TCGCC******CACAGCTTGGAGTATTCTGTCGCGTATGAGAGCCTTTACGCCCGAGTGCTTCAGCTGACTGAACGGTTTCTTCGGACCCTGAGCTCTCGAGCTAAGGACAGGACGCTCGCGCTCTTCCTAGTGGACGCTTCCCAGGGAGTCGTCGCTGCAGATCACCAGATCGCGAGCCTACTTCG*********CAGACTAGCACTACCCACCGTTCTAGTGCTGAATAAGTGCGACATGCGCGCCGCAGACTCTGGCA****CAGTGGCTTCGTTCGCGGAGTTGGGCTTTCCCTCTAG…
2	7536	8076	5.24071	1	42 43 44 45 46 47 48 0 0 0 0 0 49 50 51 0 0 0 52 53 54 55 56 57 58 0 59 60 61 62 63 64 65 66 67 68 69 70 71 72 73 74 75 76 77 78 79 80 81 82 83 84 85 86 87 88 89 90 91 92 93 94 95 96 97 98 991001011021031041051061071081091101111121131141151161171181191201211221231241251261271281291301311321331341351361371381391401411421431441451461471481491501511521531541551561571581591601611621631641651661671681…	TCGATGAGACTACGACGTGCGCTGCTGACGCGCGTAGCGTGCACCAGAC***ATCGC****CGCACGACCCCCAAGGGACGTTACCTGCGCGGTATC**TGACCA**********GCACTGATACGGCACCGGTATCCGGTGATCCCATGATGGACGAAATAGACAGTCCAGCGGTAGCCGCAAACAGTCATCAGATTCGCCTAACCATTGTTGGTCGACCGAATGTCGGCAAGTCGACGCTGGCGAATGCGCTTCTTGGGTACGAGCGTTTCCTGACCGCGCCGTTTCCGGGCGTAACCCGCGATGCCGTCACAGTGGCCAGCTCACGCTACGGAGGCTTTCTGGTTACGGATACCGCTGGAGCGCGGCGTCGAACTGCGGTGGCCGGGAGTCGTGCA…
2	9410	9895	7.17207	8	95 96 97 98 99100101102103 0104105106107108109110111112113114115116117118119120121122123124125126127128129130131132133134 0 0 0135136137138139140141142143144145146147148149150151152153154155156157158159160161162163164165166167168169170171172 0173174175176177178179180 0 0 0 0 0 0181182183184185186187188189190191192193194195196197198199200201202203204205 0 0 0 02062072082092102112122132142152162172…	CGGCCATTCGCATCCGGTAGTGCAGCAAAAGCGGTGCGCTCTGCGGAACTGC*CGCATAAATGAAT*GCGCAACCGATAGCTCGAAATCCGTGTGTGCATATTGAAGATAACGCATCTACGAGGTATGCAGT************ATTCTTGAGTTGCTTGCATGGTCATTCCGCGACAGCAGGTCTTCATGCGTTGTCATTCCCTTCGATAC*******AACGACTCTGCCCACACAGGAGCATCC****TACACACCCCCTAGTGTGAATGGAGCACACGAGTCGAGGGCTAGCGCGCTCTATTCCTGTACATTGTTACCAAAAAGATAAGCTTTTCACTGGCATGTGGGGTAAAT*************GGATAGCCCAATCTTACAGCTGCCTCCCA…
2	15614	16053	13.5312	13	84 85 86 87 88 89 90 91 92 93 94 95 96 97 98 99100101102103104105106107108109110111112113114115116117118119120121122123124125126127128129130131132133134135136137 0 0 0 0 0 0 0 0 01381391401411421431441451461471481491501511521531541551561571581591601611621631641651661671681691701711721731741751761771781791801811821831841851861871881891901911921931941951961971981992002012022032042052062072082092102…	GCGATCCACGCCTCCTTTGCAATGTTCATTCTCTTGGTAAACAGATCCAGTACGACCCTCATAGCATTGACACATGATTGTGGTCAGCTATTCGCATACGTCGACCGCA***CCTCCGCCGACTTCTCTGAGCGCCGCT**CTATACCATTCGAATGTTTGTTTTATCGCTCGG*CACACGCCCTTGCCAGGCAAAAAAAGTCTCGCCTCGATGCC**********GCAGCCTACGAT******TGCGGCTCTCTTCTGAGCAATCGCTTTGGCGAGTACGCATTCCAATACATGCGAAAATACATAAAGTTCCAT*******TTGATAGAGGATTTGTAGAACGC**GACGTTGCTCATGGTGAAACAAGTTCTGATGAGAGAATCGAGGCTGGAGCT…
2	16370	16848	8.94988	15	64 65 66 0 67 68 69 70 71 72 73 74 75 76 77 78 79 80 81 82 83 84 85 86 87 88 89 90 91 92 93 94 95 96 97 98 9910010110210310410510610710810911011111211311411511611711811912012112212312412512612712812913013113213313413513613713813914014114214314414514614714814915015115215315415515615715815916016116216316416516616716816917017117217317417517617717817918018118218318418518618718818919019119219319419519…	GAATGCGC**GACTTGAGCATGCTACAC*GTAGGGAAAGGAGAACAAATAAGGATTGTACTC****ATGAGTTGCAT***GATGGTTTCGGTTACTTTACGAACTCGTGTTCGAATCCGTCGAGATTCGTTTTGAATCGTGTGACGTGACGAGCACCAGCGGCAAAA**TGTCGAAACCATCCTTCTAAGAAGCCTATCGAGAATCCCATTACGAATTATGAAAGCGTAGGCCCGTCACAAAAGCGCTTGAAGTGTCGAGGCTACACACCTTGACCCATACTTGAAACAAAACGCAAGGCCGTATCAGACTGGCCAGTTCAGCGTCGCATGCCCGTCGGACTCGCGTGTCGCTAGTCGCAGTACCGGTCGCACGCCTCGTGCCAGGTTTCTGCGATACT…
2	17022	17606	5.03276	1	22 23 24 25 26 27 28 29 30 31 32 0 0 0 33 34 35 36 37 38 39 40 41 42 43 44 45 46 47 48 49 50 51 0 52 53 54 55 56 57 58 59 60 61 62 63 64 65 66 67 68 69 70 71 0 0 72 73 74 75 0 0 0 0 0 76 77 78 79 80 81 82 83 84 85 0 0 86 87 88 0 0 0 89 90 91 0 0 0 92 93 94 95 96 97 98 9910010110210310410510610710810911011111211311411511611711811912012112212312412512612712812913013113213313413513613713813914014114…	TGCGCTTGAAGAGCAAATCGCAACCGCTCTAAACGCGCTGCTCAGGGCGGGCGAAGTGCAGCTGGTACGCAGGCAACGCGGCTCTGGGGAGCTCATGGTGCAACTCGCCCGAGCGCA**ACGGAAGCGGCTGGCGGGCCTCACAAACACCGAACGTGCCGTCTATGAACAGATCCGAGCGGCTGGCGAA***CACGGCATCTGGGTTCGACACATCCGGGGACGTCTCGGCTTGCCACTAGCGGATGTGAATCGAACCCTCAAAGAGCTCCAGCGACGTGAGCTGGTGAAGCAGGTACAAAGTATTCGTAATAAGACGCGTAAGCTGTACATGTTGGCTGAGCTTGAACCCTCTCGCGAGGTCACCGGCGGGCCCTTCTATGATGAGGAAGGCACCTTT…
2	17630	18204	5.19972	17	26 27 28 29 30 31 32 33 34 35 36 37 38 39 40 41 42 43 44 45 46 47 48 49 50 51 52 53 54 55 56 57 58 59 60 61 62 63 64 65 66 67 68 69 70 71 72 73 74 75 76 77 78 79 80 81 82 83 84 85 86 87 88 89 90 91 92 93 94 95 96 97 0 98 99100101102103104105106107108109110 0 0 0 0 0 0 0 0 0 0 0111112113114115116117118119120121 0 0 0 0 0 0122123124125126127128129130131132133134135136 0137138139140141142 0 0 0 0 0 …	TCCGCAGCGCTCGCGGCGATGTGACGCAGCATCAGCAGCAGTTGCAGTCCAGAAGCGTGCAAAA******GCCATCCAGAGAACGATGTAGTACTTTGGCTAAGCGCACCTTCTTTTACGCGTGCCTGCATGGACGTGACGGGCTCGCATCTGTGCCCGATGCCTACGTGCCGCCGGAGAGGCTCGGCTTTGGCAATGTGCTCAGTCAAGTGCCGTGTTCCAAGTGCCCAGTGCGAGATAAGTGCTCGC**AACAAAATCCCCAGGTCAATGC***********GCGTCTATGCCCGTACATGGAAGCATGGTCGCGATCCATGTGTACCTGACCTGGTCTCGTGAAAACGC*GCTCTCAAAACGGAGCGCGTAGCTGTA**GGCAGGAAGACGCAGGC…
2	18573	19160	6.82566	1	25 26 27 28 29 30 31 32 33 34 0 0 35 36 37 38 39 40 41 42 43 44 45 0 0 0 46 47 48 49 50 51 52 53 0 54 55 0 56 0 57 58 59 60 61 0 62 63 64 65 66 67 68 69 0 70 71 72 0 0 0 0 0 0 0 0 0 0 0 73 74 75 76 77 78 79 80 81 82 83 84 85 86 87 88 89 90 91 92 93 94 95 96 97 98 99100101102103104105106107108109110111112113114115116117118119120121122123124125126127128129130131132133134 0 0135136137138139140141142…	CAGTGATTCCCCAACGGCCTCGAGCATGTCGAGCCGCATCGCACTCGCCCGGGCCGATAGGCATCCCGTGCACGTGACGAAAGCGGATG*TGCAT********TCGCCGAGACCCGTACCCAGTGTAGTGACTCGAATGCGAGCTACTGTTCCGATG*******ATAACAGCAGACGTCTTGCTTCTTCGGAACGCTTCTCTTCTACCGGCTGACAGGCTAGTCGCCTTGCTCCGCA*CGTTTGCAACCAACTGAAAACACACCGTCATGATTCTACGGCATGCGCTATAGGCATCAGCGGATCGAACCCGCCAGATGCAGGCAAACGTAGGCGCGCACAGACGAAAAGCGCATTAGGGATGGAACACCAACCGTCATCGTCGACCCGAAGACGCCCGT…
2	20850	21424	6.25173	17	33 34 35 36 37 38 39 40 41 42 43 44 45 46 47 48 49 50 51 52 53 54 55 56 57 58 59 60 61 62 63 64 65 66 67 68 69 70 71 72 73 74 75 76 77 78 79 0 0 0 0 0 0 80 81 82 0 83 84 85 86 87 88 89 90 91 92 93 94 95 96 97 98 99100101102103104105106107108109110111112113114115116117118119120121122123124125126127128129130131132133134135136137 0138139140141142 0 0 0 0 0 0 0 0 0 0 0 0143144145146147148149150151152…	CGCTAGTCACTCCAGCACCCCGGGTGAACGGTGTCGAACGAACCGTCTGGCGAGCTCGTTGGCCCTGGAAACACCGCAGAACCGACAACGT**GCAACGAAAACGGGATCATCGGACGTCACCAGGCTCCGGGGTAATCGAACCTGCTCATGAAGCTTGTACCTGATGCGTTTCATCCAGGCTACTGGGGGCCACTGC*******TCAGCG****CCCACATGCCTCGC*******ACTGCGT****ACCTGCCGGTATCCGAGTCGTTTATTTCTGCCCTTCAAAGAGACTCTCTGAACG********AGGCTGATGCGGAGCGGTTACAAAGCGACTTTTCTGAGCTCATTCAGGGACTCTCGCACGCCATGGACTACCTCAGAACAGATCACAGCA…
2	21845	22444	5.25756	1	23 24 25 26 27 28 29 30 31 32 33 34 35 36 37 38 39 40 41 0 0 0 0 42 43 44 0 0 0 0 0 0 45 46 47 48 49 0 0 0 0 50 51 52 53 54 55 0 0 0 56 0 0 0 0 0 57 58 59 60 61 62 63 0 0 0 64 65 66 67 68 69 70 71 72 73 74 75 76 77 78 79 80 81 82 83 84 85 86 87 88 89 90 91 92 93 94 95 96 97 98 99100101102103104105106107 0108109110111112113114115116117118119120121122123124125126127128129130131132133134135136137138…	GTCAGAGAAGCTGCCGCTTGAGCTCGGGGACGATTTCTTGCGAGCGCGCATACAGCGCAATGCTTCAGACTAGTTGTTTAGGGGAGAGTCGTGCGAGACGGCGCGGTCTTGCG**************GCGCGACGTGAAAACAACGGGCGTGGCTCTGAACCCAAACAGATGCCCATAGAGTCGCT**CTGTCAGTGGGTGCGACACCATGCCCAGCAAATCGTTCCAGCCTCTTTGGCGGGGAACACGCTCTCCAGGGGTCGCTCTGGGTCAGCACGTACGGCCTTGGAAACGGTTGCAAAATATAATGTTGCCATACAGTGCTGCAATACGAAGCTCTGTACCGCATCGAGGCGCTGGTTGACCCATTCACCGGCATCGTTGGTACAGTTTGCTGTC…
2	22866	23393	6.6561	4	3 4 5 6 7 8 9 10 11 12 13 14 15 16 17 18 19 20 0 21 22 23 24 25 26 27 28 29 30 31 32 33 34 35 36 37 38 39 40 41 42 43 44 45 46 47 48 49 50 51 52 53 54 55 56 57 58 59 60 61 62 63 64 65 66 0 0 0 0 0 0 0 0 0 67 68 69 70 71 72 73 74 75 76 77 78 79 80 81 82 83 84 85 86 87 88 89 90 91 92 93 0 94 95 96 97 98 99100101102103104105106107108109110111112113114115116117 0 0 01181191201211221231241251261271281…	TTCG***GCATCCGGTGCCGACATTGTCGCAGCACCCAGCTGGCGCGACGCAAGCGGTGCTCGCATGGCGCGCTCCGCCGGCGACTGGGGCGCCTCCTCCAGGCGA****CTTGCACGCTCCAAGCCCAGCTCGTCGAGGA*****CCTGGTTCACGACCTGCTCCGTTTCTTCGTTCTCGTCCTCATCGGCGATCGCATTCTCCATTGCATC***********ATCGATCACCTCCTGTTTCAGTGACAGGA*CTTCACTTTCG*******CGTTCAAAGTCTTGCAG*******TATCTGTCCAATGCGCGGCAGATTCACTTGCCGATTCATGAGGTGCATCGACCGCACAATGCCCTGCATCGCATGCGTCATGGCTTCGCTGGAGCGCATCGTA…
2	25667	26168	5.33146	20	40 41 42 43 44 45 46 47 48 49 50 51 52 53 54 55 56 57 58 59 60 61 62 63 64 65 66 0 67 0 68 69 70 71 72 73 74 75 76 77 78 79 80 81 82 83 84 85 86 87 88 89 90 91 92 93 94 95 96 97 98 99100101102103104105106107108109110111112113114115116117118119 0 0 0 0 0 0120121 0 0 0 0122123 0 0 0 012412512612712812913013113213313413513613713813914014114214314414514614714814915015115215315415515615715815916016116…	GCGAGCATGAGACCGATACCCGGTGGCGACTCGAGCTC**GCCACAGAGCTCACCCACCTCCTCTGTCGTATTGTGAAGCGCCAGGCAAGCGCTAGGCGGCAGGATGCGCTGC**GACCTGCGCTGGGCGTC*CTTTTTTCGGGCGGTATCGACAGTTTGGTGATCGCTCGG*GCG*****CTGGACGTGGTGCTCC****CGCTCGATG*******AATGCA*TCCATCTGGTGCATGTTTCGTTCCACAGCGCAGATGATACAGTGGCATGTGCCGGTGCTGCTGTTGCGTTGAACAGTGTCGATGGCGCTGAGCGACCAACCTGC*******ACAGCGCACTGGTTGGATCCAGG***TCGTCATGGACTCTACCCGGCAAGCGAGTCGCATTCGG…
2	26123	26599	5.4685	7	108109110111112113114115116117118119120 0 0 0 0 0121122123124125126127128129130131132133134135136137138139140141142143144145146147148149150151152153154155156157158 0159160161162163164165166167168169170171172173174175176177178179180181182183184185186187188189190191192193194195196197198199200201202203204205206207208209210211212213214215216217218219220221222223224225226227228229230231232233234235236…	CTGCACCGGATACGCTCCAAGCGC****AGAGAGCGCTCGCTTTTCTGAAGACACAGAGCGTACGCCCCGAAAGATACCGCTTCCATCACGTCCGAGTGCCAGCAGCTGCTGTTGAGC***GCGACCGGGTGAGGCTCGTCTCGGCCGTGGCACCCGCCGAAACGACCCCCATGGATATTGCCCTGGGCGCCTGCATCTGGTACGCTGCTGCGGGAGCGGCGGGAGCGCACCTAGACTCCGGGCCTTCTGGGCCGGTTCGCATCCTGTTTAGCGGTCTAGGAGCGGACGAGCTCTTTGCTGGATACAAAGGCCGTC*ATCGGTCTCGTTTTCGCCAGGGTGG*ATCGGACGCGCTCTTCCGCGAACTCGAAACGGATGTGAATCAGCTGTGGTGGCGGA…
2	26680	27149	5.2887	7	108109110 0 0 0 0 0 0 0 0111112113114115116117118119120121122123124125126127128129130131132133134135136137138139140141142 0 0 0 0 0 0 0 0143144145146147148149150151152153154155156157158159 016016116216316416516616716816917017117217317417517617717817918018118218318418518618718818919019119219319419519619719819920020120220320420520620720820921021121221321421521621721821922022122222322422522622722822…	CTGCCGGACGGCGTCGGCGACAAACGCATTC********TTCGTCTGGCGGCTACAATGCCTCCGCTGAGCATTCCGGAGGCGC**TTGCCCAGACACCGAAACGAGCCATGCAATTCGGATCACGTGCATCGGCTGTACTGGAACGGCAACAGCGC*******ACTGGACGAACGAAGCCAACAGCGAAGACAAACGCACCGCAACGAAAAACGCATCCCTTGGAATCGTGATCCGATGCTAATAATAATGATGATGCCGCTTTGCATCTGGTATCGTATCGTGCACGC********GTTGGATACCGCGGGAGACCTTGGGAACACGCGCTGCACGCCGCGTTTTTACCACT*GCTGGCCAGCAT*CCTTGAAACCTCTGTCCAGTTCTGGACAGGC…
2	27431	28001	5.5496	1	42 43 44 45 46 47 48 49 50 0 0 0 51 52 53 54 55 56 57 58 59 60 61 62 63 64 65 66 67 68 69 70 71 72 73 74 75 76 77 78 79 80 81 82 83 84 85 86 87 88 89 90 91 92 93 94 95 96 97 98 991001011021031041051061071081091101111121131141151161171181191201211221231241251261271281291301311321331341351361371381391401411421431441451461471481491501511521531541551561571581591601611621631641651661671681691701711721…	TC*ATCACGTACACCGCACAGGTGCA**CCTGTTGCCGACACCCGTTGCGT****GACTGTAAGCGTGTCATTGAATC**TGAGTAAACGCCGAGCGCATTTCGAAGCCTGGGACATGGCCGCTTCAAGCGCACGACGTGTGCAAAATACGACTAGGTCGTGTCCAAAGTATCCTGCACCTGGAACATCATCATCGTCCAATGCTCAGAAGCAGGCTGCCAGTGAGGCGTCAGTTTTCGGGTCCCGGTTCCCGGGGGCAGTGCCGGACGCATACGCCCGCTAGCAGCAGCGTCCAGTACATTGCCGGGCAAACGCATAAACGCAGGCATCTACGCAAGGACGTCTGGGTGTGCTCAGACCTGCGTATGACCGCTGCATTGAAGCGACGGTAACGCTCGA…
2	30737	31304	7.2021	5	30 31 32 33 0 34 35 36 0 0 0 37 38 39 40 41 42 43 44 45 46 47 48 49 50 51 52 53 54 55 56 57 58 59 60 61 62 63 64 65 66 67 0 0 0 0 68 69 70 71 72 73 74 75 76 77 78 79 80 81 82 83 84 85 86 87 88 89 90 91 92 93 94 95 96 97 98 99100101102103104105 0 0 0106107108109110111112113114115116117118119120121122123124125 0 0 0 0 012612712812913013113213313413513613713813914014114214314414514614714814915015115…	GTGCGACTTGGTCTGCTTCGTGGCGCTCGCGAACAGCCGCTTCGAGTTCTTCCTGGAACGATGCATATTCTTGC*******TCGGTGTCCGTGAGACGACTCTGCAGCTGTGACCGTACACGCTG**GATGCGCTCCTCTGCAGCAACAATTTGACGATTGAGTCGCAGCTCTTCCTGGTTCAGCGCTTCGAGATTCTGCTCGTTTTCGTGCAATTCAGATCGTTGCTTCTGTACGAG*GTCGCGCGACTGTTTGCATTTTGAAACCTGGACATCTGCATCCTCGAATGCTTTGAGAAGTTCTTGCAGTTTTC**CGAACACCTCCTGCAGGGCCTCCAATTCCATCTGCACTTGTCGATGCTCATGCTCGATTCGCTCGACATGTCGCTTCTCGCGCT…
2	31358	31881	5.47644	5	27 28 29 30 31 32 33 34 35 36 37 38 39 40 41 42 43 44 45 46 47 48 49 50 51 52 53 54 55 56 57 58 59 60 61 62 63 64 65 66 67 68 69 70 71 72 73 74 75 76 77 78 79 80 81 82 83 84 85 86 87 88 89 90 91 92 93 94 95 96 97 98 991001011021031041051061071081091101111121131141151161171181191201211221231241251261271281291301311321331341351361371381391401411421431441451461471481491501511521531541551561571581591…	CGAGTGC*******CGTAACT****TTCTGCTGCTCCGCAGCCGC*******CCGATCGCTCCACTTGCG***CTGTCGCATCTCAAGA*TCATTGCA******TTTCGCCTCAAGTTCGCGCTGGTGCTGCAG*AGCCTCCTCCGAACGGCCGGCTATT**TTCTGGAATTGAACGAGCCGCTCCTCTCGAAACTTGGCAAAGTTAATGACCCCGCTCAGGATACGACGCAACCGTGGATATTCTGGCTTCAGGTAATCGTTCAAAGAGAAATCGTGGATGCCG*GATGCTCGCATCAATCG*****************TTGCGCCGCTCGATGGAACACAACCACCGGCGCTGACTCCTCGTGCAGCTCCGGGAATCCTAACGCTTCGA****GCGC…
2	33327	33898	5.12825	1	27 28 29 30 31 32 33 34 35 36 37 38 39 40 41 42 43 44 45 46 47 48 49 50 51 52 53 54 55 56 57 58 59 60 61 62 63 64 65 66 67 68 69 70 71 72 73 74 75 76 77 78 79 80 81 82 83 84 85 86 87 0 0 0 0 0 88 89 90 91 92 93 94 95 96 97 98 99100101102103104105106107108109110111112113114115116117118119120121122123124125126127128129130131132133134135136137138139140141142143144145146147148149150151152153 0 0 0 0 …	GTGACCCA*ACGCT**CGA***CGAGATTCGCGTTG**ACGTAGATGCTGAAAACAATCGCATCACGGTCTAT***AACAACGGCTCGGGGATTCCGGTTGAGATTCACAGCAAGGAAGGGTGCTACGTTCCGGAACTCATTTTCGGCCACCT**GCTTACGTCGAGTAACTACGATGATGAGGAACGGAAGGTCACAGGCGGCCGGAATGGTTTCGGGGCGAAGCTTGCAAACATCTTTAGCACAGAGTTTATCGTAGAGACTGCGGATGGTCGTCACTGCTTTCGTCAGGTGTTCCGCTCGAACATGCAGCG***GTGCGAG*******GAGCCTCAGATAAGGCCGTGCTCCGCGAAAGACAATTACACAAGAGTATCATTCGTGCCGGATCTACA…
2	33851	34393	6.01815	3	78 79 80 81 82 83 84 85 86 87 88 89 90 91 92 93 94 95 96 97 0 98 99100101 0 0102103104105106107108109110111112113114 0 0 0 0 0115116117118119120121122123124125126127128129130131132133134135136137138139140141142143144145146147148149150151152153154155156157158159160161162163164165166 0167168169170 0 0 01711721731741751761771781791801811821831841851861871881891901911921931941951961971981992002012022…	TATCTGGCCGAACGCGAGGACACCAGCTTTGTTTACGAACGCGGGCATGAACGCT******GGGAGCTGGCAGTTGCGCCTAGCGATGGCCAGTTTCAGCAAGTCAGCTTCGTGAATTCTATTTGGACAATCAAAGGAGGCACGCATGTCAATCATATTGCAGACCAGATCGTGAATGCGG*TCCTGGAGCATCTCAGTCGGAAGCACAAAAACCTCAAAGTGAAACCTTTCCAGGTGCGTAACCACCTATGGTTGTTCGTGCGTTGCTTGATCGAGAATCCCGCCTTTGATAGCCAAACGAAGGAGACGTTGACATCGCGGCCTCAGTCGTTCGGATCTCGCTGCGAACTAAGCGCAGAATTCACGCGCAAACTGCTCCGGAGCGATATCATCGGGAA…
2	34559	35110	5.5088	12	20 21 22 23 24 25 26 27 28 29 30 31 32 33 0 0 0 0 0 0 34 35 36 37 38 39 40 41 42 43 44 45 46 47 48 49 50 51 52 53 54 55 56 57 58 59 60 61 0 0 62 63 64 65 66 67 68 69 70 71 72 73 74 75 76 77 78 79 80 81 82 83 84 85 0 0 86 87 88 89 90 91 92 93 94 95 96 97 98 9910010110210310410510610710810911011111211311411511611711811912012112212312412512612712812913013113213313413513613713813914014114214314414514…	CAACACGGCAAGGAGTACGATCAGGATAGCGTT***CGGCAACTCCGATACGGCCACGTGATGA*TCATGACTGATCAGGATCACGATGGATCTCATATCAAGGGCCTGTTGGTGAATTTTTTTCACCACTTTTGGCCTTCGTTGCTCCGCATCCCAGGATTTCTACTGGAGTTCA****TCACACCGATTGTGAAGGCGACTGCAAAGCGCGGAGAACGCCTTGAAGAGGT**GGTGTTCTTCACG*****ATTCCCGAATACCAGCAGT******GGCGACAGTCCCAGAGCAGCCTCCGAGGATGGACCATCAAGTACTACAAAGGTCTGGGTACATCGACCGCTGCTGAGGCACGAACCTATTTCAGTAACCTGTCCCGTCACCAGATTCCTTTT…
2	36133	36680	5.9433	1	28 29 30 31 32 33 34 35 36 37 38 39 40 41 42 0 43 44 45 46 47 48 49 50 51 52 53 54 55 56 57 58 59 60 61 62 63 64 65 66 67 68 69 70 71 72 73 74 75 76 77 78 79 80 81 82 83 84 85 86 87 88 89 90 91 0 0 0 0 0 0 92 93 94 95 96 97 98 9910010110210310410510610710810911011111211311411511611711811912012112212312412512612712812913013113213313413513613713813914014114214314414514614714814915015115215315415515…	TGAATTCTACCAGATGCGAC*TCGAG**CTTTATCGAAAACGCCAAGCGTGGATAGTTCGCGCTCTGGAACGTGAGCTCATCCGTCTCGATAACAAAGTGCGCTTCATTATGGCGGTGATCGAGAACCAGATCATCATTGCG***AATCGGAAGCGCAGCGAACTACTCGACGAACTGCATCAACGCAACTTTGCCCGTTTGCCTACCGGCAACAATGCAGACCGTGAGCAACGCGTTTCCGAGGCAGCGTCTGGTGACGGAACTCCAGACGGCACGTCTAGCGATCAGGTTGGTGGTAATGGTGTCCATGCTGATCACCCGAAGGATGCAACCGGATACGATTACCTGCTGAGCATGCCGCTGTGGAGCTTGACCAGAGAGCGCGTGCAGGAACTGCA…
2	36843	37360	6.61574	2	14 15 16 17 18 19 20 21 0 0 0 22 23 0 24 25 26 0 0 0 0 27 28 29 30 31 32 33 34 35 36 37 38 39 40 41 42 43 44 45 46 47 48 49 50 51 52 53 54 55 56 57 58 59 60 61 62 63 64 65 66 67 68 0 0 0 0 0 69 70 71 72 73 74 75 0 0 76 77 78 79 80 81 82 83 84 85 86 87 88 89 90 91 92 93 94 95 96 97 98 991001011021031041051061071081091101111121131141151161171181191201211221231241251261271281291301311321331341351361…	TGCGACGCGGAAGACGCCAGAGCACACGCTGCACGA*CCGCCGTGGCAGACACGCGCAGCCAGGCGGACGATGCGTCAAGCACGTGCACAAGTTCGAGTCTCGTGGGCAT*CGATGATCGCGAAAGCGGCGAGACAGAGGTCAACGTTCGCGAGCATGTGCAGCGCGTACGCCAGGAAGCAGGCACCGCTGGTGCCGCGGA*CGCGAGTGCACTGGCGACGATGC********GTATCGCCTCTGCTTCTGATCGTGCAACCACGACAAGGCTCGCGCGTCAAGGCCAACGCAAGAACAGGGATACAGGGGCTGTAGCGCC*CCGACGGCACCCAGTGCCGCCGCCCTTGAACACGTTCGCAGGCGCCGCTGCCCTGAACTCGAGTGATACGCAACG**…
2	37794	38356	6.12042	5	31 32 33 0 34 35 36 37 38 39 40 41 42 43 44 45 46 47 48 49 50 51 52 53 54 55 56 57 58 59 60 61 62 63 64 65 66 67 68 69 70 71 72 73 74 75 76 77 78 79 80 81 82 83 84 85 86 87 88 89 90 91 92 93 94 95 96 97 0 0 98 99100101102103104105106107108109110111112113114115116117118119120121122123124 0 0 0 0 0125126127128129130131132133134135136137138139140141142143144145146147148149150151152153154155156157158…	TGCGACCGGGGCAGCGCAACCCGCACTTGCGCCCGCTTGTCCGACG*CTCCTACCGATACGCTTGTTTTCCCGAATGACGGCATTGGATGCAGTGCACACACCTGTATAAACAAGTCGGAAACGCTTCCATCGAGCAGCATCGCGAGCGTCTGGTGACCCCACCCCCCGAGTCCATCGTAAACGCGGGAGCGCGTGCCGGGTCGGTGCACCGTACCCAACCGGCAGCAG**TTGCACCACTACCAGTTCGAG*****TGCTTCTCGCC*GACGGCGTGCGGGGTACCACCGCCTGGTTCATGCGTCCGAGAACACAGTCTCGCTGCTCCGATACGCGGCGCTGTCAAGACGAACGCCAGCCCGGATCAACTACGGCTGTTGTTGAGCATGCTGGAGTGT…
2	39121	39703	5.16728	17	33 34 35 36 0 37 38 39 40 41 42 43 44 45 46 47 48 49 50 51 52 53 54 55 56 57 58 59 60 61 62 63 64 65 66 67 68 69 70 71 72 73 74 75 76 77 78 79 80 81 82 83 84 85 86 87 88 89 90 91 92 93 94 95 96 97 98 99100101102103104105106107108109110111112113114115116117118119120121122123124125126127128129130131132133134135136137138139 0 0 0 0 0 0 0140141142143144145146147148149150151 0152153 0 0 0 015415515615…	CGCTACGTACATC*CAAAGGCAAGTACGGGGCATGGACGTCTCATGAAGCAA***GTCCGACGCTCTCCCTATCACCGATACCCCTTGCAAAGTTTAGCA*TCTCTGGTTCAAGGACACGATCTGTCTGACAAAAAGCAAAGTGTCACTCTACGGGATCATCAACATCATTATCGACATCACTACCAGTATCAGTGAGATGATTGGTAGCGTGCTAGGGCAGCGCGGCAAAACGCTGCTGCGCTCGTTCAAATGCGCGCGCGCTCACCATGCGTGCAGCGCTGCTGCTGAACGAGCGCAAACGCACCTGCTGCTCCTACAGTTGCTACTTTTGTTCCTACAGTTGCTACTTCTATTCTTACAGATACTACTGCTGCTATTCTTACAGTTACT******C…
2	40408	40768	10.5935	11	15 16 0 17 18 19 20 21 22 23 24 25 26 27 28 29 30 31 32 33 34 35 36 37 38 39 40 41 42 43 44 45 46 47 48 49 50 51 52 53 54 55 56 57 58 59 60 61 62 63 64 65 66 67 68 69 70 71 72 73 74 75 76 77 78 79 80 81 82 83 84 85 86 87 88 89 90 91 92 93 94 95 96 97 98 99100101102103104105106107 0 0108109110111112113114115116117 0 0118119120121122123124125126127128129130131132133 0 013413513613713813914014114214…	TCAGAGGTGAACGCG*GCGGC**GGCGAGTGTGTTC************ACAAGGCGCCCTCGTAAGCTC*ACGTCTGATGAATATGGAGCACTAAACTACTCGCTGTGTTCATGTGCTGCGATTCTTTTCTG*ATCACGCTTAGATGTACAGCCTCGA**CATTCGACGTACAGGCAAGCGGGTTTCAGGATGCTTACATGGTTTTCGGACCGTTGGTCATCTGTTCGGAGTGGCACGCTCGACGCTTTGTCTGTGGAGTTCGTGACGTCACTGAAATCAAGTTGATTCGTACCGCCATCAAAAGTCGGT*ACG*TAAAGTAACCGAAATCATCCTTCAGTCTATATGTACGAGGCTCCACGCTGCTCCATTCCTTACGGAT
2	41450	41889	5.26874	7	109110111112113114115116117118119120121122123124125126127128129130131132133134135136137138139140141142143144145146147148149150151152153154155156157158159160161162163164165166167168169170171 01721731741751761771781791801811821831841851861871881891901911921931941951961971981992002012022032042052062072082092102112122132142152162172182192202212222232242252262272282292302312322332342352362372382392402…	TGGAACTAGTTTACGCA*ATTCGT*TGTTGTTCG*******GAAATCGCGGATTTCCGAAGCGGCATCAATAAAAAAGTTGAACAATGAGCAAAG*AATGAATATAGACTGCATGTTTATCAACAAAGGCGTACAACCCAAGCACATCAGATATCCCAGTGAAGTAACTGTGTACGAGTAATAGAGAAATCCAA**********GAGTGTTCTGAAGACACGA*GCGTACCGCGCCCA*GAGACTGTCGCCAGTGCAGGACGGGAGGTCGTCCCGCACAAAGCGCATCGCTTGAGCGCGCTGTCGGACGAGGTGCTGCTGGTGCGGCTCCGCTA*CGACACTACGAGTGTAAAGCGAGACTGCGAATCGTAGACGGTCGTGCCGGACCACATCGTCCGC…
2	42090	42650	6.05301	17	33 34 35 36 37 38 0 0 0 0 0 0 0 0 0 39 40 41 42 43 44 45 46 47 48 49 50 51 52 53 54 55 56 57 58 59 60 61 62 63 64 65 66 67 68 69 70 71 72 73 74 0 0 75 76 77 78 79 80 81 82 83 84 85 86 87 88 89 90 91 92 93 94 95 96 97 98 99100101102103104105106107108109110111112113114115116117118119120121 0 0 0122123124125126127128129130131132133134135136137138139140141142143144145146147148149150151152153154155156…	CGCTCGGTGACGCAATGCGGCCTGGGGAACCCAAACAAGTACTTTGGGAAATAAATACGCACGACGAACCTGAAGCAG***ATCAGGGTTCATCTTCGCAGGCACTCCATGGATTCGATG*ACG**TGGAAGCGAACGCA****TGACGAGTCGGTCATCCGCCTGGATAGCATGCACGAGCTCGTGGGGACCAGCGCTCCTCCAAAGTCCATAAAGGGGAGGATGCGG*****AGCGCTCGATGACGCCCTG*TCGAGTCCTGCGCAAAGTCGGAGACGCCGAGCA********GAGGATGGTGATGTCGCCTGCGAGAAAGCCGCCGAGGCAAGCCATCCTGCTTCGGCATCGAGCGTGCTGTTTAACAACCACTGAAAGGAGCAGATTTGCGCCTT…
2	42779	43330	5.1781	10	39 40 41 42 43 44 45 46 47 48 49 50 51 52 53 54 55 56 57 58 59 60 61 62 63 64 65 66 67 68 69 70 71 72 73 74 75 76 77 0 0 78 79 80 81 82 83 84 85 86 87 88 89 90 91 92 93 94 95 0 0 96 97 98 99100101102103104105106107108109110 0 0 0 0 0111112113114115116117118119120121122123124125126127128129130131132133134135136137138139140141142143144145146 014714814915015115215315415515615715815916016116216316416…	TCGAGAGGGATGCTGTGGCGGTGTCCGTCGTCGTCGATGGTAAACGCGGTTCTTGCTTCCCGGTGCGCGCAGAGCTCTGACGCAT*************CCCTGCA*CA******CGAGAGGGCATTCAAGGAGAAGCAACGACCAGAACAGAGGTATGACCTCGAGAATGTACGCCCATTTGAGGTTGGGCCCGGCCTGCACCCAG*GGATCGCGTACCTCTGCGT*****CTGCGTTTCCCTCAAATCAGGAAAACCGTCGGGTTCCTGTGTCGAAGCTGATGAGGGTC****TGGAGGCGGGCGTCACGGACTCTGCAACT*TGAACGTCCAGTCGCCAGTTCGATTCGCACG***CCTCGTCTTTACGTCACAGAAGAGGGGAACGAATGAAAGAC…
2	43622	44149	6.97807	12	15 16 17 18 19 0 20 21 22 23 24 25 26 27 28 29 30 31 32 33 34 35 36 37 38 39 40 41 42 43 44 45 0 0 0 0 0 0 0 0 46 47 48 49 50 51 52 53 54 55 56 57 58 59 60 61 62 63 64 65 66 67 68 69 70 71 72 73 74 75 76 77 78 79 80 81 82 83 84 85 86 87 88 89 90 91 92 93 94 95 96 97 98 991001011021031041051061071081091101111121131141151161171181191201211221231241251261271281291301311321331341351361371381391401411…	TAGAAACAACATGAAAACGGCAAGAAATGCGTAGATGGCATATTCGGACGTTGCGAGAAGGGCGTCGACGTTGGCACCA**AGCGAGTGCAGTCGACACTTGAGCACCGCTACCAGCAGCCACCGGCTATGAAGCGTACAGCAAGAGCGCAAG*GTATTACCGGCGTTTTTAAAGGCGGAAATAAGCGAATGGAAAAGAGAGCGGCCACAGAAACCCCCAGCGAAATCCCGGTTTCGATGTCAGTGGAAAACGTTGCTATGTACACGAGTCAGCTAGGTGGACGCGTTCTATGCGCTACGAACATCGGCA******TCGATCGCACGAGTCTGCCGCCGCGTC***AACGTCGGGCGTTCGGCGCTGGGCGCCGCGCGTGCGCGAACCAGAGCCCCGCT…
2	44423	44987	5.20006	1	36 37 38 39 40 41 42 43 44 45 46 47 48 49 50 51 52 53 54 0 55 56 57 0 0 58 59 60 61 62 63 64 65 66 67 68 69 70 71 72 73 74 75 76 77 78 79 80 81 82 83 84 85 86 87 88 89 90 91 92 93 94 95 96 97 98 99100101102103104105106107108109110111112113114115116117118119120121122123124125126127128129130 0 0131132133134135136137138139140141142143144145146147148149150151152153154155156157158159160161162163164165…	ACGCCGTCGTGTGGAAGCGGCTGTGCATGTCGCGGACGAACCGTCCGCCCATTTCGCT****TTCTCGTCTCCTTCGGTATTACGATGATTCAAAGCGTAAAGAGGGACGGATCGCTGTTGTCATTGGCAAGGTGCTT*GACGACGAGCGAAAGCTACGTGTGCCGCCAAACATTCGAC*TCTGTGCGTTGCAGATCAGCGATACCGCACGGGCGCGCATTGAAGCGGCAGGAGGCCAGGTCATGACACTGGATCAGTTAGCGCTTGTAGCGCCTCGCGGAGAGAATACGATACTGATTCGAGGGCGTCTGCACCAGCGGCGCTGCTACAAACACTTTGTCGGCGTCACGGGCCGGGAGCACGTCCGGCCGTACACGCTCTCCAAGGGACGCAAGTTTG…
2	45485	46072	6.83572	1	21 22 23 24 25 26 27 28 29 30 31 32 33 34 35 36 37 38 39 40 41 42 43 44 45 46 47 48 49 50 51 0 52 53 0 0 0 0 0 0 0 0 0 54 55 0 0 56 57 58 0 0 0 0 59 60 61 62 63 64 65 66 67 68 69 70 0 71 72 0 73 74 75 76 77 78 79 80 81 82 83 84 85 0 0 0 0 86 87 88 89 90 91 92 93 94 95 96 0 0 97 98 99100101102103104105106107108109 0 0 01101111121131141151161171181191201211221231241251261271281291301311321331341351…	ATTTCGCCGCGTCCGACGA*CTCGAACGCGACGCTTCCGTATCGCCCTGCTTGAGCCGTAGTGACGCATCGGTGTCGACACCAAGGCGCGAGGCCTGCTCACGGACTGGATCGCGAGCGACGCGCTGCTCCGCAAGCGCCGCCGCCTCCGCTCCCGGTACATCGCCACGACCCAAAACCATCCAAGGCGCTTCTCCGACAGCAACCGTTTGTGTCGCATCGGATACCAGCTTTTGCGGTCGCAATGACCAGCCGTCCGCGACCGCGAATGACCTGGTT*****TCCAGTACTCGCTCTGCCACCTCAGTCTGTGTCGCGATTGCGGAAGCCAGCTCC***CCGAACAACGCATCCACCTGTTGCTCTAGCGGATTCCGGGGCGATTTCGGCGTCTGCGT…
2	46277	46846	5.71709	10	38 39 40 41 42 43 44 45 46 47 48 49 50 51 52 53 54 55 56 57 58 59 60 61 62 63 64 65 66 0 0 0 67 68 0 0 0 0 0 69 70 71 72 73 74 75 76 77 78 79 80 81 82 83 84 85 86 87 88 89 90 91 92 93 94 95 0 0 0 0 96 97 98 991001011021031041051061071081091101111121131141151161171181191201211221231241251261271281291301311321331341351361371381391401411421431441451461471481491501511521531541551561571581591601611621…	ATCGAGGACGGAGTCTACGGGGCGCTCATGACCGGTAACTTCACCGCGAAG**CTGCCAGGGCTTCTCCTCTAGGTTAAATTTCTCTAGTGAACGGGCTCGGGTTCGCAACAGCGCCTCG***CACCGTTCAAACGCGGATGTTTGGGCGGGTTCAGGTGTTGTCACTGGTGTGCACGTGGACGTGTTATCCAGAGTTGGCGCCGCTGTTGAAAGCTTGTGT*GCGTTGTGCTTGCTGTCGTGTCTATTCTCCGCCGGTTGCGACTTGGTATCCATTGTAGCGTTTGTATATTGGTTGCGCTTTCTGTGTGGAAATGATTGCTCGCGTGGCGA****TGCATCGGAGCGCAACGAGTCGGATGCCTCTGAGCCGAAAAACTGCTCGTAATAGACATCAT…
2	47126	47656	5.63513	5	27 28 29 30 31 32 0 0 33 34 35 36 37 38 39 40 41 42 43 44 45 46 47 48 49 50 51 52 53 54 55 56 0 57 58 59 60 61 62 63 64 65 66 67 68 69 70 71 72 73 74 75 76 77 78 79 80 81 82 83 84 85 86 87 88 89 90 91 92 93 94 95 96 97 98 99100101102103104105 0 0106107108109110111112113114115116117118119120121122123124125126127128129130131132133134 0 013513613713813914014114214314414514614714814915015115215315415…	CGTATGGCCAAACTTGCGTAGCGCTTCGTGGCCGACGTTCGCACCAAAGTCG*****CCACACGCTGCTTCATCCAT*TTCGTCCCGCTCACTGGAGTCTGAGGTCGACGAACCAGCATCATACATGGTATCGCACGCCTCCAGCATCGCATGCCCGATGATAAATTCATCATTGTCATTTTCATCGTCATCGTCATCGAAGAAAAAGTTTGGCGACATGCAGCCAACCTCCTCGTCTTGGTCCCGAACAAATTCCCGCGTTTCATTGCGCTCGTCATCGAAGCGTACCCGCTTCAGTGTCCCGTTATCCTGGCTCGGCGCTGTGTCCGCGGTAGAAGC*AACCTCTATACATTGAGCGCTTCCGCCGCCCGTTGCAAACTCACTTTCTATTCGCTCAA…
2	49271	49798	11.0133	12	42 43 44 45 46 47 48 49 50 51 52 53 54 55 56 57 58 59 60 61 62 63 64 65 66 67 68 69 70 71 72 73 74 75 76 77 78 79 80 81 82 83 84 85 86 87 88 89 90 91 92 93 94 95 96 97 98 99100101102103104105106107108109110 0 0111112113114115116117118119120121122123124125126127128129130131132133134135136137138139140141142143144145146147148149150151152153154155156157158159160161162163164165166167168169170171172173…	GCGTCGCCTTTGCGCTTGCTGATGC***TGCTAACTC*TGCCGAGCAGTGTGCGATGTGGCA****TCGCTGCTTTCTGCAAACGAACCTAGAACGCATTCTACGCTGCATCGACGCCCGAGATGCATACTCGGAACCGCGCGCTCGCGAATACTTGATCTCTCTTGGTAGGTTCGTTACGAGACGCGAGGTCTTGTCTCTGGAGCAGGTCCATCTTGTGTTGCGC*TCACGAGGCTACCGAGCGGAAACTTCTGCGGATCGAGCGATTCCG**CGGTGCTCGGTACCGTTTCCAGGCCTGTGCACCTCGGCCGCCACGCGCGGCAACTGGGACCTCTCGGATGAGCGAATGCTAGCCCGGGGTATCGCTCTGGTTGCCGAGTTTCTCCAGCGTGTCGC…
2	50115	50485	9.16062	11	14 15 0 16 17 18 0 19 20 21 22 23 24 25 26 27 28 29 30 31 32 0 0 0 0 0 33 34 35 36 37 38 39 40 41 42 43 44 45 46 47 48 49 50 51 52 53 54 55 56 57 58 59 60 61 62 63 64 65 66 67 68 69 0 0 70 71 72 73 74 75 76 77 78 79 80 0 0 0 0 81 82 83 84 85 86 0 0 0 0 87 88 89 90 91 92 93 94 95 96 97 98 99100101102103104105106107 0 0108109110111112113114 0 01151161171181191201211221231241251261271281291301311321…	CTGCGACAGCGGCATGCGGCATGTGAGCGCTACCGCTGGCGTCGCAAACGTGCCC****GCCGAGAACCCGAAGCACAACTAGAGCCGCGTTGGATTAAAGTGGGACAGTGAACTGCTTGTTCTGTTCCTGTTATTCGATTCATTCACGGATT*TTGTAGACGTACAGCCTCGACGCTCAAGCCAAGTCCCGCTGTAACGGCCTACGGATTCGAAAGCAATGCTGAAGACTCTCAGTCGTTTATTCGGAGTTGCTCCTTTGACGCCTCGCTGCTGGAGTTCCTTGCCCTAATGGTATCAAAATGAACCGCGACGCTCTGGGACTAAAGTTCGTGAACCAATGGATACCATCATCGGTGCCGTGCGTTACGCATTCC
2	50740	51114	9.55513	11	12 13 14 15 16 17 18 19 20 21 22 23 24 25 26 27 28 29 30 31 32 0 33 34 35 36 37 38 39 40 41 42 43 44 45 46 47 48 49 50 51 52 53 54 55 56 57 58 59 60 61 62 63 64 65 66 67 68 69 70 71 72 73 74 75 76 77 78 79 80 81 82 83 0 84 85 86 87 88 89 90 91 0 92 93 94 95 96 97 98 99100101102103104105106107108109110111112113 0114115 0 0116117118 0 0 0 0 0 0 0 0 0 0 0119120121122123124125126127128129130 0 013113…	ACCCCGAG******AGGCTCATGTCTCTGCTATTTGCATGGAAACGGGTCCTGGACTCGGACTTGAGTCGTCCCAGCGATCGGTTCGGGTGGAGCA*TGCGTCACCGCCTTGCACGAAGGCAACGTGTGCTGATCGGGATATTTC**GATGAGCTCTGTATCCTCGATTTACCTACCGGTGCTTGTTTCATCATGGATAACATTGCGTTCAACAAAGTCTCTCTTGAATGGAGCGGCGTGCGCTTGCGACTGCAGCGGACTGCGTACTCGCCAAGAGCGTTGCACAGCAGAA***GCGCATGATCATAGGGCAAGGCA*CCGCGCGCGCGAAATCGGA*****GGACGACATCCCAGTGAGCAGTTTTTCACATGTCTGGGGCATGCACCAAT
2	52271	52645	5.06692	11	14 15 16 17 18 19 20 21 22 23 24 25 26 27 28 29 30 31 32 33 34 0 35 36 37 38 39 40 41 42 43 44 45 46 47 48 49 50 51 52 53 54 55 56 57 58 59 0 0 0 0 0 0 0 0 60 61 62 63 64 65 66 67 68 69 70 71 72 73 74 75 76 0 77 78 0 0 0 79 80 0 0 0 0 0 0 0 0 0 0 0 81 82 83 84 85 86 87 88 89 90 91 92 93 94 95 96 97 98 99100101102103104105106107108109110111112113114115116117118119120121122123124125126127128129130 …	CTCGATCGCTGCTCG*GCAGCTATTAATCGCATCCTCGTACCGCAGCTTTTTGTCTTTGAGCTCGCTCTCGGTAGCGGCACCCACTCGAATTCGAGCGACACCTCCGCTG*AGACGGGCAATGCGCT*********CATCGCACTTTTCGCGGTCGAACTGGGTGTCAGCGTCTTCTCGCTCCTTACGAATCT*GCTTGATGC***GCTCTCTTACCTCTGCCTCATGGGATCCATCCGAGATAATTGTCGTCGTCTCCTTGCCGACGACGATACGCTCAGCGCGGCCAAAGTCCTTCTCAGTGACACCCTCTAGCGTCATACCAAGCT*CACCGGCAACCACTGTGGCTCCAGTCACGATAGCGATGTCCTGCAGGTACGCCTTGCGCCG
2	52661	53214	5.3012	1	37 38 39 40 41 0 0 0 42 43 44 0 0 0 0 0 0 0 45 46 47 48 49 50 51 52 53 54 55 56 57 58 59 60 61 62 63 64 65 66 67 68 69 70 71 72 73 74 75 76 77 78 79 80 81 82 83 84 85 86 87 88 89 90 91 92 93 94 95 96 97 98 9910010110210310410510610710810911011111211311411511611711811912012112212312412512612712812913013113213313413513613713813914014114214314414514614714814915015115215315415515615715815916016116216…	CGCTTTGATCGCACAGACATCAAGAACGCCGCGCATCTTATTGACCACCAGCGTTGAGAGCGCC*TCGCCCGTTACATCGTCGGCGATAATGAGCAGGGGCTCTTTGTCTTTGACG**********CATTGCTCAAGAATTGGAATGATTTCGTTCACGTTCGAAATTTTCATATCAGTGATCAGGATTCGCGGCCTCTCTAGCGTGCAAGTCTGGCGATCCTGCTCCTTCACGAAATATGGCGACAGGTAACCACGATCGATCTCCATGCCCTCGGAGAACTCGACATCGTCCGT*GATCGTTTGCGACTCCTCCACAATCGTGCTGCCGTTCTCTCCAACTCGCTCAAAAGCCTGCGCAATGATACGCCCAAACTCCTCGCTATTGCCTGATGCAAT…
2	54207	54764	11.1534	13	19 20 21 22 23 24 25 26 27 28 0 0 0 29 30 31 32 33 34 35 36 37 38 39 40 41 42 43 44 45 46 47 48 49 50 51 52 53 54 55 56 57 58 59 60 61 62 63 64 65 66 67 68 69 70 71 72 73 74 75 76 77 78 79 80 81 82 83 84 85 86 87 88 89 90 91 92 93 94 95 96 97 98 99100101102103104105106107108109110111112113114115116117118119120121122123124125126127128129130131132133134135136137138139140141142143144145146147 014814…	TACTTCTTCTTATCAGATATACAGGTCGTTTCGTATGTTGTGTCG**TGCGCCGAG**CCTGCCGAAAGCGACAGCAATAGCGCATATACCGCTGAAGCAGGTGCGACACGGAGACAGAACGGCTTTGCCATTACCAATGAAAGCGTCGACTCGAGGCGTGGTTCCTCCGACATAGGGTCGGAGCACATAGTAATTCTGGGAGCCTGCAAGCTGCCCAGACGGACGTGCAACCTGCGACAGCGC**GAAGCGATATACTAGGAGTCCGCTGCGACCAGGGCGACGCCCGGGCGCAGCATAACTGCGCTTATTC**CCGGAAGGAACTGTGTTGAGGACGAGCTGTTCATGTCTCGCCACAGCACCCGCCACTGGGGGAGCACGAAGCACGAGCCCGGGA…
2	55308	55791	54.5642	12	66 67 68 69 70 71 72 73 74 75 76 77 78 79 80 81 82 83 84 85 86 87 88 89 90 91 92 93 94 95 96 97 98 991001011021031041051061071081091101111121131141151161171181191201211221231241251261271281291301311321331341351361371381391401411421431441451461471481491501511521531541551561571581591601611621631641651661671681691701711721731741751761771781791801811821831841851861871881891901911921931941951961971981…	CGCGTCGTGTCTCATGCCTGCCTGATCTCCCAGGCGCGCTCACCAAGCGAACTATA**GAATCACGTACAGAGACTCATGACTAACGCGCAACGATATGAAAAT****TTCCCCCTCTGAGCTAAACGTTAAAAAGAGGAAAAGCTTCCCGTATTTCA*GAAAGTTTACC****TTCTAGGTAGAAGGCCCCGCGAGCCGGACGAGTGTCCCGGGCTCGTGCTTC*****GTGCTCCCCCAGTGGCGGGTGCT***GTGGCGAGACATGAACAGCTCGTCCTCAACACAGTTCCTTCCGGGAATAAGCGCAGTTATGCTGCGCCCGGGCGTCGCCCTGGTCGCAGTGGACTCCTAGTATATCGCTTCGCGCTG*TCGCAGGTTGCACGTCCGTCTGGGC…
2	57331	57843	5.51003	8	94 95 96 97 98 99100101102103 0 0 0104105106107108109110111112113114115116117118119120121122123124125126127 0 0128129130 0 0 0 01311321331341351361371381391401411421431441451461471481491501511521531541551561571581591601611621631641651661671681691701711721731741751761771781791801811821831841851861871881891901911921931941951961971981992002012022032042052062072082092102112122132142152162172182192202…	GCGATGATTCAAACACAAT******CGGATAGGGCGAGCAGCCACAGCTCGGACCTGAACTCGGGGAGCGTTTTCATGACGTATCGC**GTACAGGCAGTCGCAGGTTTCGG*GTCGACGATGAGATCG***CAGCGCCGCAGCACCAGCGTCGGCAC**ACCATTACGAAAACGGTGCTCGCATCCACCGAAGCTTTCATGAAG**GAACAGTGCGTCGCGGACGTCGTCGTTGCAT*****GGCCTTTGGTGGAGTGCGTGCGCTTCAAGGTGTCAACGCGGCTGCCTTGTAAGCAACAAGCGCGCCCTATGCAGACGTTTGTGGGTACCTCAACTGCATCATGAGGTACACACAGCGACAGCCCTACTCCTGGGCGTTCGAACAGCCCATACGACG…
2	58360	58851	18.7515	7	109110111112113114115116 0117118119120121122123124 0 0 0 012512612712812913013113213313413513613713813914014114214314414514614714814915015115215315415515615715815916016116216316416516616716816917017117217317417517617717817918018118218318418518618718818919019119219319419519619719819920020120220320420520620720820921021121221321421521621721821922022122222322422522622722822923023123223323423523623723…	TGTTTCAAACCTCAAGTAAAAATATTCGATTGGGGTTTACCGGTTT*ATAACAGAAGCGTTCAAAA*GCGTTTTTTTTCCAAAAAAAAAACTAAAAAAGGAAAGCTATGAAAAA*AGTTGACGATCTTGGAGGCCCAGTGTCGCTGGCTGCCAGAAAAAAAAACAAAAACCAGTGCCGAGTACAGAAGAAAAGGAAGAGGAAAAGAAGCAAACAATTTAGAGGGCCTACGTCGTAGGCA***GCAAGAAAGACG**CCTGTACGACGAGACGGTGGTGAAAGTCTGTTTTCTTGAACATGACTAGGATCCGTACGATGAAAAGTTGCGAGA*CGCTATCAGAAACCATGTCGACTCGTTCGCCAAGAGTATTGT*CAAGGCGTCGTCAGGATTGGTGCA…
2	58913	59479	74.002	3	9 10 11 12 13 14 15 16 17 18 19 20 21 22 23 24 25 26 27 28 29 30 31 32 33 34 35 36 37 38 39 40 41 42 43 44 45 46 47 48 49 50 51 52 53 54 55 56 57 58 59 60 61 62 63 64 65 66 67 68 69 70 71 72 73 74 75 76 77 78 79 80 81 82 83 84 85 86 87 88 89 90 91 92 93 94 95 96 97 98 9910010110210310410510610710810911011111211311411511611711811912012112212312412512612712812913013113213313413513613713813914014114…	GCTTCAATGGTACTCGATACTAG*******GCTTACCGGGATATTTA***TCCATATGGGCCCATGAAGTACCCCA*CGAATCTGAAGGACCATTTGACGGTGAACCTCGAACGTTTCATGATACGTGCCGTGGTTACACTCTACCTGGGCCTATCTCGCAATGGAAAATGGG********CGATTATCAATGGCGTCACGAACGACCGCAAGCGTGAAGATGAGGTCGAATTTGTCGACAAGAAGACATCACGCAGGAGCACGAATGAAGCTTCTGGAATCCGTGCGGTTACAGAAGAGCACCGTGCGGTACTGGGGTTGGTTCATCCAACAGACAAGATATCAGAGTTGAAAAAAGACAAGGAA***AGATACTATCGCCTCGTCCTGCGAT*ATTT…
2	59706	60223	7.4271	2	13 14 15 16 17 18 19 20 21 22 23 0 0 0 0 0 0 0 0 0 0 0 0 0 0 24 25 0 26 27 28 29 30 31 32 33 34 35 36 37 38 39 40 41 42 43 44 45 46 47 48 49 50 51 52 53 54 55 56 0 0 0 0 0 57 58 59 60 61 62 63 64 65 66 67 68 69 70 71 72 73 74 75 76 77 78 79 80 81 82 83 84 85 86 87 88 89 90 91 92 93 94 95 96 97 98 99100101102103104 0 010510610710810911011111211311411511611711811912012112212312412512612712812913013…	CTGTGACGCAGGAGGTGGAGGATAACGACCTTGTCGTTGATGCGGTGAAGCATGAAGAAAACAAGCAGGCGGATCCTGAGACGCAGAAAGTGCATAACAACGACTTTGTCGTTGGCG**CGGACCCCGGAAACACAAATATCATAACCATCGCAGTACCCAAACGTGCGGAGGATTGTACTGACGGTA***ACTTACGTCAGAAAGACATACGTATTTTTAAGTTCTAAAGATAGAGGCATTACCGAGAATCCGGTATAATAAATGCGAAGAAGAAAATCGGGA***CATGGAATGCAGGAGTCAAAGAGCACCTTGAAGCTTTGAGCGAG**GTGACGAGCCGCGGAATAGACTTTCAAACTTTTCGG****GAGTTCATGAAAGTTCTCGTTCCTCA…
2	60508	61094	8.18284	6	22 23 24 25 26 0 0 0 27 28 29 30 31 0 0 32 33 34 35 36 37 38 39 40 41 42 43 44 45 46 47 48 49 50 51 52 53 54 55 56 57 58 59 60 61 62 63 64 65 66 67 68 69 70 71 72 73 74 75 76 77 78 79 80 81 82 83 84 85 86 87 88 89 90 91 0 92 93 94 95 96 97 98 991001011021031041051061071081091101111121131141151161171181191201211221231241251261271281291301311321331341351361371381391401411421431441451461471481491501…	AACCAATGATGGCAAGAAACGTATAAAATTCCTGTATCGCGACTTTAAGGCCGCTATCAATATGAGGACATGTGCAGTGCTGGA*GAACAGAGCTCCGGAATGGACAGGAGGGAA*TTTGTGGGGCAACATCTCAAAGTGGAACTATATGAGAAACAATTGGAACCATTCGTACGTGACCGGTCGAGGATAACTGGGA**AGCGTCTGCACCTCAGTGGATGACCTCGTGTCTGGGGCGCGTCACTCGCCAATATTCTACTCCGCTGGCGGCAGCGTTTTTCTTCTGAAAGGCGTTTGTTGTTGCTGGCGATATGCT****CAGGTGGTCCGGATCTCAACAGGTAACCGACCGGAACCGAGCCGAACAGCATGGCCTGGTCGTGGCGTTCGCTTTTCC…
2	63162	63674	5.21466	8	101102103104105106 0 0 0 0 0 0 0 0107108109110111112113114115116117118119120121122123124125126127128129130131132 0 0 0 0 0133134135136137138139140141142143 0144145146147148149150151152153154155156157158159160161162163164165166167168169170171172173174175176177178179180 0181182183184185186187188189190191192193194195196197198199200201202203204205206207208209210211212213214215216217218219220221222223…	TTCCAGTGCTTTCCAATGATCAGCGAG**AATCGA*GCGCACAGGTCCATTGTGCAACCTGAAACCCGTAAGCC*******AACCTGCAAGACGTCAT**GCAAATGTGTGAGGAAATCCTGCAA**********GTTGACGTTCCTGATCATGCATTGCTACCCGTGTTTGCGATGATGATCACCATCGAAATAAACTAGCTTCGGTCGCGGGCGTGATACACATCACTTCAGGGCAATAATCGAGAGCGCCGCGAGCCAACGCAGTCGACTATTCAGGAAACGTCGGCATCCTGCGGACCCTTGCGCTCTTCATGTTGATGTTGAGCGGCGGTTGGCGGCCGCCACCGCAG*******CACCAGCGCC*TGTGCTTGCGGCATCCATCGTCGAGGAT…
2	64366	64963	5.62964	6	19 20 21 0 0 0 0 22 0 0 0 23 24 25 26 27 28 29 30 31 32 33 34 35 36 37 38 39 40 41 42 43 44 45 46 47 48 49 50 51 52 53 54 55 56 57 58 59 60 61 62 63 64 65 66 67 68 69 70 71 72 73 74 0 0 0 75 0 76 77 78 79 80 81 82 83 84 85 86 87 88 89 90 91 92 93 94 95 96 97 98 99100101102103104105106107108109110111112113114115116117118119120121122123124125126127128129130131132133 01341351361371381391401411421431…	TCGCTGGATCCAGCTCAAGC**AAAACAA***GTTCA*GAACGCTTGCAGCGGAATATCCCGCGGGACACCTCGATCGCTGCAGCAACTGCCTAGTCGGGTAGCTTCACATAAAACATACCAACTTGTAGGACGACAACGTTCTGACCCGAACTATTCTTTCAGGCGATAGGAAGCGTGTCGAGCTCGCCAGGCGCCTGAAGTACCAAGTGCCTGTGCCGGCTTCCCGCGGGACCAGGAAGACACC*GAGCGCACGCGCCAGTATATGCGCTACTCGTTTAGACATGATCCCCAGAAAAACAGCACCTGACGCGACACATATTCGC*****CAAGCGTCGG**ACTCGCAGTGAAAACGCTTCGACCGACCAGCAGCAGACTCCCTCAGCTGACCGCAT…
2	65124	65676	6.02628	1	22 23 24 25 26 27 28 29 30 31 32 33 34 35 36 0 37 38 39 40 41 42 43 44 45 46 0 47 48 49 50 51 52 0 53 54 55 56 57 0 0 0 58 59 60 61 62 0 0 0 63 64 65 66 67 68 69 70 71 72 73 74 75 76 77 78 79 80 81 82 83 84 85 86 87 88 89 90 91 92 93 94 95 96 97 98 99100101102103104105106107 010810911011111211311411511611711811912012112212312412512612712812913013113213313413513613713813914014114214314414514614714…	TCCCGTAGAAGGTGCTCGCGTTCGATCGCCAAGTCTCTGTGACGAAGGCCCCGAAAACATGACCAGCACGATCCCGCACA**GCAACAACGCTCTGCGAAGCGT*GCTGGGTACGGTGGTAAAACGTATAGAGCGATGCCCCATGAATCGCGGTGGAGTACACGAGACACCAGACCGCGTCTCGATAGCGATGTGGCAGTGCGTTTCGTAGGGACTCGAAATGATCAGGCGAGAGCACTTGCGAGTGAAAATTCGCCGCTAATGTCACTGTGGCTGT*TGCTGGAGCAGTGACAGCGGTAGTGGCGCC*TGCTGGAGGCAGCG******CGACCAATGACGACGACGACGTCGACGACACCACTCTTGACGTATGCATTCGAGACGATCCCTCAGGTGC…
2	65626	66202	6.31082	5	30 31 32 33 34 35 36 37 38 39 40 0 41 42 43 44 45 46 47 48 49 50 51 52 53 54 55 56 57 58 59 60 61 62 63 64 65 66 67 68 69 70 71 72 73 74 75 76 77 78 79 80 81 82 83 84 85 86 87 88 89 90 91 92 93 94 95 96 97 98 99100101102103104105106107108109110111112113114 0115116117118119120121122123124125126127128129130131132133134135136137138139140141142143144145146147 0148149150151152153154155156157158159 0 0…	GTGCGCTTCAGGCGCT*CCGCGTGTCGCAAGAGGCGCAGACTTGTCTGCTG******CGGTGCTTC*****TTGTCTCTAAAGCCGGCGAAGATGCC***GCAGCACGCATTGCGCTCGAGTGGACGCGAGCATGGGCACTTCCATCATCGGCCGATTCCCGCTCTAATGATGGAACCGGGAAAGCGTCTGTCGTCGCTTTAGCAGCTGGCTGGCTCGGAGGCCATGCATCGACTCCACTCGCTGGGCTCCATTGGCTACTGATGTTGTCGTCGTCGTCGTCGGGAGCCGAA*GCCTGCGACCATACCCACCGGCTTAGCATCCGACCAAAACTGCCCCAGAGATCATTTCCCGTTCCAGCGTCTTTCGTCGAC****TGCTCCGATCGGGCAATGTCG…
2	66602	67095	5.59534	9	7 8 9 10 11 12 0 13 14 15 16 17 18 19 20 21 22 23 24 0 0 0 0 0 0 25 26 27 28 29 30 31 32 33 34 35 36 37 38 39 40 41 42 43 44 45 46 47 48 49 50 51 52 53 54 55 56 57 58 0 0 59 60 0 0 0 0 0 0 61 62 63 64 65 66 67 68 69 70 71 72 73 74 75 76 77 78 79 80 81 82 83 84 85 86 87 88 89 90 91 92 93 94 95 96 97 98 0 99100101102103104105106107108109110111112113 0 0 0 0 0 0 0 01141151161171181191201211221231241…	TCTGGACCTGCTTCTCTCACCGCGTCCTGCAAATAACGCTGGAGCAATTTTTGGAGCCGAACAATGTCAGCACGCAGGCTCTCTACTTCTCTTTCCACTAGTCTCCGACTG***AAACGCATCTGGTCTACCTGGGTTCGCATCG**CGGCGAGCTCCGCTTCCCAGCGA**TGTCTTTCCCAGGAAC**************GACGTTGGTCGTCCATACATCCAGC*AGCTTCTAAAGCTGCATCTGTGCGGATAACAGGTGATTGTTCGGGTGTCCGCTGCTGTTGTTTCTGCCCCACTGATACCCGCGGTTGCGTACCCGGTGGTGACAGTTGCTGGTCGGCGGAAGCGTCGGGTTGCTGC***GGGTCAGGTCGAGTCCCTTTTCCTGCC***TC…
2	67460	67965	43.2759	12	51 52 53 54 55 0 0 0 56 57 58 59 60 61 62 63 64 65 66 67 68 69 70 71 72 73 74 75 76 77 78 79 80 81 0 82 83 84 85 86 87 88 89 90 91 92 93 94 95 96 97 98 9910010110210310410510610710810911011111211311411511611711811912012112212312412512612712812913013113213313413513613713813914014114214314414514614714814915015115215315415515615715815916016116216316416516616716816917017117217317417517617717817918018…	TTCAAGTAAATTTTATTGCACCATTGCTGCAGTGTATAGCCGGAGATCGA***AACCACGATGCAACGTACCGTATCGAAA*ACGAACAGACACGAACTTTTACATGGTAACGAGATAACAATTTCGTTCGACCTGTGCGGTAAACGTTA***GAGGGGAAAGCTTTCCGAATCG*TCGAAAGTTTGCG****TTCAGAGCGAAAGGTCCCTAGAACTGTACGAGTCTGCAGGGCTAGTGCTTCATGCTC****TCACAAGTGGCTGGTGCTT***TGGCGAGACGTAAGCAAATCGTCCGCAACAAAGGTTATTCTGGGACTAGGAGGGGGTAGGCTGTGTCGGGGCGTCGCCCTGGTCGCAGTGGACTCCTAGTACATCGCTTCGGGCTA****CAG…
2	70016	70520	6.08004	2	13 14 15 16 17 18 19 20 21 22 23 24 25 26 27 28 29 30 31 32 33 34 35 36 37 38 39 40 41 42 43 44 45 46 47 0 0 48 49 50 51 52 53 54 55 56 57 0 0 58 59 60 61 62 0 0 63 64 65 66 67 68 69 70 71 72 73 74 75 76 77 78 79 80 81 82 83 84 85 86 87 88 0 89 90 91 92 93 94 95 96 97 98 9910010110210310410510610710810911011111211311411511611711811912012112212312412512612712812913013113213313413513613713813914014…	CTGCA**GCAGC*******ATCTGTTGAGGAAAACCCGTCTTTGAAGTCGAGGCCTACAGTCGGACGTGGTACACATGCAGCCGCTTCGC*ATGACGATGCCCAGACCCGAGGAGCGAGTGCTTCAGCAACGGACGACTCGCCCGA*GACATCAAAGGACGCGTTCATCGCCTCGCGTTGGTATGC********************CTTGCGACGCT*******CTCTTGCAGCGCTCCGGTTGGCCCAGATACAGAACGCACCCCTTTCCGAGCA***ACTCCGCCGCTATGATACGGTGC******TCGCGCTCCTAGCACGCCAGTTGGAGACCATCCCGCCACGATTGCTCTTAGCCGAGGGTGGAGTCGAGAGCATCCGCGCATTTGCGCAGCG…
2	71658	72116	16.4203	13	84 85 86 87 88 89 90 91 92 93 94 95 96 97 98 99100101102103104105106107108109110111112113114115116117118119120121122123124125126127128 0 0 0 0 0 0 0 0 01291301311321331341351361371381391401411421431441451461471481491501511521531541551561571581591601611621631641651661671681691701711721731741751761771781791801811821831841851861871881891901911921931941951961971981992002012022032042052062072082092102…	GCGATCTGCGTTTCGCTTCCCGTTGTTGTCTTCTTCCTGTACAGCCTCGTCGTGCACATCGCAACGGTGAAACTTGACTG***TGGTCAGGTGCTTCCAAGAGTCGGCT*ACACACCATGCTCCGAAGGCGGAGCTGTAT*******CGCGTGAACGCTTGGTTCATCGCTCGACTCGG*GCGCTCGAAGGGAACAAGAGGCCCCGCT*CAATGTCGTAATCCGGTTTCA*CGCCAGATACCATACCCGACGATCCGGGGCTTTTTCTTCCAGGTATTATTGTCGCCGAGTAGTCTGTCTGCTGCAC****AAGTAGATGCAGGCGGTTCCAT*******TCGGCAGAGGATTTGTGGTGCGC**GATAATGCCCACCATGAAACATGTACCGGAAGCA…
2	72408	72913	7.11851	15	42 43 44 45 46 47 48 49 50 51 0 0 52 53 0 0 0 54 55 56 57 58 59 60 61 62 63 64 65 66 0 0 0 0 0 0 0 0 0 0 0 0 67 68 69 70 71 72 73 74 75 76 77 78 79 80 81 82 83 84 85 86 87 88 89 90 91 92 93 94 95 96 97 98 99100101102103104105106107108109110111112113114115116117118119120121 0122123124125126127128129130 0 0131132133134135136137138139140141142143144145146147148149150151152153154155156157158159160161…	CACGAGTTGCCTTGAAAGAGAAAGATCGAAACGTTAAACACAGCGTAA**TTCGAGCATGCTACG********TGTAACGAAAACAGAATAATGGAGGCTTGAACATATGACCTGGAAGAGAATG***TCAGTTGTTGAACGAACCCGTATTCAAGTTCGTCGCAGATCATCTTTATTCCGATCACGGAACGTATCCCAGTGGTAAAAGTTCGACACTGCATTTTGTGAAACACGTCCAGGAATCTCCATAAAAGTACCACTATATTTGCATCCGGCAGCATTGAGTACTGCACGTCGACTGTCCACGCTGCACATTTATGAACAATTTCGGAACGAAAAACGAATACGGCGGGATGAGGTCGAGCAGTTCG*********GCGTTCCTTGTGCATCTG…
2	74556	75102	5.16733	4	7 8 9 10 11 12 13 14 15 16 17 18 19 20 21 22 23 24 25 26 27 28 29 30 31 32 33 34 35 36 37 38 39 40 41 42 43 44 45 46 47 48 49 50 51 52 53 54 55 56 57 58 59 60 61 62 63 64 65 66 67 68 69 70 71 72 73 74 75 76 77 78 79 80 81 82 83 84 85 86 87 88 89 90 91 92 93 94 95 0 0 96 97 98 99100101102103104105106107108109110111112113114115116117 01181191201211221231241251261271281291301311321331341351361371381…	AGCGAGCTTCCTGCT**********CATCTTCA*****AGCTTTCTCTCCCAGGCAAGCACATCATTTTTCCACTGTTGAAGTAGTCGCTCGTGCTCCTTCTCCGGTGATAGCAGCTCATCCACGATTCGATGCGCCATGAGGCCAGCATCCGTCACATAGCGA***CGCAACGAGTTTGCGTAAGCATCC**AAGGCTAAAAAGGTGCGTCCCTGCAGAGGTCGACAGGGATTCGCCCTGTACAGACTCGCTGCTCCGACCGAATCTCCGTGCAGATGCTCCTCATGAGGGCATTGTGAACGCGACGATTCCTTGGTTGCCTGATCTGTTGGGCGCACCGTGAACGGCGCTGTCGTTATCGACGTAAGCGGACGCTCTCGAAGCGACCATCCGGGCCG…
2	75646	76225	5.72023	1	28 29 30 31 32 33 34 35 36 37 38 39 40 41 42 0 0 43 0 0 44 45 46 47 48 49 50 51 52 0 0 53 54 0 0 0 55 56 57 58 59 60 61 62 63 64 65 66 67 68 69 70 71 72 73 74 75 76 77 78 79 80 81 82 83 84 85 86 87 88 89 90 91 92 93 94 95 96 97 98 99100101102103104105106107108109110111112113114115116117 0 0 0118119120121122123124125126127128129130131132133134135 0 0 01361371381391401411421431441451461471481491501…	TGAAGCATCACTTTTGGCATGTGCTCGAGGGCGACTCTGCCGTG*******GATGCGAACGCAGAAAGCGCTCGA******CGGCTTCTCGCAAGGTCGGCTCGTTCCGCAGGCGAAGAAGCCGTTCTCGGGCATTTTTCCAGGCTTTCCGTGCTTCCTGTTTACAAGCCTTGCCAGCTTGATAAAAAATGGAGTCTGGTGGGTTAAAC*TGGAAACAGTTACGCCAGACCAAGTCGCAGTCATGCAGCACTTGGCTGAAGCTCGTATACGCCGCGCTCTCG****ATCCGCTGTCTAATCGTTCCCAGGTCCATGGGCTCTTTGATGATATCTAGATAGGCGGGAACGGCTACCGGGTCGACGGGCTCCGCAAATATTCGATGTATGTCACGCCTTTG…
2	76401	76888	5.37002	8	86 87 88 89 90 91 92 93 94 95 96 97 98 99100101102103104105106107 0108109110111112113114115116117118119120121122123124125126127128129130131132133134135136137138139140141142143144145146147148149150151152153154155156157158159160161 0162163164165166167168169170171172173174175176177178179180181182183184185186187188189190191192193194195196197198199200201202203204205206207208209210211212213214215216217…	TCGAGTGCGTTGCGCTTCCAGAGATCTCCATCAAAACCCACGA**CACTCAGGATAGTAC**AGTCTTGTGTGGCTTGCTTCGAGCGCTCTCGCGCCCACTGTTCAGCGTTCGGGCTGGAGAGGCGGCGCGGCTCAGGTGTGATGCCCCGAGGTCGCCACGCTGCCTCTCCCTGCA*********GGAGAGTAACTCCGTTCGAAGGGTTTC******GAGCCTTCAATTGCCCTGCAAATCAAAAGCAAAGTCCTGCCCCGCGC************CAGAGACGCTGCAG****TGAAACGTCTGCGCCG**CGTCCTGGAAGCTCACCGGCGGGAGACACCGAGCGCACGCGCGTT***GGCGCCTAGTCCAACG*****ATGAACCCTAATCTTGT…
2	77394	77953	5.61931	12	41 42 43 44 45 46 47 48 49 50 51 52 53 54 55 56 57 58 59 60 61 62 63 64 0 0 0 0 0 65 66 67 68 69 70 71 72 73 74 75 76 77 78 79 80 81 82 83 0 0 84 85 86 87 88 89 90 91 92 93 94 95 96 97 98 9910010110210310410510610710810911011111211311411511611711811912012112212312412512612712812913013113213313413513613713813914014114214314414514614714814915015115215315415515615715815916016116216316416516616716816…	CGCAACCTCGTTCAATACCGAGAAAGGAAGCACGCTGTGTGTCCTGCGAACGCGCTTCCAGCAACTTGCGTCGTTCGAGTGCTCCGTCCGCTCTGCATCTAAACGACTGCACACGCTTTAGCTCCCGCTTGAGGAGGTATTTGGACACTTCGCACTAGTCAGCAATTGCGCTGCTGGCACGCAACCGAGCCGAAGTAGCCGACTACTGCAACTCGCGGAAGAACCGGGTCAAGTGTGCAGGGCTCGCTCGCGAGTCTCCGAGACGCGTCTGAGCTCACAAAGGTGAGCGCCTCAAGGCA*CTGCC***TTGAAAACCGGTGCCCATCTTTGCCATGGCGGGGTGCTGTCATTGCACCCGCCCAGCAACCT*CGTCGCTGAAGCACGACACAGGCAGCAC…
2	78558	79141	5.18504	6	19 20 21 22 23 24 25 26 27 28 29 30 31 32 33 34 35 36 37 38 39 40 41 42 43 44 45 46 47 48 49 50 51 52 53 54 55 56 57 58 59 60 61 62 63 64 65 66 67 68 69 70 71 72 73 74 75 76 77 78 79 80 81 82 83 84 85 86 87 88 89 90 91 92 93 94 95 96 97 98 991001011021031041051061071081091101111121131141151161171181191201211221231241251261271281291301311321331341351361371381391401411421431441451461471481491501511…	TCGAACTTCCGCGGCAGTGCCGCGAGTCCGTACTTGCTTGCGGTTGCGTCTGCGG*AACCCGAACATCAGTTGCGACTGCTTGACTTGGTGAGCGGAGCTACAACGCATTCA*TTACTGGGTCACTCGGCTGCGATCACATCGGTGCGTTGGTTTCCATTTCACGAGTACTGGCTGGTAAGCGGCTCCCTG******GACAGTAGTATTCGTCTCTGGGATATTCGCAAAGGTGGACGAGCCGCATGTTTTGCGATCCTCGATGCTGACAAGCAGGTTCCTGTGACATCCACTGAGGTTGGTGGCAGGCGCCAGTACGCCGCCTCGAATGAGGCAGCGTCGGAGAGTGCGTACCTG****CTTCCACGGCACGACGCAAGAGGCCATTTCTTGCGCCAG…
2	81329	81924	5.08782	6	20 21 22 23 0 0 0 0 0 0 24 25 26 27 28 29 30 31 32 33 34 35 36 37 38 39 40 41 42 43 44 45 46 0 0 0 0 0 0 0 0 0 47 48 49 50 51 52 0 0 0 0 0 0 0 0 0 0 0 53 54 55 56 57 58 59 60 61 62 63 64 65 66 67 68 69 70 71 72 73 74 75 76 77 78 79 80 81 82 83 84 85 86 87 88 89 90 91 92 93 94 95 0 0 0 0 0 0 0 96 97 98 99100101102103104105106107108109110111112113114115 011611711811912012112212312412512612712812913…	CGAAACTGCGCCCCTGGCGCGAGCTTTGAGGTTGTCAGCAACCCAGAATTCCTACGTCAGGGTACAGCGGTTCAGGATTTCATGTACCCGGAACGTGTGGTCATTGGCATGTGGGAAAACCGGTTTCAACGGCAGCATGAATGCACT**GCGTTTAGGTCAGCGCCGCTCCATCTTCATGAGCGTCGTTTCGTGGCGGATACAGAGCCCGGGTTCGATA******CACGCAAAAACGCGCAGACGCTCATGACACAGCTGTATACGCCCATTGCGCGAATCAGTGGAGCACCCGTTCTTTTCACGAATGTGGAGGAAGCCGAATTGGTCAAGTACGCTGCAAACGCTTTCCTGGCTATGAAA*CTCGAGTTCGCGAATGAAATTGCGGACTTGTGTGAG…
2	82537	83026	11.3057	8	94 95 96 97 98 99100101102 0 0103104105106107108109110111112113114115116117118119120121122123124125126127128129130131132 0 0 0 0133134135136137138139140141142143144145146147148149150151152153154155156157158159160161162163164165166167168169170171 0172173174175176177178179180181182183184185186187188189190191192193194195196197198199200201202203204205206207 0208209210211212213214215216217218219220221…	GCCGGCTTTCACCACCTCCTTCTTAAACCTTCTC**AGCGCACTATCGACGGGTTCTCCCGGGTTCACGAGCACCCGAACCCGCATCTCAATTGACGTGTCACTCGCCGGTCGCTGACATGTCGGAGCACAGGTGCCGACCCCACGCCCCGCGACAAACGAATGATAGGGCACAGCAGCTATCTTGGAAGCAGTTAACGTAACGAA***********CATGGGTTTAATCTTTGAAAACTCGTCGCTTGTAATGCGGTGCCAACGA**************CGAACGCTTCAG***********AAGTCGA*AAGCA****GTCGCCGTCACGGGTACAGTAGTGGCGGCGAACGCGCCTTGGACAAATTGGCTCCAAATGACGTGCAGATGCTTCCTAG…
2	83205	83791	10.6046	6	21 22 23 0 24 25 26 27 28 29 30 31 32 33 34 35 36 37 38 39 40 41 42 43 44 45 0 46 0 0 0 47 48 49 50 51 52 53 54 55 56 57 58 59 60 61 62 63 64 65 66 67 68 69 70 71 72 73 0 0 0 0 0 74 75 76 77 78 79 80 81 82 83 84 85 86 87 88 89 90 91 92 93 94 95 96 97 98 9910010110210310410510610710810911011111211311411511611711811912012112212312412512612712812913013113213313413513613713813914014114214314414514614…	GAGGTGTACACCCCAGTTCATGGTGTGTATACGATGTTCGGAACTCGTCTACAGGTATTGTGGCAAAACGCCTCGG*GCACTGCTTGTACGTTCTCGTCGTTGGAGCTGGAGTAGTCCCTTTTTGTGTCTTCCATCGGCCTGCTCCGTACGCTACAACGAGCCTTTGACCCTCGTCCTCCTTCGGGGCGCTCAACTGATTGAAAAAGTTGGCGAACGCCCGCTGCTTACCGCAATACAGATTTATTCGCAAACGAGCCCACCGGGGCTTGGTATACTCCTCCCACAGCGCATCCCAATGGGCAACACGAACTTCCATGAATTTCCGAAAAGCTGTAAAGTCCGCCCCGCGGCTCGTCACCTCG***CTCAAAGCTTCCAGGTGATCCTTCATTCCTGCA…
2	83925	84443	7.62732	2	16 17 18 19 20 21 22 23 24 25 0 0 0 0 26 27 28 29 30 31 32 33 34 35 36 37 38 39 40 41 42 43 44 45 46 47 48 49 50 51 52 53 54 55 56 57 58 59 60 61 62 63 64 65 66 67 68 69 70 71 72 73 74 75 76 77 78 79 80 81 82 83 84 85 86 87 88 89 90 91 92 93 94 0 0 0 0 0 0 0 95 96 97 98 99100101102103104105106107108109110111112113114115116117118119120121122123124125126127128129130131132133134135136137138139140141…	CATCCCAGTGAATGCCTTTTGTTTGCTCGCTTTCAGAAGTTTGAAACT*GAAGATGTTCTTCCAGTACGTCTCCCGGTTTTCGCCGGTGAACTCCTCCCTGTTCACATCGAACTCCGGACAGATAACCCTCATGATGCCATAAAGGA*CTCTGGAATCGATAGTCATAAAATGTGACTTGATATTGCACATTGGAAACATGTTGCAGCGCTTACCCATTACGAAAGCCTTCCGTCTCTCCCACTCTTCATTTTTTCCTCACTCAGCTTCATCTTCGCATTGCGTTCGAGTTCTCGGTCCAGATACTCGAAATACCGCAGGATGAGATAATAGTATCTTTCCGTATCTTTTTCCAAGTATGATATCTTTTC**TGCTGGATTCGCCAGCCCCAAGTCTGC…
2	84541	84780	20.6351	12	331332333334335336337338339340341342343344345346347348349350351352 0 0 0353354355356357358359360361362363364365 03663673683693703713723733743753763773783793803813823833843853863873883893903913923933943953963973983994004014024034044054064074084094104114124134144154164174184194204214224234244254264274284294304314324334344354364374384394404414424434444454464474484494504514524534544554564574584594604…	CATGAGGTACTGCATCGCCCCGTCACAGTTGATTCTGGGACTCGGAGCGGGTAGCCTGCGTCTTGGCGTCGAGCTGGTTCATTTGGAATCCCAGGACCTCGTTTCGTGCAGCCAC*ATCAAGTATGTCTGTCTGCACAACTTGTAGGCTCTCAGAATGATCATCACCCCCGATCCCGTATTGAATGCATCAA*GCCTCCAGCCGACGTCTGCAGCGGTATGGCAAAGCTATTTTGCCGCTGT
2	86882	87438	5.69545	17	33 34 35 0 0 0 0 36 37 0 0 38 39 0 0 0 40 41 42 43 44 45 46 47 48 49 50 51 52 53 54 55 56 57 58 59 60 61 62 63 64 65 66 67 68 69 70 71 72 73 74 75 76 77 78 79 80 81 82 83 84 85 86 87 88 89 90 91 92 93 94 95 0 0 0 96 97 98 0 99100101102103104105106107108109110111112113114115116117118119120121122123124125126127128129130131132133134135136137 0 0 0138139140141142143144145146147148149150151152153154 0…	CGCGTACTCCAGTGGATTGCAAAGCCGCTGTTGCGTCCGACGCGGAAGCGCGAAACGCATATAGAGACGCATACGGCAGCGGGTAGCACTGCGGCCGTTGCAGGAACGCGCACCACCTCATGGACGCAACAACAACAGCAACAGCAACAGCAACAGATGCTTCCAGG********TGCACCTGTGATCGGTGCGATCGGTGAGGGTGCCCTGGTGCTGCTCGCAGCAACGCGCTTCGTCGGTGCAAACACGTGTCGAGAGGTGACTGGCTTTCCTGGGTATGTGCCGCCCGGGAGCGGCTT***TGTGATGCCTCGCACACCCTTCGATATTCATTGGGATGGACATGTGGTGACTTGTGC**********************TTCTTGGCTAGCGGTA…
2	87754	88327	6.8866	6	19 20 21 22 0 0 0 23 24 25 26 27 28 29 30 31 32 33 34 35 36 37 38 39 40 41 42 43 44 45 46 47 48 49 50 0 0 51 52 53 54 55 56 57 58 59 60 61 62 63 64 65 66 67 68 69 70 71 72 73 74 75 76 77 78 79 80 81 82 83 84 85 86 87 88 89 90 91 92 93 94 95 96 97 98 99100101102103104105106107108109110111112113114115116117 0 0 0 0 0 0 0 0118119120121122123124125126127128129130131132133 0134135136137138139140141142…	TCGAGAAACTGTAAACGCGC*GGGTCTCGTTACTGCAAGTCGCAGCGCCCGACTCGACTCGACCGAACCGAATAGAGCGCGATGATGAATCCGAGCACCCGCGCATCACTGGTGATGAATGCACTCTAACGTGCTGCAGCGTGGCTGTGTCGAGTTCGCTTCGTGCGTGGTGTCCTCGTTCGTTGACGAGCGCTTCGATTTGCACGGGCAG***********ATGCGTTACGTTGCACATTCC********CGCTGTTGGCTGAGGTTCGCTGGCGTGCCCGTCCCTGCGACCGCTCGTTCAGCACT**TCAGGATCGCTCGAATCGC****CCAGTGACGTTGACGTTGACGGTGATGTTGTGCAGCTGCGAGTCATGATGCCCCCATGGCTATGTGT…
2	88585	89091	5.44331	20	60 61 62 63 64 65 66 0 67 68 69 70 71 72 73 74 75 76 77 78 79 80 81 82 83 84 85 86 87 88 89 90 91 92 93 94 95 96 0 97 98 99 0 0 0100 0 0 0101102103104105106107108109110111112113114115116117118119120121 0 0 0 0122123124125126127128129130131132 013313413513613713813914014114214314414514614714814915015115215315415515615715815916016116216316416516616716816917017117217317417517617717817918018118218318…	CCTCAGCGATTTTCCAGTCAGGAAGGATGCTCATCTGTTGCTCGGTGTGCGATAGCAGGAAATTCGCCAGGTCGAGCACTGATATACTCGCCCACGGGTCGTTCTCCGCAGTCTCCTCGGATCGAAGCG*TGGTCGCATTTGGC*GCAT*GTCCACCGGCTATGGCACATATCCCTGCCGAAGGATCGCCTCCAGACGT**TCGCC****CAGTTG*****CATCCGCCTTGTGCGAGGGCGCTCGCGGTCGGCGGTGGAAAG**CAACCATATCTGACGGGTTCGCAACTCGACCGAGAAAGTTTCTCCCGAACCGAACGGGGCCTAGTGGAGTAAAGCCCTCATCGTACTCGATCCGAAGTCGCATCAACGGCTGTCGCAACTGGTCG*GGCACGA*…
2	90400	90880	5.54961	9	9 10 11 12 13 14 15 16 17 18 19 20 21 22 0 23 24 25 26 27 28 29 30 31 32 33 34 35 36 37 38 39 40 41 42 43 44 45 46 47 48 49 50 51 52 53 54 55 56 57 58 59 60 61 62 63 64 65 66 67 68 69 70 71 72 73 74 75 76 77 78 79 80 81 82 83 84 85 86 87 88 89 90 91 92 93 94 95 96 97 98 99100101102103104105106107108109110111112113114115116117118119120121122123124125126127128129130131132133134135136137138139140141…	TGGCGGGTTCTGTTGCAC*********GGGCTACAAGTTTGCTCGCAATTGCAGTTCCTGGTCAGTCGTTGTT*************TCCCGCTGG*****TGCGACGTGCTGGCGCTGCTTTCCGGAATAATAGTGTGCCCGCGACAACGTCGGCCCCAACGACGAATCCCAAGTCGAGGCGTGCGCAGGCCCTGTGGGCGTTTTTGCGCTGTCACAAGTCGCTTCTTCGGTGGGGTGACGGCTTGCGTACAGAAGCCGCGAACACCTGTCCGAAAACTTATACAGCGTTGATGTTCGTCCCAATCAGAGAGACTGAGTCGCATCGCGGAAGTAGGTGTTGTCAGGTCGTTGACGTTGCAACACTCGTTACGATCAATGCGGAGGCAATCGTCGAG***…
2	91515	92108	5.19929	6	19 20 21 0 0 0 0 22 0 23 24 25 26 27 28 29 30 31 32 33 0 34 35 36 37 38 39 40 41 42 43 44 45 46 47 48 49 50 51 52 53 54 55 56 57 58 59 60 61 62 63 64 65 66 67 68 69 70 71 72 73 74 75 76 77 78 79 80 81 82 83 84 85 86 87 88 89 90 91 92 93 94 95 96 97 98 99100101102103104105106107108109110111112113114115116 0 0 0117118 011912012112212312412512612712812913013113213313413513613713813914014114214314414…	TCGCCAGACACATGTAGCGCGAGCGCCGTACTTTAGTGAATCGAACCTGTGGGGCGGCGACGGCTGTGCCCAACAGCGAAACCTATAT*TTGGCGTGGCGGGAGACACTGGAGGCCAGTGAGCTTTG*****GCGGAGTTCAGAATCGAGCGATGATCTGTACGCGGAGTTCCTTTCCTGGTGGATCCGATTCGAAGAGGCCTACAAGGGGCGTTCATGTGCCGAGCAACAGGCTGGAAGCGAACACAGCGAGCGACAGCGTGCCGCTGGGGACCACACCGATGCAGC*TCACGAAGAGTTGGATCCGTATGCCGTGCTTGGAGTTGCCGAGGATGCAACGCTTGAAACCATTCGTGCCGCGT*ACCGCCTCGAGGTCAAACGATGCCACCCCGATGCG…
2	92098	92619	5.61227	17	35 36 37 38 39 40 41 42 43 44 45 46 47 48 49 50 51 52 53 54 55 56 57 58 59 60 61 62 63 64 65 66 67 68 69 70 71 72 73 74 75 76 77 78 79 80 81 82 83 84 85 86 87 88 89 90 91 92 93 94 95 96 97 0 0 0 0 0 98 99100101102103104105106107108109110111112113114115116117118119120121 0122123124125126127128129130131132133134135136137138139 0 0 0 0 0 0140 014114214314414514614714814915015115215315415515615715815…	CTCGAAGTCTCGGAGCAGCAGGTCACTGCCTGAGGAGCCCTGGCTGTAGGAACGAAACGCTGCCCAAAATGTTACCAACGC********GCAGTTTACCTTGAGTCGCTGGCGCCGAAGCAGGTAACCTCGAAA***********GTTGTTCGCTTCACCTAAGTTTTCT*GTGTTGCTGTTCGAGATTCA*****AAATCATGGATGACGCAGTGCCGGTGGCG*****CGAGGCTCGTCTCCGTTGAC******************CAGGTCTACACGAGTGCTTGCATTGGGCGGCGGCGGCGGAGGCACAGCTTGTTGACCGATGTCCCGACAAGATCGGCTGCTAATGAGACACGGTTGCGCCGTTC**CATCCACTGGCGGACCATGGGTGCT…
2	93399	93955	7.17906	10	32 33 34 35 36 37 38 39 40 0 0 41 42 43 44 45 46 47 48 49 50 51 52 53 54 55 56 57 58 59 60 61 62 63 64 65 66 67 0 0 68 69 70 71 72 73 74 75 76 77 78 79 80 81 82 83 84 85 86 87 88 89 90 91 92 93 94 95 96 97 98 99100101102103104105106107108109110 0111112113114115116117118119120121122123124125126127128129130131132 01331341351361371381391401411421431441451461471481491501511521531541551561571581591601…	AGAAAAATCTTGAGCACTCCAGATGCTCGACTCATTTCCGGACGTTGCTCAAGGCGTTCAAGTCCT**GGTGCACCACGTGCTTGCGTGCCCGGTTGTTGGTGAAGTCA*CAGCGCAGCGAACCCGT***CACCTGCGACTGCTCGCCATTGGACGTTCGATCCGCTTCTTGTACACCGTTTTTGGTGCACCTGTCCAGGGTTCAAACGCTTCATGTTTGCCAGT*TTCAACCTGCACCTGCGCGTATGACACCTGCATGTCATCTGGAACGCATCGATAGATATCGT*******GGAGAATCGAGTTTCGCATGCACGCACAAATGCA*********CGCACAAATGCACACAAATGCACACAAATGCACACAAATGCATGCACAAACTCTACGCTCT…
2	94118	94667	5.82965	4	5 6 7 8 9 10 11 12 13 14 15 16 17 18 19 20 21 22 23 24 25 26 27 28 29 30 31 32 33 34 35 36 37 38 39 40 41 42 43 44 45 46 47 48 49 50 51 52 53 54 55 56 57 58 59 60 61 62 63 64 65 0 0 0 0 0 0 66 67 68 69 70 71 72 73 74 75 76 77 78 79 80 81 82 83 84 85 86 87 88 89 90 91 92 93 94 95 96 97 98 99100101102103 0 0104105106107108109110111112113114115116117 0 0 011811912012112212312412512612712812913013113…	CGAGCGTTCCGGCTGCTCGCGGATCGCCAGGGCCAGCTGCGCTCGCGCGATACGCACCAGCTCGACAAGATCATCATCCGCGATGGTCATGGGCAGCTTTGCCGTATCAAGGTGCCGCAGCAACGCTA*********ACGCAACGCGCACATCATGACCCATCGCCAGACGTAGACTGATGCCCAGAGCTCGGTGCATCGCGTCTCTGGTTTCCGCGACGTAGACAGCATCTCCCCAGTGCGC****CGTTCCCGAA*********CGCAACGCGGCAGGCGA***GTTACCGCACCCGGCCTCATCGCTTCGATCATCGATATGCCCGGGCGCTTTGGCGGCTTTCCATCGATCGCAATCATCATGCAATGGTAGAACGGGCCCACCGAAGCACGTGT…
2	95432	95953	6.20812	8	95 96 97 98 99100101102 0 0103 0 0104105106107108109110111112113114115116117118119120121122 0 0123124125126127128129130131 0 0 0 0 0 0 0 0 0 0 0132133134135136137138139140141142143144145146147148149150151152153154155156157158159160161162163164165166167168169170171172173174175176177178179180181182183184185186187188189190191192193194195196197198199200201202203204205206 0 0 0 02072082092102112122132…	CTCCGCTTGTCGCCAGAAAAGGATCCAGGAGCGAGGCCAAGCGTCGTTCAGGTGCTCGT****GAACGAGTGCTTCC*CAGCGAATCCAG**GCT***********CGGTTAACTGTGGTGGCCACGATTTCCGCGAGAGCGCGTTTGTCAATGCTGTCCCATGCACAAGGAAGCCATTCGGTTGCAGTGATGAGTTCCCATAGCAGCAAATGAATGCGCTCGAGCCAGCAGGTCAGCGATGGGGGTGTTCGGTGTCCTGTCGCATCGCCGACGG****CCTCGAGGCCTGACTGCTTTGCGTCGGAGTG**CGCTTCCAAGGTGCTCGGTAAAGAATCCCGCTCTTCCTTCGCATCCTCCAGCGACACCAGGATTGCGTCTATAGTCTGGGAAAGATG…
2	97068	97583	5.65858	9	7 8 9 10 11 12 13 14 15 16 17 18 19 20 21 22 23 24 25 26 27 28 29 30 31 32 33 34 35 36 37 0 0 0 38 39 40 41 42 43 44 45 46 47 48 49 50 51 52 53 54 55 56 57 58 59 0 0 0 0 60 61 62 63 64 65 66 67 68 69 70 71 72 73 74 75 76 77 78 79 80 81 82 0 0 0 0 83 84 85 86 87 88 89 90 91 92 93 94 95 96 97 98 0 0 0 99100101102103104105106107108109110111112113114115116117118119120121 01221231241251261271281291301…	TCTGGATCAACAGCACCAGTGGAGGTCCCCGGTGCACCTTGAGAGGACGCTGCTGCCGGCAACTGCTCGTTCTTCGAGAACATAGCTCGTATGCCGGCATCCGGCCCTGGTC*CTTGCACTCTCGAGTCCGCT********GGACACCGCGTTCGTTGCCCAGTGCTCCCTAGTTG***********GAGCGCTGCGTTCCGATCCCAGTGCCACTGGTATGGAAGGTTCTTGATCAAGCGCTTCGCCTGCTGTTGCCATTTTTTCGCGAGCTTGTAGGCGGTGGCTGCGGCGCGAGCACCACGACTCGGACATGGAGCAGCCCAGACACCCACTGCAGGAGAGCGACCAGCTGTGATCACGTAAAATCTCGACGCCCCTGCTCCGTCACTGCGAGACT…
2	98137	98705	5.85631	17	34 35 0 36 37 0 38 39 0 0 40 41 42 43 44 45 46 47 48 49 50 51 52 53 54 55 56 57 58 59 60 61 62 63 64 65 66 67 68 69 70 71 72 73 74 75 76 77 78 79 80 81 82 83 84 85 86 87 88 89 90 91 92 93 94 95 96 97 98 99100101102103104105106107108109110111112113114115116117118119120121122 0 01231241251261271281291301311321331341351361371381391401411421431441451461471481491501511521531541551561571581591601611621…	GCGTCTGTGCTTCACAGGAGGCCCCTGGAGACGAGTGCACATGCAACGGCGCCGCAGATGCGGAAGATACCCTCTTCCCGT********GCATGTGCGCTGGTGTCTGCTGG***TCCCTCGGCGATATCTGGGATACCCGTTGCAAATTCGAAGCATCGGC***TTCTTCGAAGGCAGGCTGTTCGAGTAGCCACCATCGG*GACGCAGCCGCCGAAGCAATCGACACTGCAACTAGGATTGCGCGCTGATTCCACCTACAGACCATGTAGAGTGTAGATGTTCCAGGCTCGAGCAGCTCTGGTCCCGCCAACACCTCCAGAGACAGATGAAGCTGGGCTGCCTCGTTCGGTTCCCGCTGCGACACGACTGAAGCGCT*****CCAGGGCAGAATCGG…
2	99661	100240	5.77967	17	33 34 35 36 37 38 39 40 41 42 43 44 45 46 47 48 49 50 51 52 53 54 55 56 57 58 59 60 61 62 63 64 65 66 67 68 69 70 71 72 73 74 75 76 77 78 79 80 81 0 82 83 84 85 86 87 88 89 90 91 92 93 94 95 96 97 0 98 99100101102103104105106107108109110111112113114115116117118119120121122123124125126127128129130131132133134135136137138139140141142143144145146147148149150151152153154155156157158159160161162163164…	CGCTCGTGGCGGGGGTTGGGCGTCTTGCGTAGGACGTAACCCCGGAGGCGAAGAGGGCCTCAGCGCTAACTGGCTCTTAAGCGGTGCCTCAGGCTTACATGGAGCCTG*ACGCGTTACAGCAATGGCTGAGCGGCAGCGTTGGTGTCTCCAGCGACGGCACCTGTGTCTCGTTTT***ACGTCCAGAAGCCGGACAACGCTTACGCGAATACCTGGAGCACCCAGACGTTGTTCCAGACTGGAACGACGTTGAGTTTGTGGCCGAGCACTCGGATACCGACGTTCCGAGAGCAAACGCT***CGAGCAAAGGCTCCCAACGGTGCACGAGACAGCGTAGCGGCGGTCCCAGAAGCAC******TGAAAGCG*TTATCGTTAACAGACGACGT**TGAAG…
2	100735	101218	6.66344	15	38 39 40 41 42 43 44 45 46 47 48 0 49 50 51 52 0 53 54 55 56 57 58 59 60 61 62 63 64 0 0 65 66 67 68 69 0 0 0 0 0 0 0 0 70 71 72 73 74 75 76 77 78 79 80 81 82 83 84 85 86 87 88 89 90 91 92 93 94 95 96 97 98 99100101102103104105106107108109110111112113114115116117118119120 0 0121122123124125126127128129130131132133134135 0 0 0 0 0136137138 0139140141142143144145146147148149150151152153154155156157…	GCATCGCGAGCGCGCTCGCAGAGCGACCGTGAAGCGAATAACCCAGCAGATAGAGACCGCTTCATGGTCGAAGCAGGAACCCTTCGAACCTTTCCTGGCAAACGAGATCGCTCCGTCGCAGTCGAAACGCTTACC***GGCTGAAGTGGCCGCTCGGGCAACCGTTGAGGACCCGCTGGACCTTCCACAGCGGCAAGCGATGCCTCCGGCACGCACTGACGCTTGCCCTGCACC*************CGAGAAAGCGTCGATTGCCGTAGAGTACGTCGGACTGTACCAGATTGCAGATGGTCGACAAGTTTACATGCATCC********GCAAAACTATCGAGCACTGCTCCAACAGTACGGATCGGTGGAAAAGCTTCCGCTTTGGATCCAGGGTAG…
2	101581	102111	6.53129	1	23 24 25 26 27 28 29 30 31 32 33 34 35 36 37 38 39 40 41 42 43 44 45 46 47 48 49 50 51 52 53 54 0 55 56 57 58 59 60 61 62 63 64 65 66 67 68 69 70 71 72 73 74 75 76 77 78 79 80 81 82 83 84 85 86 87 88 89 0 0 0 0 0 90 91 92 93 94 95 96 97 98 991001011021031041051061071081091101111121131141151161171181191201211221231241251261271281291301311321331341351361371381391401411421431441451461471481491501511…	GTCGCTGC**GGGAAGTCTTCGAACAAGAGCGTCAGCATATCAT***CGAAGCGCACGG*TGGTGCGCAATTATTCTTCCGTGATCCAAGTCGGGAAGCACTGGATCACACTCGACCCTTTTCGCGAGCAGTTTCTCATCA***GCATCCACCGCCGGCTAGCGAGCGGCACGAAA*************TTGCAGAGCGCGCTTCTACCTGGCCTGCGCTGAGCTCGACAATGCTGCCTGCAGTGGAGCAGGCACCACAGTCTACCGGGGAGCAAATCCAAGCATCTAATGTTT*CCTACGCCCGCATTGCGCAAGTGCGGGGAGGATACTACCCCACCCTGCGCGACTTGTATGGTCATGCGGAATATGTGCGACCCGCAGCAACATCTGCATCCGAG…
2	102479	103005	5.90376	12	31 32 33 34 35 36 37 38 39 40 41 0 42 43 44 45 46 47 48 49 50 51 52 53 54 55 56 57 58 59 60 61 62 63 64 65 66 67 68 69 0 70 71 72 73 74 75 76 77 78 79 80 81 82 83 84 85 86 87 88 89 90 91 92 93 94 95 96 97 98 99100101102103104105106107108109110111112113114115116117118119120121122123124125126127128 01291301311321331341351361371381391401411421431441451461471481491501511521531541551561571581591601611…	TGCTCAGTTTCTGCGTTCGCGGAAAAATCACAGAGTCGAGGTCGTGTCCACAGGTACCAAGCAACACCGAAGAACGGTATCCATCGGGCTACGCCCAACATACGTGTTCCCTTCTGACTCTGTGGGTTTAAGCCTCGTCGACGCATATCGTCGGGCACCAGCTCAGCCTGGAACAGCGCAAAGACCAGCATATCAATTGGAAAGGACAC*****TGCTAGACGATCTTTCTGTAGAAATGCCTGCCAATAGAGCTGGAAACGCTCTAGCGTAAATGG*TGGTGCCGCTGGGTACTCTGGACGACCCGCGAACGCCCAGAGCATTGCAAACAAGGCCACAACGCAG*******AGGATCAGG****GGTAAGCCGCG****GGACTCGGC*TATCCGCAG…
2	104163	104612	9.22452	13	85 86 87 88 89 90 91 92 93 94 95 96 97 98 99100101102103104105106107108109110111112113114115116117118119120121122123124125126127128129130131132133134135136137138139140141142143144145146147148149150151152153154155156157 015815916016116216316416516616716816917017117217317417517617717817918018118218318418518618718818919019119219319419519619719819920020120220320420520620720820921021121221321421521621…	CGTATACCATATTCTTTTTCTCGTGTATGCACAGCCTCGGTGGGTCCATCGCAGCTGCGAAACTTGACAGCGGTACGTTGTATCCATCCGTCCGCCAT**AGGTTTTCGTCCTCCGACGGTCGTCCTG********TGCCGCAAAAGCATTCGCTGCATCGCTCGG*TTCATGCCCTTGACAAGCATAGAAGGCTCCCT*CGATACCCGTCTCCGTACCCAGCGATGATGATGTGCTTTGTATGAAAGATCC***GCACG*********GTGAGTACGCTCTACGCCGCGTATGGCAGCGCATGCTGTTCCAG*******TCGATGTGCGATTTCTGGACCGCTATGTTAGCCATGATGA*****TGAGACAAGCACCGGAGGTGAAATCCAGGTATGA…
2	104785	105268	7.84339	15	38 39 40 41 42 43 44 45 0 46 47 48 49 50 51 52 53 54 0 0 0 0 0 0 0 0 0 0 0 0 0 0 0 0 0 0 55 56 57 58 59 60 61 62 63 64 65 66 67 68 69 0 0 70 71 72 73 74 75 76 77 78 79 80 81 82 83 84 85 86 87 88 89 90 91 92 93 94 95 96 97 98 99100101102103104105106107108109110111112113114115116117118119120121122123124125126 0 0127128129130131132133134135136137138139140141142143144145146147148149150151152153154155…	GCATTGCGTACAGGCTGCCCCGAAACAAAAACAGATAGAGAACTTGAAGAAACTGTGATTCGAGCATGCGACA*******CGTAAGTAAATCAGAGGTGTTCTGGCTTGTACGTATGAAGTGTATCA***CGACATCGTTTATTTTATCGAC*CTGGTTCGAGGATGGTGCGAAGCATCCTGATGCCCATGACGTAACGAATTCAAGCGACTA**GAACGCAAAGGAGTCGTTTAGAAACCCCAACGGAGAAATCCAGAATAACGTATGCATCCATAAGCCCTAATTGCTGCACTTGGAGTATCGATGCTGTAAGTGTAAGAATAAGTTCGGAAAAGAATTGCAAG*GCGCGTACAGAGCGACCGGTTCCGTGCTCCATTCCAATCTGAGGAAGGCCAG…
2	105317	105884	5.22637	17	33 34 35 36 37 38 0 0 0 0 0 0 39 0 40 41 42 43 44 45 46 47 48 49 50 51 52 53 54 55 56 57 58 59 60 61 62 63 64 65 66 67 68 69 70 71 72 73 74 75 76 77 78 79 80 81 82 83 84 85 86 0 87 88 89 90 91 92 93 94 95 96 97 98 99100101102103104105106107108109110111112113114115116117118119120121122123124125126127128129130131132133134135136137138139 0 0 0 0140141 0142143144145146147148149150151152153154 0 0 0 0…	CGCTCGCTTCCATAGCAGGAACGGAGGCGAGCATGGGTCTCCTGAGCGTTATTCGCAAGCAGAAACGCCGTGATCGAGAAGTCCGCGTTCTCGTGCTCGGTCTCGATAACGCTGGTAAGACCACCATAGTGCGAAGGCTGCTTGGAGACGACGAAGCTGCCGTGAGACGAACAGCGCCCACTGAAGGTTTTTGTATTCGAACACTCGTACTGAAAGGCGGGTATCGTTTCCACTTTTGG*GATATCGGTGGTCACCGGGCGCTCCGATCCTACTGGCGAAACTATTTTG******AGCG****GACGGATGCGATTATCTGGGTAGTCGACGCA*******************ACGACGCCGCATCGAATTAAGGGAGAAGCTGCTCAGGAGCTAGCCG…
2	106469	106822	5.44976	11	33 34 35 36 37 38 39 40 41 42 43 44 45 46 47 0 48 49 0 0 0 50 51 52 53 54 55 56 57 58 59 60 61 62 63 64 65 66 67 68 69 70 71 72 73 74 75 76 77 78 79 80 0 0 0 0 0 0 81 82 83 0 0 0 0 0 0 0 0 0 0 0 0 0 0 0 0 0 0 0 84 85 86 87 88 89 90 91 92 93 94 0 95 96 97 98 99100101102103104105106107 0 0108109110111112113114 0 0115116117118119120121122123124125126127128129 0130 0 013113213313413513613713813914014…	GCGCAGTAAACATGTATCAGAGACTGCTGTCGAGGGTAGCGCGGAGAGGGCACCCGCTTCGCGTGGCCGTGTCCGAGACCTGCGTTGGTTTAGAATGGATGAATGAACTGCCCGTCCTACTCCTGCCTTTCAGTTGTGTTTCAAATGTTTTACAGGCTTCCAGAGTCAGTATTCGAG*********GTGCAGGAATAAAGGCTGAAGGACTCAGATGCAGGTTTGGGACTCTCGAGCGTAGTTTTGGGGTAGTTCCTTCAACGCTTTCATGCTAGTTTTCGTTACATCTTTGGAATTAAGATAACTCTCGCCGCGCTCGTCCAAG**GTCTCG*TGGAGTAACCGGAATCATTACAGAAACGATAC
2	107108	107471	7.99653	11	14 15 16 0 0 17 18 19 20 21 22 23 24 25 26 27 28 29 30 31 32 33 0 0 0 34 35 36 37 38 39 40 41 42 43 44 45 46 47 48 0 0 49 50 51 52 53 54 55 56 57 0 0 58 59 60 61 62 63 64 65 66 67 68 69 70 71 72 73 74 75 76 77 78 79 80 81 82 0 83 84 85 86 87 88 89 90 91 92 93 94 95 96 97 98 99100101102103104105106 0107108109110111112113114115116 0 0 0 0 0 0117118119120121122123 0 0 0 0124125126127128129130 0 0131…	CTCATGGGGTATGCCCCGAGAGGCTCCCGTCGTTTCTTTTGGCATAGATCGCGGTCGTGGATTCGGAATGGGGTCATCATAAATATCGCGCCCAATGAAATGTAGGTCATCGCTTGGCAAGCAGAGAACATAGATGCGTGAGGATTCCTCGACTTGTTCTGCAACCTGGATTCGCCTTTCAGTACTCTATTACTCATGAACAACATCACGTTCCGCCAGTCCTCCATCAAATGGAAAACCATGCGCTTACCTGTGCAGCAGACGCAGTAGTCAACGACGGGATCATCCAAAAGAAGCTCGTACTCG***TAGAGTGCGTCATCTGATGCGGAAACGG***********AGCTGTGCATCAAGCGGAGTATTTTGTACC
2	108498	109036	6.9114	17	34 35 36 37 38 39 40 41 42 43 44 45 46 47 48 49 50 51 52 53 54 55 56 57 58 59 60 61 62 63 64 65 66 67 68 69 70 71 72 73 74 75 76 77 78 79 0 0 0 80 81 82 83 84 85 86 87 88 89 90 91 92 93 94 95 96 97 98 99100101102103104105106107108109110111112113114115116117118119120121122123124125126127128129130131132133134135136137 0 0138139140141142143144145146147148149150151152153154155156157158159160161162163…	GCTCCATCAACGGAGGCTCTAGGCACCGAGTAGTTCCGGGAGTGCCCGAGAAGGCGCCCGGTCTTGCGTGAGCTCTGCTGATCGAAAGGCAACGCTCTCGACTCCCTTTGGCAGGTTGACAGCGGTATCAAACCAGAGCAATCGGTATTCAG*********************AGGCTCTGTCCAAGTTCTAAGCTTCGCCCTGCAAACAAGATGGCAGAGCGCAGCGTGCAAGAAGCGCTCGAAGACATC**TTCGGTTCCGACGAAGAAAACGAGCAAGTTACCGCACC****GTCGGGGACTGTCGATG******AGCAGACCACCACCTTGGATGTTGCAG********CGAGCAGGGGTCTGCATGATCACCTTAGCAAGCAGCCTAGCG*ATA…
2	109384	109969	5.7521	17	34 35 36 0 0 37 38 39 40 0 0 0 0 0 0 0 0 0 0 41 42 43 44 45 46 47 48 49 50 51 52 53 54 55 56 57 58 59 60 61 62 63 64 65 66 67 68 69 70 71 72 73 74 75 76 77 78 79 80 81 82 83 84 85 86 87 88 89 90 91 92 93 94 95 96 97 98 99100101102103104105106107108109110111112113114115116117118119120121122123124125126127128129130131132133134135136137138139140 014114214314414514614714814915015115215315415515615715…	GCTTACGTTTCAGACGAGAGTGAGCGATTCAGAGGATGAACTCGAGGAAGAAGAGACCGCAA*****CCGAGTTGCAAC*GCTCTTCGGCACGACGTGCAG**GAACCAGAGCGTGGGAGCGCGCGCTCCTGAACTCC*GGCCTTGGGCGTTGTATTCACTACTACAAGCTATATGATCCAGACCCCGCTTGTCAGCT*CAAAGCAGAGCGTCTGGTGATGCGCTGGGCAGCTGCAGTGCTGCACTCCGATACAAACTATCGCAACGCCTTGCATAAGCGTTACGAAATGGTGCCGGCTCGGAGCGGCTCGCAAGCGCAACGTCGA****GAAACACCGAACAGAACCTCTGGTGCAACTGACTTGCCGGCAAAGCACGAAACTGCGAGCAACGCTCCA…
2	110205	110577	8.37381	11	9 10 11 12 13 14 15 0 0 0 0 16 17 18 19 20 21 22 23 24 25 26 27 28 29 30 31 32 0 33 34 35 36 37 38 39 40 41 42 43 44 45 46 47 48 49 50 51 52 53 54 55 56 57 0 0 0 0 0 0 0 58 59 60 61 62 63 64 65 66 67 68 69 70 71 72 73 74 75 76 77 78 79 80 81 82 83 84 85 86 87 88 89 90 91 92 93 94 95 96 97 98 99100101102103104105106107 0 0108109110111112113114115 0 0116117118119120121122123124125126127128129130131…	GAAGCCTGGGGCGAG*GCTCCCCGAGCATGCGGCTTCGTATGCTGCGGGCAACGTCTCAGAGGACCTGATTCGTTCCTCTAT*ATCAGTTTGAGATGAAAATGGACCGATGACCTGCTCGCGCTGTCCCGACTATTTGAGTTTTTTCCTGACCTTTTTCTGTAGATGCAGCGTTGG**CATTCACAGTGTGGCGATAACGATTTATGGATATATAGGCAGGTTTTGGATCCACAGTCTTCATTACCGAGCGGGTTCTTCGACGCCATGCTACTGGAATTCGTCTCTTCATTAAAATCAAGAATATCCTGCACACCCTCGGATAAGCGTGT***CTAAAATAACTGGAACCATCGCTCGGTTCGTACCTATATGTCTTCAC
2	110856	111216	9.42464	11	12 13 14 15 0 0 16 17 18 19 20 21 22 23 24 25 26 27 28 29 30 31 32 33 34 35 36 37 38 39 40 41 42 43 44 45 46 47 48 49 50 51 52 53 54 55 56 57 58 59 60 61 62 63 64 65 66 67 68 0 69 70 71 0 0 72 73 74 75 76 77 78 79 80 81 82 83 0 84 85 86 87 88 89 90 91 92 93 0 94 95 96 97 98 99100101102103104105106107108109110111112113 0114 0 0115116 0 0 0 0 0 0 0 0 0 0 0 0 0117118119120121122123124125126127128129…	ATCTGACACGCAAAATGCTTCCAGCAGCTGCCGTCCCTTCGGTGTTCATGAAAAATCGCTGCAGACACTAGTCATTGGCACGATCGTTTCCAGTGGA***TTGCATGGCAGAGCTTTCTGTAAAGTGGGCGTGGATGGATCGAATTTTCTCGACTTGCTCTCCATCTTGGGTTTTTTTCGAGAGCCTGTTTCAAGCCGGATCAATACCGCGTTCCATAAACCCTCTATAGAATAGAACAGCATGCGTTTAGGCGTGCAGCGGATAGCATTCTT*GCCGG**GATATCGCCCAGGAGATGCCCGTGATCCTACTGG******ACAAAACCAG****ACCGGTAAAGG****GAAGCTTGCATCGTGCGAAGCCTTCTGTACC
2	112215	112767	5.14062	6	20 21 22 23 0 24 25 26 27 28 29 30 31 0 0 32 33 34 35 36 37 38 39 40 41 42 43 44 45 46 0 47 48 49 50 51 52 53 54 55 56 57 58 59 60 61 62 63 64 65 66 67 68 69 70 71 72 73 74 75 76 77 78 79 80 81 82 83 84 85 86 87 88 89 90 91 92 93 94 95 96 97 98 9910010110210310410510610710810911011111211311411511611711811912012112212312412512612712812913013113213313413513613713813914014114214314414514614714814915…	CGAAACGTGCCGCCCGCACTGCAA**TATTACTAGAGGC**AAATTCGTAACTCTTGGCAAAGGCAGCAGAGAAGGGCTCTCCA****ACCACGAATGCGGCCTCACAATGGGCGTCCAGCATAAGCCTGGACTCTTCTCCGGTGAGAAATCCAAGCTGCTGAGACCACTCAAGGATGCCGGCGCGGTCACGATTCGCACAGGCCATCACGAGGTGCAAGTACGCGTCGACGAACGCTTTCGGATA*GGAACGCGCTGCACCAAAGTCCAAAAGGTGAAGCGTATCTGA****TTCGATTTCGTAGAGGAAATTGCTGAAATTGGGATCCGTTTGCATGAATCTTTTCTCAAATAGC******************TCATGCAAAGTAAGGCGAAGCAT*…
2	113286	113794	5.15791	2	13 14 15 16 17 0 0 18 19 20 21 22 23 24 25 26 27 0 28 29 30 31 32 33 34 35 36 37 38 39 40 41 42 43 44 45 46 47 48 49 50 51 52 53 54 55 56 57 58 59 60 61 62 63 64 65 66 67 68 69 70 71 72 73 74 75 76 77 78 79 80 81 82 83 84 85 86 87 88 89 90 91 92 93 94 95 96 97 98 991001011021031041051061071081091101111121131141151161171181191201211221231241251261271281291301311321331341351361371381391401411421431…	CTGCACTCAGCAGGGAGCTCTTGGCTGC*GTTCCACACAATGCCGA*GCGCTAAGTTTCCGAACCCGAAC******ATCCGTTCCACA*GTCGTTGCT***GGGACGCGACGCGCTTCTCCAACCGAGCGTCTCGGGGCCGAATTTCTCACGTCGCGCTCGGTGAATGCATTTGTTGTTTGCTCCTCCTC******CTGGCCGACACGATGATGCACAGTCTGTACAGCAGGGTCTGGTGTGGTATCGTAGGAGCTGCCTCTGCGTGATCGCAGCTC*******GGGTCCAACATCATTCTCACTTATCGTCGATGCATTTGCTTCTCTCGCCAGTGGTGGCGGGCGACTGCTATGCTCCAAGTTGGCAGGTGCCGCGTTTTCGTTGCTAGGAGTCACC…
2	114409	114988	5.72558	10	33 34 35 36 37 38 39 40 41 42 43 44 45 46 47 48 49 50 51 52 53 54 55 56 57 58 59 60 61 62 63 64 65 66 67 68 0 0 69 70 71 72 73 74 75 76 77 78 79 80 81 82 83 84 85 86 87 88 89 90 91 92 93 94 95 96 97 98 99100101102103104105106107108109110 0 0 0 01111121131141151161171181191201211221231241251261271281291301311321331341351361371381391401411421431441451461471481491501511521531541551561571581591601611…	ACAGCATAGATAAAAACCTAAAAATGGAA**AGTCGATCAAGCACCGAAG******GAAATCTGCAAGGCGATCGCTCCTAAATGCCTGTACCGGTCTAGTGGATACACCAGCTGCACCCTTGCAAACATCCCGCAGATGCTCGCTAGTCCGTGGGGTTGGCGTCTTCGGTAGCGTCGGCTGCTCCTGTGGCGGTGCCGCT**GCCCTCTCGCTTACGAACAGCGCTCAGAATGTCGTCAATACGCAGAAGCATGCACGCAGACTCCACTGCGGTCTTAAGTGCTTGCGCTTTCACAGCGTAGGCGTCCACAATACCCGCTTCAATCATGTCGA******TGAGCTCGCCACTTGTACCGTCTACGCCAATGTTCGAGTGGCCGGCTTCTGCGTGCTCT…
2	115327	115842	6.13939	8	103104105106107108109110111112113114115116117118 0119120121122123124125126127128129130131132133134135 0 0136137138139140141142 0 0 0 0 0 0143144145 0 0 0 0 0 0 0146147148149150151152153154155156157158159 0 0 0 0 0 0 016016116216316416516616716816917017117217317417517617717817918018118218318418518618718818919019119219319419519619719819920020120220320420520620720820921021121221321421521621721821922…	CCA**AGTCGGGGCGCAGTGCCGCGATGCGCTCGCACTGCTGGCGTACAACGGCCTCCTCGGACTGCAGGAGCGCCTCCCAGTCGGCCTCGCGTGTCACCTCAACG*GTGAGCTGGGACTCGCCCTTGCGGTACTCCAGC***GGGCAGTCCAGGAGAAGCAGGCGCGGATTCTCAATGCGTCGCCGCATCTGCGGATGCACAATGTCCTTGTTGAGGACGACACCGCGGATGACCGCGGAATCATCGAGGTCGCCACCGGGGATCTTCTCGACTCGGACCAGGTTCTTGATATCGAGCGGACGCTGGGTGCCGGCTCCTGCGGTGGTA**GCA****GGCGCGCTGCTTTCTGCAATGAGC***TTCACCGCTGCGAGTGACCAGGCGGCAACGCGCT…
2	118113	118697	5.89755	17	31 32 33 34 35 36 37 38 39 40 41 42 43 44 45 46 47 48 49 50 51 52 53 54 55 56 57 58 59 60 61 62 63 64 65 66 67 68 69 70 71 72 73 74 75 76 77 78 79 80 81 82 83 84 85 86 87 88 89 90 91 92 93 94 95 96 97 98 99100 0 0 0 0101102103104105106107108109110111112113114115116117118119120121122123124125126127128129130131132133134135136137138 0 0139140 0 0 0 014114214314414514614714814915015115215315415515615…	GCCGCTTGTGACCTCCGATTCCGAGATGCGTGCTCGTGACGT*GTCAGCGCACGCAT*GCAGACAGCACGGACACGTGCTGCGGCATACGATGCAACGTGTCCCTGCTCGTGTTGAGCTTCCCGAAATGCCGATAGGTGCGA****ACGACGCATTTACAGCTGCTGAAATATATATAACACCATCATCCATATCCGAAAGCGTACCAAGTTCGTGCACATCCTGCGCGACAGCGTCAGC**GTGCGACGCAGAGACGCGAAGGCTCGCCGCTATCGCGAAAAGAGGGCGCGCTACAAGCCCCTGCGGTGAGCGCTCTTCACAGATGCTCCCGGCGGGTAGAATGCCAGCGAGTAGTGCGGCACCAGCAGCGCCCGAGACGCTCGACTCGATGCCATCG…
2	119374	119939	5.22629	10	38 39 0 0 0 0 40 41 42 43 44 45 46 47 48 49 50 51 52 53 54 55 56 57 58 59 60 61 62 63 64 65 66 67 0 0 68 69 70 71 72 73 74 75 76 77 78 79 80 81 82 83 84 85 86 87 88 89 90 91 0 0 0 0 0 0 92 93 94 95 96 97 98 99100101102103104105106107108109110111112113114115116117118119120121122123124125126127128129130131132133134 0135136137138 0 0 0 0 0 0 0139140141142143144145146147148149150151152153154155156157…	ATTCGCCGAGCGGACTGGGC***GTCGCTGTATCCGGAGCCGCGCCCGCATGTTGATAAGTACTACCTTCTGAGCG****GCACTGGATC****GTGGACCTCGTGGCATATAGACTTTGGCGGATCGACGGTGTTCTATCACGTGCTGCGCGGGAAGAAGCGCTTCTACATGTCACCGCCTACAGAGCGCCATCTGCAGCTCTACGAGCGGTGGCAGCGGGATCCGCAACAGGCGC******TGCGTGAGCTAGACTTTGTTGAGGAGCTGAGCCCTATTGCCGTCATTGACCTCGACGCGGGAAACACGTTGTTCATTC**CGGCGGGATGGCTGCATGCTGTGTACACCCCAGCGGACAGCGTTGTGCTGGGAGGCAACATTCTCCACCTGGGCGG…
2	120071	120632	5.03739	1	42 43 44 45 46 47 48 49 50 0 0 0 51 52 53 54 55 56 57 0 58 59 60 61 62 63 64 65 66 67 68 69 70 71 0 0 0 0 0 0 0 0 72 73 74 75 76 77 78 79 0 0 80 81 82 83 84 85 86 87 0 0 88 89 90 91 92 93 94 95 96 97 98 99100101102103104105106107108109110111112113114115116117118119120121122123124125126127128129130131132133134 0 0 013513613713813914014114214314414514614714814915015115215315415515615715815916016116…	TCGCGGACGTGCAGCGCTGGCTGGGCGTTTTGGAGGAGGCACTGGATACGGCCCACGAGCACGCACCCGAGTCGACAAAGGCCGAACGGAAGCGGACAAGGCGGTTTGAGAAACAACTCCGCCCGAGTCCCAGCGCTGACGCACTGGACGCGGCGCCCTGTCGCTCGACTCGGATTCGTTCAGAAAAGCGCGTCTGAGCATGTATGAACGTTGCATATACGTGAAAGAGACAAATTGTTGGACGGGTGTGCCTGTGACCGCGAGGCAGGCCTTTGCGAGCAAAAAGCGAATAAAGGATAGCGTCGAATAGGCTGCGGAAGCAACGCGGCCGTATCGCGAACATGCTTCACGGTATCGCAGTCATGGAATGCACAGCATACAATCTACGCAGCGGCGTAC…
2	120714	121302	6.96554	6	30 31 32 33 34 35 36 37 38 0 0 0 0 0 0 0 0 39 40 41 42 43 44 45 46 47 48 49 50 51 52 53 54 55 56 57 58 59 60 61 62 63 64 65 66 67 68 69 70 71 72 73 74 75 76 77 78 79 0 80 81 82 83 84 85 86 87 88 89 90 91 92 93 94 95 96 97 98 99 0 0 0100101102103104105106107108109110111112113114115 011611711811912012112212312412512612712812913013113213313413513613713813914014114214314414514614714814915015115215315…	GCGCACTGCCTGCACACACGGAGTACT*GAACGGCTCTTTTCGATACTCGCTCAACACAGCGACGCTGGACGCTCCGCAGGCACAAGACGTTTCCCGATGCTGATC**GAGGCGCTCGAGTCCGCTGCATCGCGTGCTTGCGTGCTTTGTTCTTGCCGGTGGATTCACAGCCAGGCAAGCCGCTCGCCTTCGATCGTCTCGCCATGTGATGATCAACCAGCGTACCGAGCGCCAGCTCGTGTATCTGGCTCTGTTTCTGCACGCTTCCTCTTCACGTGTAGTTGCGAGCCCCAGTGCCTGTGATGCGTGTACGCCGTCCAGAACGCTTCGCTGGGAATCACACAGAATCGCTTCCTGTTCTCGAT****AAAGTGCCCAGGGCGTCGAGACCGATCCCG…
2	122662	123208	6.10058	19	16 17 18 19 20 21 22 23 24 25 26 27 28 29 30 31 32 33 34 35 36 37 38 39 40 41 42 43 44 45 46 47 48 49 50 51 52 53 54 55 56 57 58 59 60 61 62 63 64 65 66 0 67 68 69 70 71 72 73 74 75 76 77 78 79 80 81 82 83 84 85 86 87 88 89 90 91 92 93 94 95 96 97 98 99100101102103104105106107108109110111112113114115116117118119120121122123124125126127128129130131132133 0134135136137138139140141142143144145146147…	GCA*******TTCTGTGAAA**********ACAAAAAGTTGCTTTGCTGAGGCACTGGGAGGAATGCACGCTCAGAGACGCTCAC****ACGCAGAACGGGCCTCAGTGGAAATCGTCTTGTTTCGTGCACGGTGTACAAAAGCCTACCAGCGTCTCCCTGAAGCGCAAAAGCTGCCGGCTCTGAGGGTATAAAACGTCACGGTTTCCGCGGACGCGTCC**CCGTTGCACTGCCTGCAGAGCGA*CATCCGACCGCACTCCTGCGGATACGAATGCGCGCGCGCTAGCGCCTGTCCACCGCGT***GCTCTGGATGGGAAACGGTGTTCAGTGAGCGAGCGATCGCTGACGTCCGTAGATCGTTTTTCCTCATAGGTGCG**GGATCAATGCATTTAG…
2	126147	126673	5.04291	4	1 2 3 4 5 6 7 8 9 10 11 12 13 14 15 16 17 18 19 20 0 21 22 23 24 25 26 27 28 29 30 31 32 33 34 35 36 37 38 39 40 41 42 43 44 45 46 47 48 49 50 51 52 53 54 55 56 57 58 59 60 61 62 63 64 65 66 67 68 69 70 71 72 73 74 75 76 77 78 79 80 81 82 83 84 85 86 87 88 89 90 91 92 93 0 94 0 95 96 97 98 99100101102103104105106107108109110111112113 011411511611711811912012112212312412512612712812913013113213313…	CTTTGGAGCGCTTGCGGTGCCTCGGTCGAGATCTTCGCCGACGCTGGCGAACCGCGCCGCTCAAGCACACGCAACTGCAATCGTTTCCGTCGCACGTCGCACTCCTCGGTAACGAAGCAGCGCT***********TGCGTCGATCACGAAACACCTAATAGGACGCGG****TGTTCAGAGAGTTACTGTGTTTGATCCGGGCAAAAGGGAGCAGCGAGGGCGCCTTGGCAGGGCAAGCACTCCAGCGAG**GCTTGTTCTGGGCCCTGCAGACGCCACACGTCGCCGTATTGTGGCCATGACGGTAGACCAGCGCGAGCGCATCAGCGATAACAGAGCCTTCTACGATGAACCAGACTTGCTACTCACCTTGGATGGGCATCTTCACGGGTATCCGGC…
2	128439	129021	6.03525	17	30 31 32 33 34 35 0 36 37 38 39 40 41 42 43 44 45 46 47 48 49 50 51 52 53 54 55 56 57 58 59 60 61 62 63 64 65 66 67 68 69 70 71 72 73 74 75 76 77 78 79 80 81 82 83 0 0 84 85 86 87 88 89 90 91 92 93 94 95 96 97 98 99100101102103104105106107108109 011011111211311411511611711811912012112212312412512612712812913013113213313413513613713813914014114214314414514614714814915015115215315415515615715815916…	TGGTGCGTCGTTTCACAATGTAGGCGCAGTGTC*TGCCGGAAGCAATGCGCGCACGCTCACAACGAGAAGCACCTGGGGTCGGTAAGGAAACAAAATCAGCCGGTTTACGGTGGAT*TATTTACTCGTGTACAACCTTGTGGATCGTTCGTTACGCAGCGGTTCTGTATTTTCTCACGCAACGAATGTTCGCGGTATCTGGAAGACTCCACATATTACCCTGCTGATCGAATGTGATCTGAATCCTGT*****CGTCCTACGATTCGCTTTCTGGTCGTGAA**TGCTCCGCGTTCTCGTGCATGCATGGTAGCGTAGCATATGAGTTTGATCTTT*CTTCTGGGAAGCAGCTTCCATCGACAGATGCCATTCTGCCTGTCAATGAAAATGAAGCAGAA…
2	129214	129773	5.05999	18	7 8 9 10 11 12 13 14 15 16 0 0 0 0 17 18 19 0 0 20 21 22 23 24 25 26 27 28 29 30 31 32 33 34 35 0 0 36 37 38 39 0 0 0 0 0 0 40 41 42 43 44 45 46 47 48 49 50 51 52 53 54 55 56 57 58 59 60 61 62 63 64 65 0 66 67 68 69 70 71 72 73 74 75 76 77 78 79 80 81 82 83 84 85 86 87 88 89 90 91 92 93 94 95 96 97 98 991001011021031041051061071081091101111121131141151161171181191201211221231241251261271281291301…	CTGGATGATGGAACCAGTACGAACGCTCACTCTAGAGCGCTTTGGTAAAAGCGGCGATCAATTGACTTGCGCACACGG***TGACCGTGGAACCACACAGAACCGCAGCAGGTGCGCGTTTGGTGCCG****CTGAGCAGT*CTACGTTCTCGGGTCCAACACCACGAGTCCCATGAA*******************CAAGAGTAGCCTCAACGGCGGGGTTGCTGTTCTCAATTCTTGTCACGCGTCTTCGCA********TGACTTGTCCTGAATCGATGCTTGGTATCTGTACAGATATCC**TGTCTGTGCCAGAAAACACCAGTGCTCCGTCACCAAACGTCGGTGGCGCGCCTAAAGTCGCCACTTTGAGGTTCGCACCGTTCCCCACGGAGA…
2	130753	131288	5.24004	2	13 14 0 0 0 0 15 16 17 18 0 19 20 21 22 23 24 25 0 26 27 28 29 30 31 32 33 34 0 0 0 35 36 37 0 0 38 39 40 41 42 43 44 45 46 47 48 49 50 51 52 53 54 55 56 57 58 59 60 61 62 63 64 65 66 67 68 69 0 70 71 72 73 74 75 76 77 78 79 80 81 82 83 84 85 86 87 88 89 90 91 92 93 94 95 0 0 0 96 97 98 991001011021031041051061071081091101111121131141151161171181191201211221231241251261271281291301311321331341351…	CTACCGGCATTCACAGGGTAGAGGTCGCAGGTGCGCGACGGATGAGCTCTGAGAATAGAGCACCTCTCAGAC****AGGAGCCACACACTCTCGATATTTGGAGCCTGCTTTTACTGTTCCACTTCAAACTCCTCGCTATG*TCGCCATTCCGGTTTCAAGGTAAACAGGTTTTATCGCTGTTGCTGTTGCTGCTGCTGCTGCTGCGTTGGTGGTGTACGCTACACCGATCCCCAGCATCGCATCGCATCCAGTTGCCCGTCGATTCGGACACAGCGCTTGATCCGCAGCGGAGCGCGCACGCCATGTGCGTCGCGCATCGGTGATGCAGCCGATC******TTCTCTCAGTACATCCGGGAGAAAGTACCGGTCGTGTAATTTGAAGACAGCG*TGCA…
2	131596	132077	5.06183	9	5 6 7 8 9 10 0 11 12 13 14 15 16 17 18 19 20 21 0 22 23 24 25 26 27 28 29 30 31 32 33 34 35 36 37 38 39 40 41 42 43 44 45 46 47 48 49 50 51 52 53 54 55 56 57 58 59 60 61 62 63 64 65 66 67 68 69 70 71 72 73 74 75 76 77 78 79 80 81 0 0 82 83 84 85 86 87 88 89 90 91 92 93 94 95 96 97 98 99100101 0 0 0 0 0 0 0102103104105106107108109110111112113114115116117118119120121122123124 0 0 0 0125126127128129…	CGGCTCCGAAATCATGGTCTCAC******CATACGCGAGAACGATCAAAAAGAATGCAT*********ACCCGAAAAAAGTCATCCATGCGTGCAACGCTGTATTCGCGAGTCTCTCAA**GTGTGACGCATGAGTAGAACAGGTGATCGATGCTCGGCGCCGCGTGAACGGCGAAGCGGCGTCGAATGGCACAGGGTCACGAAACGTTGGCATCAACGTGACAGGCTGTCGTCCATGCGTGTGTCCATACGTGCGCGCATGCATGCGCGTCTGTCGATGCAGACACGTGCATTCGAAAGCGCCCATATTTCATTTTCGAG**********************TGTTCTTGTGAAACTTTACCTGCAGGGTTCTTCACCTTCTTCATGTCTCGC*****…
2	132114	132681	5.85878	10	38 39 40 41 42 43 44 45 46 47 48 49 50 51 52 53 54 55 56 57 58 59 60 61 62 63 64 65 66 0 67 68 69 70 71 72 73 74 75 76 77 78 79 80 81 82 83 84 85 86 87 88 89 90 91 92 93 94 95 96 97 98 99100101102103104105106107108109 0110111112113114115116117118119120121122123124125126127128129130131132133134135136137 0 0 0 0 0 0 0 0 0138139140141142143144145146147148149150151152153154155156157158159160161162163…	ATCGAGAAAACGCAGAGCATGCCATTGAGGCGCCATTACCGAAGAGAAACATGCCTGTCGAGTCCCACGGAGCATGCGAAAAG********CACTGGCAACAACTGACTCTGCAAGTTGAGCGGCTCCAGGCGGATCTCAACTTACTCGAGGGAAACTTTCTGTGCCTCCATCAACAGCTGAGCGGTGTGCTGGAGCGGATGGATGAACTTGCCGCTGAGAGCCAGGCGAATCCAATATGTACCCCATGGGTACCAGACCCAGTTGGGAGCCTACACCCAACTGAATTCCATCTTACGCCGCTGCAAAGCAGCCCATCTGACAGCGGCTCTTCTGCGGATGTTGAATCCACGCTTGCTCCAGAGATGTCTGCGCACTGCAGACAACAAGATGCAGACAA…
2	132725	133223	5.40339	20	60 61 62 63 64 65 66 67 68 69 70 71 72 73 74 75 76 77 78 79 80 81 82 83 84 85 86 87 88 89 90 91 92 93 94 95 96 97 98 0 9910010110210310410510610710810911011111211311411511611711811912012112212312412512612712812913013113213313413513613713813914014114214314414514614714814915015115215315415515615715815916016116216316416516616716816917017117217317417517617717817918018118218318418518618718818919019119…	CGATAGCTTCGCGCACTGTTCGCTGTCGACTGCGAGAGCGTTCGTCGGCAGAGTCGGTAACA*AGCACTTGGTCCAGGAGA**CAGCGCTCAGCGATGAACGCTTCGAACTTGACACTTCTGCGCTGGG*GAGGCGAAGCGTTCGCGGCACCCAATTGCCGAGGAGCGCGGAACGCTTCA*******TCTTCCGCAGGCAT******CAGGCTTTCGTAGACGGACGGCTCGATATCGGCCGCGGAAACGTACTGCGGATTCATTGCAGCGATATGCATTGCAACCTGTCGGCCGAGTGGCGACGGTGCCGAGCAAGCAACCAA**************AACACCAACGCGTGCGTGATTATGCAAATAGGAATATATTCGACCGTCCCGAAACGTGTCC…
2	133587	134118	5.31494	2	13 14 0 0 0 0 15 16 17 18 19 20 21 22 23 24 25 26 0 0 0 0 0 27 28 29 30 31 32 33 34 0 35 36 37 38 39 40 41 42 43 44 45 46 47 48 49 50 51 52 53 54 55 56 57 58 59 60 61 0 0 0 62 63 64 65 66 67 68 69 70 71 0 0 72 73 74 75 76 77 78 79 80 81 82 83 84 85 86 87 88 89 90 91 92 93 94 95 96 97 98 991001011021031041051061071081091101111121131141151161171181191201211221231241251261271281291301311321331341351…	CTCCCCGAATC**AGCGCCGAACTAAGAAGCGTGCTCAAGTGTGCGTGATCGAGGTTCGAAACAAACCCGGAACGCCCGCTGCGGTACAGTTCCTCG***TGCAACTGCGCGCGAAACGCTTCTCCCGGATGTGCGGGTTGCTTTGAACTGCGAACAACCGAGCGTAGGTTCCCGGCTTCGTTCCGGGCGATCTACGCGAACCGGTTTCCGTGACTCTACCGGGCACCTCTTTTCGAGACACGAAACAGCTATCACCGGAAATAAG**CGTCGACCTTTTCTAGAAAAGGGCCGGCAGTGACCCGATCTTGCGGTGGAACGGGCTCGTGAGGCGAGCGCTCTAGCGCCGTGTTCAAGCCTTCTGTCGCTGGCGGACTTGAAG***CTGCAGGCGCGCTT…
2	134858	135424	5.76919	5	31 32 33 34 0 0 35 36 37 38 39 40 0 0 41 42 43 44 45 46 47 48 0 0 0 49 50 51 52 53 54 55 56 57 58 59 60 61 62 63 64 0 0 65 66 67 68 69 70 71 72 73 74 75 76 77 78 79 80 81 82 83 84 85 86 87 88 89 90 91 92 93 94 95 96 97 98 99100101102103104105106107108109110111112113114115116117118119120121122123124125126127128129130131132133134135136137138139 014014114214314414514614714814915015115215315415515615…	TGCATGCGAGTGATCGTCGCTGGAAACCTTCGAGGCGAACGATCCTTACTCGACCTTTTCCTGAAGACGCTTGC**CGAGCACGTGCCCGTGGACCTTATGCCCGGCGAGGAGGACCCCGTGCATGCGGCCTTCCCGCAACAGCCATGGCATCGACTCCTGCTTCCC********CAGAGCGCCTCGCAGGACGATGCACAGAATCGACTCGTTCGCTGCAGTAATC*CGCAT**GCATTTCAAATCAATGGTTGTCTCTTCCTGGGAACATCCGGACAGAATGTGAAGAATTTCTGCCGCTTCTCGCGAGTTCGCAACGAACTCGAGGCGCTCCAACGACTTCTCGAATGTGGACATCTCGCACCGACTTGTCCGGATACCATGGCCTGCGTCCCGCG…
2	135681	136273	5.46231	17	28 29 30 31 32 33 34 35 36 37 38 0 0 0 0 39 40 41 42 43 44 45 46 47 48 49 50 51 52 53 54 55 56 57 58 59 60 61 62 63 64 65 66 67 68 69 70 71 72 73 74 75 76 77 78 79 80 81 82 83 84 0 0 0 0 0 0 0 0 0 85 86 87 88 89 90 91 92 93 94 95 96 97 98 99100101102103104105106107108109110111112113114115116117118119 0120121122123124125126127128129130131132133134135136137138 0 0 0139140141142143144145146147148149…	CGAGGCGCTCGAACTTGTGCTCGAAAGACTACGGAGTGCTAAGTGCCCGTTCGAACGCATTAGAGCAGTTTCGGTGTCTGCGCAGCAGCACGGCTCTGTGTATTGGCAGAGGCCTCCGCAC*CTGCCGGATACCGAGAAA*GACAGCCAGAAGTCGCTGGTCGCCTGTCTGCAAGAGCCAACGA*CTGCCTTTGCGGTGCCGTTCAGCCCTATATGGGCGGACGCCTCGACAACTGCAGCTTGTAGAGCGATTGAGGCTGCGTATCCTGGTGGAGCGAGGCAACTCGCCCGCGACACCGGTTCCCGTGCCTATGAGCGA****TACACTGCCGCGCAGGTGGTGAACCTCGCGCTCCATCA****ACCAGCGGCATATCGGCAGACGCAGCGGATTCAA…
2	136805	137347	5.50322	4	6 7 8 9 10 11 12 13 14 15 16 17 18 19 20 21 22 23 24 25 26 27 28 29 30 31 32 33 34 35 36 37 38 39 40 41 42 43 44 45 46 47 48 49 50 51 52 53 54 55 56 57 58 59 60 61 62 63 64 65 66 67 68 69 70 71 72 73 74 75 76 77 78 79 0 0 0 80 81 82 83 84 85 86 87 88 89 90 91 92 93 0 0 0 94 95 96 97 98 99100101102103104105106107108109110111112113114115116117118 0 0 0 0 0 0119120121 0 0 0 0 01221231241251261271281…	GAGCGCTT*****GCAATCCGCTACTATGGAG*AGCGCATCGGGTTACCTTTCCCACCGCAACGTGTTCTGCTCACAGGTGGTGCTTCTCAGTCGCGGGGCATCCGAAAAGTGATTGCGGATGTGCTGGGTGCCCCTGTTTATGTTTTGGAACGTGGCAAAGCATCCTTGGATGCGCACGTGACCCCATGGAACACGGCTGCTCGCGGGGCTGCCCTGCGTGCCGCTTATGTGCAACGCGGTGAACAACAGGAGTTTGCTGACTGGGCTTCAAGCATTCATGCAGTGCGGTATCGCCGGGTTGCGGAGCCCAATCCCGATGCGTTCCAAC***TCTACACGAGTGTTATGTTGCCTGCATATGCTCGGTTTGAGGCACTGGTGGATGCGCA**GTCTCG…
2	138368	138908	5.5901	6	20 21 22 23 24 25 26 27 28 29 30 31 32 33 34 35 36 37 38 39 40 41 42 43 44 45 46 47 48 49 50 51 52 53 54 55 56 57 58 59 60 61 62 63 64 65 66 67 68 69 70 71 72 73 74 75 76 77 78 79 80 81 82 83 84 85 86 87 88 89 90 91 92 93 94 95 96 97 98 0 0 0 0 0 99100101102103104105106107108109110111112113114115116117118119120121 0122123124125126127128129130131132133134135 0 0 01361371381391401411421431441451461…	CGAACCCGAAGCG*****CAAAACGCTCGCCAATCTCGCGATGTGCTGCG*TATCA*****CCACGAAGCAGCAACTGCGACAGAAACAGAACGAATCCAAGCAAACCAAACACCAGGTTTCCCATCGCTTCCACCGCACTGGTCGTTGCCTG**********CTGCGCATATCGGGTGACGATTGCTCCAGCGAGGCT**CACGGTCAGAAGCAACGCCAGGAACTGCAGG*ACGCCAACCATCAGTTGCGAAGTGAGCTGCCACCAGCTCGCGTCCCGGTTCAACCCTCGC****CCGTGCAACATCGGAGGGTCCGCGGGCGCAG**************GCAACTGTGCGCCCAGGTGCGCGTC*TCGTGTGTCGGAGGCGGTCGCTTCTAGCGCG…
2	140102	140561	17.9677	13	84 85 86 87 88 89 90 91 92 93 94 95 96 97 98 991001011021031041051061071081091101111121131141151161171181191201211221231241251261271281291301311321331341351361371381391401411421431441451461471481491501511521531541551561571581591601611621631641651661671681691701711721731741751761771781791801811821831841851861871881891901911921931941951961971981992002012022032042052062072082092102112122132142152162…	GCGACCTATGCTCTGCCTGCTATTTTCATCTTATTTGTATGCATCCTCGGTGCCGTCGTCTCAACACTGACACCTGACAGCGGTCAGGTACTCTCAAGCACCTATGGATCTGCGCCCTCCGAACGCTGCAC**TATGGTGCGTGAACGCCTCCTTTATCGCTCGATG*CACGCCCTTGACGGGTACAGAAAGCTCTGCATCGATGCCGTCCTCGGTTTCCGCGCCCGATGCAGTACCGTATGCTACCAGGCTTGTTCTGCTCGATACGCTCGGAGAGTACTCCGTATGTTGCACGTGCAAGCGCGCGCTGTTCCAT*******TCCATGGAGGATCTGTGGAAGGC**GACAAATCTATGACGAAATAAAGCATCAGAAGAAAAATCGAGGCTGGAGTC…
2	140643	141132	7.84581	8	105106107108109110111112113114115116117118119120121122123124125126127128129130131132133134135136137138139140141142143144145146147148149150151152153154155156157158159160161162163164165166167168169170171172173174175176177178179180181182183184185186187188189190191192193194195196197198199200201202203204205206207208209210211212213214215216217218219220221222223224225226227228229230231232233234235236237…	AGAAGGATCG*CGGTACTGTGGAA****TCCAGTCTTGTCGATGTTCACAA*AGATAGGGAAATC**TG*TCTTCGGAATGAAATCTATTATTTGACGCGACAAGTCCTGGGAACTCTCAGCATGAGCTTGTGAACAAGTCTTCGAAAGACAACGCGGTGCACGATCACT*CGTCAATCCAGCTGTGCGCATTGCTGTGCGCTCCAGTTGCCTTGAACTACAAAGATCTTAATCTTGAAGAATCTCTGATTTGGGCATGATACA*TGTACGGAAGGCAGAATAGTCG***AGGCCTGCACACATCTATGTCAGTGAAACAAGAACGCTTTACGAGCATGGAGGGAAAATATATATTCACTCACAGAGGCCTTCGAATCTTCTTC*AACCGGCGGCCTGC…
2	141901	142453	5.6024	17	29 30 31 32 33 34 35 36 37 38 39 40 41 42 43 44 45 46 47 48 49 50 51 52 53 54 55 56 57 58 59 60 61 62 63 64 65 66 67 68 69 70 71 72 73 74 75 76 77 78 79 80 81 82 83 84 85 86 87 88 89 90 91 92 93 94 95 96 97 98 99 0 0 0 0 0 0 0 0 0 0100101102103104105106107108109110 0 0 0 0 0 0111112113114115116117118119120121122123124125126127128129130131132133134135136137 0 0138139140 0 0141142143144145146147148…	GTCTATCTCGTGGGGGCCGGCCCCGGCGCCTACGAGCTGCTCACGCTACGGGCGTGCAGCCTGCTACGCACAGCCGACGTGGTTCTATACGATGATCTCGCCCAGGGCTTGATAAGCGAAGAACTTTGGAATCGCTTGAATCGTAACAATCCGCCATCGCTAACGCTTTGTGTCGGCAAGCAAAGGTACAA**GCAGCGCGAA*ATCAATGAGTTGATGGTGCATCAAGCCAAGAACCTGAACCGAAGTGTGCTACGCCTGAAGTGCGGTGATCCCAGTCTCTTTGGCCGTTTGCACGAGGAAGTCGCCGCATTACGCGAGTCCCAGATCCCTTACGTGGTGGTTCCCGGTGTGTCGTCGTGTACGGCGGCAC************************CG…
2	143115	143638	5.31939	2	13 14 15 16 17 18 19 20 21 22 0 23 24 25 26 27 28 29 30 31 32 33 34 35 36 37 38 39 40 41 42 43 44 45 46 47 48 49 50 51 52 53 54 55 56 57 58 59 60 61 62 63 64 65 66 67 68 69 70 71 72 73 74 75 76 77 78 79 80 81 82 83 84 85 86 87 88 89 90 91 92 93 94 95 96 97 98 9910010110210310410510610710810911011111211311411511611711811912012112212312412512612712812913013113213313413513613713813914014114214314414…	CTGCCGCGCATGCGCCTGTTGGCTGTA***********GGTCGCCACTTGCAGTATCTGCGCAGAAAATAGAGCCCAAACACGAG******ATGCACTCGGAGCATGCGGGTGTGCTCGTAATCCGAGTCGTCCTATTGAACGAGCGCAGTGTGTGATTGCAAGTCGCCACTCTGAGGACTGAGCTGCCCTCGGGCGGGATGGATTGAACGACGCCAAGTTTCGCTCGTTGAAGTCCTTGTTGTTTTGACGCATTAGATTCTTCTGCGTGGTGCGAGCGCTGTTCTTGCAAAATACCGAGAATGCGAACCAGTGCTCGCCAGGCGCTTGCGTCTCGCTGCGGACCCCTGACGGAGACGATCTCGATGTGTAAAGTGAATGC*TTGCAGCATAGACAGCT…
2	145927	146391	5.83489	7	107108109110111112113114115116117118119120 0121122123124125126127128129130131132133134135136137138139140141142143144145146147148149150151152153154155156157158 0 0 01591601611621631641651661671681691701711721731741751761771781791801811821831841851861871881891901911921931941951961971981992002012022032042052062072082092102112122132142152162172182192202212222232242252262272282292302312322332342352362…	GCTGCGCCACCGGCCAAGG*TACTCGCAGATCTTTCGAAG******CGTCGCACGAACCGATCGA*CTGCTGGGCGAAAGGTGGAAGCGAATACACACAC***********TGTAGCAAGGGAGCG*CAGGAAAAAATCTCCCGCGTCTCTCACAAGCTCAACGAACACTGAGTCGAGCCATCGAGTAACACCCACTGTACAAGAGGCT****CGCTTGCTTGTCGGCGAGGCCGACATGCGGACTCCCATAACGACCCGCAGTGGAGCACAGGCCCGCAGAGCTCGTCGGAAAACGGCTGACGTTCCCGATACACACCAAGGAGCC******TGAATGCA*CCAGGCCATCGTAAGACGAACAGGACGCGTCGAGCACTGCGCAGTATAGGCGTTGCG…
2	147070	147527	18.8698	13	84 85 86 87 88 89 90 91 92 93 94 95 96 97 98 991001011021031041051061071081091101111121131141151161171181191201211221231241251261271281291301311321331341351361371381391401411421431441451461471481491501511521531541551561571581591601611621631641651661671681691701711721731741751761771781791801811821831841851861871881891901911921931941951961971981992002012022032042052062072082092102112122132142152162…	GCGGTCAACGCATCGCTTGCGATTTCCATCTTCTTTGTCTACAGCGAACGTGCTCCCTTCCGACCGGTGACATATGGTTGTGGTCAGGTGATCGGATGTTTCCAGGAAACCGCGTCCTCCGAGGGCTGT*TCTGTTGCTCTTCATAGCCTGCATCATCGCTCA*GTACAAGCTCTTGACGAGTACAGAAGGCTCTCCCCGATGCCATGCACTGTTTCCGCGCCCGGTGCCATACCCTAGAATCACGAGCTTCTTCTCTGAAATGCTGTTTGCGCGTACCCTCATTGCTGGACAAGCAGGCGGAAGCTGTTCCAT*******TAGATACAGGATTTGTGGGACGC**AATCTTGCTTATGAAGAAAATGTGCTGGAAAGAAGACTCAGGGTGCAGAACAA…
2	147836	148319	6.9209	15	64 65 66 67 0 0 0 0 68 69 70 71 72 73 74 75 76 77 78 79 80 81 82 83 84 85 86 87 88 89 90 91 92 93 94 95 96 97 98 99100101102103104105106107108109110111112113114115116117118119120121 0122123124125126127128129130131132133134135136137138139140141142143 0 014414514614714814915015115215315415515615715815916016116216316416516616716816917017117217317417517617717817918018118218318418518618718818919019119…	GAAGTCAGCGTCCTCTTAGGATGCGCTACATAAAGAACG**********GAGAATAGTTGAGGCTT***GCACGCATGAATGAAATTACGATATCGGGTAGGTTACGATTGTATATGCGATGGCATCGCCAGTTACCCTGAATCCGGTGAGGTAACGAAACCTGCCTGCAAAGCG**TCGAACGTATCACTCCATAAATATGACCTAGAATCCTGTAATGAAACAAGCATCCAGAAGCTTTCTTTGTTAGTTTCCGAATTTCCGAGCCGTCCAGTTACTAAATATTTGGAAAGTCTCGATAAGCACGAGTGGAGCGGACAGTTCA*GTGTTCCACTTGAATCTGACCCACATGCAGCAACAATGTCGGATGCCGAACGCACACAAAATCGCATGGAGTG…
2	149044	149598	5.83101	3	64 65 66 67 68 69 70 71 72 73 74 75 76 77 78 79 80 81 82 83 84 85 86 87 0 0 0 88 89 90 91 92 93 94 95 96 97 98 99100101102103104105 0 0 0106107108109110111112113114115116117118119120121122123124125126127128129130131132133134135136137138139140141142143 014414514614714814915015115215315415515615715815916016116216316416516616716816917017117217317417517617717817918018118218318418518618718818919019119…	ACGCTCTCATCGAGTCCAAAGTCGCAGAGCTTTATCCGCACTTTGCACAAGTTGATCGCCGAACCGCCTACCATCTAGGACGGATACTGCAGACATTCCGTGCACAT**CGCCTTGGT**ACACACCATTTTGCGAGCATCAACGGATACGGACACGGCGACATAGGTCGAGACACTCTGGATGCCATCTATGCGGACCTCTTCGGTACAGAGGCGGCA**CTGGTGCGCGCACAGTTCTTCTCCGGGACG**CATGCAATAGCCTCGTGTCTGTTCGGGGTCCTGCGCCCCGGAGATGAGATGCTTTCGATAAGCGGGAAACCCTACGATACCCTCGAAGAGGTCGTTGGCCTGCGACCCAGTGCCAATGGGGCTGGAGGCTCCCTTCGCGATTTCGG…
2	150141	150716	5.34845	17	29 30 31 32 33 34 35 36 37 38 39 40 41 42 43 44 45 46 47 48 49 50 51 52 53 54 55 56 57 58 59 60 61 62 63 64 65 66 67 68 69 70 71 72 73 74 75 76 77 78 79 80 81 82 83 84 85 86 87 88 89 90 91 92 93 94 95 96 97 0 98 99100101102103104105106107108 0 0 0 0 01091101111121131141151161171181191201211221231241251261271281291301311321331341351361371381391401411421431441451461471481491501511521531541551561571…	GTGATTTTCGCCGACGGCACCTTTATGGAAGGAAGTACGTTGGAGCTTAGCGCAG********ATGGGCCACTTCGTGAACCCTATGT*TGTGTACGCACAAGGTGGCACGCACTGGACGCATTGGATTCATGTCTTGCGTGAGTTCGGCGCAGTACTAGATCAACAGCGCCACGTAAAACTAG**GGTAATGATCCACGGAACAGCATTCGCCAATGCATGATGAATCCCGAGCAACGCTGTGGCGTCCTGCGCGTCGAATTTACAATTTGCTGCTACATACTGGCGTTAAAACACCCTGGTTCAGGCATG*****ATGATACGG****GTTGCGCAGAGCCGCGATAACGCTGCGTGCAGCACCGAAAGTTGCAATC*TCTGATTGAGGGCAAGCGA…
2	153294	153849	6.04049	3	9 10 11 12 13 14 15 16 17 18 19 20 21 22 23 24 25 26 27 28 29 30 31 32 33 34 35 36 37 38 39 40 41 42 43 44 45 46 47 48 49 50 51 52 53 54 55 56 57 58 59 60 61 62 63 64 65 0 0 0 0 0 0 0 66 67 68 69 70 71 72 73 74 75 76 77 78 79 80 81 82 83 84 85 86 87 88 89 90 91 92 93 94 95 96 97 98 99100101102103104105106107108109110111112113114115116117118119120121122123124125126127128129130131132133134135 0 0 0…	GCTCCCTTGGACCTCGATGATGCGTCGCTGCGCCACCTGGTCCATCAAAACTTTTACAGTGAAGGATTCAAAAAAACTGTCAAACCAAGCTCAAAAGCCATATCCAGGATGATGTCGAACGCTTCTCGAGGCGCAGCCTTTGGGCTTTGTATAAATTGTACCCTCTCGTTACTGTTCCAGAAAAGTAGGGACAGATAGAAAGGATTCTTTGGCATGTCGA*****CGGAGGCAA*ATGACGAGTTGGTTGCTGTTGAACTTGAGTTCGTGGAGAGGACGGGCGAATGCCGCTACAGGCGCGAGAGTCGCTCAAGTCATGCTAGCTCATCGCATGTCGACCGCCTCCGGACCGATCGATGTCTTTACTAAAAGACAGTTGGAGCATAAGCGCTGCCTTGC…
2	155902	156380	32.8132	14	108109110111 0 0 0 0112113114115116117118119120121122123124 0125126127128129130131132133134135136137138139140141142143144145146147148149150151152153154155156157158159160161162163164165166167168169170171172173174175176177178179180 0181182183184185186187188189190191192193194195196197198199200201202203204205206207208209210211212213214215216217218219220221222223224225226227228229230231232233234235236…	GATCACCACGTTTTTCAATTGGAAACACTCCTTCGATGGGGTA**GAGCA*****ACGGGAAGTACCAAGAAGTGAAAACCTGCTCGTCCCCGATAGATTCGACGAAAGTTCGAATGCAAGGAGAATGGTGAAATGCCACCTTTTCGAATAGAAGAACGTCGCCAAACGTTAGGGAAAATCCTTCAACGATTCGGAAAAGAGG***GTGCTACTGTATGCACCTTCTCTACGAGCGAAACTGAGGTCGCC*AAATGAATCCACTGCAGCTAGAAGAGATCACGAT**ATCCTCGTTCTCTTCGAGCTCGACCGTACACACAACGGGCTCCA*CATCCGCAGGTATCCATATATGCTCCGTTCGGTTCCTCCGAAGGAAGTCGCATCGACTGGAAAACCA…
2	156667	157189	5.19874	1	40 41 42 43 44 45 46 47 48 49 50 51 0 0 0 0 0 52 53 54 0 0 0 55 0 0 56 57 58 59 60 61 62 63 64 65 66 67 68 69 70 71 72 73 0 0 74 75 76 77 78 79 80 81 82 83 84 85 86 87 88 89 90 91 92 93 94 95 96 97 98 99100101102103104105106107108109110111112113114115116117118119120121 0 0 0 0 0 01221231241251261271281291301311321331341351361371381391401411421431441451461471481491501511521531541551561571581591601…	TTTCGACTCCGATACATGCGGTACAGTGCATAGTGGCTTCGATGGTCTGCTATACATTACGA*AAAAGCAT********TCGATTACTCGCAGCGGCCGAGTCACAGTACTGAGTTGAGAGACTAATCCAGCAGGTATGCGGTGGAG**GCTGCAGGCAAGTTGCTCGATTCA***CATCTATTTTCGCAAACCGTGACCAAAACAACGCCGGGAGCGCCAGCGTATGACCCAGCTAGCTTTACAAAAGTATCCGGCTGCACTCTGTTGGTGAACGCTATTCAGGAAACGTTTAACCGTGGGCA***CGGTCAAGAGAACTGAACCAGCGCAGCTACGTAAGGCACTAGGGACCTATGAGCTTGTGAGCATTAGTGCTGCAGCTCAAGTTGCGTGCACT…
2	157167	157689	5.30911	4	3 4 5 6 7 8 9 10 11 12 13 14 15 16 17 18 19 0 0 0 20 21 22 23 24 25 26 27 28 29 30 31 32 33 34 35 36 37 38 39 40 41 42 43 44 45 46 47 48 49 50 51 52 53 54 55 56 57 58 59 60 61 62 63 64 65 66 67 68 69 70 71 72 73 74 75 76 77 78 79 80 81 82 83 84 85 86 87 88 89 90 91 92 93 94 95 96 97 98 99100101102103104105106107108109110111112113114115116 0117118119120121122123124125126127128129130131132133134135…	TTCCTGCACTGGAGCTGGATCCGGAGGAGCTGCTGGCACAGG******************TACAGCTGCTTCGCGCCGCGGTTGAGGGTTCTCGTCGAGAGTCCCGCGAGCTCGTAGGCGCTCTAGAGCGAGAGC*********GGCGTTTGAACTTGGAAATGCGTCAAAGATTCGAAAGACAGTTCGCTGCTGTATCGGACCAGCTTCTGCAGCTGAACCACTTGCAAAAGGAGTCGGAAGCCTTGCTTC********AAAGTTTACAGGAGCAGCTGAACGAGGCCGAGTTGCAAAAAAATGCAGCCCAGCGGGAG*CTCGCGTGTGTGCAACGACAACTGAGCCTAGCACGGGCAGAGGCAGACGCGGGGAAGCGTGTCCTAACCACGATCGCT*…
2	157757	158245	6.12545	8	104105 0106107108109110111112113114 0115116117118119120121122123124125126127128129130131132133 0134135136137138139140141142143144145146147148149150151152153154155156157158159160161162163164165166167168169170171172173174175176177178179180 0 0 0 0 0181182183184185186187188189190191192193194195196197198199200201202203204205 0 0 020620720820921021121221321421521621721821922022122222322422522622722822…	CACGAATGCGCCCGCGCCAAGGAGGAATCGCTTCGCTT**GCAA**CAGGATGCAGAGCGGCTTCGCGGGCTTCTTGACGAGCAACAGCGCGTCCATACCACTACCCAGACGTTGCT*****************************GCAGGATCGGCACTTGCTCATGCGTC**GCATTATTGCAGCACTTGCAGAGAAGTATCTCATGGAGAAACTACCTAATCAACACTACACCCAGGAAATAGATTCGTCCCCGTTTCAAGCACGTGGAGGAACCTCTGTACAAGAAGCCCATAAGCATGAAAGATTGCGTCGAGCGCGGTCTTTTTAG*GGCGCTGCAG**AGGTCAGCCAGCGCCGCAACTCCGAAAACGGAATACTAACTATCACATAAATAG…
2	159635	160181	13.7201	13	18 19 20 21 22 23 24 25 26 27 28 29 30 31 32 33 34 35 36 37 38 39 40 41 42 43 44 45 46 47 48 49 50 51 52 53 54 55 56 57 58 59 60 61 62 63 64 65 66 67 68 69 70 71 72 73 74 75 76 77 78 79 80 81 82 0 83 84 85 86 87 88 89 90 91 92 93 94 95 96 97 98 9910010110210310410510610710810911011111211311411511611711811912012112212312412512612712812913013113213313413513613713813914014114214314414514614714814915…	ATGCTTCCTATAGGGTCTGCTGGTCGTTTTGTATATTCTATCG**TGTGGCAAGTGCCTGCCTTGCTGCACCCGCAATAGCGCTAATACCGCTGGTGCAGATGCGTCACGGGGACAGATCGGCTTTGCCATACGACTGAGAGCGTCGCCCCGAGGCATGGAGCACCCAACTCGAGTTCGGCTTTCGTTATCATTCTGGGCGCCTGCAAGCTCCGCAGCTAGACCTACTGCCTGCGACAGCGCGAAGCGATGTATTAGGAGTCCATCAGGATCGGCGCGATACCCAGATGCAGACTACCTGCTCCTAGTCCCGGAGTATCCTGCGTTGCGGAAGAGTCGCTCAGATCTCG**CTAATGCACCTACCATTAGATAGAGCCTGAAGCACTAGCCTGGCGGAC…
2	160339	160801	14.4296	7	109110111112113 0 0 0114115116117118119120121122 0 0 0 0123124125126127128129130131132133134135136137 013813914014114214314414514614714814915015115215315415515615715815916016116216316416516616716816917017117217317417517617717817918018118218318418518618718818919019119219319419519619719819920020120220320420520620720820921021121221321421521621721821922022122222322422522622722822923023123223323423523…	TGTTTTTCAACACTCAAGTGAGTGTATTCCAGTGATATTTCGCACGTCATAGAA**GACGCGTTCAACGGGCGTTCTTTTTCAAGCAAAAAGGAAAATTATGGA*CATGGAATTCGGGCATCCGGGGGAGCGGGGGGC*GGTGTCGCCTGCTGCGGAAAATACATATGGAAAACAGTGCCGAGCAGTGCGGAACAGGAAAAGGCAGAGAAGCAGAAG**AAGGGGGCCAGACGCCAAAGGCTGCAAGAAAGACGACGGAGC**GACGAGATAGTAGTGAAGGCCTCTCTTCATAGACATATCAAGGATCTGCTCAAGAAAAAAATGCAAGA*GACCATCAGGAA*CCGCATCGAATCTTAATCCGTGAGTATTATTAAGACTTTTTAAGGACTGATGCA…
[truncated: 17,255 more rows]
