# Supplementary material for: Study of Dispersed Repeats in the Cyanidioschyzon merolae Genome
Source: Int J Mol Sci. 2024 Apr 18;25(8):4441. doi: 10.3390/ijms25084441 (PMC11050394; doi:10.3390/ijms25084441)
Supplement: Supplementary file 1 [file ijms-25-04441-s001.zip › ijms-2902088-supplementary/supplement/s1/cyanidio_repeats_inv.csv]

chromosome	left	right	z	class_num	v1	v2
1	2581	3130	5.03582	1	36 37 38 39 40 41 42 43 0 0 0 0 44 45 46 47 48 49 50 51 52 53 54 55 56 57 58 59 60 61 62 63 64 65 66 67 68 69 70 71 72 73 74 75 76 77 0 0 78 79 80 81 82 83 84 85 86 87 88 89 90 91 92 0 93 94 95 96 97 0 0 98 99100101102103104105106107108109110 0 0 0 0 0 0 0 0111112113114115116117118119120121122123 0 0 0 0 0124125126127128129130131132133134135136137138139140141 0 0 014214314414514614714814915015115…	ATGATTTCCTATGAGCACGAGCG*TGCCTATGAATAT***TGCTTTTACGGCGACGTCGGTGGGTTGCAAACCTTTGCCTTCGTTGCCCTGGAAACCCGGTGCACAGGTAGCGACTAGTGAGTTTTGCTGCGACGACGCAAAGGGATGTAATCATTGTAGGATTGGTGTACTAGCATGGATTCTGCCCACGAATAGTAGTTCCAGAGCAAGTGCAATTCTATCCGTGCAACTGAAC****ATTTCACCAGAATACGGTATTCCTAGGGTAAGCGTA*********TATATCACTGAATCCATTTCATCTGCAGCAGCGTCGCTGAGTAAGAAAGTCGCAGAGCTACCAGC**CTCACAGCGCACGTACAGCTCTAGCATCG*****AAAGCGCATGTTG…
1	3681	4261	6.9231	5	28 29 30 31 32 33 34 0 0 0 0 35 36 37 38 39 40 41 42 43 44 45 46 47 48 49 50 51 52 53 54 55 56 57 58 59 60 61 62 63 64 65 66 67 68 69 70 71 72 73 74 75 76 77 78 79 80 81 82 83 84 85 86 87 88 89 90 91 92 93 94 95 96 97 98 99100101102103 0104105106107108109110111112113114115116117118119120121122123124125126127128129130131132133134135136137 0 0 0 0 0 0 0 0 0 0 013813914014114214314414514614714814915…	AGGTGCAGGCACCGGTGCCCGTCTGCCCATCACCGGGAGCGCAGCGCCAGCCGTGTGGTAACGCGGGTATCAACCAGTTTACGTGCTATGCCCAGGGCTGCTGCTACGACTCGCAGGCGCAGAACCAGTGGGTGCAGAACGGCAAGCAGCAGAGCGACTTTGCGTCGAACCCGTACTGCTTCCAGCCCGAGAAGACGTGCGCGGTGGGTGAGTTTGAGCGCCAGCCGTGCAC***GAACGCG***GTGAATCAGAACCAGCAGCTGAACAATAACATCAACAACAACCAGTTTGTGCGTCTGCTGAACACGCTCCTGT*ACGGAGAGCAGCACGGGACGCAGCGCACGAGCTACGCGCCGCAGCAGTGTCTGGAGGCGGGTTGCTGCCTGGGGCTCGGC…
1	7550	8032	5.77309	20	64 65 66 67 68 69 70 71 72 73 74 75 76 77 78 79 80 81 82 83 84 85 86 87 88 89 90 91 92 93 94 95 96 97 98 99100101 0102103104105106107108109110111112113114115116117118119120121 0 0 0 0122123124125126127128129130131132133134135136137138139140141 0 014214314414514614714814915015115215315415515615715815916016116216316416516616716816917017117217317417517617717817918018118218318418518618718818919019119…	AGCAT**************GTATTTAGCTTCTGTTTTCTGTTTTCTTTGGATACTGTAGGGTAAGCAG******CTGAACCACGCAAGCAGCCCGCAGGTTAGATTGCGAAAAATATTTCAGAAGCTAGATCGTAGCATGAAGAAGCTCTAAA*CTCCAGAACGCGCCTTCGCATGCGAGAAAATCCAAATAAACTC********CGATGAAGCCGTAGCAGCG**********AGCCATC**GAACAC************TGAACAATGCGAGAGGCCCAAGGAATGGATCATGGCTCCGCTCAC*TGACAGAGCCGGTGATCGTGCCTCCCGAGAATCATTGGACAAAAGAGAACAAGGAATCCAGGGCAA*****TATGTCTGGGTAGAGCGTTCA…
1	8387	8941	6.93268	10	36 37 38 39 40 41 42 43 44 45 46 47 48 49 50 51 52 53 54 55 56 57 58 59 60 61 62 63 64 65 66 67 68 69 70 71 72 73 74 75 76 77 78 79 80 81 82 83 84 85 0 86 87 88 89 90 91 92 93 94 95 96 97 98 9910010110210310410510610710810911011111211311411511611711811912012112212312412512612712812913013113213313413513613713813914014114214314414514614714814915015115215315415515615715815916016116216316416516616716…	AAGTCGAATTACTTGGCCCCTGTCTAAGGTTTGTTAGTGATGAAAATGAGATGCGGGCTTCGGAGCGCAGAGCGCTGCGTCAAGGGCGGATGTGGGAGCAACAGCGTACGGATG********AGACGGCATGCCACAGTCATACTCGGATAGTGATCGGGTGAGAGGGCACTCCTCCTGACGTGGTGAACCAAAATCGCTCCGCGAGTCATGAAGCGT****ACTGCAATAGTGATTA**ATGTAGCTATAGCTATGACCTACTTCGCATCGAATGCGCCAGAGTATGCTAAAATCGGTCGTCCGTGAGTGTAGAGCATATGTGCGG******CCACTGCATATAGCGTATCCGCTCTGGAG*TGTACGCGAAAGCGTTCAGAATTAGGGACATTTATT…
1	9636	10013	6.39951	11	12 13 14 15 16 17 18 0 0 0 19 20 21 22 23 24 25 26 27 28 29 30 31 32 33 34 35 0 0 0 36 37 38 39 40 41 42 43 44 45 46 47 48 49 50 51 52 53 54 55 56 57 58 59 60 61 62 63 64 65 66 67 68 69 70 71 72 73 74 75 76 77 78 79 80 81 82 83 0 0 84 85 86 87 88 89 90 91 92 93 0 94 95 96 97 98 99100 0 0 0 0 0 0101102103104105106 0107108109110111112113114115 0 01161171181191201211221231241251261271281291301311321…	AGCTCGATACCGTCACCACTGTCAGCATCCGCTGCCCTAGGTGGTGCAGCGTTCGCCTGTAGCGCG***CCGGCATCGTATGCTGCATCTTCGTATGGGCCCGAAACAGTCGCAGATCGCCGTGATC***ACAGGCGCGTGCTCTGGAGTTGGTCTG**TATGCAGCT*CGC*GCTCTGATCAACAAGGGCAAC********TGGCACATC*GTCATGGCATGTCGTGACGTCGACCGGGCGGAGCGCGCAGCAAACAGCGTAAACCTTCCAAAGGACGCCTATACAGTGCTGCATTGTGATCTGGCTGATTTCGCCTCTGTGTTGAAGTTTGTGAGAGCGCTATCGAGTGTGGCGCGCGTCGATCACCTGGATGCCCTGAT*CTGCAATGCCGCAAT
1	10831	11408	12.3984	12	17 18 19 20 21 22 23 24 25 26 27 28 29 30 31 32 33 34 35 36 37 38 39 40 41 42 43 44 45 46 47 48 49 50 51 52 53 54 55 56 57 58 59 60 61 62 63 64 65 66 67 68 69 70 71 72 73 74 75 76 77 78 79 80 81 82 83 84 85 86 87 88 89 90 91 92 93 94 95 96 97 98 99100101102103104 0 0 0 0 0 0 0 0 0 0 0 0 0105106107108109110111112113114115116117118119120121122123124125126127128129130131132 0 01331341351361371381391…	GAACAACACGCTTCTGAACGAGATCACGTTTCCCATCAACGGCGACATACACGTCGTGTCTCATGCCTGCCCGATCTCCCAGGTGCGCTCACCGGCGCGATGCGTGCACCGCGCGAGACGCCTCCCCGATTGATGAAAGACACGTGTCCCACGCACCGCCTTGGCACATGCGTGTTCGCATCGCGCTGCAGCGGAAGTCAAGTGTCGTAGATCGGAAACTCACG*TAGAGCAGTCTCTTGCTAGAGGTTATGTCGCTGGTGCCG*ACGCAACTGCC****CATCGCAGCACCGCCCTGACATACATGGAGCTGTTGGGCCTGGCACGAAACCCCTCGACGCTTCTATCAAAAGCGTAGCGTTCTCTGCGGCTTACGGTTGTCTGGATGAGGTATGCATC…
1	11560	12031	14.2571	7	109110111112113114115116117118119120 0 0 0 0 0121122123124 0 0125126127128129130131132133134135136137138139140141142 0 0 01431441451461471481491501511521531541551561571581591601611621631641651661671681691701711721731741751761771781791801811821831841851861871881891901911921931941951961971981992002012022032042052062072082092102112122132142152162172182192202212222232242252262272282292302312322332342…	TGTTTCGAGTACCCGCGAAGCTGTAAGAGGGATATTTTTCGTGGAGGGCGTGCACCCGCTCATTTTCCATCCGCGC**TTCCTCTGTACCAAGCATCAGGTGACGAATAAAGGTCACGTCGAAAAACTCGTCTGGAATCTCGAC*****CGTTTCGATGTGCGTCACG*******TCG****CGATACATCTCCCCCGCCAAATGCATCGGTCCTGACGACGCCTTGAAAATGCTCTTGGAGTACGAGTCGACAC*GTGTTTTGATAGCGTCTACCAACTTTTCCCTCTAGGAAT***CTTTGATATTTTTAAGAAGACAGCCTTTA**ACCACCATCTCGTTGTCCAGTTGTCTTTCTTGCCGCCTTCGACGTGGGGCCTCCCCCATTTGCTTCTTTT…
1	12157	12670	9.38352	2	35 36 37 38 39 40 41 42 43 44 45 46 47 48 49 50 51 52 53 54 55 56 57 58 59 60 61 62 63 64 65 66 67 68 69 70 71 72 73 74 75 76 77 78 79 80 81 82 83 84 85 86 87 88 89 90 91 92 93 0 0 0 0 0 0 94 95 96 97 98 99100101102 010310410510610710810911011111211311411511611711811912012112212312412512612712812913013113213313413513613713813914014114214314414514614714814915015115215315415515615715815916016116216…	TGCTCACTTTGAGACGTTCGGAA*ACGAAGATATTCTTCCAGTACGTTTCCCGATTTTCACCGGAGAAATCGTCTCTGCTGACACTGAAATCCGGACGGTTCTACTTCATGAT*GCCGTGAAGGATTCTGGAATCGATAGTCACAAAATGTGACTTGATGTTCCACAACGGAACCACTGTTTGAAGCGCTTCCCCATTAGGAGAGCCGTCCGTCTCTCGCACTCTTCATTTTTTCCCCACTCAGCTTCATCTCCGCCTTGCGTTTGAGTTCACGATCCAAAAACACGAAATAGCGCAGGACGAGGCGATAGTATCTTTCCTTATCTTTTTTCAACTCTGATATCTTTTC**TGTTGGATTCGCCAACCCAAGA**GTGCTCGGTGCTCTTCTCTAGCCT…
1	12824	13415	13.2424	6	19 20 21 22 23 0 24 25 26 27 28 29 30 31 32 33 34 35 36 37 38 39 40 41 42 43 44 45 0 0 0 46 0 47 48 49 50 51 52 53 54 55 56 57 58 59 60 61 62 63 64 65 66 67 68 69 70 71 72 73 74 0 0 75 76 77 78 79 80 81 82 83 84 85 86 87 88 89 90 91 92 93 94 95 0 0 96 97 98 991001011021031041051061071081091101111121131141151161171181191201211221231241251261271281291301311321331341351361371381391401411421431441451…	TTGAAGTGTACAGCCTAGTTCATGGTGTGTATACGGTGTTCGAAACTCATCTATCGGTTTCGGAACAAAACGCCTTGCGCACACCTTGTTCTTTCATGCTGACGGAGCTGGCGCAGTCGCTTTTTGGGTCATCCAGCGCCCTGCTCCGTACGCTACAACGAGCTTCTGACCCTCATCCTCTTTTAGGGCGTTCAAATAATTGGAAAAGTTGTCAAATGCACGCTGCTTCACGCATTATAGACTCGTGCGCAGACGGGCCCATCGGGGCTTGGTATACTTTTTCCACAGTGTCTCCCAATGAGCAACGTGAGCTTCCATGAATTTCAAAAAACTTCAAAGTCCGCTCCT*CAGC*********TCGTCACCTTGTTCAAAGCTTCCAACTGATCCTTCAC…
1	13587	14076	12.0479	8	102103 0 0104105 0 0 0106107108109110111112113114115116117118119120121122123124125126127128129130131132133134135136137138139140141142143144145146147148149150151152153154155156157158159160161162163164165166167168169170171172173174175176177178179180181182183184185186187188189190191192193194195196197198199200201202203204205 0 0 0 0206207208209210211212213214215216217218219220221222223224225226227228…	TCGCCACGCGAACC******GCATGAAAAGAAGCGAA**TAGATGCACATAGCGGCCGTCA*****TGTTTTCGCTGATACTCTCGGGGGGTT*TCGTAATGTCTGCGAAACCTGCCAAAGGTAAACCAGCGTTCGAGATAGGCCCCCAA**********GCGTGCGTTGTTTTCAGGCCAGTCGGGCCCAGCG***CCCAGCTCTTGAAGCGACTCCATGCTTGCACAACGGACATGAACTGTTCACGCGATCGTTGTTGTCTAGAGTGGGCACCCCTG****ACACCGAACACTTTCCAAAAG***TCGAACGACGCCCGCGGTGTACAGTAGTGGCGAGGAATCCGTTCTGGACAAGACGTTCCCAACTGACGTGCAGAAGCCTCCCAGGCT**CT…
1	14218	14687	5.5733	15	45 46 47 48 49 50 51 52 53 54 55 56 57 58 59 60 61 62 63 64 0 65 66 67 68 0 0 0 0 69 70 71 72 73 74 75 76 77 78 79 80 81 82 83 84 85 86 87 88 89 90 91 92 93 94 95 96 97 98 99100101102103104105106107108109110111112113114115116117118119120121 0 0 0122123124125126127128129130131132133134135136137138139140141142143144145146147148149150151152153154155156157158159160161162163164165166167168169170171172…	GAACTGCTCCACCAGATGCCCAAGTTATTGATCTGGGCGAGTGGGCTGCAGATAGCTC**ATAAGACTGCTGAATGATCGCGGGGCAAGGCTGAATGCTGCATGACGCTGCTAACGTTTTGCGATCCTGATATTGTACGTTAGCCGTGCAAGAGAGCGTCCCTGTCAGGTGCT**************TTGCATCATCTGCAGAAGTATCC****GGAAAATTTAAGAAATGATCCTA****TTCGGATAGAAGCGCAATGCGCGGACCCTGCGTTATCGAACGCAAAGCTGGTTTCGCATCGGTGCTCGGCCTCGA****************CTCAGCAGTGCTCCATACCTTCGTGCGCTATCAAGAGTCGAAGAAGTTTCGGATTCAAGTCAAGGCT…
1	14876	15409	5.18983	4	7 8 9 10 11 12 13 14 15 16 17 18 0 19 20 21 22 23 24 25 26 27 28 29 30 31 32 33 34 35 36 37 38 39 0 40 41 42 43 44 45 46 47 48 49 50 51 52 53 54 55 56 57 58 59 60 61 62 63 64 65 66 67 68 69 70 71 72 73 74 75 76 77 78 79 80 81 82 83 84 85 86 87 88 89 90 91 92 93 94 95 96 97 98 99100101102103104105106107108109110111112113114115116117118119 0 012012112212312412512612712812913013113213313413513613713…	AGCGCAGTTACTAGTAGACGTATGCGCCGGTGCATGCGGAGGCGCCTCCCAAGTTATTTTCAC**GAATGTTGGCGAAATTTTGATGGTGCGA*******CTGGCCCTCCAGCGCGAAATCGCTTCCTCAATGGGTGCTACCTCGGTGCAACCGAAAGGCCTATTGGATGTCGT*TCGTGAGCTGGGTATTCGCGGCCTCTACACCGGCAGTGTGCC************GTGCCTTGCTCGAG***************ATAGCATCTTTGCGGCGATATTTTTTCCATTATACTATAGATTGAGGGATCGATTACCAGCTGGTCTTACGCGCTCGTCCGATGGGCATTCGAAGAATCCGTCCGGACAGGGCGCTGATCTGGGTTCGCTCGAGTCGAAAG…
1	16727	17107	11.0685	11	15 16 0 0 0 17 18 19 20 21 22 23 24 25 26 27 28 29 30 31 32 33 34 35 36 0 0 37 38 39 40 41 42 43 44 45 46 47 48 0 0 0 0 49 50 51 52 53 54 55 56 57 58 59 60 61 62 63 64 65 66 67 68 69 0 70 71 72 73 74 75 76 77 78 79 80 81 82 83 84 85 86 87 88 89 90 91 92 93 94 95 0 96 97 98 99100101 0 0 0 0 0 0 0 0 0 0 0 0102103104105106107108109110111112113 01141151161171181191201211221231241251261271281291301311…	TCAGGGAGTATGCTCTATAAGGCTCCCGTCTCTTCTGTTTGCACGGGAAAGAGTCATGGACTCGGCGTTGAGCTCTTGCAGTGATCGCTTTCAATGGAGAATGCGTCACCACTTTGCTCGACAGCAGCCAAGACGGATCGAAATTTCTCGATCTGTTCTTTAGCGTGGATTTTCATTCCGATACATACTTCACCGTGGACGACGTTGCTTAGCGCAAATCCTCTCTTGAATGCAACAGTATGTGCTAGCGTGTACAGAAGAGCGTGCACAA*GCCAATGGATTCGCGCAGCACAGTCTTTGATTAGAGGGTATGCGAC**CGGGTGCCGAAACGGAGGCGGTTGCCGAGGCCAGCGTTCTGTATCCGTCAGCGGCATGTACCGA
1	17402	17763	10.4983	11	17 18 19 20 21 22 23 24 25 26 27 28 29 30 31 32 0 0 0 0 0 0 0 33 34 35 36 37 0 0 0 0 0 0 0 0 0 0 38 39 40 41 42 43 44 45 46 47 48 49 50 51 52 53 54 55 56 57 58 59 60 61 62 63 64 65 66 0 67 68 69 70 71 72 73 74 75 76 77 78 79 0 0 0 0 0 80 81 82 83 84 85 86 87 88 89 90 91 92 93 94 95 96 97 98 99100101102103104 0 0105106107108109110111112113114115116 0 01171181191201211221231241251261271281291301311…	GAGGGTTTTATCTTCATAAATTTGCACAAAATTCTATAATGGCTGAGTTTGTGACGCGCCCTGGGAAATCGACGATGAAGCGCTCCACCCGGGTGGGATGCAAATGGAACGTGGGACGAGTCGCTCTGTTCATAGATCTGGACTTTTCCTCCCGAACTTGTTTCATACCAACAGCATTGATA**TCTAAAGTGCAGCGATAAAGAATTACCGATTCATACGTGGGTTTCGGATGCACGATCGTGTTT*GGGTGTGGCTCTTTCGACGCTCTGCCGCTTGCATTCGGTATGTCACTGGAATCAAGATGATTCGCAATGCCCTTCAGCAGA**********GGTCCGTGAACTAGATC*AAATCATTTTTGGCAATCC
1	17943	18444	5.85732	2	14 15 0 0 16 17 18 19 20 21 22 23 24 25 0 0 0 0 0 0 0 0 0 26 27 28 29 30 31 32 33 34 35 0 0 0 0 36 37 38 39 40 41 42 43 44 45 46 47 48 49 50 51 52 53 54 55 0 0 0 56 57 58 59 60 61 62 63 64 65 66 67 68 69 70 71 72 73 74 75 76 77 78 79 80 81 82 83 84 85 86 87 88 0 89 90 91 92 93 94 0 95 96 97 98 99100101102103 01041051061071081091101111121131141151161171181191201211221231241251261271281291301311321…	TGTACACGGCAGCGTTGGACAGGCGCAGTCGCTATTCGCACTGTTCACCGTTAGCGACTGAGACTGTTATACGCGGTGTGCTGTGGTTGCGGAGTGATCGCACGCAGAGCCTGCATTCGCAGATATGGAGCGCCACAGCCGTGGCATGTGTCGTCGTTCAGAAGAGAAGTTAAGGGCTTTTATCATGCATCGAGGTGGATTTTTTGCAAGCGAA****ATTCATGTCCATTAATTGGTACCGGACTAAGTGCA****AGGCAAACCGGTTCGCGACCCGCGCGTTCGCTCGGACCGTC*ACCGTTCCGCGGACCGGCACCTTGTTCATGGATCAAGCGTTTC******TTCGTTTCGGTACGTTATGTGAACGGGGATAGGCACGAA***CATGCGAAT…
1	18590	19156	5.80297	1	25 26 27 28 29 30 31 32 33 34 35 36 37 38 39 40 41 42 43 44 0 0 0 0 0 0 45 46 47 48 49 50 51 52 53 0 0 0 0 0 0 0 0 0 54 55 56 57 58 59 60 61 62 63 64 65 0 0 0 66 67 68 69 70 71 0 0 0 0 0 0 0 0 0 0 72 73 74 75 76 77 0 0 78 79 80 81 82 83 84 85 86 87 88 89 90 91 92 93 94 95 96 97 98 991001011021031041051061071081091101111121131141151161171181191201211221231241251261271281291301311321331341351361371…	CTATGAAACACTGTGTAGCGGTGCTCATGTATAGCAAGGGCTATGCTGCGTTGCAGGCCTATCGACTGGCACACCTGCTCTGGCGCCAGGATCGCAAAGTTCTGGCACTCTTTC*****TTCAGAGCGAGATCTCAAAGTGTTTCGCGGTCGATATTC*ACCCCGCAGCGCGGATCGGAAGTGGTGTTATGATCGACCACGCGACAGGCATTGTTATTGGCGAAACCGCTGTTGTGGGCAATGATGTGTCGATGCTGCACAACGTCACGCTTGGTGGAACCGGCAAAGAGGCTGGCGATCGTCATCCTAAAGTCGGCCGTGGCGTGCTTTTGGGTGCTGGTGCGACGGTTCTAGGGAATATTCGCATCGGCGATGGAGCTCAAATCACGGC***CAGTT…
1	19350	19880	6.21939	5	32 33 34 35 36 37 38 39 40 41 42 43 44 45 46 47 48 49 50 51 52 53 54 55 56 57 58 59 60 61 62 63 64 65 66 67 68 69 70 71 72 73 74 75 76 77 78 79 80 81 82 83 84 85 86 87 88 89 90 91 92 93 94 95 96 97 98 991001011021031041051061071081091101111121131141151161171181191201211221231241251261271281291301311321331341351361371381391401411421431441451461471481491501511521531541551561571581591601611621631641…	GCAC*GCATCGATGCCGTGTCCCTGGATA*GCGCGGAGGCG*CGGAAAGGTGCCCAGTGCTTGTGTTAC**TCGA**********TCTATGGAGTCGGAGCACTGAGTCCGTAGTCGTCTACTGCGCTGTGGCACATGTTCGC*******AACAACAGGTAGATTGTATCAAACGCTGCGTGTGCACCCTTCGCACAGAGCGCTGC*************AGTCTGTTCGGAAACGGGTGCGTTCCAGGGGGCAGTGTCCGCTGCGCAGCGCTCGCCTGCAGCACGTTCGGGGCCATGGCCGTTCCAGCAACGATGGCGTTTCCGAGGCACGCGATTCCGCCATCGAGCACATAACGGATACACGTTCTGAAACGTCGCGCAGCGCTGCAGTTGGGGCTA…
1	20992	21512	6.34381	2	14 15 16 17 18 19 20 21 22 23 24 0 0 25 26 27 28 29 30 31 32 33 34 35 0 0 0 36 37 38 0 39 40 41 42 43 44 45 46 47 48 49 50 51 52 53 54 55 56 57 58 59 60 61 62 63 0 64 65 66 67 68 69 70 71 72 73 74 75 76 77 78 79 80 81 82 83 84 85 86 87 88 89 90 91 92 93 94 95 96 97 98 9910010110210310410510610710810911011111211311411511611711811912012112212312412512612712812913013113213313413513613713813914014114…	TGCACAAGAGCCAGCA*ACTCGCTAGCGCTTGATATTGCCGATGGGGAAGCGCTCACGAAATTCACCGCTCATTCTTGTGGTTCGTCGACA****TATGCTCACGGT**CCGAGTGTACCGCATCTTGGCATCATGCACTTGCCGAAAGACCAAATCTAGATCGCGTGAACCGACCAAGACAATGCG**CTTTCGCATTTTCTACTACTTCG*****GCCGCGAAGCCAGCATCGGGTTCTTAGGCCCTCTCTCCGCTATCGCTCCGAGCTCGTTCATTTCGAGAGCAAAGCGCGACATGGTGCCTCACGTATTGATTCCATTGGCTATCTCCCAGACGCTTGTCCCGAAACGA****GACCGTACTTGGGACACGTTGCAGCTTGTTGCAGAGGCTGG…
1	22435	22950	5.13216	8	94 95 96 97 98 99100101102 0103104105106107108109110111112113114115116117118119120121122123124125126127128129130131132133134135136137138139140141142143144145146147148149150151152153154155156157158159160161162163164165166167168169170171172173174175176177178179180181 0182183184185186187188189190191192193194195196197198199200201202203204205 0 0 0 0 0 0 0 0 0 0 0 0 0206207208209 0 0 0 0 0 0 0 0210211…	GCGGGCGTTACGAGCCTCCAAGTTGGTGACCGCGTCGCGCTCGAACCTGGCGTTCCCTGTTTACAG****TGTCAACGCTG****TCGCGAGGGTCGCTACAACCTCTGTCCGAACATTAAGTTTTTTGCAACACCGCCTGTAGACGGCTCGCTGGCGCGCTACGTCTGCCATCCCGCCGCCTGGTGCTACCGCCTACCCGAGTCCGTATCACTCGAAGAGGGTGCAATGTGCGAGCCACTGAGCGTTGCAG************TACACGCAAACCGACGTGCAGGAACGACGATAGGCTCCCTAGTGCTTGTTTTGGGTGCTGGACCGATCG**GTTTACTAAACTGCAT**GGTTGCCAAAGCGTTTGGTGCCTCTATCATCGTTGTCACCGATATT…
1	23420	23934	5.21153	2	13 14 15 16 17 18 19 20 21 0 22 23 24 25 26 27 28 29 30 31 32 33 34 35 0 0 36 37 38 39 40 41 42 0 0 0 0 43 44 45 46 47 48 49 50 51 52 53 54 55 56 57 58 59 60 61 62 63 64 65 66 67 68 69 0 0 70 71 72 73 74 75 76 77 78 79 80 81 82 83 84 85 86 87 88 89 90 91 92 93 94 95 96 97 98 99100101102103104105 010610710810911011111211311411511611711811912012112212312412512612712812913013113213313413513613713813…	CTGCTCCACGAGC*****TCCGCTCAGCACACGACATATCACAGTGGTGAATGTCGCTCGAATCACGAGCCCACAGAGACTCAAGT*ATC**CTAGACCCTGGCACTCACATCATACAAAGTGCCGTCGCTGGGCTGCTGCTCCGCGTTCAGTCTCGATGAAATCCCAGGGCGCTT*TACCGACATGAACGATTTTGACACCGTT***TCTGCCGATTGAGTCGACAAGAGCCACTTTGATTCCAGAAACAGGCTGGCGATGATAGCAGGCATCAGCCGTAGCAACTCGTGTGTGATCA****GCGTTGCAACGCTCAGTGTGCGTATTGCTGCGGTGTCACCTGGAGAC*TACGACCTATTCGCGCTTCTGCTCATGAGCAAGCGTGCAAAGCATGGT…
1	23951	24502	6.10701	5	31 32 33 34 0 35 36 37 38 39 40 41 42 43 44 45 46 47 48 49 50 51 52 53 54 55 56 57 58 59 60 61 62 63 64 0 0 0 0 0 0 0 0 0 65 66 67 68 69 70 71 72 73 74 75 76 77 78 79 80 81 82 83 84 85 86 87 88 89 90 91 92 93 94 95 96 97 98 9910010110210310410510610710810911011111211311411511611711811912012112212312412512612712812913013113213313413513613713813914014114214314414514614714814915015115215315415515615…	TGCATCAGATGCGTCGGCAACTACCAGGCACAACGAAATCCGGGCTTAAACGTCGCGAACAAC***ACCACTTGATCACAGATAGCA************GAGCTGAAGGGAAACGA**GAGACCGGCCTGTGTGAAGCCGTAGATGCGGGACAGGAAAAGGCACCAGTCACGGAAAAGGCCTGCAAAGGCTCGTGGTCTTGGCCTTAGCAAGAGACCCAAACTATACTGCATGCACGGATGCTCGAAGACCTGTTCC**********ATTTTATTCTGAAAGGGGTGAAGCACCGTAACAAGCGGCAG*******CCGTAAGCTGCGGGCGTTCACCGCACCCTCTGTTCCTGGATCGATC**GAGCTCTATCGCGCATCAGGCGGACTAGTCCTTACC…
1	24678	25059	7.11668	11	15 16 17 0 0 0 0 0 0 18 19 20 21 22 23 24 25 26 27 28 29 30 31 32 33 34 35 36 37 38 39 40 41 42 43 44 45 46 47 48 0 0 0 0 0 49 50 51 52 53 54 55 56 57 58 59 60 61 62 63 64 65 66 67 68 69 70 71 72 73 74 75 76 77 78 79 80 81 82 83 0 84 85 86 87 88 89 90 91 92 93 0 94 95 96 97 98 99 0 0100101 0 0 0 0 0102103104105106107108109110 0 0 0 0 0111112113114115116 0117118119120121122123124125126127128129130…	TCGGTGGATATGCTGCTAGAGACTACCCGTCTCTTCTGTTTGCATCGA*AAAGGGTATAAGTCTCCAGCATGATGCATCGCATTAATCGCTTCCAGTGTCGAGTTCGATTCCGCTTTTCACAAAGCTAGCGTAAACGGATCAAAAGTTCCTGACTTGTACTGCGGCCAGAACTCGAATTCTGGCAGTGTTTCAGTGTGGATAAAGTCGCGCTCAAGTAATTCGAGGTCGATTGGAACATCTCGTGCTCGAGCGGGCGTTGATCAACGTACTCACCAGTGAGAACGCCCAGAAGAAGACCGTGATCG***TAGGGCATGCCACCGAGAACGGAAACAGAGAATGGCACGGAGAGGATGCTTCTGTAATCGTCA*AGGGCACGTTCCGA
1	25339	25683	8.08317	11	13 14 15 0 0 16 17 18 19 20 21 22 23 24 25 26 27 28 29 30 31 32 33 34 35 36 37 38 39 40 41 42 43 44 45 46 47 48 49 50 51 52 53 54 55 56 57 58 59 60 61 62 63 64 65 66 67 68 69 70 71 72 73 74 75 76 77 78 79 80 81 82 83 84 85 86 87 88 89 90 91 92 93 94 95 96 97 98 99100101102103 0 0 0 0104105106107108109110111112113114115116117118119120121122123124125126127128129130131132133134 0135136137138 0 01391…	ACTTGCGCAA**GCACCATGAAGCC*GCCCTACCTGT*****GAACAACGAGTGTGGCGGCAGCGGCGTATCCACACCCATGTC***AGGAACTCTGAATGATATATTCTGTTCTTGTTTTTTTTTGTATTCTTCGGAACATTTTTAGATGAACGGTGTTGATGCT**GGGAGTGCAGTGGTACGAAATAACTGCGTCGTAGGTTGTTTAACGATTTTCGGTTGTGTTTTCCGACTGATACTAATGAGGGTATCTGCCACGGGAATGGAGGTCATGCCACCGCCATCATGCTGATTCAACAGGCACTCGAGCGGGACCTCATAAAATACCAGATAAGATTTTCCAGTTCATACATGCA
1	25918	26478	5.86634	10	37 38 39 40 0 41 0 42 43 44 45 46 47 48 49 50 51 52 53 54 55 56 57 58 59 60 61 62 63 64 65 66 67 68 69 70 71 72 73 74 75 76 77 78 79 80 81 82 83 84 85 86 87 88 89 90 91 92 93 94 95 96 97 98 99100101102103104 0 0105106107108109110111112113 0 0 0114115116117118119120121122123124125126127128129130131132133134135 0 0136137138 0 0 0 0 0 0 0 0139140141142143144145 0 0 0 01461471481491501511521531541551…	AATCTGCAAACCGTTGCGATTAGCGTGGTAATC***TGTGGGGA**CGCTCCAGCTGCTGGGGCGTTTTCCCAACACTGCACAGTACGAAACGTGCCATGCCGCGGGCCAGGCTGGTATCGTTTCGGCGTAGAGTGAGAAAGTGTCGGTTGCGGCGGGGTCCAAGAGCAGCACGCGACCCGTGCGACCGGGTGGCAGTGCGCCTAGAGCCGCATCCATGGAGACAGACGTTG*AGCG******TTGCAGGTATACCCGACAGGCACTCTGAGCAAAAGCAGATGTTGCGGCAGCGTCGAGCCCGGAGCTATTGACGAGACCCACGTGTATGCGACCTGCAGCGCTCTGCGACACGATAATTGCTTGAAGCGGGGCTCTGGAGCAATCACCGGGCTCGCT…
1	26575	27116	5.7282	4	4 5 6 7 8 9 10 11 12 13 14 15 16 17 18 19 0 20 21 22 23 24 25 26 27 28 29 30 31 32 33 34 35 36 37 38 39 0 0 40 41 42 43 44 45 46 47 48 49 50 51 52 53 54 55 56 57 58 59 60 61 62 0 63 64 65 66 67 68 69 70 71 72 73 74 75 76 77 78 79 80 81 82 83 84 85 86 87 88 89 90 91 92 93 94 95 0 96 97 98 99100101102 0 0 0 0 0 0 01031041051061071081091101111121131141151161171181191201211221231241251261271281291301…	TCAGGCGT****ACTGTCAGTGGGAGAGGTATCGGCAACGTGGGCAGTGCAAGTGATTGTCGCAGCATCTGTACCCGCTGTTGCTGTTGCTGTTGCCGCTTCCGATTCAGTACACGTCTCCGGAGCGCTACGCGCTTCAAGTGGCCGCTCTGTGTGGTGCT*****************GATCGACATATTCACTGGCTAGTTGTTCGGCGACCTTCTCAGAGAATG***ATCCCAGGGCTCGTATCTCTTCCCACGCATACCCGAGAGAGCCAAGTGCGCGCACAAGCGCCTGTGCATAATCG**CACTGGTAGGTAAACGCGTGCGATAGTGACGTTAGCGA*TACCCAGCCTAGGGTCAGCAATGTTGGGCTCACTCGATGGAATCGC***GGTTCC…
1	27974	28545	7.98406	1	38 39 40 41 42 43 44 0 0 45 46 47 48 49 50 0 0 0 0 51 0 52 0 53 54 0 55 56 57 58 59 60 61 62 63 64 65 66 67 68 69 70 71 0 0 0 0 0 0 0 72 73 74 75 76 77 78 79 80 81 82 83 84 85 86 87 0 0 88 89 0 90 91 92 93 94 95 96 97 98 99100101102103104105 0106107108109110111112113114115 0 0 0116117118119120121122123124125126127128129130131132133134135136137138139140141142143144145146147148149150151152153154155…	GTCTTCGTCATGCCGCTCCATGACGTCTGCACTTTGGCCGGGAGGTTTGCTGCGCGGCTCTCGAGCCGGCGACATTGCAGAATGGCGGCTCGAGCGCTTCCCATCGCAAGCGACTACAGCTAAGGCGGCACTGAGCGGCAAATACCCCGCGTATGCGTCCATCACGCTCGGTTCGACTGCCGTGAGCTCCAGCACCTCTCGAAGGAGCGGCCAGTCAAAGTTGCTGGCGGCTAGAAAACCAGCCCCGTGCCGCAAACCTTGGAGGCGACGCGTCAGGGGCGCTAAAAGGTCAGATTCGCAGAGCGCCTGCCAGTCCAAACGCAATTGCTGGAGTCCATAGCAACATACAGCAGTATGCAGCAGACTCGGATAGCGATCAAGCAGTTCATCAGAACCGGT…
1	28510	29011	6.53146	8	102103 0 0 0 0 0104105106107108109110111112113114115116117118119120121122123124125126127128129130 0 0 0 0131132 0133134135136137138139140141142143 0144145146147148149150151152153154155156157 0158159160161162163164165166167168169170171172173174175176177178179180181182183184185186187188189190191192193194195196197198199200201202203204205 0 0 0206207208209210211212213214215216217218219220221222223224…	TCGAAAACAGACCAGTACTCAGAACCTGGACAGCACACGCGTTACCCCTGCAGCGCGCCACTGTTGATGCTATGCAATGCGCTTCGACTGGC*****GAACAACCACCCAGTACGACAATGCATTCCGTGGTGGCTGGTGTTGGGCTT*****TGTGTGCTCGGAGGCGAGCGTGATGCCCGCTGCCTTGGCGTCTGCGGAA*****TCCGCCTCTGCAGCGGGCGACTCCGGCATCGA*************AGCGCCCTCTGGCAAAGCTCGGCGAAAGCGCTGTGATGCCATCCGCGTGGACGTACCGGGCGCAAGATATTAGGCGTCTGACGCAGAATGAGCAGAGAGCGATCCGCCTCTAGGGTCTGCAGCTCGT*GACGCATGGAGGCCTCATT…
1	30665	31145	34.3627	14	110111112113114115116117118119120121122123124125126127128 0129130131132133134135136137138139140141142143144145146147148149150151152153154155156157158159160161162163164165166167168169170171172173174175176177178179180 018118218318418518618718818919019119219319419519619719819920020120220320420520620720820921021121221321421521621721821922022122222322422522622722822923023123223323423523623723823924024…	TGCGTTTCAAGGTTAAAATCACTCTTTCAATGCGG**TTGAATCATAGA*****GTGTACGGAAGAATGAAAAGCAGCTCTACCCCGATACAATCCGCAAAGGCTCGAACGCGACGGGGATGCTGAAATCTCACTCTGATCAATAGAAACACGTCGCCAGACACCAAGCGATAGTCTTCAACCATTCGACAAAGTGGATGGTGTTCCTGTATGAGCCTCCTCTGCGAGCCAAACTGAGGCCGTC*ACTTGAATCCACTGCAGCTTGACCAAATAACGAT**ATGATCGCTCTCTTCGAAATCGATCGTACAAACAACGGGCTCCCTGCTCCGCAAATATCCACATAAGCTCTGACCGTTTCATTCGAAGCAAGTCTCATCGACTGTAGAAAACAATGAC…
1	31602	32115	7.21157	8	105106107108109110111112113114115116117118119120121122123124125126127128129130131132 0 0 0133 0134135136137138139140141142143 0 0 0 0 0 0 0 0 0 0144145146147148149150151152153154155156157158 0 0 0 0 0 0 0 0 0 0 0 0 0 0 0 0 0 0159160161162163164165166167168169170171172173174175176177178179180181182183184 0 0 0 0185186187188189190191192193194195196197198199200201202203204205206 0 0 0 02072082092102…	AGGTTGTGGCTGGGCAGTGTCGATGCGCAGGTACGA**CTGGAGGGTTTCGATCGCTTCCGCAGTCAGGTTCCCCCTTGATACTGACGCCT*CACGTGGTGACAAGCGCAGCCACAGCGGCAAATGAAGCAGCAGGATCCAGGCCAGAAATACCAGGTAGAATAGAGCTGTAGCGTTTCCCAT**ATGCTATCGTTAGCGT*************GCTGGCACCAGAGAACGCAAACACTTTTCCGGTTGCGAGCGGCTCGCGGAACGCCGCACCCTGAACTAGCGTCGACCAGCGATGCATGGAT*ATCCAATGCCACGAAAACGTTCTATAATGACCGAGCGGATATGGATATACACATGTG*********************TGTGTGTAGTTGTGT…
1	32977	33495	5.94859	8	94 95 96 97 98 99100101102103104105106 0107108109110111112113114115116117118119120121122123124125126127128129130131132133 0 0 0 0 0134135136137138139140141142143144145146147148149150151152153154155156157158159160161162163164165166167168169170171172173174175176177178179180181182183184185186187 018818919019119219319419519619719819920020120220320420520620720820921021121221321421521621721821922022122…	GCAATGGTTGCAGGAACGATACTGATATTCCGCGATTCGCTACTACCGCGAATG******CGGTACTCAAG**ATCATATTCGGGACATC*CGCACCATAATGCGACCGACGACGTCGATGCCGCACCACTGCTACAGTTCATCCGAAGTATGCCGACGGGCAGTTACGTTCGCAACGTCTGCGGTTGCTTCCCAGTGCGCTTCCTCGGCGAGTTGACGCACCAATTCCATGTAAAACGAAATACCTCGCTCGAACGCAGTCAGTGGCACAGA**CTCATCAGGCTGATGTAACTGCGCTCCCTGCAG*GACCCCGTCCAGCGCCATGATACCAT**ACGCTGGGACACCCGCCTGACGCACATACCGCGAGTCCGTACTCATGGGGAACACAAACGGT…
1	33519	34099	7.1087	12	19 20 21 22 23 24 25 26 27 28 29 30 31 32 33 34 35 36 37 38 39 40 41 42 43 0 0 44 45 46 47 48 49 50 51 52 53 54 55 56 57 58 59 60 61 62 63 0 64 65 66 67 68 69 70 0 0 0 0 0 0 0 0 0 0 71 72 73 74 75 76 77 78 79 80 81 82 83 84 85 86 87 88 89 90 91 92 93 94 95 96 97 98 99100101102103104105106107108109110111112113114 0 0 0 0115116117118119120121122123124125126127128129130131132133134135136137138139140…	GCAAGACGCCTCTGTGAGTCGTAGCCTGTGACGGTGCACGGGTTGCAGTGCGCGTGGCCTCCATTCGCGTCTCGTGGACGA**GACCG*GACGATAAGTGCAGCGACTGATTCTTGTTAGACACCCGTGGATGCCTCCAGGGCGACATACCTGCATTACGAGCATGAGTTCT**CGTTGAATCAGGCTGACAAGATGCGGATAGAACGGAGCCCGGTACACTCTGTGGTGTACGGTAA*GCTGATCG*AGTGTCATGT**ACCGACGGACTCGACCTGGTGAGATGCTTGCTAGGGTGTGATGCCAGTAGCCGCCGTGCCGGCCAGTGTTTTCGCTCTGAACCGAGACCTGGACACCTCGATCACCATTCGGAAGAAGAGTCTGGGGCATTCGGGGCGT…
1	34387	34913	5.31414	2	14 15 0 0 16 17 18 19 20 21 22 23 24 25 0 0 0 0 26 27 28 29 30 31 32 33 34 35 36 37 0 0 0 0 0 0 0 0 0 0 0 0 0 0 0 0 0 38 39 40 41 42 43 44 45 46 47 48 49 50 51 52 53 54 55 56 57 58 59 60 61 62 63 64 0 0 0 0 65 66 67 68 69 70 0 71 72 73 74 75 76 77 78 79 80 81 82 83 84 85 86 87 88 89 90 91 92 93 94 95 96 97 98 9910010110210310410510610710810911011111211311411511611711811912012112212312412512612712…	TGTAGAGTCCAGCGACCACATCCACGCTGCCTGGCCAAGTAAGTGAGGAGCAGGCGGAGACGAGAAAAGAGCAGAAAACCATCGCACAACGGAGACAAGGCTGATCTCGAA*************AAAACAACGGGGAATGACGCTAACGGCGACATGCGGGTGCGCAA***GCACCAGTCTCAAATCGTTGTCAAGAACTCCATGCTTCGATACATGAACCGGGATGATACTCCAAAACGTGAGATTCCGCAC***GTCATTGGGAATCGTGGAAATTGTCATTCGAGGATGGCTTGCC***CAGCTTCTCTTGGCATGCCGCCCTCTATCACGCAATTGCTTTTCGGAATTGAAGGACCAGAGCTACCAGCTGCTCACATGTATC*TGGAATACTTTG…
1	34929	35439	5.87742	9	8 9 10 11 12 0 0 0 0 13 14 15 16 17 18 19 20 21 22 23 24 25 26 27 28 29 30 31 32 33 34 35 36 37 38 39 40 41 0 0 42 43 44 45 46 47 48 49 50 51 52 53 54 55 56 57 58 59 60 61 62 63 64 65 66 67 68 69 70 71 72 73 74 0 75 76 77 78 79 80 81 82 83 84 85 86 87 88 89 90 91 92 93 94 95 96 97 98 991001011021031041051061071081091101111121131141151161171181191201211221231241251261271281291301311321331341351361…	CTGGACAGATAGAGTCGCTCAACACCACATCGCTCATCGATGCACATTCTGGGGCGGCTGCTCGCTATACGTCTGAGTCCCGCTGTAAGACAGTGTCGCTGTTCATCACACAAACGCGCTCGTGGAGTACATCGCTGA**GATTCGTGATGAGCTGCT****TTTCGAG**CCAGCGTGTTATCCCTGTTTCAATCAAGTCGATAGCATCTCCGCTGTTATGTGACGCCATTTTGACGTTCACTGATCAATGGACCAGTCGTTCGCATTCGTGGGAACGAAACCCATGGGGAAGCCGTTCTCCGACAAGCCGACCTCTGCCTTGATCAGTCTTGGACCGCTCGCTCGCTTGCT***********CGCTCCGCTGCTCGGGCTTGCGGGGAAGCGGCATG…
1	38202	38767	5.5087	1	41 42 43 44 45 46 47 48 49 50 0 0 0 0 51 52 53 54 55 56 57 0 0 0 0 58 59 60 61 0 0 0 62 63 64 65 66 67 68 69 70 71 0 0 72 73 74 75 76 77 78 79 80 81 82 83 84 85 86 87 88 89 90 91 92 93 94 95 96 97 98 99100101102103104105106107108109110111112113114115116117118119120121122123124125126127128129130131132133134135136137138139140141142143144145146147148149150151152153 0 01541551561571581591601611621631…	TTCGGAAACGTGTTAGAGCTGAAACCGTTTACGCGAGCACGACCTGCC************GC******AAGAGTGTGACTCGGGACACAGGT*****TTTGGCGTGACTGCTGCTTTGCCAATGCCTGATACACAGCTTGGCGAGACACACACTGTGC*CAAAGAATCCAAGACCCGTGTCGCGCTATCGTGCTCATCGTCGCTTGCATGTGCCAAGAAGCAGCAATCACATACTGTTTCCTGGTTCGGTCTGTCTGTAGGAGTTGGGTATCTGCGG*TCGAGCGTGATGCTCCCTGCATGTCTTCTGCGCGATGATCAGGCTAAATAGCATATCCT***CGTTTCCCATGCTGGCAGGAGGGAAACTTCTGGTGCACACAGCAGCACCTTCGTGTGCA…
1	39349	39687	6.20526	12	253254255256257258259260261262263264265266267268269270271272273274275276277278279280281282283284 0285286287288289290291292293294295296297298299300301302303304305306307308 0 0 0 0 0 0 0 0 0 0 0 0309310311312313314315316 0 0 0 0 0317318319320321322323324325326327328329330331332333334335336337338339340341342343 0344345346347348349350 0 0351352353354355356357358359360361362363364365 0 0 0366367368369…	GTGTCATGTACCGACGGACTCGACCTGGTGAGATGCTTGCTAGGGTGTGATGCCAGTAGCCGCCGTGCCGGCCAGTGTTTTCGCTCTGAACCGAGACCTGGACACCTCGATCACCATTCGGAAGAAGAGTCTGGGGCATTCGGGGCGTCCAGCGGCTGTGTCTCGAGCGGGCGTC**TAAAGTGATTGTTTGGTACACGTTATTGGCATTGTGCTG******************GGATGCGCAAGGCTTTCGATGCCA**ATGAATCCGTACCCCGGGATAGACGGCATTGGATTTCCGCCTGGAGCCTGGCACGGGTACGGTGGTGTTCAGCATTGCACCAAGGCGACAGCGCCGTACTG
1	40134	40695	6.91372	5	27 28 29 30 31 32 0 33 34 35 36 37 38 39 40 41 42 43 44 45 46 47 48 0 0 49 50 51 52 53 54 55 56 57 58 59 60 61 62 63 64 65 66 67 68 69 70 71 72 73 74 75 76 77 78 79 80 81 82 83 84 85 86 87 88 89 90 91 92 93 94 95 96 97 98 991001011021031041051061071081091101111121131141151161171181191201211221231241251261271281291301311321331341351361371381391401411421431441451461471481491501511521531541551561571…	CATGTGTCACCGCTGCGAAGGCGGCACTGAGGGTGTAAACGCACAACAAAATAGATATAAAAGGCAGC****ACACGTATCGAATCATCTG**TCTGTGCA********TGGCATGTGTTGGGAAAAACCGGA**AGCAGCGAA***TCGCGTCTATAA*******CAGTGCCAGTAGTATCGCTCGCTTGCTGGCAACCGCGGTTGATGAAAAGGATGCAGTCGCAGTCAAAAAACTCAGAGCCAGGTATTGATGACATTAGAAAACGACGCAATATTCAGAGCGCCTGCT***CATGTTCGAGGAAGCGCTCCTTTCTATCCCGACACAGGCGTGGACTGAATTGAAACGATACTCGAGTGCTTCGGTCAATGCTGACCGAATAACGCCTCCAACAG…
1	40763	41133	7.62289	11	16 17 18 19 20 21 22 23 24 25 26 27 28 29 30 31 32 33 34 35 36 37 38 39 40 41 42 43 44 45 46 47 48 0 0 0 0 49 50 51 52 53 54 55 56 57 58 59 60 61 62 63 64 65 66 67 68 69 70 71 72 73 74 75 76 77 78 79 80 81 0 82 83 84 85 0 0 0 0 86 87 88 89 90 91 92 93 94 95 96 97 98 99100101 0102103104105106107108109110111112113114115 0116117118119120121122123124125126127128129130131132133134135136137138139140141…	CGATGTTGTGCTTCGAGGCAA******TTCGTTGGCACAGGAAATCGAACTTTTTGAATCGACGAGGCATTCTAGTTGACGTCGTCCGTGGATGAGAGGTTCCCAGTCTCATGCCTATG**GATCGAAAATTCTCGAGTCGCTCCGGCCTGGTTGTTCCTTTCGGTACGTATTTCATCGTGGAGCACGTCGCATACCCTAAACGCTCTATCCAATGCGATGCAGTGCGCTTGTTGATGCAGTGAGCAGACTCGTTGACGACGCATCGCTCAGAGCAAGTCGTGATCATGGCGTACGGCACAGGGTGCGCAAACCGTGGACAGCGCTCAGGAGCGATTTCGATAGCCGTCACGAG**CATGTGCTGAACAATACAGCATGCC
1	41196	41563	12.8951	11	12 13 14 15 16 0 0 17 18 19 20 21 22 23 24 25 26 27 28 29 30 31 32 0 0 33 34 35 36 37 38 39 40 41 42 43 44 45 46 47 0 48 49 50 51 52 53 54 55 56 57 58 59 60 61 62 63 64 65 66 67 68 69 70 71 72 73 74 75 76 77 78 79 80 81 82 83 84 85 0 86 87 88 89 90 91 92 93 94 95 96 97 98 99 0 0 0 0 0 0 0 0 0 0 0 0 0 0 0 0100101 0 0 0 0 0102103104105106107108109110111112113114115 0 0 0 0 0 01161171181191201211221…	ACCTCTGGAATGAT****GTGCATCGTGGACGTGCGGAGTCTCGATA********TCGACTCG*ACCGGTAGCATGGCGTCCGTTGCTCCACTGCGTACACGTCGGATTCGAGTGCGACACTGAATGACGCGGTCTGTGCTATCTTGTTCATAAGTTTACAGTTGTGTTTTAGATGGACAGTCTCGA**CATTCGACGTGCAGCACTACCGGCCTATGGACTCAACGATCGTTTTGGGATGCTCGGTTGTCTCTTGGGAGTGGCTGTTTCGATGTTCTTGCACTGGAATTCGTGTCGTCACCAGCGTCAAGAGGATTCGCACCCCCCTGGAACAAGCGT***TGGAAAAAAATCCGATACTGTGAAGAAGCGCATCCATACAAGCC
1	42376	42903	6.28684	2	13 14 15 16 17 18 0 0 0 0 0 19 20 21 22 23 24 25 26 27 28 29 30 31 32 33 34 35 36 37 0 0 38 39 40 41 42 43 44 45 46 47 48 49 50 51 52 53 54 55 56 57 58 59 60 61 62 63 64 65 66 67 68 69 70 71 72 73 74 75 76 77 78 79 80 81 82 83 84 85 86 87 88 89 90 91 92 93 0 0 0 0 0 0 0 0 0 94 95 0 0 96 97 98 991001011021031041051061071081091101111121131141151161171181191201211221231241251261271281291301311321331…	CTGGAACCGTCAACAAAGAAT*GTCGCTGTGGTGCACGATAAACCCCCAATGGAAGCAGCAGAGGAT*******TCGTGCATGGGCTCAGGTAGCAGGAGCGCATCTCTTGCGAGCGATGA******CGACGACGACGACGACGACTCGGTATCCGATGACGCTTCAGACATAGGGACTGCAAGCGATGCGTCGAGTGCTCCGCATTCCAGGCAACGCGC****GAC**TCGTGAGCCTCTTGCAT**********CCGAAAAGGCGGAAACGTCTTCAGAGGAGACACCTTCGCTCGATGCGATCGATACCCAGCAGGTCGAACGCGACGAGCTCCTCTTTCCGGATGAGGTCGATACACCCACCGATTGCCCTGTTCGGGAACGGTACGCAAACTAT…
1	43349	43834	5.95896	15	51 52 53 54 55 56 57 58 59 60 61 62 63 64 65 0 0 0 0 66 67 68 69 70 71 0 0 0 72 73 74 75 76 77 78 79 80 81 82 83 84 85 86 87 88 89 90 91 92 93 94 95 96 97 98 99100101102103104105106107108109110111112113114115116117118119120121 0 0 0122123124125126127128129130131132133134135136 0 0137138139140141142143144145146147148 0 0 0 014915015115215315415515615715815916016116216316416516616716816917017117217…	CTGG*TTGGCGGCGATCCAAGCGCAAGGCCTCCTGAGTTTCGTCGCTGTGGCGCTTCCACGAGCCACCAACACCCTCGAGTCTCTGATGGACGCTGACCGATGTGATGCAGAGCACCCCGGTGTTTCCGAGCATCCATTCAGGGGCCGAGCGCACGCGAGCTCTGCCCATGCTGCCGATAGCTCCACCTGGTTAGCC******GAGTGTCACC**********AACGTCTCGCCGCTCTGTCGATTCTGGATGCCAAAGAGGAACCTGTGCGCATTCGAGTACTAAG***TCATCCAGACGAGGTCGAGCATTCGCGACGA*CAGCTCGAATATGGCAAACGTCGAGCCATTCGCTGGCGAGCGAGTCGTTCGTATCTCCTGGTGGAACGTGTCGTCAG…
1	44659	45012	6.16808	11	12 13 14 15 0 0 16 17 18 19 20 21 22 23 24 25 26 27 28 29 30 0 31 32 33 34 0 0 0 35 36 37 38 39 40 41 42 43 44 45 46 47 0 0 0 48 49 50 51 52 53 54 55 56 57 58 59 60 61 62 63 64 65 66 67 68 69 70 71 72 73 74 75 76 77 78 79 80 0 0 81 82 83 84 85 86 87 88 89 90 91 92 93 94 95 96 97 98 99100101102103104105106107108109110111112113 0114115116117118 011912012112212312412512612712812913013113213313413513…	ACCTTCCGAGTGTTCCCAGTGGCAGCTGAAGTAGATCAGCGTCCTTCG*************CGAGCACAAGGAGAGCACCTCGAGCGCGCACTGCTCGGGAACAGCGCTCAGCCGCTGCCGTGTGTACGGCGAAACGTCTGCAGTCCGCTCGGAGACCGTTGAAACTTCCGGTGATGTTCCTACAACGACTTATATATAACTGAAACGCGATCTCAGCAGTGACTCACACAAGTGTGGAACGAAACCCCGTGCACTGCTTCTCTACTGTTCTGTCGCTCTGCAACTCGCTTGCACTAGCGCGATCGTACCGTGGACGCTCTCTACACCAGTCGCTGCTCAGGCGTGTGCGCTAC*****TCC******TTCTGCATCC
1	46886	47388	5.01045	9	4 5 6 7 8 9 10 11 12 13 14 15 16 17 18 19 20 21 22 23 0 0 0 0 0 0 24 25 26 27 28 29 30 31 32 33 34 35 36 37 38 39 0 0 40 41 42 43 44 45 46 47 48 49 50 51 52 53 54 55 56 57 58 59 60 61 62 63 64 65 66 67 68 69 70 71 72 73 74 75 76 77 78 79 80 81 82 83 84 85 86 87 88 89 90 91 92 93 94 95 96 97 98 99100 0 0101102103104105106107108109110 0 01111121131141151161171181191201211221231241251261271281291301…	GCGCGTGGA***CACGTTTCGCGGGGAGCGTACACA***GCATACGACGAGCGTGCTCGGAAGCTGGTAACGAGTTATCGAATT*******GAATAGTGTGCGCTTTGGTATACAGCGGACAGCGCACTCGC*********CCAGGGGATTGTCCGAATGAAACCCATGATTTTTGAGCACG***GTACTGTGCACGGAAACGGAGCAAGGCACCAAGCGGAGCACTCAGTACCCATTGATCACTTGTACCAATCAATGGATCAAGCGTTACGAGGCCATAAGGCGGCTCTTTGCAGAGTCGCGCTCGTGTACACAATGGAGTACGTACATACAATAATGGGTCTCCGCTGCGAAGCGCGAACATGGACTATACGTATCGAAACTCATCAAGCAAATCA…
1	47750	48212	5.77545	7	104105106107108109 0110111112113114115116117118119120121122123124125126127128129130131132133134135136137138139140141142 0 0 0 0 0 0 0 0 0 0 0 0143144145146147148149150151152153154155156157158159 0 0160161162163164165166167168169170171172173174175176177178179180181182183184185186187188189190191192193194195196197198199200201202203204205206207208209210211212213214215216217218219220 0 0 0 02212222232…	GTCGCTTGCACCA***GCACCTCGATTCGTGCATTTTTCGTTTCGTTGTAGAGGGAATCGCTTGTGCATAGTCGGTACAACATCGTTTGATGGAGACCAAGAGACTCGAGGCGAGCAAATAGGAGCTGAGCAGCGCTATCACGTTCATAAAGTGGACTGTAAATTTTTTGTACAAAAATTCGAAGCAATTCGTGAACCATTGGTGAAACGAGATCGGCGGAGCAC***AGAGAAAGATGCGA**AAGGCGA****GGAAATGTGGAC******CAGCGAGATGCTCGCACGTCGGCAACGAGGCCTGCTGCCCGCTATCGAGACCGGTGCTGTGTATACCAGTATGCA******TGGTCGTCAACGCGAGTGTCGCGGACACTTTACGATCCGTCTCGG…
1	48174	48666	5.63688	15	38 39 40 41 42 43 44 45 46 47 48 49 50 0 51 52 53 54 55 56 57 58 59 60 61 62 63 64 65 66 67 0 0 0 68 69 70 71 72 73 74 75 76 77 78 79 80 81 82 83 84 85 86 87 88 89 90 91 92 93 94 95 96 97 98 99100101102103104105106107108109110111112113 0 0 0 0 0 011411511611711811912012112212312412512612712812913013113213313413513613713813914014114214314414514614714814915015115215315415515615715815916016116216316…	GCAGTGATCGATGACTG*********TGAAGAGTCCTTCATCACGA***CGCAAGAAC***AGCGAGGAGACACATCGAATTCTCTGGGGTCTGCTTTCTCCAGACAAGCA*CGAAGACCGAAAAGT*ACGCACTGCGGTCCTGAATAACCTGGGTGCT*CACTGCCATCGGCCAGTGATGGATACGAT*GCAGCGCTGGCAAACGAGCGACGATTCTGTCACTAGACTGGGACGGC*****ATGAGGAACCTCTTCAGAACCGGCGCTATCCCGAAGAGCATCGACTCGGCGCATATGGAGAACACGAGAAAACGTCATCGAAGACTCCCCAGAC***TCGAA**GATACTCAGGAGAACATGCAGCTGCCGCTGGCGTGTAGTCCACCTAGGCAGGA…
1	48932	49288	8.38264	11	17 18 19 20 21 22 23 24 25 26 27 28 29 30 31 32 33 0 0 0 0 34 35 36 37 38 39 40 41 42 43 44 45 46 47 48 49 50 51 52 53 54 55 56 57 58 59 60 61 62 63 64 65 66 67 68 69 70 71 72 73 74 75 76 77 78 79 0 0 0 80 81 82 83 84 85 86 87 88 89 90 91 92 93 94 95 96 97 98 99100 0101 0102103104105106107108109110111112113114115 0 0116117118119120121122123124125126127128129130131132133134135136137138139140141142…	GAG**ACGCGCGTGCAGATTTCCGGACCCCTAGCCCTGGAGGCTTCGTAGGGAGTCGCGCTCGAGGCTGCACCGGTGTTCGATTTACGTGGGACACAAATTCACTCGAATTGTGCGTGATTTGCAGGTTTTCGGAGGTTTGGCTAGATGTACAGTATCGA**CATGCCAAGTGCCGCAATAGAAAGGATTCATGGACGCACATGCAGTTTCTGGATTCTCGGTTGTGTTTCCGGGGAGGCGCTCTCGATGCTTTACCGCTGAAGTTCGTGACCTCACCTTTGTCAAAGTGATTCAGTACGCCGTCAAACAAGTGTTCG**TAAGATAACGAATTGTATTATTTTTCAAGGCATACGTACAACC
1	49774	50245	6.61696	8	101102103104105106 0107108109110111112113114115116117118119120121122123124125126127128129130131132133134135136137138139140141142143 0 0 0 0144145146147148149150151152153154155156157158159160161162163164165166167168169170171172173174175176177178179180 0181182183184185186187188189190191192193194195196197198199200201202203204205206207 0 0 0 0 0 0 0208209210211212213 0 0 02142152162172182192202212222…	TTCCTGGAGCCCATGAAACAACAACCGAATGAATCGGCCGCCGAGTTTGCAGCTCGAGTGAAGCG****AGCGATCTGTTCTGCGGCAGGCCTCAAGTCCGTTGAAATCGATGGCTATTACAAACGGATGCAGGTCAGCGATAAGTACGTTCGTGCACGGCAAGAGAAAGTCGCGCAGGCATTGG*****TCGCTACCCTGGAACGAGTCCCGCGCGGTGCCAAGTCCGAGACGGACATCGACGGCACCCCGTCGGATGATTTGCGCAACCATCGACCCAAGACGGCTCGCTTCTAATCTCCAGTGCCTGGTGATGCG*****************GTGCAC***********AGC******TCTCGCACTAGGCTCGTGTTTCAACGCGAGCACGGTAC…
1	51110	51590	5.37957	16	132133134135136137138 0 0 0 0 0 0 0139140141142143144145146147148149150151152153154155156157158159160161162163164165 0 0 0 0 0 0 0 0 0166167168169170171172173174175176 0177178179180181182183184185186187188189190191192193194195196197198199200201202203204205206207208209210211212213214215216217218219220221222223224225226227228229230231232233 0 0 0 0 02342352362372382392402412422432442452462472482492…	CGAGAACCCTGGGGAAGAGCC****CGTTCCGGTGGACGCGCGTGTGGCCCAGTACCTCGACGCTGAAAAGAGAACTG****GTTCTTTCGCGAAAGCGCAAGATAAGGTGTTCGATGACGGAGATCGGAACACGTCACCTGCAACGGCACCGCCACTGAGTAGGGAGAGACCTCCAA**CCCCTCTGATCGAGGCGCCTCAAGAGCG********GCCCGCTGCCTACGACATCACCCAGACAATGCGAGGTCAAGGAAAACAAGTGGAGCGCGCTTCGCCGCTGGCCGTGACCCAGGAGTTATCTACGGTCTTGATGAATGCTGCGCA**GGCGTCGCCGTCGGCAAGGAGCCAGGGTCCGCGCGAGGGTCTGCTTACCCGAGGACAG**ACTCGCA…
1	52020	52449	10.961	7	108109110111112113114115116117118119120 0 0 0 0 0121122123124125126127 0128129130 0131132133134135136137138139140141142 0 0 01431441451461471481491501511521531541551561571581591601611621631641651661671681691701711721731741751761771781791801811821831841851861871881891901911921931941951961971981992002012022032042052062072082092102112122132142152162172182192202212222232242252262272282292302312322332…	CTGTATCGATTACCCTCGAAGCGGAATTCTGCAAAGTTTTCGTGGAGGACGTGCACCCGCTCATTTTCACCCCGCGC**ATCCCCTGTACCAAGCACAAGGTGACGAATAAAGGTCTTGTCGAAAAACTCGTCCGGAATCTTGAC*********TCTTCGAATGTCCGTCACATTGTCG*******TACATCTCCTTCGCCATATGCACCAGTCCCGAAGAAGCCTCAATAATACTCATTGAATACGACTCGACAAGGTTTCT*GATCGTTTCTCGTAACTTTTTTTTGTAGGGATACTAGCTATGGCCAAGAAAAGAGGCTTTCACCACCATC*****CCGTCGTACTGTCGTCTTTCGAGATCCTTTTCAACGTCCGG*********CCTCGCG**C…
1	52574	53109	9.15008	2	16 17 18 19 20 21 22 23 24 25 26 27 28 29 30 0 0 0 31 32 33 34 35 0 36 37 38 39 40 41 42 43 44 45 46 47 48 49 50 51 52 53 54 55 56 57 58 59 60 61 62 63 64 65 66 67 68 69 70 71 72 73 74 75 76 77 78 79 80 81 82 83 84 85 86 87 88 89 90 91 92 93 0 0 0 0 0 0 94 95 0 96 97 98 99100101102103104105106107108109110111112113114115116117118119120121122123124125126127128129130131132133134135136137138139140141…	CATCCCAGTGAATTTCTTTTTCTTGCTCACTTTGAGACGTTTGATA*TCGAAGATATTCTTCCAGTACGTCTCCTGGGTTTCACCGGAGAACTCTGTCTTCCTTACATCGAACCCCGGACAGATCCCCTTCATGAT*GCCGTAAAGGACGCCGGAATCAATACGCACAAAATGTGACTTGATGTTGCACAACGGAACGATGTTGGAGCGCTCCCCCATTCGGAAAGCCTTCCGTCTCTCCCGCACTTCATTTTTTCCTCACTTAGCATCATCTCCGCCTTGCGTTCGAGCTCGCGGTCCAAAAACACGAAATACCGCAGGATGAGATATTAGTATCTTTCCGTATCTGTTTTCAACTCTGATATCTTTTC**TGCTGGATTCGCCAGTCCCAATTCTGC…
1	53240	53835	13.9361	6	21 22 23 0 24 25 26 27 28 29 30 31 32 33 34 35 36 37 38 39 40 41 42 43 44 45 0 0 0 46 47 48 0 49 50 51 52 53 54 55 56 57 58 59 60 61 62 63 64 65 66 67 68 69 70 71 72 73 74 0 0 75 76 77 78 79 80 81 82 83 84 85 86 87 88 89 90 91 92 93 94 95 0 0 96 97 98 991001011021031041051061071081091101111121131141151161171181191201211221231241251261271281291301311321331341351361371381391401411421431441451461471…	GAAGTGTACATCCCAGTTCATGGTGTGTGTAGGACATTCGGAACTCATCTACAGGTATCGTAACGAAGCGCCTTGCGCACTCTTTGAATGTTCTCGTCGTTGGAGCTGGCATAGTTTCTTTTTGGATCTTCCATCGCCCTGCTCCGTATGCTACTAGGAGCCTCTGACTTTCATCCTCCTTCAAGGCGCTCAACTCATTGAAAAAAAATTCGCGAATGCACGCTGTTTCCCAAAATACAAATTCATTCGCAAACGAGCCCACCGGGGCTTTGTATACTCCGCCGCCCACAGCGCCTCCCAATGCGCAACGCGAACTTCCATGGACTCCCGAAAAGCTTTCAAGTCTGCTTCGCG*GCTCGTCACTTCGCTCATAGCTTCCAGGTGCTCTTTCACTCCTG…
1	54030	54551	15.1034	8	102103104105106107 0108109110111112113114115116117118119120121122123124125126127128129130 0 0131132133 0 0 0 0 0 0 0134135136137138139140141 0 0 0 0142143144145146147148149150151152153154155156157158159 0 0 0 0 0 0 0 0 0160161162163164165166167168169170171172173174175176177178179180181182183184185186187188189190191192193194195196197198199200201202203 0204205 0 0 0 0 0 0206207208209210211212213214…	TCCAGAGACATCGCACGGGGGTGTGGATGCCTGCTGTGGCACCGCTGTTGCAGCAACAGGTCCGTGCTTTGCTCTGGATGTGGACGCAACCGCTGGGGCT*GCAGTGCCCACACCCGAACCTCGCCGAGGCGTGTGCCGCACCATGATACCAACCGCGGGCTGCCTCTCACAGAAACCCGAGTCGCCCTAAGCGCTCGGTTCAGTAGTTTGCTCAGCTGCAGAAGGCCTGGGAGTACGAAAGAAAAAGC*****GACTTGACGCAGACTTTTCACAGTGGCCTTCGTTCACGCCCACCTCCAACAACA**AACGCCTTTCAAAAGACAAACGCTGCTGCCAGTGGTACAATAGTGGCGAGAAGCCTGCCCTAGACAAGAAGTCTCCAAGTGACGTGCAG…
1	55035	55598	7.77239	1	23 24 25 26 27 28 29 30 0 0 0 0 31 32 33 34 35 36 37 38 39 40 41 42 43 0 0 0 0 0 0 0 0 0 0 0 44 45 0 0 0 46 47 48 49 50 51 52 53 54 55 56 57 58 59 60 61 62 63 64 65 66 67 68 69 70 71 72 73 74 75 76 77 78 79 80 81 82 83 84 85 86 87 88 89 90 91 92 93 94 95 96 97 98 991001011021031041051061071081091101111121131141151161171181191201211221231241251261271281291301311321331341351361371381391401411421431…	GTCAATGAGCAGATGCGGCGTCTTCTCCCGTCGACAGACAATGTAGAGCGCTGC*****AGCC**GCCACCGTCTGGGTACGCCTGCCCTGCAC**********GAAATTGTGCTGGACAGCCAGCGTGAACAAA*CGAT**GCGCTGCATCCACAAACCGCGGCGG****CAGGTGTAACTGCGAAGCGATGGTGGCGATTCTCCGGCGTCCGGCTGCGTACGTGAGTTCCCGCGACTCCCGATGCCCTATGGTGAGACGCGTCACACCGGCCGTGGATGCGTTATAGAGCAGCGACGCACCGGCTGCGGTGGCTGCAGCG**GCTGCG*******CCCAGCGACGCTGCTCCGCTGCTGCCGGTGCGTACG*AACTGACCTACGACGGCACTGTGAC…
1	55745	56324	6.83002	1	22 23 24 25 26 27 28 29 0 0 30 31 32 33 34 35 36 37 38 39 40 41 42 43 44 45 46 47 48 49 50 51 52 53 54 55 56 0 57 58 0 0 59 60 61 62 63 64 65 66 67 68 69 70 71 72 73 74 75 76 77 78 79 80 81 82 83 84 85 86 87 0 0 88 89 90 91 92 93 94 95 96 97 98 9910010110210310410510610710810911011111211311411511611711811912012112212312412512612712812913013113213313413513613713813914014114214314414514614714814915…	TGCCGGTGCCACCAGTACCGTTACGGGTACG**CGCTCGCCCTCGGCAGTGGCGGAGGCTTCCAGAAAAGCTCGCTCC*TGCTCGG***TAAGCGAGGTATCCGCGACAATGTCCTGTTCAGCTGCCTTGCTCTGTTCCAGGACGTGGTGTTGCTGCTCGAGCCACTCCAATGACGACGACGACGACAACGCGTGCCGGCGCCGGAACGCTGGCGGGTCGCAGCCGTCGAGTGTGTCAACTGCCTCAGGTGACACTGCGTTTGCGGAGGTATCCGCGGTTGCCGCCAGAGGCGCCTCGGTGGTGTCTTCCTCGGCAACGGATTCGATCAAGCCCGAC*TCGGCGGCAAGCTCTCGACCAGTGAGCGTTCCAGTGGGCGTCTCTTCGATCTCACAGAGTC…
1	56568	57159	6.76418	6	19 20 21 22 23 24 25 26 27 28 29 30 31 32 33 34 35 36 37 38 39 40 41 42 43 44 45 46 47 48 0 49 50 51 52 53 54 55 56 57 58 59 60 61 62 63 64 65 66 67 68 69 70 71 72 73 74 75 76 77 78 79 80 81 82 83 84 85 86 87 88 89 90 91 92 93 94 95 96 97 98 99100101102103104105106107108109110111112113114115116117118119120121122123124125126127128129130 0131132 01331341351361371381391401411421431441451461471481491…	TCGA**CGACTGCGCAACCGGTGGTCGTCTCTCGGGTGCAGGTTGATCACCAAAGTCAAA**CAGACTCGGTGCTGGCTGC**GATGGACGCCCGGCAGCATCTGCGACTGCGACTGTTTCGGCATCGTTTGTTGGAATCGAGTCGCCACGGCCGCCAAGGTCGTACTGTTCTAGGGCATCATAGTTGATTTTCTTGCTCGTACGCTTCGAGTGCGTCACTGCGCTGCGCACAGCGTCGCGTACGGAGCGCACGACCGCCTCGACTGCGGCAGGTGCAACTGTACTGGGACGCTCGCCACCAGGCGCTGCTGCTGCTGCTGCTGCTGCTGCTGCTGCTGCTGCTGCTGTCGTTGTTGTTGCAACTGCTGCTGCTGCTGCTGTTGCTGTGGCGCTGTGAC…
1	57582	58072	6.27338	8	95 96 97 98 99100101102103104105 0 0 0 0 0106107108109110111112113114115116117118119120121122123124125126127128 0 0 0 0129130 013113213313413513613713813914014114214314414514614714814915015115215315415515615715815916016116216316416516616716816917017117217317417517617717817918018118218318418518618718818919019119219319419519619719819920020120220320420520620720820921021121221321421521621721821922022…	CGACGATTCCATGGACGATATACCGACACTAACGTCGAACACGGCCAATCAACGAGCCATGTCGTCGTATACACCGTCTGCGATCGATG**********ATAACGACGACGATGATGACGATGATGATGATGATGATGACCATGACGATGCCGAGAACACCACCGGCGACGAAAGCGATGAAGACGCAGCTGCTTGCGTCGAAGAAATTGTCACCGCAGAAAAAGTC*CGAAGGTTGCCGCCCGAATGGAAAGCCTGCCCTCGATGCCATCAGGAGAAGACACGCGCGAGGCAATCATCGTCGGATTTGCCT**CGTATCTCCATGGTGACAGATGCAA**GCTCTCGCGAGCTCTCCCGCAGTTTCTCACTGGATCACTGAACGC*TCCC****GCAT…
1	58206	58770	7.12135	5	21 22 23 24 25 26 27 28 29 30 31 32 33 34 35 36 37 38 39 40 41 42 43 44 45 46 47 48 49 50 51 52 53 54 55 56 57 58 59 60 61 62 63 0 0 64 65 66 67 68 69 70 71 72 73 0 0 74 75 76 77 78 79 80 81 82 83 84 85 86 87 88 89 90 91 0 92 93 94 95 0 0 0 96 97 98 99100101102103104105 0 0 0 0 0 0 0 0 0106107108109110111112113114115116117118119120121122123 0 0 0124125126127128129130131132133134135136137138139140…	GCAACAGCTGTGCACAACATCGTGCACGAGCTCGCTTTTGATCTGGCAGACTTTTACCGGGGTCGGGCGATACGCGTTGCGATTGAGAGATCGGGCTTTGGGTTAGACGGACGACCTTGCCGCGAGGAGTGCGCGCTCACGATCCGGGTGGAACCTGGCATGCGCGATGG**CGATCGGGTGGAATTCCCCGGATGCGGAAACGCCGCGTATCCAGGGGCGGAAGCCGGCGCTGTCATCTTCGTTCTGCGAGAGAAGCCGCATCCGCGCTTCA***CCCGTGTAGGCGATGATTTGCGAATGCGCAAGAAGCTCACACTGGCAG***********AGGCGTTGTGCGGGTTCTCGTTTACGCTGAAACTTCTGGACGGAC*GCACCATCATGGTGCAGA…
1	58986	59560	6.71136	1	23 24 25 26 27 28 29 30 31 32 33 34 35 36 37 38 39 40 41 42 43 44 45 46 47 48 49 50 51 52 53 0 54 55 56 57 58 0 0 0 0 0 0 0 0 0 0 59 60 61 62 63 0 0 64 65 66 67 68 69 70 71 0 0 0 72 73 0 0 0 0 0 0 0 0 0 0 0 0 0 0 0 0 74 75 76 77 78 79 80 81 82 83 84 85 86 87 88 89 90 91 92 93 94 95 96 97 98 99100101102103104105106107108109110111112113114115116117118119120121122123124125126127128129130131132133134…	GTCCGTG******CTGAACTCGAT**CGAGCAGCTGCAAATGCCCCCGCCGCTGACCGAGGAGCGTGACCGGTTGTATCAGGTCCTTGGGATACCGCGGGATATGCATAATTTGCGTCAGATTCGGAACGCGTATCTTCGA*GAGATATGCAAGTAC*****CATCCAGATCGCATAACGGCCTTAATGAACGCGTACCGACGATGTAGTGAACATGCTCACTGCAGCAGAGAGACGACGGAGCAGGGCTTGGAACGTTTGGAGAACATTCGAAAGGCGTATGTGGATCGAACGCAAGAGATTCAACTTGCCTTTGAGACGATCAGTGACCCCGAGCGCCGTCGCGT****************CTACGATACGTTTGGTTACCGCTGCGTGCGGGATCG…
1	60446	61007	6.6449	10	33 34 35 36 37 38 39 40 0 41 0 0 0 42 43 44 45 46 47 48 49 50 51 52 53 54 55 56 57 58 59 60 61 62 63 64 65 66 67 0 0 68 69 70 71 72 73 74 75 76 77 78 79 80 81 82 83 84 85 86 87 88 89 90 91 92 93 94 95 96 97 98 99100101102103104105106107108109110111112113114115116117118119120121122123124125126127128129130131 0 0132133 0 0 0 0 0134135136137138139140 0 0 0 0 0 0141142143144145 0 0 014614714814915015…	AAGGCATCAGTAAAGCAACAGGTGAAAAATCATCTTTTCTTGCTCATCGTGAAACTCAACCAAGCAGCAGACAGCAGCGCAGCCGCACATATTTCGCTATCCACACCGCTTACCAACAGCGGCTACATTGCGTGGAGAGCGCTTCCGAAGCAGCCTCGTGAAAATAGGCATGCACGAGCACTATCCAGCAACCCAGAAATACTAGCAGGTCCAAGCAGTAACGTACGTG*GTGCTGCAGATATCCACCGAG****CTGCCCGTCCGAAT***CGAGGTACGCCTCGCAGCCTACTGCCTGCAATAAAACACTCGGAGCGCGACACGTGTCCCTGCGGTGATGCG*TGATGCGTCTCTCGATGACAGATGAGATCGCAGGGGCACGCAGCTGCAA*****…
1	61482	62046	5.99482	12	13 14 15 16 17 18 19 20 21 22 23 24 25 26 27 28 29 30 31 32 33 34 35 36 37 38 39 40 41 42 43 44 45 46 47 48 49 50 51 52 53 54 55 56 57 58 59 60 61 62 63 64 65 66 67 68 69 70 71 72 73 74 75 76 77 78 79 80 81 82 83 84 85 86 87 88 89 90 91 92 93 94 95 96 97 98 99100101102103104105106107108109110111112113114 0 0115116117118119120121122123124125126127128129130131132133134135136137138139140141142143144…	GGCAGAGCTGTAGGCAGCTGCGGACGAAAACAGCAAACTCATACTATTGTATGAACGCTGACAAGCAGCTGCGAGTCCAACGCCCTTCGCGCACCTCTACCTCCAACGCCTAACCTACTTGAATGGCTTTCGTGTACGACAAAGCCAACGAGAT********CGTTCCACGTCAGCACAATTGGCCACCGCACGCAATCCCACTCTGACGTAACTGAAAGCACAGAACGACGTGCTGAGGCGAAACAGCTCAACGCACGCGTTCTTGTCTGCAAGCTCGCCAGCGCTTCAGCCGTCTCGCTATCGTGTTTGCTGGCAGGCGTTGCAGCCGCCGCGAAACCAGCGCCTGCGCTGGGGTGCAGCGGTGTGCGCGGCGGCATGACCGGCGGCTGGGCGGCAG…
1	62295	62872	6.02355	1	28 29 30 31 32 33 34 35 36 37 38 39 40 41 42 43 44 0 0 0 0 45 46 0 47 48 49 50 51 52 53 0 0 0 0 54 55 56 57 58 59 60 61 62 63 64 65 66 67 68 69 70 71 72 73 74 75 76 77 78 79 80 81 82 83 84 85 86 87 88 89 90 91 92 93 94 95 96 97 98 99100101102103104105106107108109110111112 0 0 0113114115116117118119120121 0122123124125126127128129130131132133134135 0 01361371381391401411421431441451461471481491501…	TGTAGCTGACAACATCGGGACATACCCGAGCACCGGCAACCATA**GCTCCGAA***CACTGCCATTGCGC****CGTCCCAGTCGCCTCGAGACGCGTACATTGCCATCCACGAGTTGAATACATATGCATTCGGCTTCCGATGCTGTCGCATGCGCTGCATGCGCGCTAGTACCGTCCAGCCCGCTTTGGTATAGGTGTCCAGGTCCGGATGTGAGGCGGGTAACGAGCGGATCCTTTCGGCAAGGCAGGAGAGCGCGTTACTCCATCCTCGAAGGCCAATGGTGCCACCTGAACTCTCAATGAGCTGCACAGCGCGCACCACTGCGTCTGCTCGGCGGGCATCTCGAAGTGCTCGAAAAGCGAGCAGTGCGGTAACGTCGCTCGCAGGCACGCCGC…
1	63170	63690	6.09417	15	37 38 39 40 41 42 43 44 45 46 47 48 49 50 51 52 0 53 0 54 55 56 57 58 59 60 61 62 63 64 0 0 0 65 66 67 68 69 70 0 0 0 0 0 0 0 0 71 72 73 74 75 76 77 78 79 80 81 82 83 84 85 86 87 88 89 0 90 91 92 93 94 95 96 97 98 99100101102103104105106107108109 0110111112 0113114115116117118119120121122123124125126127 0128129130131132133134135 0136 013713813914014114214314414514614714814915015115215315415515615…	CGCAGGAGCACGGGCTCGACCACACACGCGCACAAGCGCCTGCACAGGTACCCTGAGGTCCATGGAGCCGGATGCGGATGACCCAGACAGAGACGCGCCTGCTGATGGAAGTTTCTCGGCATCGCGTAGCAACCGC*******TCGAATACT****CGAATGGCAGGCTCCGGATCT******TCGTGCTCTGCCAAGATCGCAGCAGTCGCCAAGCGTACGTTCGCCTTGTCGGAAAGGCGTTCGCGTGCCTGTTCGTAGAGATGGCGTGCAAGCGTCGTCGCGTACGCCTTGCCCGCTGCTGTTATGGCACAGGTAAACGAGATGGCATCTGGTTGAATGCCGAAACGTTCCTCCATCCCTTGTACGAGTTTCCAGGCACGCTCAGCGTCACCGGTT…
1	65432	65996	6.80507	1	42 43 44 45 46 0 0 0 0 47 48 49 50 0 51 0 0 0 52 53 54 0 55 56 57 58 59 60 61 62 63 64 65 66 67 68 69 70 71 72 73 74 75 76 77 78 79 80 81 82 83 84 85 86 87 88 89 90 91 92 93 94 95 96 97 98 99100101102103104105106107108 0109110111112113114115116117118119120121122123124125126127128129130131132133134135136137138139140141142143144145146147148149150151152153154 0 0 0 0 0 0155 0156157158159160161162163…	TCGATTGAAGGCGGATTGGCGGCTGCC*TGCAG***CGATGGCGTTGGCGGCGGCGA*CGACGCATCAGAAATATCTGCACTGCAGCAACGCAGGCGCGCTCCAGGAAACGATCACAATCTCAATGCCTTGCGGCTGCCTGCAGCGATGGCGTTGGCGGCGGCGGCGGCGCATCAGAAATATCTGCACTGCAGCAACGCAGGCGCGCTCCAGGAAACGATCACAATCTCAATGCCTTGCGGCTGCCTGCAGCGATGGCGTTGGCGGCGGCGACGCTGGCGATACCCTGGCGCAGGCAAG*GCAGGTGATGGCGGCGGTTCGGGGCATGGCATCGTCGAGTGACAGCCGCTGCGGCGCATGTGCCTCTAGAGTCGTGCATTCGCCCTGGAGGTCTTTTCT…
1	66210	66621	24.2977	12	168169170171172173174175176177178179180181182183184185186187188189190191192193194195196197198199200201202203204205206207208209210211212213214215216217218219220221222223224225226227228229230231232233234235236237238239240241242243244245 0 0 0 0 0246247248249250251252253254255256257258259260261262263264265266267268269270271272273274275276 0 02772782792802812822832842852862872882892902912922932942952…	ATCGCGTTCCACAGCAGCGCTATCGCATGGAACAGCGTG*ATCTTGCGTGTACAGCGCACAGTGTACTTGTCGGCGAGATCGCCTGGAAGACGCTCATAATCGCCAAGTACGGCACCGGGCGCTTAAAACTGAAGCAAGGTATCCCGTAGTACCCGGTCCTGTTGCAACATCTGAACAGTTTGTTCATAGCGCATTTTGTTCTGCGACTAGGAGTGGCTGGAGTGCATTTCGGTGTCGCGCTGGTAGCG*TTTGCTCCTAGCGTATCGCTTCGCACTGCC*GCACGCACTTGGTCTGTCTGCGCAGTACGCAGGCTCCCAGAAAGATGGTGAATTCCGATCCCGTATTGAATGAATC*ATGCCTCGAGCTGGCGCCCTCATTCATATGACCATCTCGTC…
1	67099	67458	9.11868	11	14 15 16 17 18 0 0 19 20 21 22 23 24 25 26 27 28 29 30 31 32 33 34 35 36 37 38 39 40 41 42 43 44 45 46 47 48 49 50 51 52 53 54 55 56 57 58 59 60 61 62 63 64 65 66 67 68 69 70 71 72 73 74 75 76 77 78 79 80 81 82 83 84 85 86 87 88 89 0 90 91 92 93 94 95 96 97 0 0 0 0 0 0 0 0 0 0 0 98 99100101 0 0 0 0102103104105106107108109110111112113114115116117118119120121122123124125126127128129 013013113213313…	CCCGATAACGCCTGTGAACGAGCC******GGATTATCGTGGAACT****TGACAACGCTGGCTGGCGTCTGGGCGCTACGCTCGTGTCAGGTTAGAATGGATGTAGAAGTGCT*TGCTCTGTTCGTGCCTTTCAGAATTTTTCAGAACGCTTTTC*AGATGCGCTATTTAGCCATTCAAAGCTCAGCAACAAGAACATACGGATTTATGCGCAGTCTCGGCATACTCGGTGGTCTTTTG*GAGTGGATACGTTGACGTATTGCCGTTGGAATGCGTGACGGCACCCGCGTCAAGATGACTCGTGGCGCTCTCGAACAAGGGGTTTCATATAATGACGGATATCACCATCCAATGTATAAGTACAGGCCTCCA
1	68227	68795	5.83807	1	29 30 31 32 0 0 0 0 0 33 34 35 36 37 38 39 40 41 42 43 44 45 0 0 0 0 0 0 0 0 46 47 48 49 50 51 0 0 0 0 52 53 54 55 56 57 0 0 58 59 60 61 62 63 64 65 66 67 68 69 70 71 0 0 0 0 72 73 0 74 75 76 77 78 79 80 81 82 83 84 85 86 87 88 89 90 91 92 93 94 95 96 0 97 98 99100101102103104105106107108109 0110111112113114115116117118119120121122123124125126127128129130131132133 0 0 0 0 0 0 0 013413513613713813…	GAAGCTCTACGAGAGAATTCGAATGAATGCTGGCGATGGAGCGCGGAACGCGACCGTAGCGACATCTGTCGTCTGCGAAACGTATGGGTAGCCAATGATATCGTCGCATGATGCAGTGCATGCGCTAGATGTGAGACACAAGAGGTCGCAATGTGTTGCATGGCAATGGTAAGAACGTAAAGT*TAAATTCTCCGAC********ATCGAGGTTTCTCCATGGTCCGGACGTGCAGCGGTTTCTATCAGCTGGCCCATCACACCGGGATGCGGCGTGAGACTTGCTCGC*********************TTCGCAGTCCCTGATGCATCCGGAGGCGCG*CAGCGACCAGTGGATCCAACTCGAGTCGGTCGACGAAAAGCGCGACTCTATAAAGTTG…
1	70116	70613	11.1624	8	101102103104105106 0 0107108109110111112113114115116117118119120121122123124125126127128129130131132133 0 0134135136137138139140141142143144 0145146147148149150151152153154155156157158159160161162163164165166167168169170171172173174175176177178179180181182183184185186187188189190191192193194195196197198199200201202203204205206 0 0 0 0207208209210211212213214215216217218219220221222223224225226227…	TTC*AGCGAAC*TTTTTCCAACCAATAGAATACCTTCCTTTTATTGACTATCCGCAAAAAAAGCCATCCATAAATAGCAAAAATGCGTCCTCGCACAGGTGTTCCACCGATCACGGCACT**GCGTTTACCCATGGTGTACAACAGGGCATCCCTGATTTCCGTAAACGGTCTGTCAACCAGAAGGGTGCCG*CGATCCACCGCA*********TCCGATTGGCGATGCAT*************TTCTCCTGCTGCCCCGTCGTTTCCTGAACCCGTCTGCAGCGAATCACCGGTCATGTGAACACGATTGCTCCACATGTCAATGAAGCAAAAAAATGTCCCTCAACCATAGAGTGTATGTGCACTCCCGCTCAAAGACGCCTCCTGGCATTTTTCGA…
1	71164	71707	5.87018	17	35 36 37 38 39 40 41 42 43 44 45 46 47 48 49 50 51 52 53 54 55 56 57 58 59 60 61 62 63 64 65 66 67 68 69 70 71 72 73 74 75 76 77 78 79 80 81 82 83 0 0 0 0 84 85 86 87 88 89 90 91 92 93 94 95 96 97 98 9910010110210310410510610710810911011111211311411511611711811912012112212312412512612712812913013113213313413513613713813914014114214314414514614714814915015115215315415515615715815916016116216316416…	CTCGTTT******GTCGCTGTGTTCTTTACATGGTGGGATGTCACGCTTGTGATCGCTACACTCCGCATCTCTTTGATTCTTAGATTCTCAG********ACGATCTGGAT******GATCGATTGCACTGAAGCGCGCCTCCTCTACGAATGCACTGCGTATTCCAGCAGGGTTTTTTGTTCCGTTCTGCGTCGCGATCACGCGCACAGACCGAAGCGCACCTCTACGCTCGATGTCGTGTACGGGCTCG**GGGGCAATACAGTAGTTCAGGACTGGTGAAGGTAACAGCGAGCGACTTGCCACAGAACTTTGGTGTCACGGATGCGAACGAGCCGTCTATCGTGCGCTGGACATAGAAATGGCGTTTGGCAACAGAGGAGACGTCTTTGACTAGAC…
1	71921	72196	5.65971	12	285286287288289 0 0 0 0290291292293294295296297298299300301302303304305 0 0306307308309310311312313314315316 03173183193203213223233243253263273283293303313323333343353363373383393403413423433443453463473483493503513523533543553563573583593603613623633643653663673683693703713723733743753763773783793803813823833843853863873883893903913923933943953963973983994004014024034044054064074084094104114124…	TGCTTTGATGATTTTCGGCAACTGCGCAGTGGATTGTGCCCATCGCCGATACGGCATGGCAACTCGTC********ATGGTATTCTG*************AGAAGCGCGTGCCGAAATCGC**TGATCCTCCGATCCCGGCCGTACTGCCGCTTCT**GTGCCGAGCACCAGTTG***TGTTAGCGCACGAAGGTCTGATCGAGAACTTCCAGGGGAATATGGACAGATGGGAGCCCTGCATCCGGAACGTCTAGAAATCGTTCCTCGAGATGACGC**TTCATGGTGAGGCAAGCTAGGCGAGCC
1	72284	72871	5.51521	17	33 34 35 36 37 38 39 40 41 42 43 44 45 46 47 48 49 50 51 52 53 54 55 56 57 58 59 60 61 62 63 64 65 66 67 68 69 70 71 72 73 74 75 76 77 78 79 80 0 0 81 82 83 84 85 86 87 88 89 90 91 92 93 94 95 96 97 98 99100101102 0 0 0 0 0 0103104105106107108109110111112113114115116117118119120121122123124125126127128129130131132133134135136137138139140 0 0 0 0 0 0 0 0 0 0 0 0 0 0 0 0 014114214314414514614714814…	CGCTCGATGCAATGCTGCTGGGCGCTCCGGAAACACACGACATTTCCGGACGTGGATCGAGGCGTTCACGAGGTTGTGCATGGCGAGCTCGCGCGCTCCG*****CTGCTGGTGGAATCACACCATACGAAGCCAGGAAATCTCGATTGCCTCA****CCAATCGATATTCAGCC**ATCTTAGTGTTTACCGTTTCGTGCATCTGGATCCGTTTCATGTTCATTTTCTCTACCTGTTCCAGCGTGTGACCGTGCTCGTGATGCGGTTCGATCCTTCTGAATCCAAGGATGAGAATCGGTTACAATCGAT*****GCCTGCACTTGCTGCTTGCTGTCGTCGAAGGGCCAGGGGTGCGGCGCGCGCCTGGTACCGCAGGTCCAGCTCCATAGGCTACCA…
1	72828	73337	5.17299	8	94 95 96 97 98 99100101102103104105106107108109 0 0 0 0 0110111112113114115116117118119120121122123124125 0126127 0 0 01281291301311321331341351361371381391401411421431441451461471481491501511521531541551561571581591601611621631641651661671681691701711721731741751761771781791801811821831841851861871881891901911921931941951961971981992002012022032042052062072082092102112122132142152162172182192202…	GCGAGATATCCCGAACGGCGCGACTGGTATCGACATCCGAGGGAGCCTTCATGGTTGCGCCTTATGTCCTCCAG**TCTCCATAAATCTAACACCGC**CAGTGCCGCTGCCACCATTCCATGGACTT**TCATTTGAATATGAAGATTCGCTGGCAGTAGGCCCCGGATGCTTCGTCTATAATTTCTTGATCTTACGTGCGATGC****GATCCCTCTCTGCAGACAATGAAAGCAGCCACAGAGGAATTTCGAGTAATGGACTAC*CGTGAGCGATCACCAATTGT*CCGAGAGAACCTTTCTCGTTGTATATATCGGGAATCCATTCCTTTCTGCATTACGAACGCGTACCAGTCCATTGCATTGCTCTAGATGCGCATCCAATGCACCTCTGACG…
1	73759	74315	6.38366	1	38 39 40 41 42 43 0 44 45 46 47 48 49 50 51 0 0 0 0 0 0 0 0 52 53 54 55 0 56 57 0 0 58 59 60 61 0 0 0 62 63 64 65 66 67 68 69 70 0 0 71 72 73 74 75 76 77 78 79 80 81 82 83 84 85 86 87 88 0 0 0 89 90 91 92 93 94 95 96 97 98 99100101102103104105106107108109110111112113114115116117118119120121122123124125126127128129130131132133134135136137138139140141142143144145146147148149150 0151152 015315415515…	GTGTTCCGAAACCGAACGGGCCTGCGCATGGGCGAACGGGCACCGACGGGAAACATCAGACAGCAGCGGGTACGATTGCTGGTGCCGGACCACTCCAGGCCAGTGGCGAAGCCCAGACCACCCAGAGCGCAACCTCTCATCCAACGGGGGCTGCTCCAAGCGGTGCAGCCGGTCGACGAAGACAGGTGCATACCGGACTGGTCGCTGGCGAGGAAGTGAGTGGTGCGCCCGGTTCTGGTGCTGGTGCTGGTGCTGGTCGGAGCTCACGCCCGGTGCCAAAGTCTGCGCCCGTGTCGGTTGCGGCGGTAACACCGGCAGACCTGCAAGCCTTGAAAACTGAAATTCTCGCACGCATTGACGCTGTTGCTGCCTCGATACTAAGCA*AGCTCGAT**AGTA…
1	74570	75142	6.61717	1	28 29 30 31 0 0 0 0 32 33 34 35 36 37 38 39 40 41 42 43 44 45 46 47 48 49 50 51 52 0 0 0 0 0 53 54 0 55 56 0 57 58 0 0 59 60 61 62 63 64 65 66 67 68 69 70 71 72 73 74 75 76 77 78 79 80 81 82 83 84 85 86 87 88 89 90 91 92 93 94 95 96 97 98 9910010110210310410510610710810911011111211311411511611711811912012112212312412512612712812913013113213313413513613713813914014114214314414514614714814915015115…	TGAAAAACGGAAACGG*CTCGACGAAGAGTACCTCGACTTGCTCACGAAAATAACGGCGCTTGAGGCCGAAGAGGTAGCTGCAC*AACGGAAACGACGAGATGAAGCTCGCGAGCG*TATTAATCGGGTGATACTGGCCATCGAGGAAGCCCTTCGGAACGAGGAGCTGGCGTACATCGACCAAGAGGCCACGGCGAAGCTCAATGACCCAGTGCGCTTGGTCATTCGACGCGTGCCGCGGTCACTTCCGGTGGAGCAGAGGCCGCCGAATGCGACG*CTCTTGTCGCGT****CCGGCGAATACCGGGGTGGACTTTACGCGGATTCCGCCCACCAATGACTATCGGCGGAGGATCAAACAGCCTGTTTTTCTGAACCACTTCCGGGAACGGGCTCGC…
1	75213	75709	5.7441	15	50 51 52 53 0 0 54 55 56 57 58 59 60 61 62 63 64 65 66 67 68 69 70 71 72 73 74 75 76 77 78 79 80 81 82 83 84 85 86 87 88 89 90 91 92 93 94 95 96 97 98 99100101102103104105106107108109110111112113114115116117118119120121122123124125126127128129130131132133134135136137138139140141142143144145 01461471481491501511521531541551561571581591601611621631641651661671681691701711721731741751761771781791801…	GCTGTGCATCGGGGGCACAGCGCTC****CGAATTCCGCACAGCGATTTTGAGAATTCCCCCAGGGATTCAGGGCTG**********TGCATCGGGTTCGCAGCGCTCCGAATTCCGCACAGCGATTTTGAGAATTCCCCCCAGGGATTCAGGGCTGTGCATCGGGTTCGCAGCGCTCCGAATTCCGCACAGCGATTTTGAGAATTCCCCCCAGTGATTCAGGGCGGTGCATCGGGTTCGCAG*CGCTCCGAATTCCGCACAGCGATTTTGAGAATTCCCCCCCAGTGATTCAGGGCTGTGCATCGGGGGCACAGCGCTCCGAATTCCGCACAGCGATTTTGAGAATTCCCCCAGGGATTCAGGGCTGTGCATCGGGGGCACTGCGCTCCGAATT**CC…
1	75927	76358	5.92553	13	118119120121122123124125126127128129130131132133134135136 0137138139140141142143 0 0144145146147148149150151152153154155156157158159160161162163164165166167168169170171172173174175176177178179180181182183184185186187188189190191192193194195196197198199200201202203204205206207208209210211212213214215216217218219220221222223224225226227228229 0 0 0 0 0 0 0 0 0 0 0 0230231232233234235236237238239240…	TGTCCCATGGACAGCAAACAGTCTTTGACAAAATCAGTTTCTGACGTAGAGCGCAGATACTTCTTTGTTTCATTGTTCCTCAATCATCTGAGTACTGCGGTATGGCCTTCCTGAATGATGAATGCAATCCTGCTTGTACGCTCCAGTAGGGAAAATATAGCCGACAAGCGATTCGGCTACGAT******CTATCGGGTACATCCTACAGCGGTT****TCGATCTCCTGCT****CAACGCTGCGAAAAAGCAGTCGACTACACTCAGCGGGAATTGGACAGCATTGCATTGAACGTCCG***TAAGATGCA*GCAATGTTCCATGGTAAACGATTCGTCATCAAGCCTGACGACATGCACGCACGTGAGACTCCTGCAATGTCTCGCACAATCTCCAA…
1	76480	76962	36.6809	14	96 97 98 99100101102103104105106107108109110111112113114115116117118119120121122123124125126127128129130131132133134135136137138139140141142143144145146147148149150151152153154155156157158159160161162163164165166167168169170171172173174175176177178179180 018118218318418518618718818919019119219319419519619719819920020120220320420520620720820921021121221321421521621721821922022122222322422522622722…	TGGAGC******GATCATTATGTTTCGGACTAGAAAAAACTCTTTCAATCTGG**TTGAGCCACGGAGATTACGGAGGAATGAAAAGCTCCTCTACCCCGATAGGATCGGCAAAAGCTCGAACCCAATGGGAATGGTCAAATGAAACGTTGTCCAATAGAAGGACGTCGCCAGATTCCAGGGAAACGTCTTCGTTGAATCGACGAAGTGGTCGGTGGTGT***ACGAGTCCTCTCCAATTGCGAAACTGAGGCCGCCAAAAAGA*TCCTCTGCAGCTAGAACACATGATGATG****TCCGT*CTTTTCGAGTCCGATCTTTCATATAACGGGCTCCGCGCCCCGCGATTACCCACATACGCTCTGACTGTTTCGGCCAAATCAAGCGTCATCAACTGG…
1	77310	77818	6.03161	8	101102103104105106107108109110111112113114115116117118119120121122123124125126127128129130 0 0 0131132133 0 0 0 0 013413513613713813914014114214314414514614714814915015115215315415515615715815916016116216316416516616716816917017117217317417517617717817918018118218318418518618718818919019119219319419519619719819920020120220320420520620720820921021121221321421521621721821922022122222322422522622722…	TTCGAGTACCCGACGCGCTTCCTGTGAAGCCGTGCTGTCTCCGTA**TGG*******CATTCAAAGCG*******GAGCTTCCAATGCCACAGTAGATACCCACGGTAGGCTCTGTATCTGGAAAATCCCTGAATCTGACCGTGATACCCGATAGAATGTCTGGTCTGGTAGTCGTGCAACGATCAATTGTCTGAAATCTCCTTGAATCTAACCGTGGTGCTGGGCTGGAAGTCGGATCTGGCATTCGGGCAACGAGAA*CATTTTGACAGTGGATCTACAGCCTCGTGCCCCGCGGCCTACAGCATTCGAGCATCCAGCGGCTTCTGCTAT*GTAGAGTACAACGAAAAATGTTTGAAGTCCATGGAGGGTCAATATAGGTACTCACTCACAGTCGTC…
1	77775	78309	7.93268	12	51 52 53 54 0 55 56 57 58 59 60 61 62 63 64 65 66 67 68 69 70 0 71 72 73 74 75 76 77 78 79 80 81 82 83 84 85 86 87 88 89 90 91 92 0 93 94 95 96 97 98 991001011021031041051061071081091101111121131141151161171181191201211221231241251261271281291301311321331341351361371381391401411421431441451461471481491501511521531541551561571581591601611621631641651661671681691701711721731741751761771781791801811…	TTCAGATGTATCGATGCATATTCGCAGCTCGTGCATCCGTCATTGTGGGCTTGTGGCTTTGCATCTTGCACCCAAAGTCGCCAGAACA********************TACGGGAGAACTGTTGATATGCAGCATTGCG*******TTACGAACCAGTAAAAGTTTCCAAAGCCTCTGGCGCTGGCGGTGACGTGCAGCTGGGACCAACTGCGTGCCCCGGGCGCACTGGTAAAGGGACTGCTTCGAGGTGGCCCAGGCGTGGCCCAAGTGCATCCATGCCTTGTTCTCAACAGCACGAACGCCACGGTCAACTGGGACGTTCGGGCTGGAC***********ACGTCGTGTCTGGCAGAGCGGGAAGCATAACACACACATACCCTAGTTACTGCACC…
1	78494	79057	6.7173	1	27 28 29 30 31 32 33 34 35 36 0 0 0 0 37 38 39 40 41 42 43 44 0 0 45 46 47 48 0 49 50 51 52 0 0 0 0 0 0 53 54 55 56 57 58 59 60 61 62 63 64 65 66 67 68 0 69 70 71 72 73 74 75 76 77 78 79 80 81 82 83 84 85 86 87 0 0 88 89 90 91 92 93 94 95 96 0 0 0 0 97 98 99100101102103104105106107108109110111112113114115116117118119120121122123124125126127128129130131132133134135 01361371381391401411421431441451…	GTGAAGCAGAGCGACGCATTCGGGATCAGCGAGGTGCACCGCTGATCCGCTTTGTACGAA*CTGTGCACTACAGCATGCTGATTGCTTGGAGCACCGGACACGATCATTCGAT**********TTCGAGACGAATCAGGTTGTGCTGCAACGT***GTGAACGTGGAAAATGCCTGGAAACGCGATAGCCCGGTGCATGGCCTCTTCACATTGATCGCTGCGGTCTTGCGCGCTTCGGTTCGTTACCGTGGGGAATATTGCGCAAGTGCCGTCCAGGTCGAATAGCAGCTATGCAGATCCATACCGTATCGGGAGTTGCGTTAGAGCCTGGTATGCTACGCAGGTTTCTATGCGAACGATATGTTTTTCGTTATGCAGACCTGAAT***ACCATGATGG…
1	79012	79559	6.34971	4	5 6 7 8 9 0 0 10 11 12 13 14 15 16 17 18 19 20 21 22 23 24 25 26 27 28 29 30 31 32 33 34 35 36 37 38 39 40 41 42 43 44 45 46 47 48 49 50 51 52 53 54 55 56 57 58 59 60 61 62 63 64 0 65 66 67 68 69 0 0 0 0 70 71 72 73 74 75 76 77 78 79 80 81 82 83 84 85 86 87 88 89 90 91 92 93 94 0 0 0 0 0 0 0 0 0 0 0 0 0 95 96 97 98 9910010110210310410510610710810911011111211311411511611711811912012112212312412512…	CGAGCTGGCGACTGCTGGATGGATGCTCGACACCCGCGAATATTACACTGCATTCCGCGTCGACATCGCGTCGTCGCTGCGGTCTAGGAACGTGCAGTGGGAACGCCCTGCGTCGTCGACAGCAGCGACGAGCGCGGTCAACGGAGTCGTCACCGAGCAGCACATGCAGGCCGCAACCGCGGATATCCGGGCTCGAGTCACCCCGCTG******GGCTTGCAGACAGCGTCCAATTTG******GGAAAGCTGGATGTGTTTCCCGGATGCTCTGGGAAGCGCAA*TGTAGC****CGAATACATTTTAGCGCGAACTGGTTGTACTAGGGACCAGGCCGTTGCCATGATCGACGACGACAACGACATCGAACTCGCTGAATGGTGCGGGAGCGCCTAC…
1	80589	81147	47.7134	12	12 13 14 15 16 17 18 19 20 21 22 23 24 25 26 27 28 29 30 31 32 33 34 35 36 37 38 39 40 41 42 43 44 45 46 0 47 48 49 50 0 0 51 52 53 54 55 56 57 58 59 60 61 62 63 64 65 66 67 68 69 70 71 72 0 0 0 73 74 75 76 77 78 79 80 81 82 83 84 85 86 87 88 89 90 91 92 93 94 95 96 97 98 0 99100101102103104105106107108109110111112113114115116117118119120121122123124125126127128129130 0131132133134135136137138139…	CGGGCGAGCGCCAAGGCTATG******AGTGCGTTCTCACAAGCGCCCGCTGCCGCGCACGTCGCTGTGCGGATTGCGTGCGAGATTGCAGTGCGTGCACGCGGCGCACTCTATAAACAGAAAAAAAGCCTAGAATCTAGGCACGAACTAGCAACGAGACAACAGCTTCTTTACTCCTCTGCGGTAAACGTTGAAAAGTGTGAAAAGGTTTCCA*TATTATCGAAAATTCACC****TCCTAGGAGGCAGGTCCAGTACGTCGGACGAGTCTGCTCGACTCGCGC***ATTATCTGCCTCAGCAGTAGCGAGTGCCGTGGTGAGTTCAGAGCAGCAACTCGTCCGAAACGCAGTTTATTCTGGGACTGAGGTTATTCAGGCTGCATCCAGGTGTCGTGG…
1	81225	81798	6.74618	1	42 43 0 0 44 45 46 47 48 0 0 49 50 51 52 53 54 55 56 57 58 59 60 61 62 63 64 65 66 67 68 69 70 71 72 0 0 0 0 73 74 75 76 77 78 79 80 81 82 83 84 85 86 87 88 0 0 89 90 91 92 93 94 95 0 0 0 0 0 96 97 98 99100101102103104105106107108109110111112113114115116117118119120121122123124125126127128129130131132133 0134135136137138139140141142143144 0145146147148149150151152153154 0 015515615715815916016116…	TCTGGAAAAGCAGAGCGCTGCGGA**AATGTCGATACTGGGTTCCGTAGCCGGCGTGCTCGGTGGTCGGCAGCCAGTCGCTCG**GCAGCGCTGCCGGTGCCTGAGGCAACGGGTCCCGGTTCAGGTCCACCTCGAGGGCAGTCTCACGCGTCCGCAAGCCGTGGCGTAGGAGCAGCGCGTGCACCGCCAACGCAAGCGCTTCGGCAGGGCGCTCGGGACTATATCCGAGCGTTTCGAGCCACCTCGCAGCGGCAACAGATGCGTCTCCAGCGTCTGGCATCGTCTTTGCGTCTGTTACTCTTGGCAGACGGTTTAAACGACGCGTGAAAGCACTTTGCAACACCACCCGCCCAGGACCAAAGCGCCGTCACGTACGCTTTTACAGTGTACAGGAAACG…
1	82801	83338	6.80358	2	13 14 15 16 17 18 19 0 20 21 22 23 24 25 26 27 28 29 30 31 32 33 34 35 0 36 37 38 39 40 41 42 43 44 45 46 47 48 49 50 51 52 53 54 55 56 57 58 59 60 61 62 63 64 65 66 67 68 69 70 71 72 73 74 75 76 77 78 79 80 81 82 83 84 85 86 87 88 89 90 91 92 93 94 95 96 97 98 99100101102103104105106107108109110111112113114115116117118119120121122123124125126127128129130131132133134135136137138139140141142143144…	CTGCGCCAGCAGCAGGGCGGCGTTCGTTGGCGCGCTCGCG***GCGCCCGGCATCA*TCGGGGTCGTG**GGTGC**GCTTTCGGGCGCGCGGTGCACGCGGCGATCGACCCCGTGCCGTCCGA******CGTGACGACGGGAGGCGCGTCCTACTGGAGCCGTACGCCTACGTGCCCCTGGTCGGTGACCGGCGTCCTGGGGCGAAACGAAAGCCGGTGGACAGCGAGCGCCATGCGATCGGTGTGCTGCGCGAGCTGGTGCGTCCGTCGCGGGAGCGCGTGTTCAAGGTGAAACGTCAGCGTGCAGGTTGAGGAGGCATGCCGGCTGAGGTATCGGCCGTCGTTGGTGCTGTTGTTGCTGGTGCTTCTGCTTCTGCCTCTGCATCGGTATGTATATT…
1	83581	84123	7.24895	1	37 38 39 40 41 42 43 44 45 0 46 47 48 49 50 51 52 53 54 55 56 57 58 59 60 61 62 63 64 65 66 67 68 69 70 71 72 73 74 75 76 77 78 79 80 81 82 83 84 85 86 87 88 89 90 91 92 93 94 95 96 97 98 9910010110210310410510610710810911011111211311411511611711811912012112212312412512612712812913013113213313413513613713813914014114214314414514614714814915015115215315415515615715815916016116216316416516616716816…	CGCCAGCGAGATACGAGGTCTG**********GTGATGCGCATGGCAAG*GCGCTGCCCTGATTCCC*TGCTCGAA***TCGCTCTGTCGAAGCGC**AGCACTGAAAGCAGTGCTGCAG*TCCGCCAGGAAACGCCTGCGC*CATTGGCAACGAC*******AGAACGCGTCGCGTCAGCAGTCCATGATTGGCGGCATCAGCAACAACGACGACGACACCGACAACGACAACACCGCTGC*CCTGCTCGTTTCCATGATGCC*CTCGCAGCCGAATGGAGCAGCAACCCTGGTGGATAGACGCGATACCGTGCGCGATCAATGGCATGCGTCAGCGTCAACCAGATTGGAT**CGGGTAAGGCGCATCCGCGGCACGCAGCAGCCGCTGCCG*CGAA…
1	84360	84938	7.13989	1	26 27 28 29 30 31 32 33 34 35 36 37 38 39 40 41 42 43 44 45 46 47 48 49 50 0 0 51 52 0 0 0 53 54 55 56 0 0 0 0 57 58 59 60 61 62 63 64 65 66 67 68 69 70 71 72 73 74 75 0 0 0 76 77 78 79 80 81 82 83 84 85 86 87 88 89 90 91 92 93 94 95 96 97 98 991001011021031041051061071081091101111121131141151161171181191201211221231241251261271281291301311321331341351361371381391401411421431441451461471481491501…	ACTGCTCCGCTGCTCTTCGATGCCGTGAGGGGCGCTCTTGGCGCACCTGCCCCTATGCAGGTCCAGAAACGAGCGTACCGAGCACTGCTGCAGGCCATGAATC**TGACAGTGTCCCTGGAACAGGTCGTGA**TGGCGCTTGCTGCCGCATATCGTCAGTCGCACAGCGCAGCCGAAGCGGTTCGTCTCGCTTGTATTCATCGGTACTTTCAGCGAAGCATGAACGCCGCATCTGC***************GTCGGACGTAATGGAAGCTCCCAGTCCAGTAGCCGAAGCCGAAACGACGCTGCTGTATGAGGTCGTGTTCGGTCTACGCG*CAGCATCCAGCCGCGCTCGGGCGTCTGCACGGACGACGTTGCTCCTTCTAGTGGACAGGCGAGTGC…
1	85221	85786	7.02407	1	22 23 24 25 26 27 28 29 30 31 32 33 34 35 36 37 38 39 40 0 0 0 0 0 0 0 41 42 43 44 45 46 47 48 49 50 51 52 53 54 0 55 56 57 58 59 60 61 62 63 64 65 66 67 68 69 70 71 72 73 74 75 76 77 78 79 80 81 82 83 84 85 86 87 88 89 90 91 92 93 94 95 96 97 98 99100101102103104105106107108 0 0 0109110111112113114115116117118119120121122123124125126127128129130131132133134135136137138139140141142143144145146147…	TGGTGGTGGCGCATCTGCTGACACGCTACGATG*CGTGCGTCTGCG*****CGGGGCACGCACGGCCGCAAAGCGCGCGTGCGCTGCGATCGCTCCTTGTGATGGCGGTGCGCGCACTCGGT**ACTGCAGCCTTTCTGGCGCATCACGGAGATTGCCGTTCCTTCTTTCCCTGGCTGTTACCGAT**************TTTGCGCCACTCATTGGAGTCGTCACATCTCGGAGCGTACGTAGAATGGGCGGAACGCTGGGATAGCCAACTGCGCGCGGAGCGCTTTGGTGCGGAATCAGCGGATGACGCTGCGCAGGTCGACGCT*CTGCGGTATGATTTATGGTTGATCGGGCCGGCAGTCTGTCGTGGGGCGCGAGAGCTTTGGGAGCCCGGGCA…
1	85958	86499	8.07612	2	13 14 0 15 16 17 18 19 20 21 22 23 24 25 26 27 28 29 30 31 32 33 34 35 36 37 38 39 40 41 42 43 44 45 46 47 48 49 50 51 52 53 54 55 56 57 58 59 60 61 62 63 64 65 66 67 68 69 70 71 72 73 74 75 76 77 78 79 80 81 82 83 84 85 86 87 88 89 90 91 92 93 0 0 0 0 0 0 0 0 94 95 96 97 98 99100101102103104105106 0 0 0 0 0 0 010710810911011111211311411511611711811912012112212312412512612712812913013113213313413…	CTGGCATCCGTATGCGCGCACGGAGCCGCCGGCCACCCGCGAAAAGCTCGTCACACTCGGCACTAAGATTCTGGAGTATCTCCAGAGTCGGACC*CAACTTGCCGGCCGGCGGCTCATCCTGTGGACGACATGTCTCGTGTCGATCATGGAGCGCTCGGAGCACGTCTGGGTCGATGGACGGCCGATGCCGGTGCATCTGCGAGCATCGCCCATTGAAGGCAACGCATCGGCTACGAAGCCGGTCCCAGCAGCGGATGCGCTTC***TCAGCCGTGCACTCGCTTGGCTGGCGCGAACGCTCTGCCGCCACCTGGGTCACCAAGACAAGATCTCGGTGTTCATGTCGCTTTTGGCCAGATTGATGCAGTTCACAGAGCCAGATCGAAA****TGCAGAA…
1	86778	87250	6.50129	2	13 14 15 16 17 18 0 0 0 0 0 0 19 20 21 22 23 24 25 26 27 28 29 30 31 32 33 34 35 36 37 38 39 40 41 42 43 44 45 46 47 48 49 50 51 52 53 54 55 56 57 58 59 60 61 62 63 64 65 66 67 68 69 70 71 72 73 74 75 76 77 78 79 80 81 82 83 84 85 86 87 88 89 90 91 92 93 94 95 96 97 98 991001011021031041051061071081091101111121131141151161171181191201211221231241251261271281291301311321331341351361371381391401411…	CTGGATGTACGTCGCAGGAACAGAGAGCTGCGCCAGCTGA****CTTGAT****GCAC***GAGATCACGCTCATCCTCAA*TTGTCGAG*CACAACTGCA*********ACACGCAAAGCCGGGAGAGCGGGCGGCACTATGGCGGGTCGCTAGTGAGGCCGCAGG**ACGCGTGTCGTGGTGCCTCA*ACCGTACCGATGACTGGACCGAGGCGTTTCTCGCTCAGGTGGCACCTATCGCACTTGAAGCCCTGGAGTTTGTGCTTGACGCA***AAGCCCGCTGTCCTGGAACACGCAGACGTAAGCGAACAAGCCGCTGGCTCCGGACCAACAGCCGACCAAGATCGAGCCTATGTTCAGGCTGTCTGTGCGAAGCTGGTGC******GGTATCTG…
1	87570	88043	5.81272	7	106107108109110111 0112113114115116117118119120121122123124125126127128129130131132133134135136137138139140141142143144145146 0 0 0 0 0 0147148149150151152153154155156157158 0 0 0 0 0 0 0159160161162163164165166167168169170171172173174175 0 0 0 0 0 0 0 0 0 0 0 0176177178179180181182183184185186187188189190191192193194195196197 0 01981992002012022032042052062072082092102112122132142152162172182192…	CGCTGCCATTTTGAGCAACTGT**TCA****TAGCTCGCAGTTACGGGCCCAATAGTGCAGACGATCTTCGTTCGACGAGCGTTGAAGGCGGGTATATCCTCCAGAGGCAGTGATCCGTCGTCAAGAGCTTTTAAAAAAGGGCGAAAACGTTCCGGAAATAGCTCTGATACGAGCTTCTGATGCGACCGGGGCGCGTTCGATGGCGACTTCGCCTCTTCCGCAAGGGTCATCTGGAGGTCACCGGCTGCGAGCCGCCGCCCTCGCCACAGCCGACACCGT*CGGTGAGGTG*TTACGAACCTCACGGCACCACGAGCGCTCCATCGAT*******GGTGTAGTGAGAAGCTCCTCGAAT*****CAGGAGCAGTGACACTGAACGTGAAGGCA*GGTAA…
1	88134	88617	5.72968	9	7 8 9 10 0 0 11 12 13 0 0 14 15 16 17 18 19 20 21 22 0 0 0 0 23 0 0 0 0 24 25 26 27 28 29 30 31 32 33 34 35 36 37 38 39 40 41 42 43 44 45 46 47 48 49 50 51 52 53 54 55 56 57 58 59 60 61 62 63 64 65 66 67 68 69 70 71 72 73 74 75 76 77 78 79 80 81 82 83 0 0 0 0 0 0 0 84 85 86 87 88 89 90 91 92 93 94 95 96 97 98 9910010110210310410510610710810911011111211311411511611711811912012112212312412512612712…	TCTGCCGAAGCAGCGATCTTACCTCTAGAATCTGTTCTGGGTGCTCCA****CAAATGAAAGCGCAA******TCATTTCGACGCGTTCTCGTATCGCAAATTCAAGGTCG*TGCTCAAAGGCGCCGCTTTGAGGCGGTCGCGTCTTGAAACTCTTTCC**ACGAATCGC**CACCGGTGAAC*****GACTGCGGACACGT**********************CCTGCCTCCATGACAACACAGTGTGCATCTTTGCCGTCGTTCGACAGCGACTGAACCCGGAGTAGCACCATGTTCCCGTCCGGACTCGCAAGAATCTCAATAACATCGCCGGGCTGGACTACCTCTATAAAC*GCATCGTCGCTCACCTCCGTAACGTTCTCCGGATACGATGCT…
1	88876	89405	8.5867	1	42 43 44 45 46 47 48 49 50 0 0 0 0 0 0 0 51 52 53 0 0 0 0 0 0 54 55 56 57 58 59 60 61 62 63 64 65 66 67 68 69 70 71 72 73 74 75 76 77 78 79 80 81 82 83 84 85 86 87 88 89 90 91 92 93 94 95 96 97 98 99100101102103104105106107108109110111112113114115116117118119120121122123124125126127128129130131132133134135136137 0138139140141142143144145146147148149150151152153154155156157158159160161162163164165…	TCGATTGCGCCCACCGAGCACGTCGGCTACCACGACGACGCGAT*CACCGGGTTGCAGCGCCCGA********CGGTCTCGC***AACTCATCCATAGCGCGCTGAACGGTGACCTCAGGGTCTCCATCAAACAATATCCGAAATGCTCGCACACCGTAGAGAATGCTCATCTTGTTTCTTGCC**ATGACGCTGCTGGTAAAAGCATAGAGGGGGCAATGCGGGCGACATCGCGAAAGCAACGTAGCCATGAAGCCTCGCTGTGTGAAGCA***TAAAATCGCAGCTGCTCGCAGTTGCTCTGCGATTG*TGCAC**************GCTGTAGCACAGACTCGCTCTGTGTTCCGCAGCACCTCCGGTGACCAGTTG***TTGTTCGATTCGAAG…
1	89650	90167	6.60996	8	102103104105106107108109110111112 0 0113114115116117118119120121122123124125126127128 0 0 0 0 0 0 0 0 0 0 0 0 0 0129130131 0 0 0 0 0132133134135136137138139140141142143144145146147148149150151152153154155156157158159160161162163164165166167168169170171 0 0 0 0 0172173174175176177178179180181 0 0182183184185186187188189190191192193194195196197198199200201202203204205 0 0206207208209210211212213214…	TCCAGAAAAGGGGAAAAGACTGAAACGAAAGACTATAAGCATGGCGTACAGCAAGGAACGTAACGCAGTGCGTAGCAGCGGCGGCCACTGCCTTGTTGCGCAACGCCAACGAGGCAAGCTTAGGGTCAACGACCTG********GCGCATCCGATGCCACTTAAAGCGCGTGCGTCTCTGTACCAGCGAAAGCTGCAGATACTCCGTACCCGTGCACCCTGTCCTTCATCGAGTTCATCTGGTACCGTGCAT***TCTCGTTTATGATTCGCCTCTGCTACGAACGGACGTGCGAAGACTCGCAACTATGCTCACGCGGGGCATCCTGCAGCCTTTCATCACGTTCTTAGAAATGATGCAC************TCGTTTCCGTACGGATCGCGAACTAC…
1	90538	91018	36.3321	14	108109110111 0 0 0112113114115116117118119120121122123124125126127128129130131132133134135136137138139140141142143144145146147148149150151152153154155156157158159160161162163164165166167168169170171172173174175176177178179 01801811821831841851861871881891901911921931941951961971981992002012022032042052062072082092102112122132142152162172182192202212222232242252262272282292302312322332342352362372…	GATCATTGTGTCTCGCGATCGAAAACCCTCTTTCGACGGAACTGAACC*****ACCGGGAGTACGGACGGATGAACAGCAGCTCTACCCCAACATAATCTGCAAAAGATCTGAAGCAAGCTGCATGCTGAAATGCGACGTTGTCGAATAGAAGGTCGATGCCAGACTTCAAGGGAAAAGTCTTCAATGATTCGACAACGTGGTTGGTGCTGTTGTATGAACCTTCTTTGTGAGCGAAACTGAAGCCGTC*AAATGAATCCACTGCAGCTCGAACAGATGATG*****ATATCGCGCTCTACGGGTTCGATTGCACATGGAACGAGCTCCG*CAGACGCAAGTACCCATATACGTTCCGACCAGTGTGCCCGAAGCAACGATCGTCAACCGAAAAAAACA…
1	91401	91928	10.4996	8	95 96 97 98 99100101102103104105106107108109110111112113114115116117118119120121122123124125126 0127128129130131132133134135136 0 0 0 0 0 0 0137138139140141142143144145146147148149150151152153154155156157158 0 0 0 0 0 0 0 0 0159160161162163164165166167168169170171172173174175176177178179180 0 0 0 0 0 0181182183184185186187188189190191192193194195196197198199200201202203204205206207208209210211212…	CGCGCCTTCGTGGATCCCGTGTCGCTCGATCGGATGC**TCGTGCAAATCTATTGGACTGAATCCAAACGAGATTCGAGGCCGTATGCACTACTTCAAGGCCGACTCATCAACCGTTCGCGTATACCATAGAGATGCACGA*ACCAAGTTTGGAGACAATTGGCGTCACAGCTTCGCATCCAGTGGAACGCACGAATGACCCGTGATCTCCAGAGAGATGGAT*AGGTAGTGATGTTGATGGTGGTGGTGGTGGTGGTGGTGGTGGTGGTGGTGCGTATTGCTGTCGGATTCTGAGGCTACGGAACGAAATGGTGGACGTGCGCATGAACGCAGCCACTACATGCATGTCAATGAAACAAACAACGTTTCACAATAATATAGAGTGCATGGAAGCCCAG…
1	92174	92648	5.2269	16	136137138139 0140141142143144145146147148149150151152153154155156157158159160161162163164165166167168169170171172173174175176177178179180181182183184185186187188189190 0191192193 0194195196197198199200201202203204 0 0 0 0205206207208209210211212213214215216217218219220221222223224225226227228229230231232233234235236237238239240241242243244245246247248249250251252253254255256257258259 0 0 0 0 0 0 …	AACACATCAGGTTTGCGT****CGTGAAGCCGGAGCCGTCTTCATCGACCAAACGCGTGCCAACACGTATTCAGATGCACTCTATTTCCGAGAATCCTAATCAGGGGGCGGGGTGCCCAGAGAACCGGATGATGACACAGGGGCATACCCGTTTGCCGATGCTGTCGCTCTCGCTGGCCGGGACCCAATGC******CCACCGAGC***********GTCCAGGTTTGGAAATGGGTAACCGCGTCCGCACACATAGACCTGATGTGCGAGTCGGAACGCCA*CGGCAGTTGAGTCGACGTTGAAGCGCCCCAGTGTCTTGTAGGGTGCATGCGCTGCAGTGTATACCCTGTATTCAACGGGT********GATCAGTACGAATGTGCAGCGTGCGACT…
1	92794	93344	5.65462	12	39 40 41 42 43 44 45 46 47 48 49 50 51 52 53 54 55 56 57 58 59 60 61 62 63 64 65 66 67 68 69 70 71 72 73 74 75 76 77 78 79 80 81 82 83 84 85 86 87 88 89 90 91 92 93 94 95 96 97 98 99100101102103104105106107108109110111112113114115116117118119120121122123124125126 012712812913013113213313413513613713813914014114214314414514614714814915015115215315415515615715815916016116216316416516616716816917017…	AAAGCGTTCCCAGCTGACGACGACCCGGGGCACGCGCAAGTTGCATCCACGCGGCAAGCGTTGAACG**ACGACGATTTTCTGGCGCTGCGTACCGCAGACGGTAACGTGGTAACCGCACCGAG****CGGTCCCGTTGTCCAAGGGGTATGGGCGT**********CTCGCGCTTCCACCTCGCTCATCGGTTATAGCAAAGCAGCTGGAGGCGATCCGCTTCAGCAAGTCGCTTC********AAGCACTTCATGGCCTGA***TGCGCTGCACACTGACTAGACAAGACCATGGCAGCAGTCTCGCCAACAAAGCAACGTACTCTGTGCTGAACGCTGCCCCGGATCGTGCTTTCGTCAGGCGTCCACAGAGCGTGTTCAATCCTAGTCGCGAGAA…
1	93591	94155	7.44746	1	25 26 27 28 29 30 31 32 33 34 35 36 37 38 39 40 41 42 43 44 45 0 0 0 0 46 47 48 49 50 51 52 53 0 0 54 55 56 57 58 0 0 59 60 61 62 63 64 65 66 67 68 69 70 71 72 73 74 75 76 77 78 79 0 0 0 80 81 82 83 84 85 86 87 88 89 90 91 92 93 94 95 96 97 98 99100101102103104105106107108109110111112113114115116117118119120121122123124125126127128129130131132133134135136137138139140141142143144145146147148149150…	CTGTGATCTAGT**GCTTCGAGCGCTTCAAAGCATGCTGCCGGAGGATGATGCGATTCAGGCGGAGATTCGCGCGCTT*CTCCCGAGTCCAAGTCCAACGACGGTTGC**GCATGCGATCTCGTCTGCGAA******TGCATCCAGCGAAGCTGCCGCAGTCGATACGGAAGTGCGCAAAGCGCACGACGCAGCAGATCAGCTGCGCGGCAACGTGGCCTCACTGGCCGGCTTTAGACCTGTGGGAAAAGTAGCCGCAGATCGAGATGGCGTGGATGAGCTCTATGCAAGAAAACCAAACAAGACTCGCGGGATGCCTAGCCAACGTGACGC***CTCCAA**GCATGCAGTGGCGCAGCGCACGGGGCCTGCTC*GCCGCCAGACGAATGCGCTGAAC…
1	94596	95149	7.78529	1	24 25 26 27 28 29 30 31 32 33 34 35 36 37 38 39 40 41 42 43 44 45 46 47 48 49 50 0 0 51 52 53 54 55 56 57 58 59 60 61 62 63 64 65 66 67 68 69 70 71 72 73 74 75 76 77 78 79 80 81 82 83 84 85 86 87 0 88 89 90 91 92 93 94 0 95 96 97 98 99100101102103104105106107108109110111112113114115116117118119120121122123124125126127128129130131132133134135136137138139140141142143144145146147148149150151152153 0…	TCGGTGCTGAGAACGC****GAAGACGGCAGCGCTGACGTCGGTGCCTGATGC****GACGCCAGCTGCTGGCTCTCGAGGTGAACTTCTGCAAGAAGGTACTTCGCACACCCGAGTAAAACGTTACCCGCGCCCGAGTATTGACGAGATC********AAGAAGCTGGAGGCGGAGAAACTTTCTGAGGTGGATCGCATTCGACAAGAGCTCTCCAAGTCGGCAAAGTCGCGACAGCAAGTGCGGGCGATACGAGAACGCTATCAGGCTGAACTGCAATCGGCAAAGGCCGCTTTCCAGGAAGCGCAGCAGCGCTGGCGCGAGCTCCTGGACAGAAAGCGTGCTGTGCAGGAGCGTTTGCGCGAGAGCACTTCTGCATCAGGGCCGAAAACGAGTGCG…
1	95285	95833	5.15526	5	23 24 25 26 27 28 29 30 31 32 33 34 35 36 37 38 39 40 41 42 43 44 45 46 47 48 49 50 51 52 53 54 55 56 57 58 59 60 61 62 63 0 64 65 66 67 68 69 70 71 72 73 74 75 76 77 78 79 80 81 82 83 84 85 86 87 88 89 90 91 0 92 93 94 95 96 97 98 99100 01011021031041051061071081091101111121131141151161171181191201211221231241251261271281291301311321331341351361371381391401411421431441451461471481491501511521531…	AGCTACAATGGACAG**GCGATGTTTCATCACGTCATACGCTGCTTGCATGGCTATCATCGAACAGCGACGTTTCTTCAGTAATCGCG********CGGTTTGCC******AGGCGCCTC**AAACGA*****AGCTGCATGCATCGACGGATACTTCACCGCGCACTGAAAAAATAACACAAAAAAAGAAAGAAAAGAAAAATGCGCATAATCGGAGAACGCTG*****GCCTAGGGAAACGTTTTGCCGGAGGATCTTTGGATCGATGGATCGATACCGCGCACTGAAAAAATAACACAAAAAAAGAAAGAAAAAAAATGCGCATAATCGGAGAACGCTGGCCTAGGGAAACGTT*****TTGCCGATGAGAAAATGGATCGATGGATCGATCAATA…
1	96100	96611	6.47341	9	6 7 8 9 10 11 12 13 14 15 16 17 18 19 20 21 22 23 24 25 0 0 0 0 0 0 0 0 0 0 0 0 26 27 28 29 30 31 32 33 34 35 36 37 38 39 40 41 42 43 44 45 46 47 48 49 50 51 52 53 54 55 56 57 58 59 60 61 62 63 64 65 66 67 68 69 70 71 72 73 74 75 76 77 78 79 80 81 82 83 84 85 86 87 88 89 90 91 92 93 94 95 96 97 98 99100101102103104105106107108109110 0 0 0 0 01111121131141151161171181191201211221231241251261271281…	GTCTGGATTGAGTGTAACATTAAAATTATTTATAGAGACACATGCGTCGCTTGCCTTTTTATGAGCAGAAGCTGCGCATTCGAGG***GAGTCTAGTTAGATGCGTGGATCCTGTGCCTTAAAACAGCGATTCGCAA**********GGTGTTCATCCGTACCAAATGCAGC******GAATCCATCAAACTTC****CGTGATGTTCGCGCGGAGCGCATGCTGTTCGAGGCCCTGGCAGATATTGCAACAACATGTTTTCCAGGAGTTTTTCTT*TTCTTTCCAGGCTCGCGCTGGGTCAGTCGCGCCTCGATCTGACACGTGCCAGGGCGTCGCGCTGACCTGCTGTCGTGCACTGCATGCGAAGGCTAGACAGATTGAGCCTCTGTGCTCAAGGG…
1	96674	97222	6.71006	1	41 42 43 44 45 46 47 48 49 50 0 0 0 51 52 0 53 54 55 0 0 0 56 57 58 59 60 61 0 62 63 64 65 66 67 68 69 70 71 72 73 74 75 76 77 78 79 80 81 82 83 84 85 86 87 88 89 90 91 92 93 94 95 96 97 98 99100101102103104105106107108109110111112113114115116117118119120121122123124125126127128129130131132133134135136137138139140141142143144145146147148149150151152153154155156157158159160161162163164165166167168…	TTCGCGGGCGCTGAGACGCCGTTGCGTTCGCAGCCTACATCCT***CCCCACAAACACATATGCAACCGGGATGTCAAGCAGTCGCCATCCCAAGGCAGTGAA****TGCTCCATGGATCCATG****CATGTGTTGTGATCAGGGGTTCGTGATCGAACGGCTGGTTGCGCTGGCAAGATGCAAGCGGATTCTTGCGATTCTCGGCACATTGGTTGCATTTTTCTTCTTCTGATTCGAACGACGATTTCCTGGTGCAGCGCATTCGGTATATGGCCTGGATCGGTTTGTAACACGGTGCGCTAAAAGACAAGAAGACCTGGGTGCGACATAACCTCATGTTT*TGAGCA******GCGGGTTGCAGATTATCGCTTCCTTTCGTGAACACGGTTCAGC…
1	97423	97890	5.70892	2	13 14 15 16 17 18 19 20 21 22 23 24 25 26 27 28 29 30 31 32 33 0 0 0 0 34 35 36 37 38 39 40 41 42 43 44 45 46 47 48 49 50 51 52 53 54 55 56 57 58 59 60 61 62 63 64 65 66 67 68 69 70 71 72 73 0 74 75 76 77 78 79 80 81 82 83 84 85 86 87 88 89 90 91 92 93 94 95 96 97 98 99100101102103104105106107108109110111112113114115116117118119120121122123124125126127128129130131132133134135136137138139140141142…	CTGCAGACTCGCCAAAGGCCGTGAACTGTAAGCGGGAATAACGATCAAGTCTGGGGCGTAGGTTTTCAGCGGGAATGCCGC**CTCGAC*******TGCA**********************CAGAATATGTAAGCGAGATCTGCGCCAGCTCGTGTGGCACTCATAGCGGCAAGGTACGGCGCG*CCGGTGTACTCGAGACAACCACCGACAACCGCTACGCGTCCAGCAGCACCCTTGTGCCGTAGCGTCTCCCAGTCTGGAATGCTCCGTCGATACGC**CTCCAGCAAGCGCGCTGGCTCCAGCACGTCCATTCTTGATCGAGCG*********TGTTCACCAAACGTATGCGCGTTTCGTAGAT***ATCGAGGCTT*TGCAGGCACTCGCTGC…
1	98322	98813	5.92484	8	101102103104105 0 0 0 0106107108109110 0 0 0 0 0 0 0111112113114115116117118119120121122123124125126127128129130131132 0 0 0133134135136137138139 0 0140141142143144145146147148149150151152153154155156157158159160161162163164165166167168169170171172173174175176177178179180181182183 0 0 0 0 0 0 018418518618718818919019119219319419519619719819920020120220320420520620720820921021121221321421521621721…	TTCCACGAAGAAACCGTCTTCCCTGCGAAAAGTATCGAGGCGCAACTCGCATCGATG*AGCACGTTCAATCAAGCACATGG***GTCTGTTTCGGACAGACGTTCTTGTGCGCCGACCAGCACCCAGATGCT***************TCTCCCGAATAGAAGCAA**ACAGCGCATGTCACGTGGACAACCCATCTAGCTGGATGACTCTGTTTCAAAGGCATGGAATACAGGCCCGACTTGCT*CGAGAACGTCTGTTGCTGTCATGGCCCGATATTTGGCCCCGAAG*GCTGCT***CGTGATGCGCGCCGGGTTAGCGT**GGATGCCCCCACCGCTGCT*******ACTAGGGCGCTTGCGGATTCGCCCTGAAAGCCCATCCATGCCAGAGATG…
1	99008	99532	6.26312	2	13 14 0 15 16 17 18 19 0 0 20 21 22 0 23 0 0 0 24 25 26 27 28 29 30 31 32 33 34 35 36 37 38 39 40 41 42 43 44 45 46 47 48 49 50 51 52 53 54 55 56 57 58 59 60 61 62 63 64 65 66 67 68 69 70 71 72 73 74 75 76 77 78 79 80 81 82 83 84 85 86 87 88 89 90 91 92 93 94 95 96 97 98 99100101102 0103104105106107108109110111112113114115116117118119120121122123124125126127128129130131132133134135136137138139140…	CTCGCTCCATGCAAGTTTCGCTTTC*CGTTGACCGAGGCGCAGTACACGAAAGCCGCCTTCGCCGACTTGGAGTCAAGGGCGCATCCCGGCTGTGACTCTGCGA****TGATTTCCAGGTTTCCGCATATTCGTTCCGCCAAACCGAAC**********GGAGGGAGGACTTGTGCCTCGAGAATGGCTCTGGCACTCGCGCTTGTGACCGGAGACGCCTCTCTATCAGGTAGATGCATCTGCGATGTGCTGCGTTGCCTCGCAAAACCGCTCGTATCCAGGCGCACAGCCTCGGTACACCAGAAAACGCAT*****TTCGAACTGACGAATGCGTTCCTACACCGTTACCATCGCTTCCTTCTGTGAACAGGAACGGAAGCGCTCTGCATTTTTGGGT…
1	99554	100071	11.1376	15	37 38 39 40 41 42 43 44 45 46 47 48 49 50 51 0 0 0 0 0 0 0 0 52 53 54 55 56 57 58 59 60 61 62 63 64 65 66 67 68 69 70 71 72 73 74 75 76 77 78 79 80 81 82 83 84 85 0 0 0 0 0 0 0 0 0 86 87 88 89 90 91 92 93 94 95 96 97 98 99100101102103104105106107108109110111112 0 0 0 0 0 0 0 0 0 01131141151161171181191201211221231241251261271281291301311321331341351361371381391401411421431441451461471481491501511…	CGCGAAATATTGCGCCCATGAGTTGCCCTGAGACAAAAGC******ATCGAGAACTCCAAAAATCAACAAGTTGAACATGCCACATGCAAGGAGTGCTCGTAGACGGGCACGC******AAGAATAGGATACCGATG***TCGATGTTTTTATCAACGCTTTTTCGATGGCATCACGAATCACCTCGATTCATGTGACGGAACGAAATCAAGCGGCAGAGAGTT**AAAGAAGCCGTTCTCACAAGAGGAGCGAGAATCCTCAAACTAGCTATGAATCCGTAAACCTTTACTGCCGCATTTCGAATCTCGAGGCTGTACATCTAAAAACCCGTTCCGAGAAAATATCCAGTAGCTGGAAAAAAGCAAGTAATCCACGCTACCATTTTAATCTGACACGG…
1	101023	101544	13.751	13	29 30 31 32 33 34 35 36 37 38 39 40 41 42 43 44 45 46 47 48 49 50 51 52 53 54 55 56 57 58 59 60 61 62 63 64 65 66 67 68 69 70 71 72 73 74 75 76 77 78 79 80 81 82 83 84 85 86 87 88 89 90 91 92 93 94 95 96 97 98 99100101102103104105106107108109110111112113114115116117118119120121122123124125126127128129130131132133134135136137138139140141 0 0142143144145146147148149150151152153154155156157158159160…	CGGGCGAGTTAGTCTTTTACGGCTTTCAGCCGTTGTCATCGAAT***TTGCTCCACAGAGGTTCGTTGTGATTAATATTTTTTGCCATTTTCATCTTGTTTGTAGATGCCGTTGGTGCGCCTTCTGTGTCAGTGATATTTGGCTGAGGTCAGGTGCG******CTCCGGGGTGCTCATAGCACTTCATCCATCGAGTGTCACCCTATGGTCCATGAAGGCTCGCTCCCTGGCTCA*GTGTACGTCCTAAAAGAGTACTGAAGACTGGCCCGGATCTGCTCTTCAGTCTAAGCGCCTGTTGTGGTGCCTTTTGATCACGGACTTCTTCGGGGAGATCCCCTTAGCGCTTAGTTTATACGCTGCGCATGCAAAAGCAAGCTGTTCTATG*******CGCTA…
1	102273	102852	6.07989	12	10 11 12 13 14 15 16 17 18 19 20 21 22 23 24 25 26 27 28 29 30 31 32 33 34 35 36 37 38 39 40 41 42 43 0 0 0 0 0 0 0 44 45 46 47 48 49 50 51 52 53 54 0 55 56 57 58 59 60 61 62 63 64 65 66 67 0 0 0 0 0 68 69 70 71 72 73 74 75 76 77 78 79 80 0 0 0 0 0 81 82 83 84 85 86 87 88 89 90 91 92 0 93 94 95 96 97 98 9910010110210310410510610710810911011111211311411511611711811912012112212312412512612712812913…	TAGCAAAGAGAGACGCGTGGCAGATAACGCTCGCCAGCCTTGAGGAATATCATACGGGAGCATTCGAGAACCTCCCAGGCTCGTTGTGCGTCGTCCTCGTCATCTTCGTTGTTGTCATCGACTTGGCCTTCTTCAATCTCGTCGTCGCCGTCGCTCACGTCACTTGAATCTGGATGATCGGAATTTGCCGCATCGGCATCCTGCTTGGAAAGAATTTCTGCAGCACCG***TTACCGTTTCTCCCGAGTGATTCCTTTTCGA*GACTTTTCGAGACGGTGCGTTC*GCAGGGCGAGCGGCTATGTTCAGGCGTCCCAAGCAACCCGTGTCCCTCTCGGGTGTCCGTGGCAAACTCGTCCAACTTGTCCTTGCCAGTCTGTGCGGACGATAGCGGCATTG…
1	103949	104497	7.05045	1	29 30 31 32 33 34 35 36 37 38 39 40 41 42 43 44 45 0 0 0 0 0 0 0 0 0 0 46 47 48 49 50 51 52 0 53 54 55 56 0 0 0 0 57 58 59 60 61 62 63 64 65 66 67 68 69 70 71 72 73 74 75 76 77 78 79 80 81 82 83 84 85 86 87 88 89 90 91 92 93 94 95 0 96 97 98 99100 0 0101102103104105106107108109110111112113114115116117118119120121122123124125126127128129130131132133 013413513613713813914014114214314414514614714814…	GAGTCGTGCGCTATCGAGAGGTATATTTTCCGAGTCGTTTAAAGCG*********CGAGTGGTTCGCAGACTACGCTCGTTGGCATGAGGCGGTGATCGAATGCACTTATGATCGTTTGGCTGGCGAATGGCGCTTTTTGCGCCCGCGTCTCGACAAAGAGTCACCGAACTACGCCTCCGTAGTCATTGATTGTTTGGAGGCGATTGCGGAAAATGTGACGCGGGCAGAGCTGCTTGAACGTGTTTGCGGCCTAGAGGAGGCACGGCAGCGGTGCAGGGCACTACTGCAGACCAAGACAGCTACAGGAAATGCCCTGCAGC***CTGGCGACCTTTTCGACGAGAGCGATTGGGAGTATCTGCGGACGACTCCGATCTCGCTGTTGCCACCGCCGCGAG…
1	104713	105225	5.13629	2	13 14 0 0 15 16 17 18 19 20 21 22 23 24 0 0 0 25 26 27 28 29 30 31 32 33 34 35 36 37 38 39 40 41 42 43 44 45 46 47 48 49 50 51 52 53 54 55 56 57 58 59 60 61 62 63 64 65 66 67 68 69 70 71 72 73 74 75 76 77 78 79 80 81 82 83 84 85 86 87 88 89 90 91 92 93 94 95 96 97 98 99100101102103104105106107108109110111112113114115116117118119120121122123124125126127128129130131132133134135136137138139140141142…	CTTCGCT*GGCAGTATGCCGGTGACGCTGTCAAGACGCCATTTCTCAATGGTACGTGACTGCGACTACCTGCTCCTGGAG*AAATCGGACGGCGTTCGCTATCTACTCTTTGCTACAGAGCTGGGCGTTCTGCTGGTGGATCGACGTCTCGACCTATTTGCTGTGACG***CCATATCCGGTGCTTATGATGCCTGACGGCTCTCTGCACCAAGACACACTTCTTGATGGTGAGTTGGTCTACAACGAGTGCATCGAGCGCTTCGAGTACCTCGCCTACGACGTGATCGCTATCCAGGGCGACACCGGCATCGCCTACCAGTCCTACCGCGTCCGCCTGGATGCTATCGAGCGGTACGTGACGGGGCCGCGTGCCCTGCACCCCGCTACTGCGGGCTGT…
1	105262	105789	5.59747	20	47 48 49 50 51 52 53 54 55 56 57 58 59 60 61 62 63 64 65 66 67 68 0 0 0 0 0 0 69 70 71 72 73 74 75 76 77 78 79 80 81 82 83 84 85 86 87 88 89 90 91 92 93 94 95 96 0 97 98 99100101102103104105106107108109110111112113114115116117 0118119120 0 0 0121122123124125126127128129130131132133134135136137138139140141142143144145146147148149150151152153154155156157158159160161162163164165166167168169170171172…	CGAGCGCGAAGCATCAGTGCATACAGGTCGATGGACAGATGCTGACGCACCCGTAAATATTCGCGAGCAAAGCGTCCGTGCATACACGCAGGTCGCTCGGGAGCAACGGTCACCAGTGGCATACACCTCCAGAG*ACTGTATGCTAGATTTTTCCAGCA***GGTTCTACGGAT***CCAGGGCCCAGAATATCCACGCCAAAGTATTTC**CGAATCTGTTGATCCACCGCGGACAATACGAGGTGGTCCTGATCGTCCATGACGCAGCGGGATTCGGCGCCAGCGGGTCGTGTTGCACTTCGTTCGTCTGTTGCCGGTACCGCTGCCAGCTGCTCCCGGCTACGGGTCCAGCCTCGCGCACTGCAGGCCCAGTAGCCTGCTGTGC********TTCT…
1	105769	106290	6.70646	2	13 14 15 16 17 18 0 0 0 0 0 0 0 0 0 19 20 21 22 23 24 25 26 27 28 29 30 31 32 33 34 35 0 0 0 36 37 38 39 40 41 42 43 44 45 46 47 48 49 50 51 52 53 54 55 56 57 58 59 60 61 62 63 0 0 64 65 66 67 68 69 70 71 72 73 74 75 76 77 78 79 80 81 82 83 84 85 86 87 88 89 90 91 92 93 94 95 96 97 98 99100101102103104105106107108109110111112113114115116117118119120121122123124125126127128129130131132133134135136…	CTGGATTCCGCGTCGTTCAGAAATGCGACGCTCGAGCACGTGCCTGTACACTTGCAACATGCACTTCCATCGATAACGA*CCTCTGC********GAGGC**AGCTGCGAGGGACATTCCTGAAGCCATCCGACGAGCCTGGTG**GCACCGCGCTCGCCACGTAAGCGCAACACCGAATATCATGTTGTTGCA*****TGCGTACGGATACCTGGCAGAGAA***TCCAACCTGCGCATTCCCTCTCAAGGGGCGTTTTGCTGCAGGAATCGTACTCGTAGCTCAGCGCAGTGGGCACCGGTTCGCAGCGAATTGGCCATTTGTAAGATGTCAGCTCAGCTAATCTCATATGCAAACATAGTATCGAGAACAAGCTAATGGTGTACTGCCCAGAGCAC…
1	106346	106854	6.24959	2	21 22 23 24 25 26 0 0 27 28 29 30 31 32 33 34 35 36 37 38 39 40 41 42 43 44 45 46 47 48 49 50 51 52 53 54 55 0 0 0 0 0 56 57 58 59 60 61 62 0 0 0 0 63 64 0 0 0 0 65 66 67 68 69 70 71 72 0 0 73 74 75 76 77 78 79 80 81 82 83 84 85 86 87 88 89 90 91 92 93 0 94 95 96 97 98 991001011021031041051061071081091101111121131141151161171181191201211221231241251261271281291301311321331341351361371381391401411…	CAGCGCGATTCAGCGCTGCATGGATGGCTTGCCGCGAGCCCCAGCCAGCCGGGATTCGGGGATCGATTGTCCTGTGGGATGCGTTCCTTGAGAGCCATTTCGGCATTGTTCCGAAAATGCCACGGGGATAGACGGCGGCTTTGGTTTGGAGCGTACTGCAAAAATAAATCCATGATCAGGCTTTGCTGCTCCC****TGACTGTCGCGCCATGCGATGTAACTCATACGGAAGCTGGGCTTGATTGCCGCTGCGAGCACGCGCGCATGCGCAAGACATGCTCGCGAGCGCGATACGCACCCTTGCTGCGCGACGCACTACAAGCAGATCCACAACGCTTCATTTCCCAGTACAGACCCGCAAATTTGTCAAGTCCTATATCGAGTTCTATTTGGACAAC…
1	107092	107677	5.86825	6	20 21 22 0 0 23 24 25 26 27 28 29 30 31 32 33 34 35 36 37 38 39 40 41 42 43 44 45 46 47 48 49 50 51 52 53 54 55 56 57 58 59 60 61 62 63 64 65 66 67 68 69 70 71 72 73 74 75 76 77 78 79 80 81 82 83 84 85 86 87 88 89 90 91 92 93 94 95 96 97 98 99100 0101102103104105106107108109110111112113114115116 0 0117118119120 0 0 0 0 0 0121122123124125126127128129130131132133134135136137138139140141142143144145…	CGATCACT*TCTGCGCTGTGCACAGGCTCCGGGAGACGCGAGTCGACAGACGCC***AACGTGAGCGTCTCTGCT*TCGGCACACGAGATAGTTTCGGAGTCCAGAACCAGCTCTTGGCCGTTTTTGCTACGTAGCACTACGCGCATCTGAGCCGGTGGCACGCCGGTCCATGCGTAAAGTCGCTCAACAAAGCGTTTCAAGGTGATATCGGCGGGGAAGCCGGTGTCATCCAAAGGATTCAGCACTCGATCGCCGTACGTAATGTACCAGTGCACTCTGCTGCTGTGCCCCATACTGCCT**GTAGTGAGAGGCCAGCCCGAGAGCCCGTCGCTCGCTGCG**AGCGT*GCCGCCTC************TTCCAGCGTCGTGGTCTGCGCTAGCAAGC…
1	107759	108286	5.71693	15	37 38 39 40 41 42 43 44 45 46 47 48 49 50 51 52 53 54 55 56 57 58 59 60 61 62 63 64 65 66 67 68 69 70 71 72 73 74 75 76 77 78 79 80 81 82 83 84 85 86 87 88 89 90 91 92 93 94 95 96 97 98 99100101102103104105106107108109110111112113114115 0 0 0 0116117118119120121122123 0 0 0 0 0 012412512612712812913013113213313413513613713813914014114214314414514614714814915015115215315415515615715815916016116216…	CGGACCTCGTATCGATGCCGCGCGGGCGAAGCGTCTGTAAAGTGC*CGCCATCATATCCAGCCACTTTATCCGAAAACGTATCCGACCGCTTTCCAAACAACACTCTCTGCATCGAAG**GCGTCGGTTAGATTTCCAGAGGAATCCCGTCTGTATCCGTTTTCGTCGTTGCCGCACTGTCGATTGGATGCTCAGCGTCGTCTGTGCACACTTGGACTCGTTCTGGACGCACAAAGAGCCCGTGATTCGCAGTGCATTCAAAGTAGCGCGTGCCGTCTGG*TGCAGTGCCATCGTTCT*TTCCGTTCGGTTCATCGAGAATGACGCCGATCCAAGTGTCATCACCAGCGATCGTCAGTGCGGGAACAGGTCCCACATAGGCAATGTGGC***CTTTGCG…
1	108835	109293	6.70695	15	50 51 52 53 54 55 56 57 58 59 60 61 62 63 64 65 66 0 67 68 69 70 71 72 73 74 75 76 77 78 79 80 81 82 83 84 85 86 87 88 89 90 91 92 93 94 95 96 97 98 99100101102103104105106107108109110111112 0 0 0 0 0 0 0 0 0 0 0 0 0113114115116117118119120121122123124125126127128129130131132133134135136137138139 0 0 0 01401411421431441451461471481491501511521531541551561571581591601611621631641651661671681691701…	GCTG******ATGCGAACGCTCTT*TGGCGAG****CGTACAAGAAATCGCTTTAGTTTGTCGACGGTTTTCGACGTACATTGGCGC******AAAACCTGCATTCGCCGCCCTCTTTACCGAGTCATACAGGAAAACGGCCTGCAAGTTCTGT*CATTTTGTTTAACCTCGTGCCGCTGGACAT*GCAGTAGCAT******ACAAATCCTGCATTTTGCTCTGTCGGCCAGTGCCTACACCTGATGCAAGCATCGATTCCGTACGATTTGCATCGATAATTTCAGAACGATCTAGATGCAT*********TACGAGCACGAGCGCAT**GCTAAAACAGGTAGAGAATCAGAGAGTGCAAGAGAGATGGATGCACGAAATGGACTACAATATGATGAC…
1	109450	110001	6.62	19	17 18 19 20 21 22 23 24 25 26 27 28 29 30 31 32 33 34 35 36 37 38 39 0 0 0 0 0 0 0 0 0 0 0 0 0 40 41 42 43 44 45 46 47 48 49 50 51 52 53 54 55 56 57 58 59 60 61 62 63 64 65 66 67 68 69 70 71 72 73 0 0 0 74 75 76 77 78 79 80 81 82 83 84 85 86 87 88 89 90 91 92 93 94 95 96 97 98 99100101102103104105106107108109110111112113114115116117118119120121122123124125126127128129130131132133134135136 0137138…	CAAA*GGAATTTT*GGAATCTGCTGTGCTTGCGTTTTGGACGAGAAAGATTTCCTGAAGAGAGCGCTCTGGAGCAGAGCAGACGCCCACATCGGTACCCGAGCGCTCCAGCCTCGTCAAGCGCCTAGTCATCTGGTCTCTATGGGTCCTATCAGGGACCGTGATATGAC**CGTAGGCAATCGTATAGAATCGTTCATGGCCTGCGCAGTGAGGAACGGCTGGTCCCTGCGAGCATTGAAACAGCATTGGGCATCGT*TGCGAAGCGCATTTGCGGAGCTCATTCGAG**CGTTCTCGGTTACGGGGAGCAAATGAAAAGCGGCTTTCACGGACCATGGAGACAATCGGAATATCCGTTTGCAAGCATGTTGTGAA**AAAATTGCCAGAGTCGAGCAG…
1	110353	110876	5.55012	12	21 22 23 24 25 26 27 28 29 30 31 32 33 34 35 36 37 38 39 40 41 42 43 44 45 46 47 48 49 50 51 52 53 54 55 0 0 0 0 56 57 58 59 60 61 62 63 64 65 66 67 68 69 70 71 72 73 74 75 76 77 78 79 80 81 82 83 84 85 86 87 88 89 90 91 92 93 94 95 96 97 98 99100101102103104105106107108109110111 0 0 0112113114115116117118119120121122123124125126127128129130131132133134135136 0 0 0 0 0 0 0 0 0 0137138139140141142…	AACCGCAGAACGGGCAGGATCGTTCAATACCTCATCCGTCGTCGAAGCACAAGTCGTGACCCATCGTTCCCAGATGACTCTGTCCTGATCATAGAAAACGTCGCTTTCCACCAGAAA**ACAGGGGTCAAGCAGCAGGCATCTGGGACTAGCATTGAGCTGG***TCTGCCTGCCAGCTTATTATCTGCGGTACAATCGAGTCGAGA**GCGTACTGGACGTTGTTCAAACGCCAGTTTTACGCGCAAGG*****CCCAATTGACGAGTCGTTCGCAGACGCGACTCTGATAGATGCAGCGTACCAGCGAG**CATC******GAATAGAGTCTAACTCGAGAGAGTATCGCTCG**TCTGCTCTCGG******CTTGACGCATCTCGTCGACCAACTC…
1	111315	111818	6.09311	15	39 40 41 42 43 44 45 46 47 48 49 50 51 52 53 0 54 55 56 57 58 59 60 61 62 63 64 65 66 0 67 68 0 0 0 0 0 0 69 70 71 72 73 74 75 76 77 78 79 80 81 0 0 0 0 0 82 83 84 85 86 87 88 89 90 91 92 93 94 95 96 97 98 99100101102103104105106107108109110111112113114115116117118119120121122123124125126127128129130131132133134135 0136137 0 0138139140141142143144145146 0147148149150151152153154155156157158159160…	CTGGAGCTGCCGCTGGCTCTCTTCTGGAATGCATTCTGGCTTGCGCCGAGCTCAGTCACGACGGTTCTATTCGAGACTCGCAGTCCAACGACTGCGGTGCCGCGTTGTCTAGCGTTGGGCGATGTCGGTCATTTGCTTGTCGCTGGTTTGCCCGAAGCCGTGCCGAATCGCTACGAGAAGCCTCATGGAGACCGGCCAAGTGGCCTCAAAGCGAACTGGTTCTAAAGCGGATCCAGGAACATGATGGCGCTGACAGCGTTCGCCTAGGTA***CCAAGGGCACGCGCTACGGCGGCATTATACTCATCGCATCGATCTCGTGAATACCTGTACAGGCACGCCAATTTGTTTTTGTTGGCTTTTTCCGCTGGTAGTGAACGATAGGAATCT*GTGCAGAA…
1	111774	112325	5.86525	6	20 21 22 23 24 25 26 27 28 29 30 31 32 0 33 34 35 36 37 38 39 40 41 42 43 44 45 46 47 48 49 50 0 51 52 53 54 55 56 57 58 59 60 61 62 63 64 65 66 67 68 69 70 71 72 73 74 75 76 77 78 79 80 81 82 83 84 85 86 87 88 89 90 91 92 93 94 95 96 97 98 99100101102103104105106107108109110111112113114115116117118119120121122123124125126127128129130131132133134135136137138139140141142143144145146147148149150151…	CGAAG*****GCGACCGTTCATCGCCTGCGTGTACACGTCACCGATGGGTCGGGCTCA**************GGAGACTGCTCGG*******TACATAGCAAGGGAACTGGA*CTT*********GCCTCTCCAGATCGAGACCTGGACCCAGGAACTGGTGACCTGGCGAGCGAGTGCTTCGAACGCGGGC*GCCTCAGACACAGCGCCTGCTGCTGG*GCAAGGCGGGCGGGCGCTCTGGGATATGGATGCTGCTTTGGTGCGTAGCCGCTGTCGCAGTACGACCGGAGCGCTACCGGACCACGAGAGCCAATGGAAACTCGTTCCTGGACTCGAC****GATAAGATCAGGTCCGACT**TTCAGGCGCTTGTAATGAATAGCGATGCGTTTCTTG…
1	113184	113543	9.00124	11	14 15 16 17 18 19 20 21 22 23 24 25 26 27 28 29 30 31 32 33 34 35 36 37 38 39 40 41 42 43 44 45 46 47 48 49 50 51 52 53 54 55 56 57 58 59 60 61 62 63 64 65 66 67 68 69 70 71 72 73 74 75 76 77 78 79 80 81 82 83 84 85 86 87 88 89 90 91 92 93 94 95 96 97 98 99100101102103104105106107108 0 0 0 0 0 0109110111112113114115116 0 0 0 0 0 0 0 0117118119120121122123124125126127128129130131132133134135136137…	CTCGTCTCTTCCGTTGGCA*****TATACGAGGGTCTTAGATACAGACCTGAATCGT******CGCAACGATCGCC***TGCAGTGGAGCG*TGCACCACCGGTTCGCACAAAGGGAGCGCAGCTGGTTGGAAACCTCTCGACTCGTTCTCTAGCCTGGATATTCCATACGGGACTCGTATCATCATGAACAGCATCTAGTTGCGCAAATCCTCTATCGCATGAAACAGCGTGTACCTGCGCGTGCAGCAGAGAGCATGCTCG*****TGGA**************GGGCATCACCCGAAGACGACCCTGATCGTAGGGTACGGTACCGGGCGTTATATCAGAGGATGGCCTCGGGAAGACTTCTAGACTCGTCAGCGGCACGTACCAAACGAT
1	113857	114217	12.424	11	14 15 16 17 18 19 20 21 22 23 24 25 26 27 28 29 30 31 32 33 34 35 36 37 38 39 40 41 42 43 44 45 0 46 47 48 49 50 51 52 53 54 55 56 57 58 59 60 61 62 63 64 65 66 67 68 69 70 0 0 71 72 73 74 75 76 77 78 79 80 81 82 0 83 84 85 86 87 88 89 90 91 92 93 94 95 96 97 98 99100101102103104105106 0 0 0 0107108109110111112113 0 0114115116117118119120121122123124125126127128129130131132133134 0135136137138139…	CTGGAAAATATCCTGGTTGGGATGCGCTTTCGAGTTCGAGTCTCGTCAATGGT*GCGCTAAAATGATGCATCTGATTGATCTGGAACAAGGATCTGTTCCTGCTGTTCCTGCTGTTCCTGCTGTTCCTGCTGTTCCTGCATTGTGATTCTTCCTTCATTTTTTAGATGAATGGCCGCTGCACTGGAACCGCAGCAATGAGGGCTTGCGGATTCATTGGTAGTTTCAGGATATTTGGGGGTTTTTTACGATGTGGCTTGTTCGACGCTTCGCCGCTGGAATGCGTCAGCCTACTGGAATAAAGAGGATTCGCGACGCCCTCAAACAAGGTTTCG*TGAAATAATCCATACCATGATCCAACGCA
1	115079	115663	5.8176	5	21 22 23 24 25 26 27 28 29 30 31 32 33 0 34 35 36 37 38 39 40 41 42 43 44 45 46 47 48 49 50 51 52 53 54 55 56 57 58 59 60 61 62 63 64 65 66 67 68 69 70 71 72 73 74 75 76 77 78 79 80 81 82 83 84 85 86 87 88 89 90 91 92 93 94 95 96 97 98 99100101102103104105106 0 01071081091101111121131141151161171181191201211221231241251261271281291301311321331341351361371381391401411421431441451461471481491501511…	GCAGCATGTACGCTACGGTGTAGAAGCCGCAGGTCGTTGCGAGCGCTTCAATTGGAAACCCGCGATACTCCAAAATACCGTTCTCACCGTCAATAAAAGTGATTGCAGAG******CGACAGCAGGCCGTGCTTGTATAGCCAGGGTCATAGAGCCAGACCTCACGCGGGGCCAGTCGAGGCGCCGCAGACGCCTTTCGCTGCAAGGCCGTCTGGAGAGCGCGCCCCACGGCAGCTGCC**GACACAGCAGCCGCTCGTCCGGCCTCGGCATCACCAGGCTCTACTGGAATGGTGATAGTTACCTCATCCGCACGCGACGTCTCTTTCTGGGATACCATCCGTGGAAGCCAGTGGCACCGCGGGTGAAAAACGATGCTC*AGCGCGGCTTGGATAAAGA…
1	115681	116249	7.30532	17	31 32 33 34 35 36 37 38 39 40 41 42 43 44 45 46 47 48 49 50 51 52 53 54 55 56 57 58 59 60 61 62 63 64 65 66 67 68 69 70 71 72 73 74 75 76 77 78 79 80 81 82 83 84 85 86 87 88 89 90 91 92 93 94 95 96 97 98 99100101102103104105106107108109110111112113114115116117118119120121122123124125126127128129130131132133134135136137138139140141 0 0 0 0 0142143144145146147148149150151152153154155156157158159160…	GCAGCTGCCAAACAGGTCAGGACATCGGAACCTGCTGAAGTCAGGTGACGCATCGCTGCAGTGGAGCAGTTCAGTTCATGATCTGCATGCAG******TACAAAGATG*ACATCCAGGGTTTCGGCGAAAACTGCCGATGCATGACGTTGCTCAGGCCAGAGTGTGCCTTCGGGGTCAGCAGCGTGCAGGAAGGCTCGCGCGAACCCGTCAGGGGCAAAGGCATCCAGAGGATGCTC******************CCGCAGGTGCTGTGTGCTCTTCGGAAAGCGCACAGGGCAACCACGCATGTGACGGAAAACCGCTGCAGCGATACTGGTGAGTGACGAAATGCATTCCTGTGCGATACGTTGACGTTCAGCGCGAGTGCGATACACCAACCGCAA…
1	116242	116745	6.54531	14	100101102103104105106107108109110111112113114115116117118119120121122123124125126127128129130131132133134135136137138139140141142143144145146147148149150151152153154155156157158159160161162163164165166167168169170171172173174175176177178179180181182183184185186187188189190191192193194195196197198199200201202203204205206207208209210211212213214215216217218219220221222223224225226227228229230231232…	GCGTTCAGCATCCGTT****GCGTCCCGTTCGAGCATCTCCATCCAGTGCGCAAGCCAGCCAACAGTGCGCGCAATGGCAAACAGCACTGTAAAGAAAACACTCGGAAAACCCATCGCGCGATACAAAACCCCTGAGTAAAAGTCAACGTTAGGATAGAGTTTCCGTTCCGTAAAGTAGGGGTCTTCCAGTGCTCG**********CTTCTCCAGCGTCTGAGCAATGATCAGCAGCGGGTCTGATGCGCCGTTCGCAGTCGTCGGTCCGTTTGCAGTACGACCTTCCGTGGACGCCTCCCGCAACACTTGTTGTGCTAGCGTTCGCAAAATTTTTGCCCGTGGAT***CATAGCTCCGATAAACGCGATGACCAAATCCCATGAGCTTCCGTTCC***…
1	116794	117339	5.74427	4	6 7 8 0 0 0 9 10 11 12 13 14 15 16 17 18 0 19 20 21 22 23 24 0 0 25 26 27 28 29 30 31 32 33 34 35 36 37 38 39 40 41 42 43 44 45 46 47 48 49 50 51 52 53 54 55 56 57 58 59 60 61 62 63 64 65 0 0 0 0 0 66 67 68 69 70 71 72 73 74 75 76 77 78 79 80 81 82 83 0 0 84 85 86 87 88 89 90 91 92 93 94 95 96 97 98 99100101102103104105106107108109110111112113114115116117118 0 0 0 01191201211221231241251261271281…	GAGTGGCGTCAAGGCTCGCTCGTATGCACCCAGGAAACCAGGAAGCTAGACGGCATCAACGATAGCTTCCAATTCGCTATGGAAGACGCCTTGGTGGTGCAGCGT*******ACCGTATAGGAGCGGGCACTTATCGCCGTGACGCCTTGAACGGAACATTGC*****GCTTTCGAGTCGTGTTCGAGATACAAACACTTGTTACGGGACCGAGGGCGCAGTACAGGCCGGTCAAGGCCTGCGTTGGCTTGCATGCCGCTGAGTCGGTTGGGGT*CTAGGCAGCACGCGGTACCT*TGCACGCGT*************CGTTTACGAACGACATGAGGAACGAATCCA***GTACGGGTCAGGGCACGGATCCGTCAGCTATATGGACAGATTGCGAGC…
1	117433	118016	6.1527	1	27 28 29 30 31 32 33 34 35 36 37 38 39 40 41 42 43 44 45 0 0 0 0 0 0 46 47 48 49 50 51 52 53 54 0 0 0 0 0 0 0 0 0 0 0 0 55 0 0 0 0 0 0 0 0 56 57 58 59 0 0 60 61 62 63 64 65 66 67 68 69 70 71 72 73 74 75 76 77 78 79 80 81 82 83 84 85 86 87 88 89 90 91 92 93 94 95 96 97 98 99100101102103104105106107108 0 0 010911011111211311411511611711811912012112212312412512612712812913013113213313413513613713813…	GTGAAA*****GCTTTCGAGAAAGCGTCCGGGCGTCGTATTCCGTACAAAATTGTTGCGCGAAGACCAGGCGATGCTGCTGTTGTCTACGC**************GGATCCGAGCTTTGCCAAAACATTCCTCGGTTGGGAAGCCAAGCTCGGTATCGATGAAATGTGTGCGTCCACGTGGAAATGGCAGAGCGAGAACCCTCATGGATACCGGAAAGAAGGGTCAGACTAGAGCGCCAGCAGCAGCGTTAGCAGTAGCAGCAGGAACTTCATCGTCGTGCGGTCTGTCGTTGCTAGGCCGAGCGGGGTGCCCTCGAGTGAGGACGTCGATGTGCCTCCTAGCCATGTTCTGGTCAGCACAGCAGGCTCTCGTCGACCAGGCAACTTTGCGGCTTTGAG…
1	118490	119081	5.1453	6	21 22 23 0 0 0 0 0 0 0 24 25 26 27 28 29 30 31 32 33 34 35 36 37 38 39 40 41 42 43 44 45 46 47 48 49 50 51 52 53 54 55 56 57 58 59 60 61 62 63 64 65 66 67 68 69 70 71 72 73 0 74 75 76 77 78 79 80 81 82 83 84 85 86 87 88 89 90 91 92 93 94 95 96 97 98 99100101102103104105106107108109110111112113114115116117118119120121122123124125126127128129130131132133134 0 0 0 0 0 0135136137138139140141142143144…	GAATGTGCGGCCACGAGCGCAGCTGGCGCGGTTCGCGACGATGTGCGCGCAGGCACCGGTGCAGCCCGGGGATC***CCGAGACGCGTCTCAGCATCGCTCGCGCGGGGACGTGTCGGCTTTCTGGTACACCGGCACGTATACGCCCTCGCCGACGAGCTCATCCTCACCACCACCACTACTACTATCATCATCATAGTCGTCGTAATCTTCTATGGATCATACGAAAAGGATATTGGTAACTGGAGGGGCAGGTTATATTGGAAGTCATACGGTCGTAGAGCTCCTTGAATC*GGGTTACGATGTGGTTGTCCTGGATAACCTGAGCAACTCGAGTGAGGAGGCGCTGCG*CAGGGTACGGGAGCTCACCGGGGCCAGTGAGCAGCGGCTGCAGTTTC…
1	119107	119613	6.22657	3	54 55 56 57 58 59 60 61 62 63 64 65 66 67 68 69 70 71 72 73 74 75 76 77 0 0 78 79 80 81 82 83 84 85 86 0 87 88 89 0 0 0 0 0 0 0 0 0 90 91 92 93 0 0 0 94 95 96 97 98 99100101102103104105106107108109110111112113114115116117118119120121122123124125126127128129130 0131132133134135136137138139140141142143144145 0 0 0 0 0 0 0 01461471481491501511521531541551561571581591601611621631641651661671681691701…	TACACTGATTAGATGGACATGAAGCTTACCGCAACTGAATGCTGTTCCACTGGATAAGCCGCTGCTGCGCTCGCCCTACGAGGCATGCATGCCTTTGCGAAGCCTTTGAGGGCGCCGGCTCCAGACGCAGCTCACTCGCTGCAGAACGCAAGACTCGACGTCATCGTCATCGTCGATCAGGACGCTGATCGGTTACA******CAAGCTAGCCTGCCTTGAGCCCGGAATGACAAGCTGGAG***GAAATGAGC******GATCCGGGCAACGCCTGAGCGCTGGGAGCGCACCCTCTGCCTCGTTATCCAGAGCGACTCGTAT********TCCGTTCGAGCGGCACGCTCTGCGCTGCGCATCGACAAGCATCAGT***GTGTGGAAACAC*GCAGG…
1	119600	120187	6.4314	1	23 24 25 26 27 28 29 0 0 30 31 32 33 34 35 36 37 38 39 40 41 42 43 44 45 46 47 48 49 50 51 52 0 0 53 0 0 54 55 56 57 58 0 0 0 0 0 0 0 0 0 59 60 61 62 63 64 65 66 67 68 69 70 71 0 0 0 0 72 73 74 75 76 77 78 79 0 80 81 82 83 84 85 86 87 88 89 90 91 0 0 0 0 0 0 0 0 92 93 94 95 96 97 98 99100101102103104105106107108109 0110111112113114115116117118119120121122123124125126127128129130131132133134135136…	GCCAATGCCAGGGAGGTAGCTTCGCTT*CGAGTGCAGGCTGCAGCGTCGCGGCGGCAGCATCGAGCGCTACAAGCGGAACACTGCGCACGGGACGGCGGATCATCGGATCGTTCGCAGGCGCATGATAACCCATGGCATCGCTGGGTTCGCTTTGCGAGCATTGCGCCAATAGCGCAAGTGGGATTTTGTTC***GAAT*******GGTAGGTAGTCATGTCTGCCGGCCTCTAGGTGCAGAATGGTGTTTCGCATTTACGTTTTCGTTTCTCGGCGGGCTGGCGAGTGCGCTCCCATGAGCGGCGATGGCTCCGTGGCGATCTCGGCAGCTGGCAAGAACGT*CGCGGCTCTTTGCCACCTCAGCATACGCTCTTCCATGATTCGACGGACTTGGTTG…
1	120962	121553	5.76298	1	25 26 27 28 29 30 31 32 33 34 35 0 0 36 37 38 39 40 41 42 43 44 45 46 0 0 0 0 0 0 0 0 0 47 48 49 50 0 0 51 52 53 54 55 0 0 0 0 0 0 0 0 0 0 0 0 0 0 0 56 57 0 0 0 0 0 0 0 0 0 58 59 60 61 62 63 64 65 66 67 68 69 70 71 0 72 73 74 75 76 77 78 79 80 81 82 83 84 85 86 87 88 89 90 91 92 93 94 95 96 97 98 99100101102103104105106107108109110111112113114115116117118119120121122123124125126127128129130131132…	CTGTGACGGTGCCTCGCTCTCGATCAAAAGCCGGTCGTAAGCGCGGTAGCTTGTCGGCTTGGAGACGCCACGGCTCCTCATCTCGTGCAATCGAT****GCGCTGTCTGCTGAATTCAGCGGGACAGGGACGACTTCTTCGGCCATGG**AACCCGATTCCCAGCCCATTTGGGCGCGTCTGTAACTTTCCAACGTGTACGCGTCCTGTTCCT*CCCTGGTGATTGAATGATGGACAGCGCAGGCATCTGCATACCATCCCATAGGGCGCGCAGGTTTCCCTGCCGGTGATGCATCCAGTAAACCGTCTCGCATGATACTGTCAACGAGTTGAGCATCGAAGAGGCGCAGGCCACCGATGCGGACGCGGTGAACGCCCTCAGGCCCACCAGAGCCGCCA…
1	121571	122119	6.15576	4	2 3 4 5 6 7 8 9 0 0 0 0 0 0 0 0 0 0 0 10 11 12 13 14 15 16 17 0 18 19 20 21 22 23 24 25 26 27 28 29 30 31 32 33 34 35 36 37 38 39 40 41 42 43 44 45 46 47 48 49 50 51 52 53 54 55 56 57 58 59 60 61 62 63 64 65 66 67 68 69 70 71 72 73 74 75 76 77 78 79 80 81 82 83 84 85 86 87 88 89 90 91 92 93 94 95 96 97 98 99100101102103104105106107108109110111112113114115116117118119120121122123124125126127128129…	TTCTGAGCTCCGGGCCGCGGTATTCACGTCCGCCTTGGCCCTCTAAGCCAGT*CGCCGAATGAGAAGCGCAGTAGCGCCGCCGCCGCCAT***TGCAGATGGCAGCAACGCCGTATTCCCATTGGTGCTCCTCTAGAACAGATAACAGCGTGACAACAATGC*********GCGC*******TC********CACTGCAACC**GAGAGGATGACCCAACGATACCGCACCACCTCGCATGTTCAGGCGTTCGGAACG*******AATCCGAGGCAGCTCCCGGATCGCTGCCAGAGGCACCACACTGAATGCCTCGTTGATTTCCCAGCAATCAACATTTGCCATGTCGCTAGCATCAAGTCCATAGCGAGTCGAGAAGAGCTTGCGAATCGCGGTCA…
1	122500	123089	6.86731	3	12 13 14 15 16 17 18 19 20 21 22 23 24 25 26 27 28 29 30 31 32 33 34 35 36 37 38 39 40 41 42 43 44 45 46 47 48 49 50 51 52 53 54 55 56 57 58 59 60 61 62 63 64 65 66 67 68 69 70 71 72 73 74 75 76 0 77 78 79 80 81 82 83 84 85 86 87 88 89 90 91 92 93 94 95 96 97 98 99100101102103104105106107108109110111112113114115116117118119120121122123124125126 0 0 0 0 0 012712812913013113213313413513613713813914…	TCGTTAGGAAACGATGG*ATACAGAGCGTTGTCGTCTGGGTTGATGCCCAAAGCGCCACGATCAGCGTCGCTTCGGGAACCTG*******ATTGCACCCTAGCGCGAGAATACTTCTCCGATATGGTACGGGGCG****GCAAACCTACCATCGCTATGCCCCAGGGATGTGATGGACGCACGCTCGATAATGAATGACGTTGCTCGGTTGAGACTAGCCTCTACGCTCCGCCGACGCCAACGAATGAAAGCGTATTCGATAGCAACGCCACCGGAGCAGAAGACCTGCTGCTGGGGAATTCAATTGGTTTCCGTGCAGCAGCGATCGCAGCCGGAACTCGAAAAGGCAGCGAGGTCTCAGGGGAATACGAGTCCGGCGTTCAAGTGGATCGCGAAGCA…
1	123555	124079	5.16717	4	7 8 9 10 11 12 13 14 15 16 17 18 19 0 0 0 0 0 0 0 0 0 0 0 0 20 21 22 23 24 25 26 27 28 29 30 31 32 33 34 35 36 37 38 39 40 41 42 43 44 45 46 47 48 49 50 51 52 53 54 55 56 57 58 59 60 61 62 63 64 65 66 67 68 69 70 71 72 73 74 75 76 77 78 79 80 81 82 83 84 85 86 87 88 89 90 91 92 93 94 95 96 97 98 99 0 0 0100101102103104105106107108109110111112113114115116 0 0 0 0 0117118119120 01211221231241251261…	AGCGCGACTGATGTATGAGAGCGTACGCGTCTGGTAGTACGTC*AGCGTCTG*****AATAGGTTATGCGCATGGTGTTCACAGGGGGAACGTCGGACAGCGCTGGGGCCCTCCAACGTCTCCAGTTGCACGAAAGCGACAAGCGTGCATACGTGAACTTCAATGCGTTGGACCAG***GAAACGATCGATAGCTCGGTTTGCTAATTGGTTGCCCAGGGCGCTGGACGTGCTGCGGCGTCCAGAGACTGTTCGCATGCTCCGTTGACAAGAGCG*TCCAGCGCGTGCAGGAAGCGATGGTGTACGTTTCCCATCAATGACTCTAGGACGGCATGTAGTATCACGAGCACGTCTGCACTCGGCGACTGGTTGACGGGAACAGCTTGAGATCCAGCCGGA…
1	124736	125307	5.86365	3	7 8 9 10 11 12 13 14 15 16 17 18 19 20 21 22 23 24 25 26 27 28 29 30 31 32 33 34 35 36 37 38 39 40 41 42 43 44 45 46 47 48 49 50 51 52 53 54 55 56 57 58 59 60 61 62 63 64 65 66 67 68 69 70 71 72 73 74 75 76 77 78 79 80 81 82 83 84 85 86 87 88 89 90 91 92 93 0 94 95 96 97 98 99100101102103104105106107108109110111112113114115116117118119120121122123124125126127128 0 0 0 0 0 0 0 01291301311321331341…	CCGCTGCTGGTAAGGAAGAGACAAG***CGAGCATGCCGAGAGCATCTACA*****CTTGCGGCGACTCAGTGGTACGGTGAAGCTGGAATCGCTGTGCAGACTGGATCCTTCAATACCTCATCCTCAGTCGAGGAATTCATCGTTGCTCGTCGGACCCGTACTCTCTTGTACTGGCCGTAGATGACGCCAGGCTCCATCACTTACAATCAGTCAAGGAGTATGTAGCTGACATTGGCGTTGAGCTATTCGTCGTACAAGCCTATGCTCGCTGATTCGATGTACTCGAAGGTCTTATCTCGTATCTCGAACGCCGAGTTTACACTCAATGATGAATAGACGAGTGAGTCGCACCCTTGGCGCCTTGGTTTGAAATGCATTGCG****CCGCCTTCATCA…
1	126698	127266	5.58523	1	28 29 30 31 32 33 34 35 36 37 38 39 40 41 42 43 44 45 46 47 48 49 50 0 51 52 53 54 0 0 55 56 57 58 59 60 61 62 63 64 65 66 67 68 69 70 71 72 73 74 75 76 77 78 79 80 81 82 83 84 85 86 0 0 0 0 87 88 89 90 91 92 93 94 95 96 97 98 99100101102103104105106107108109110111112113114115116117118119120121122123124125126127128129130131132133134135136137138139140141142143144145146147148149150151152153154155 0…	TGCCGCC*ATGTTTTCGAGGGCCCAGCGACCTGCGGGTCG*CCCCGAAGCAC*CGCCTGCAGACCCCGT*CGCCAAAATAGGGCATTC*******CCGTATCGCATTGCAGTGAAGCGAAAGAAATCC*CGCCATTCGAGCTCAAACAGGACCCAATAGGTTGAGATACCCTTCTTCTCTGGTCGCTCTGTTTCGTAACGACGAAGTACGGCGTACAGCTGCCGCGGTGTGACGTTCCCCAGCGCCAGGTACGGCGACCATTTCGTGGAATACTCGGTTCCAAGGAGTCCGTTGCGAGTAGCTTTGTAGCGAGCAATGGCGTCGGTTCCGAAGGTGTACGCCTGTACACGTTCCTGTGCAGCCGACTCTCCGCCCCGAAACGGACAGGCATGTCGTGGA…
1	127216	127726	5.91262	2	14 15 16 17 18 0 19 20 21 22 23 24 0 0 0 0 0 0 0 0 0 25 26 27 28 29 30 31 32 33 34 0 0 0 0 0 0 35 36 37 38 39 40 41 42 43 44 45 46 47 48 49 50 51 52 53 54 55 56 57 58 59 60 61 62 0 0 0 63 64 65 66 67 68 69 70 71 72 73 74 75 76 77 78 79 80 81 82 83 84 85 86 87 0 0 0 0 0 0 0 88 89 90 91 92 93 94 95 96 97 98 99100101102103104105106107108109110111112113114115116117118119120121122123124125126127128129…	TGCATTCGCAGCATCGTCGAGGTTCTTGCGCCCGCCGTGC*****AGATGGCGCACGACTGGTGCCGGATACTCCGG*ATAGTGCTCGTGCAGATGAAGAACTTGCGACCAATCGGTGCATGACTCCAACTCCGGTAACCATCGTCGCATATAGTGTCCTTCGG**GATCGTACATGCGGGCCTGACGGATCACATCAAAATG********ACGATCGGCACGGGGATCGAGGCCCACACCCGCAGCGTACTGCCAGTTGCCGT***AGTTCGAGCACGCGTCATAGTCGAGGAGGAGGGACTCAAAC****CACTCGGCACCAAGGCGCCAGTCTATTTCAAGGTCTTTGGTAAGAAAACTCGCCAC**GTTCTGGCGACCCCGATTCGAC****ATC…
1	127760	128298	5.72172	5	21 22 23 24 25 26 27 28 29 30 31 32 33 34 0 35 36 37 38 39 40 41 42 43 44 45 46 47 48 49 50 51 52 53 54 55 56 57 58 59 60 61 62 63 64 65 66 67 68 69 70 71 72 73 74 75 76 77 78 79 80 81 82 83 84 85 86 87 88 89 90 91 92 93 94 95 96 97 98 99 0 01001011021031041051061071081091101111121131141151161171181191201211221231241251261271281291301311321331341351361371381391401411421431441451461471481491501511…	GCTCCGTCAGTGCAACCCGAACGTGTTGCTCCTGTTCATCCATCG***************TGCACGTCTCGCTTCTCGCACAGACCCGTGCACAACACGTACTTGCTCTCTGTCCACGCG****AAACGCTG***CTATGCA*CAGGGCACGTCTGGGGTCTGCTCCTGACCAGTGCACACTATGCTTCTGCTGATGAATCCCGAAACATCACTGCACAGGAGTCTGCATCCGTAACCGACTCGCGCACACGG*CTTCGTGGTCGTTTGGATGCGTCCCCTGCTGCCGGCGATGCAACGAGACAACGCGTGTGACGACTTATCGGGACCTGGGACCGTCCTGAAAAGACGATATCCCTCTAGACTGTCTGTGTCTCACAGCGCTCGATTTTACCGCTTC…
1	128491	129087	6.26231	17	25 26 27 28 29 30 31 32 33 34 35 36 37 38 39 40 0 0 0 0 0 0 41 42 43 44 45 46 47 48 49 50 51 52 53 54 55 56 57 58 59 60 61 62 63 64 65 66 67 68 69 70 71 72 73 74 75 76 77 78 79 80 81 82 83 84 85 86 87 88 89 90 91 92 93 94 95 96 97 98 0 0 0 0 99100101102103104105106107108109110111112113114115116117118119120121122123124125126127128129130131132133134135136137138139140141142143144145 0146147148149150…	TTCAGCTTTGCTGGTTTATTGGGTGCGCATCCACTGCGGGTTTGTTTCGACCCAAACAAGCGTTTGATTCGGGAATAGCAGTTCTGGTATCTAGGAAATGTAAAGGATTTCGAGCTTGGTCGTGGACGCTGGTTTTTCGCTATCGCATGCGGCGCGAACTCGTTGCGTAAGCATCGCGTACGAGACAGAAACCCGCAAGGTGCATTGGGCGAAAAACACGACGAAAACTGCGTAGTAGAATGCACGGGTGCTCAAAAACCGGTTCGTTCGGGTAGAGGTGTACTCCAGTGACAGGCATTGAGCGAAGCAGATGCTGTAAAGTTGTGTTCTCGCGA*GCTGGTGGAACGCTCACCGGGAATGCGGAAGCAT*************GTTTCTCGATGACACT…
1	129605	130129	5.65101	3	74 75 76 77 78 79 80 81 82 83 84 85 86 87 88 89 0 0 90 91 92 93 94 95 96 97 98 99100101102103104105106107108109110111112113114115116117118119120121122123124125126 0 0127128129130131132133134135136137138139140141142143144145146147148149150151152153154155156157158159160161162163164165166 0167168169170171172173174175176177178179180181182183184185186187188189190191192193194195196197198199200201202203…	GAAGCGCCTCTCCCAAGGCCCCAGAGACGATTTGCAACTGGATA*CGAGCGTTGCGGATGAATCGTCGGGTGTTGACGGTCCGTCGGAAGCGCTCCCTGACGCTGATCACGCCAATCATCGCGAGCCTGGTGGATATCCAGGCTCTACGCAGGC****TCACGAGTACGCAACTACTCCAGATGCGGAACCGGCGCTCGTAACTATGCATCGTAGCGTTCCGCAGATACGAGCGA****AAGCAGCGGATACCAT*GAAGCTGGAAGCAGCATCCGAGCCGCATGCGCAACGGACCTCAACACAGAAACCGAGCCCGGACACCGGTGA*ACGTGAAGCCAATGCAGCAGCAGGAGCAGCAGCAGGAGCGAAACGCAAACGCCTCCGACTCGATAACGAG…
1	130206	130686	6.43092	16	135136137138139140 0 0 0 0 0 0 0 0 0 0 0141142143144145146147148149150151152153 0 0 015415515615715815916016116216316416516616716816917017117217317417517617717817918018118218318418518618718818919019119219319419519619719819920020120220320420520620720820921021121221321421521621721821922022122222322422522622722822923023123223323423523623723823924024124224324424524624724824925025125225325425525625725…	AAACAACAGGCAAAGGGACCGGTCCGCGAGGCCGCGGCGGAACTGGAGGCGTTCTTGCAGGAAACCGAAATG*****ACGCTTCCGTCTTTTGCGGACCACGACGCT*GACTCGCACTCCGGAGGCGGGGCACACTGCTCCTGGCTTGTCCGCATGGTAGAGCAAACGGCAAGTGCCAAACTCGTCGGATATGCGAGCGCCGTAATTGGATC***CCAAAACGCT****CAGAAGACTGGCCCAGGCAATGCCACGTCGGGAAGGAAACCAGCAGCGGAAGCTCA*GCGAATACCAGAGGTCGCATCACGAACGCCAGCCTCTGCGACTTTAGCAGTGGAA***GCGCAAGCTTTGGGCCAGCACGTGGAAGAACCGAAAACACCGGTACTGGGGACAA…
1	130719	131237	5.42541	2	14 15 0 16 17 18 19 20 21 22 23 24 25 26 27 28 29 30 31 32 33 34 0 0 0 35 36 37 38 39 40 0 41 42 43 44 45 46 47 48 49 50 51 52 53 54 55 0 56 57 58 59 60 61 62 63 0 0 64 65 66 67 68 69 70 71 72 73 74 0 75 76 77 78 79 80 81 82 83 84 85 86 87 88 89 90 91 92 93 0 0 94 95 96 97 98 99100101102103104105106107108109110111112113114115116117118119120121122123124125126127128129130131132133134135136137138139…	TGCCAAAACAGCGAGGAGGCGCCGCTGCGCTGCACCCATATCTCCGACAGCGTCCATCGGACTAGAAGCGAGTTCCGCTGCGACTTGTCTGGACGCCCGGGT*CGTGTGCTGCGACCAGCAGCTAGCCTTTGTTGCCTCACCTGTTCGAGGAGCGTGCTCTTGCT*CTACGGGGCCTCTGCAACTAGTTGGACGGGTACGACGACCAAGGGGTTTCGCTGGCGGCAGTGGTTCCCGGCAAAGCGCTGATGATCGCGAGTGCCGAGGGAAGCCTCGAGGCCGCTGCGTACGGCCCACCGGAGACGCTCGTCAG***ACGTCGAAAGTTTGGCCACGAGATCCAGTGCCTTATGCACGCCTTTGGGGAAGTCCGGTACTGTGCCCGC**GACGTGCTGGAA…
1	131202	131659	9.80012	15	64 65 66 67 68 69 0 0 70 71 72 73 74 75 76 77 78 79 80 81 82 83 84 85 86 87 88 89 90 91 92 93 94 95 96 97 98 99100101102103104105106107108109110111112113 0114115116117118119120121122123124125126127128129130131132133 0134135136137138139 0140141142 0143144145146147148149150151152153154155156157158159160161162 0 0163164165166167168169170171172173174175176177178179180181182183184185186187188189190191…	GAAGCATATGTGATTTGAGCACGCCATATATCAG********CAAAAGAGAAGCGTGAAAGCTTGCATCTACATCTGAATTCGATGGTGCTATCGGGTAGTATAAAAGAACCCCTGATCGGGAGCCTCGAGGTTTATGCTGATTCAGGTACGGTAAAAAAATATCCGCGGAAAA*GCGTCCAAGGATCCACTCGGAAAATACGACCTGGCATTCTAAAACTACCGAAGAACCTGTGAACGTGTATTGCAGCACTTCGACTCACAACGCCATACATAAAAGCGTGTTCGAAAACGAATCCCGCGGCAGGAACAGAGCGAGCAGTTTATTTTCTCCACATTCATCTGACACGGGCGTATGCATAGACACACTCGCCATGCACCCCGAAGTTGTCTTCACAT…
1	131955	132428	14.4591	13	84 85 86 87 88 89 90 91 92 93 94 95 96 97 98 99100101102103104105106107108109110111112113114115116117118119120121122123124125126127128129130131132133134135136137138139140141142143144145146147148149150151152153154155156157158159160161162163164165166167168169170171172173174175176177178179180181182183184185 0 0 0 018618718818919019119219319419519619719819920020120220320420520620720820921021121221321…	GCGATACATGCTTCGTTTGCCATGTGCATTATCTTTGGATACGGTCTCTGTGCGCCTTTC******CAGCTGTGACATACGATAGAGGTCAG*TTGTGCCCATAAGTCCAGAAGATTCGCTCCTCCGCAGGCCGCTCCATGACGCGTGAAAACATGCTTTTTTGGTAGT*TCCATGCCCTTGACGGGCACAGAGGACTCGCCTCGATACCCTCGGGTTTTCCTGTGCCCAGTGCTATGCAAGATGATGACGAGTTTCTGATGTTTGCTTCCCCGGGGCGCGTACCCTTTCCGATGTACGTGCAAGCGCGAGCTGT*CCAT******TCCAATTGGGGAATTGTGGAACGC**CATCTTGTCCCTGGTGAAACAAGAACCGGAGGGAAAGTTAAGGCAGG…
1	133223	133777	6.42305	10	39 40 41 0 0 0 42 43 44 45 46 47 48 49 50 51 52 53 54 55 56 57 58 59 60 61 62 63 64 65 66 67 68 69 70 71 72 73 74 75 76 77 78 79 80 81 82 83 84 85 86 87 88 89 90 91 92 93 94 95 96 97 98 99100101102103104105106107108109110111112113114115116117118119120121122123124125126127128129130131132133134 0 0 0 0 0135136137138139140141142143144145146147148149150151152153154155156157158159160161162163164165166…	TCGGGTAGCTCTGAAGACAATGGAATAAAATCGC*****GTGAAA****TGCACTAGTTCACAGACGGTCATCTCGCACCGAA*ATGACAAATCCGGCATTCCTAGGCCGCAGCGATCGGTATACAGCGCAGGGCCGTCAG****TTTGTTTTTTTTTCATTTGATGAGCGTTTCATCGGAACAAACGGTCGGAGCGTTTACTGGTATCCGAGACGAAGAGAGCCCGTTCTACGTATGATCGAACT**********CGATGAGAGCGACGACAGTACCATGCGTTCTAGTTGCAATGGATTCTCTTGGCTGTCTCAGCTTCGCTGGTAGACGAGGCTCAAGCAACAGCATCAACCACTTTGTCGAATCATTGAAGACTATTGCCTT**GACGTCAGACA…
1	134076	134647	5.71224	6	40 41 42 43 44 45 46 47 48 49 50 51 52 53 54 55 56 57 58 59 60 61 62 63 64 65 66 67 68 69 70 71 72 73 74 75 76 77 78 79 80 81 82 83 84 85 86 87 88 89 90 91 92 93 94 95 0 0 96 97 0 0 0 0 0 98 99100101102103104105106107108109110111112113114115116117118 0 0119120121 0122123124125126127128129130131132133134135136137138139140141142143144145146147148149150151152153154155 0 0 0 0 0 015615715815916016116…	TGCAGTTCGTGACCAGCTGCCCGGAG*CTGCAGGCAACAGGGCGCCACGCGCTCTCCCTGTCCCGCACCGCAGCCTCGTCGGAGTTTTGACTGGGCTCTCCGGGTGCCTGCGCTGGCGAGACGCTCCCCCGTGAACACGTTACGACTGCTC*GAACTCGCCGCTGAGCACCGGACCTCGACCACCTGATGCTAGAAAACGTTCT************GCATCCATGTGAAGATGGTAGGAAAGCAATCA*TGCG*********AGCAGCGTCCTCGATGAGTTGGCAAATCGTCGATGGCAGGCGAACGCTGCAACGTCAGTGCGCTGTATCCTTTAGAGCTGTCGCGGTGCGGCTTGCGCGAGCGCTCCTCTGCCGCGTGATCCGCCTCCGACGATGCG…
1	134853	135331	6.30542	15	50 51 52 0 0 0 53 54 55 56 57 58 59 60 61 62 63 64 65 66 67 68 69 70 71 72 73 74 75 76 77 78 79 80 81 82 83 84 85 86 87 88 89 90 91 92 93 94 95 96 97 98 99100101102103104105106107108109110111112113114115116117118119120121122123124125126127128 0 0129130131132133134135136137 0 0 0 01381391401411421431441451461471481491501511521531541551561571581591601611621631641651661671681691701711721731741751761…	GCTCGCGATCGACGACCGAAGCGTAAATCTTGAGG**GCCTCTTGAAACTCGCC*CTCATCTTCCAGGCGTTGCGCTCGAGAGAAGAGGATGCGCACATCGCCCGGGATCCGGGTAGTTGCGGGCTCTGCGCTCGAAGACGCCGGTGCTGCTGCGGCTGCGGCTGCTGCCACAGAAGCGAGCGGTTTCCCAAGACTAGCAACGCCCAGTGCAATGGCTATTGAGAGAAACGCACGTCGCGGGACGCAGTGTGTTGGCCTCGGTATCTGGCGAAGTCGAGGATGCGTCTCATTCAACGCTGCCTGTTCAGTTCGGTGCTCTGCATCTACGAGAGTGGTTATTTTTGGGTCAACAACGTCCGAGTCACAAGGTGCGAGCTCAGCAGTTTTGACGCTTTGTC…
1	136820	137311	10.8549	15	63 64 65 66 67 0 0 68 69 70 71 72 73 74 75 76 77 78 79 80 81 82 83 84 85 86 87 88 89 90 91 92 93 94 95 96 97 98 99100101102103104105106107108109110111112113114115116117118119120121 0122123124125126127128129130131132133134135136137138139140141 0 0142143144145146147148149150151152153154155156157158159160161162163164165166167168169170171172173174175176177178179180181182183184185186187188189190191192…	CGAAGAACGCGTGATTTGAGCATGCAAGGGGTATCCAGC********GGAGAAGCGTGGCGGCTT***GTATATATGCACCGGGTCATGCTGTCAGATATTTTACGAGTCCCGCTTCAACGGCATCACGAGCTACCACAATTCCGATGCCATCGTAGAGTGCACCAGCGAAGCGTCAACAGAGAGCCACTCGGAAAAGACGTCTGATGATCCGAAAACGACGGTTGAATCCGGAAGCACACACACTGCCGTACTTGGAATGTGGCAGCTCACCATCGATGAATAAAGTCTGGAAACAAGTCCACATGCAAAGGATAGTTCGAGGAGTTCAGCGTCCCACGCTAGGATCAGGTACGGGTGTCGCGTGCCGGAAGCCGCTGCCAGCCGCTAAACCTTGACG…
1	137622	138129	19.4837	13	44 45 46 47 48 49 50 51 52 53 54 55 56 57 58 0 59 60 61 62 63 64 65 66 67 68 69 70 71 72 73 74 75 76 77 78 79 80 81 82 83 84 85 86 87 88 89 90 91 92 93 94 95 96 97 98 99100101102103104105106107108109110111112113114115116117118119120121122123124125126127128129130131132133134135136137138139140141 0 0142143 0 0 0 0 0 0 0 0 0 0 0 01441451461471481491501511521531541551561571581591601611621631641651661…	TTTCGGCTGTTTGCTTCGATGTTCATGCACAGATGGAAGTCGCGATGCCCGCTTTGCTTGCCGTTCTCATTTTGTGTGTATACG*ACCAAGATGCGCTTCTTGTAGCGGAGTTATCGATCAGTGATCAGGCGTT***TCCATAGATGTCCAGCACAACGCCTCTTCGTCGAAGGGCCATCCTG*****TGGCGCGCATGAACATTTCCCTCATTGGCCTCGA***CATGCTCTTGACGCATAAAGCAGGCCTGCCTCGATGATGCCCTCCGTTTCTTCTCCTGGTGCCGTACCGAGCGATTCTCGGCTTCTTCTGGACGATGTCATCAGCGAATTCGGTGTCCGCTGCACACGTAAGAGCTCGTTGTTCCA*******CTCGACAGAGGATTTGTCGAA…
1	138829	139402	6.44811	1	37 38 39 40 0 41 42 43 44 45 46 0 47 48 49 50 51 0 0 0 52 0 53 54 55 56 57 58 59 60 61 62 63 64 65 66 67 68 69 70 71 72 73 74 75 76 77 78 79 80 81 82 83 84 85 86 87 88 89 90 91 92 93 94 95 96 97 98 99100101102103104105106107108109110111112113114115116117118119120121122123124125126127128129130131132133134135136137138139140141142143144145146147148149150151152153 0 0 0 015415515615715815916016116216…	CGCTAGTCGAACGTCGATAGGGCGCTGCTC***ACGTGTGAAACAACGGATGCTTGCGC***CTGCAG******GATCGCGAGTGAGGCAGTTGCCGTCCATGCCGCTGCCGAACACGTGTCCTCGAAACGACCACCAGGCGCGGGATGAACAATGCATCAATAGCATCATGAAAACTTGCCAGCGGGCTTGCTGC*****GGTACCCAGCGGGCGGCAGAACTCGGATCCGCCTACGCTGCATCAAGGTGCAGCACGAAGTCCGCACAGATGGGTACCGCT*****TCACAAGCCGCTGTCGCAGCTAGGCTGGGCGCAGGTCGCAGCGCCCACCGTGGCGCCTGTGCACGTACTGTGCATAGCTATCGCCGGGGGCTAACGAGCGGGAGCAGCATCA…
1	139565	140115	6.9818	5	22 23 24 25 26 27 28 29 30 31 32 33 0 0 34 35 36 37 38 39 40 41 0 0 0 0 42 43 44 45 46 47 48 49 50 51 52 53 54 55 56 57 58 59 60 61 62 63 64 65 66 67 68 69 70 71 72 73 74 75 76 77 78 79 80 81 82 83 84 85 86 87 88 89 90 91 92 93 94 95 96 97 98 991001011021031041051061071081091101111121131141151161171181191201211221231241251261271281291301311321331341351361371381391401411421431441451461471481491501…	CATGGAATCTGCGCACGGCAGCACCTGACTCTTGGAACGTTGGGGA*CGCTTTGGAATC**********CGTGAGCGAGCTGTTTCCTCGCAGCAACAGCGATAC**GGGACGGATGTCGCTG******CAGTAGCCCGTAGCAGTAGCGATTGC*CGCACGCGATGGCATCCCTCTCTACAACCGTGGCGCTAGT******CGAACGTCGATAGGGCGCTGCTCACGTGTGAAACAACGGATGCTTGCGCCTCCAGG***ATCAGTAACCCGTAGCAGTAGCAGTAGCAGTAGCGATTGCCGCAC*****GCGATGGCATCCCTCTCTACAACCGTGGCGCTA*GTCGAACGTCGATAGGGCGCTGCTCACGTGTGAAACAACGGATGCTTGCGCCTC…
1	141386	141966	5.63205	1	28 29 30 31 32 33 34 35 36 37 38 39 40 41 42 43 44 45 46 47 48 49 50 51 52 53 54 55 56 57 0 0 0 0 0 0 0 0 0 0 0 0 0 0 0 58 59 60 61 62 63 64 65 66 67 68 69 70 71 0 0 72 73 74 75 76 77 78 79 80 81 82 83 84 85 86 87 88 89 90 91 92 93 0 0 0 0 0 94 95 96 97 98 9910010110210310410510610710810911011111211311411511611711811912012112212312412512612712812913013113213313413513613713813914014114214314414514…	TGCGGCCACCACAACCGGTGACGACTGCTGTTCGGTTGTGTTCGTCGACTTCGACAGGAATCCCCAGCGATTCCAGCGCTCGAATCATGGCCCAGACGTCATCGGAAAAGAGCAGATTTTCGACCCGGATCTGGGGCGTATCCGCTCCATCACCGCACAAGGCCGCGAGCAAGAGAACTCTATTGGAGAGCGATTTCGATCCGGGGAGGTAGACATCGCCCTGGAGTCGACGTATAGGCTCTAGACGAAGCTCGTCCTCCGAACGAACGCTCTCGTGATGCGACGCCAGGGGCTTGGTCCGCGGATCAGGCAGATTGGCGTTTATGAACCTCAGCGGTTGCGCGTTCCCGACTGATCGCGGGTAACCAAGGCCTCGAGGTCCACGCGCAG****GCTTC…
1	142033	142600	5.81941	5	31 32 33 34 35 36 37 38 39 40 41 42 0 0 0 0 0 43 44 45 46 47 48 49 50 51 52 53 54 55 56 57 58 59 60 61 62 63 64 65 0 0 0 0 0 0 0 0 0 0 66 67 68 69 70 71 72 73 74 75 76 77 78 79 80 81 82 83 84 85 86 87 88 89 90 91 92 93 94 95 96 97 98 99100101102103104105106 0 0 0 0 0 0 0 0 0 0 0107108109110111112113114115116117118119120121122123124125126127128129130131132133134135136137138139140141142143144145146…	TGAACTGAAGCGGATCCACATCCATGAACTTGTACATCGCCACCGGTAATGGCGGCACCTGCGAGGAAGTACGAAGCCGAGGAAGCATCGCCCTCAACCATGATGCAGTGATGGGTTGGCGGTCGGTATTCCTGCCGCGCCGGAACCCGGTAGCGGC*GCGAT***TCGC***********GCCCATCAGGCAGGACACGGTGCTCTTGGTGCACGGTAACCCCAAATTTC**TGCAT**GAGCTTCACGGTCATTTCCACATACGGCACAGAGACGAGTGTATCGCGGATTTCGAGTTCCACGTCTTGATTGCGCGCCAGCGGGGCCGCCATCAACAACGCACTGAGATACTGACTGCTGATCTTGCCGCTCACCGAAGCTCTACCGCCTGGAAACGC…
1	142784	143339	5.42963	1	43 44 45 46 47 48 49 50 51 52 53 0 0 54 55 0 56 57 58 59 60 61 62 63 64 65 66 67 68 69 70 71 0 0 72 73 74 75 76 77 78 79 80 81 82 83 84 85 86 87 88 89 90 91 92 93 94 95 96 97 98 99100101102103104105106107108 0 0 0109110111112113114115116117118119120121122123124125126127128129130131132133134135136137138139140141142143144145146147148149150151152153 0 0 0 0 0154155 0 0 015615715815916016116216316416…	CGATGATTTGCACGCATGCGC*GCAGCTGCGAATTGTCACCATCGGCAGCGCACGATGCTCTAAT****TCCACGCACGGATCGTGTACGGATGTTATGGATAGGCATCCTTGATATCCGGGGAATGTACGAGCTCCACACCGCAATGCAACGCTTCATAACGCTACACTACAGTACACTGCACTGCAGTGGCGCTAGCTCGTATCCGCGATGCTCGAGGCGCCCGCGTTGACTCGTGGCGATCTTCGTCACGTGCTTTCAAAAACGGATACCGATCGTAGTACTTGGAAATAGTCAGG****AAACGTCTTTCGGACGCAGCTCGGGTTTTGGATACGCACCGGGACGCC*********CCCGCATGCCACGAGCGCGAATGCCATCGCCATC**CGA…
1	143352	143905	6.19948	1	42 43 44 45 46 47 48 49 50 51 0 52 53 54 55 56 57 58 0 0 0 0 0 0 0 0 0 0 59 60 61 62 63 64 65 66 67 68 69 70 71 72 73 74 75 76 77 78 79 80 81 82 83 84 85 86 0 87 88 89 90 91 92 93 94 95 96 97 98 991001011021031041051061071081091101111121131141151161171181191201211221231241251261271281291301311321331341351361371381391401411421431441451461471481491501511521531541551561571581591601611621631641651661…	TCGCTGCCGATGCGCTGCAGCATCTCAAAAACCAGTCCTCCTGAGCGACGTTCCAGACGCTTCACGAACACTTGCTTTCGT*****ACGGGCATCGCCACG*TGACCCAGACGCAAGTTGATTCATA*******TGGTGCCTTTAAGCAACGCACTTGCGTATGTGATTAGGTGCATGCGTGTATGTGTCAGTGCCCGCGCCATGGCGAACGCGCACTCTCCGCCTTTATCCCGGCTAATCGCACCTGACTCGCT*TTGTTTGTAAAGGTGCCTACGATCGTAGAGCGCCGCA***CGTTTGCATCTGCTGATTCATGACGTACGTTACCAAGATCATCCACAGTGCAAATTTTACGTATTCATGCATACTCGTCTACGTTGCATCCGGGAACA*CGAC…
1	144723	145278	6.62565	4	5 6 7 8 9 10 11 12 13 14 15 16 17 18 19 0 0 0 20 21 22 23 0 0 0 0 24 25 26 27 28 29 30 31 32 33 34 35 36 37 38 39 40 41 42 43 44 45 46 47 48 49 50 51 52 53 54 55 56 57 58 59 60 61 62 63 64 65 66 67 68 69 70 71 72 73 74 75 76 77 78 79 80 81 82 83 84 85 86 87 88 89 90 91 92 93 94 95 96 97 98 991001011021031041051061071081091101111121131141151161171181191201211221231241251261271281291301311321331341…	CTTGCGCAGCCTCTGTCTCAAAAAATACTGCGAGTGTTTCCAGA**********ATGGCGTGTACTGCAGCGCATCCTGCCGATGTTCGAACTGT**CGCA*****ACTTTGAGGGAAGCGCTGAGCTCAGTCAGGCGCGCGAGCGGCTCGTGCTCGCTGAGCTTGGTATATCGTTCTCGCACCAGAAGGGTGCAAGCGGCACGCCTACCAAGAGCTCTCTCGTTGGCGTGGTAGAATCCGGACTGCTTTCTGAGGAAAGCGTGCGGAACATTGGACTCGAGGGCATTTTAGAAAAGGTCCAATCGTTACGGAAACGAAC*ACCAGGCGAGTCGAATGCG*CAGTCAACGGGTTCCAGCAAGTCACATCGTGCGAAGCGCTCTGAGACGAGCAGGCGAA…
1	145422	145947	6.07837	1	29 30 31 32 33 34 35 36 37 38 39 40 41 42 43 44 45 46 47 48 49 50 51 52 53 0 0 0 0 0 0 0 0 54 55 56 0 0 57 58 59 60 61 62 63 64 65 66 67 68 69 70 71 72 73 74 75 76 77 78 79 80 81 82 83 84 85 86 87 0 88 89 90 91 92 93 94 95 96 97 98 99100101102103104105106107108109110111112113114115116117118119120121122123124125126127128129130131132133134135136137138139140141142143144145146147148149150151152153154…	GAAGCGGA*GCTTTGGAC*AAGAGCCGGGTGACGCTTTGTCACGAGAGGTCGACGGTGATGTTGAACGCCGAGCGTCGCAG*CCGGTGTTCGCCTCGCCGGCGGACGTTTCTCGTGCTGCACCGGCGAGCACGCCCAGTACCTCACCACAAACGCCATCCAAAGGTTCTGGTGAAGCGCTTCTGCTCAGCGCCCTGCGCAAGAGCGCGGTGGCGTCCCCGGGACTCTCGAGTAACGCTCTGGAGG*******GCGGGAGTGTCACGCGGCCGCGGAAACCGTGCAACTGCAAAAACTCCAAGTGCTTGAAACTTTATTGCGACTGTTTTGCTGCTGGAACGTACTGCAACG*GCTGTCACTGCACAAACTGTTTGAATCTGCCTGCATACGACACGCTA…
1	146513	146853	6.31092	12	239240241242243244245246247248249250251252253254255256257258259260261262263264265266267268269270271272273274275276277278279280281282283284285286287288289290291292293294295296297298299300301302303304305306307308309310311312313314315316317318319320321322323324325326327328329330331332333334335336337338339340341342343344345346347348349350351352353354355356357358359360361362363364365366367368369370371…	CTTCTGAATGAAAGGTCCCGCGAACCAGTTGCGTACGTGGGCCCAGCGATACGTACACCTCCTCTC***GGGTAGGTACCGAGCAATCGTTCCCTTTCGCGAACGGACGATGCATTGCGCACACGCGATCGCAAGGGGGTAG****CACGGACCCCCCGGGATTCATGCACATCTCGAGGGGCATTCAGACGCTTC**GTTTCTCGAAGGCAG***GCCCGCCTATGCAGAGTTTCTGTATGCAAGCTGACGACGAAACATGACGCGGCATGAATTGAATGAGG*CCTCAATCCGAATCTTCACAGTAGCTTGACAGAGTCGTCATCGCTCTGTGCTGTACCATCCGCACCTGC
1	147797	148339	5.80416	5	33 34 35 36 37 38 39 40 41 0 42 43 44 45 46 47 48 49 50 51 52 53 54 55 56 57 58 59 60 61 62 63 64 65 66 67 68 69 70 71 72 73 74 75 76 77 78 79 0 0 0 0 80 81 82 83 84 85 86 87 88 89 90 91 92 93 94 95 96 97 98 99100101102103104105106107108109110111112113114115116117118119120121122123124125126127128129130131 0132133134135136137138139140141142143 014414514614714814915015115215315415515615715815916016…	CAATACAGCAGGTCTGTCTGAACGACACTCAGGCATTCGGTTGGTATGGGAGTACATTCAACTCTTGG***CGCCCCGGAGCACACCAGAGCAGGCACGCCAGGCAACGCCCCGTGGTACGCTGTCACTCGACAACATGAGAGGCATCGTCGGCATCGTCGCGCTGACCTGCAT******CGCTGGTGCGTC*CGAG*GCCTTTCGACGCGTCCTCTGTCGGAGGAATCCCAGATCAGTGGCGGATGCG******GGATACGGTTGACAGACGAACGCTACCGATGCATCGCTCGCACCAAAGAACGGGCGTGCGTTGCCCGCAACACACCTACTTGGCGAGAGGTTGCGCTTCATGCGGCCCTGCCTCGGATGCTTGCTTTCGAGTTCCCGAACGGTT…
1	149256	149825	7.46637	1	41 42 43 0 0 0 44 45 46 47 48 49 50 51 52 53 54 55 56 57 58 0 0 0 0 0 59 60 61 62 63 64 65 66 67 68 69 70 71 72 73 74 75 76 77 78 79 80 81 82 83 84 85 86 87 88 0 0 0 89 90 91 92 93 94 95 96 97 98 99100101102103104105106107108109110111112113114115116117118119120121122123124125126127128129130131132133134135136137138139140141142143144145146147148149150151152153 0 0 0154155156157158159160161162163164…	TTCAAGGATG**CAGCGCTGCTCGGTGTAACGTTCACGCCGAGGTTGCTACTTCCGGAACCCATTCCACCCTGTGCTACGGATGCGTCCCTCTTGCATCCGGTGCGATGCACGATATTCGGGCCGACATG*******TGATTCCCTCGACGTGGTGCGCCGCGACGTCATCCTGCCGCAACCGCTGCAAATTGGTGACTGGCTCTGGTGGACTGGCATGGGTGCCTATACGCTGAGTCTGGCTGGTGGTTTTAACGGCTTTACGCCTCCGCCCTGCTTCTACGTTTGTGGGATGAGTCCGAGCAGCTCGTATGCGCTCGTCTGGGGCCGCAATT*TGGAGGCGGAATCGGTAACTGCGGAGCTGGTTGCGCTTCGTCGTTTGGCGAATGCGCAGCGCCA…
1	149987	150489	5.55507	20	51 52 53 54 55 56 57 58 59 60 61 62 63 64 65 66 0 0 67 68 69 70 71 72 73 74 75 76 77 78 79 80 81 82 83 84 85 86 87 88 89 90 91 92 93 94 95 96 97 98 99100101102103104105106107108109110111112113114115116117118119120121 0122123124125126127128129130 0 0 01311321331341351361371381391401411421431441451461471481491501511521531541551561571581591601611621631641651661671681691701711721731741751761771781791…	CGTGGCAGACGCGAGCGGATCGACAGGTGCACCTGGACCGTCGAACGAGCC*CAGCAGCAGCAGCAGCTGCAGCAGCACGGCGGCTGGTACGCTGGGAACCGATAACCAACACATGATTCCGGTGCCGCGGATG********CTTCTGCGTATCGCA**ACGCATGATCAAGACTCCTTGTGCC*CCCTGAGCAGCAAGTATGGAGCGTCGCTGGAGGATGTGCCGGAGC***TGCTACGCGTGGCTCGCGAGCTCGGCGTCCGCGTCGTCGG******CGTTGCGTTCCATGTGGGCAGCGGGGCGCGCTCCTTTGCCGCCTACTATCAAGCGCTTCAGGATGCT***CGCAAAGTCTTCGATATGGCAGAGGTGATTCTGGGAGAACCGCTCACGAT…
1	151074	151622	7.57428	17	33 34 35 36 37 38 39 40 41 42 43 44 45 46 47 48 49 50 51 52 53 54 55 56 57 58 59 60 61 62 63 64 65 66 67 68 69 70 71 72 73 74 75 76 77 78 79 80 81 82 83 84 85 86 87 88 89 90 91 92 93 94 95 96 97 98 99100101102103104105106107108109110111112113114115116117118119120121122123124125126127128129130131132133134135136137 0 0 0 013813914014114214314414514614714814915015115215315415515615715815916016116216…	CGCTCGTTGCCAGCGTCGCTGACGCGCGAGTCCTCGGCGCCAGTG***CATGGCACGGCGTATTCATTTCGTGGTTATGGTGTAGAGCACACGCTACCGGTGTCTCCAGGGA*****GTCGCCGAAAAAGCAAGCTGGGGAGTGGAATTCATCGTTCGGTATCCGAGCAGATCGCCCAAAGTCTTCGACAGCAAAATGTTCTCGTACAGAAACTTTTGAGGCGGCGGCAACAGCAGCAACAACAACAACAGCAACTGCTGCAGATCCTGGATCCATCCGAGGAA*****GATTTTCTGGAAAGGATTATGACGTCGCTGCCCGGCGTTGCCATTGATCGTCTGGTGCTCCCAGAGCCGGCACTCTTTCGTGAGCTACATTCTGCTTTCGATCCAGATAC…
1	152229	152794	6.69402	10	38 39 40 0 41 42 43 44 45 46 0 47 48 49 50 51 52 53 54 55 56 57 58 59 60 61 62 63 64 65 66 67 68 69 70 71 72 73 74 75 76 0 0 0 77 78 0 79 80 81 82 83 84 85 86 87 88 89 90 91 92 93 94 95 96 97 98 99100101102103104105106107108109110111112113114115116117118119120121122123124125126127128129130131132133134 0135136137138139140 0 0 0 0 0 0 0 01411421431441451461471481491501511521531541551561571581591601…	ATCTGTTCCCATTTGCTCCAGCCCAGACGGCCGTATGGATTCGAGATATCGCCCATGCCGCT*CGAGTTGCTCGACGCTGCGTAGGCTACCTGCTGCAT*GCACAGAGCGCTACTGGCGCTCGATGCGGGCAGCGCTGAGCACTCG*GGTCGCCAGTTGCTGACTGTCTTCCTTGGTGTATGCAATGATGAAGCATACCCATAGATGCGAGCGACTAGCTTCTACAGTACTGACGTACATAGATGCATGGATGCGT*******ACGTGCATCGACACCCAGCACCGAGGATCGCATCGATTGCGGCTGTGGGAGCGCGCGCGAACGCTCGCTCGCTCGCTCGCCG**CTGACACCTGCATCGATCACATCGAGGCAGTGACGCAC**************…
1	152874	153388	5.81109	2	13 14 15 16 17 18 19 20 21 22 23 24 25 26 27 28 29 30 31 32 33 34 0 35 36 37 38 39 40 41 42 43 44 45 46 47 48 49 50 51 52 53 54 55 56 57 58 59 60 61 62 63 64 65 66 67 68 69 70 71 72 73 74 75 76 77 78 79 80 81 82 83 84 85 86 87 88 89 90 91 92 93 0 0 0 94 95 0 0 0 96 97 98 99100101102103104105106 0 0 0 0 0 0 0 0 0 0 01071081091101111121131141151161171181191201211221231241251261271281291301311321331…	CTGCCTTGCATCGCAGAGACGCATCACTTTTGCAGCCAGCTTCATACGTATGGCTGAGCCTGCATCTCTTCTGCAGGATATCCATGAAGTAGTTGATGTGCTTCAGGCGGAAGCCGCGACACGAATGTTGGCGCTACGCTTCCAGCAGCAGGGTTACGCGAAT***GCACGGGCCTGGCACTCATGCAAGGACCTCCCAGACCGACTATTGGCCTATGACATACGGCGACAGCGC***GAAGGCTACAGCCTGGCGACAGATACCCAGCTCAATGCAGTTCGGGTGCGACGTTGAGACATCCACCGTTCCAGTGCATACGAGAACGCCCTCAATCGTTCCGT****CAACGCCTTTCGATGCATTCGACGGCTCCAGATGCATTTCAGAGCCAGCAGAC…
1	153515	154062	6.2082	12	17 18 19 20 21 0 22 23 24 25 26 27 28 29 30 31 32 33 34 35 36 37 38 39 40 41 42 43 44 45 46 47 0 0 0 48 49 50 51 52 53 0 54 55 56 57 58 59 60 61 62 63 64 65 66 67 68 69 70 71 72 73 74 75 76 77 78 79 80 81 82 83 84 85 86 87 88 89 90 91 92 93 94 95 96 0 0 97 98 99100101102103104105106107108109110111112113114115116 0 0117118119120121122123124125126127 012812913013113213313413513613713813914014114214…	GAGCGCGCATACCGGAATACACGATGTTGTTTTGTATGTTCCAGAGGTCACGGCCGCGTCTGAGAAGCTGGATGCGTTCTGTGATATGCCTTTGCGTCTCGAGTGAAATGCATGACGAACTAAAGACGTCAGCGAATGGAATAGGCGCTTGCGACATTACACAGAGTTTGCGGGCACGTAATGATCATGCCTGTGAACGATAGACACTAAGAATGAGACTCTGCGAAGATGCTCTGCGTATGAGATCTAGCGGGCAGGCGTTGCACAGAGGGCCGCATGATGCACCCGGG*******TTCACAGACGCTTGCCCGATGCAGTCGTGCGCAGACGGTGAG****CAGCGTTTCGTCGACGGCTTTCGTGGCATTCCGGTCAAGCGTAAC**AGGCTGCAG…
1	154596	154967	9.85297	11	16 17 18 19 20 21 22 23 24 25 26 27 28 29 30 31 32 33 34 35 36 37 38 39 0 0 40 41 42 43 44 45 46 47 48 49 0 0 0 0 0 0 0 0 0 0 0 0 0 0 50 51 52 53 54 55 56 57 58 59 60 61 62 63 64 65 66 67 68 69 70 71 72 73 74 75 76 77 78 79 80 81 82 0 83 84 85 86 87 88 89 90 91 92 93 0 94 95 96 97 98 99100101102103104105106107108109110111112113 0114115 0 0 0 0 0 0116117 0 0 0 0 0 0 0118119120121122123124125126127…	CGATCGATTGAGGAGCATAAAAACATGACATTGTTCCTGGCTGTCTGAATGGAGACGGGTCTTGGACTCGGATCTGCGTCATCACTGCGATCATTTCCCGTTGAG*ACTGCGTCACAGCGTTACATGAAGGACACGTAGATGGAACGAAATTTTATGGACGTGTTCCCTAGTCTGGATAGTCCTTCTGGTTCTCGTTTTATCATGGACAACATCGTAGTCCACAAATCCAATATGGAATGGAACAGCGTTCGCTTGCGTGTACAGCGG****************ACGGAATACTCGCCGAGA***GCATCGCTTCGAA***GAAGCCCGTGAGCGTACAGCACGGCAATGCGCACGAGAGCAGAAGAGGACGTCGACGGAGGCCTTGTGTGCGCC
1	155071	155425	11.0806	11	16 17 18 19 20 21 22 23 24 0 0 25 26 27 28 29 30 31 32 33 34 0 0 35 36 37 38 39 40 41 42 43 44 45 46 47 48 49 50 51 52 53 54 55 56 57 58 59 60 61 62 63 64 65 66 67 68 69 70 71 72 73 74 75 76 77 78 79 80 81 82 83 84 85 86 87 88 89 90 91 92 93 94 95 96 97 98 99100101102103104105106107108109110111112113114115 0 0 0 0116117118119120121122123124125126127128129130131 0 0132133134135136137 0 0 013813914…	CGAGCGATAGGTTCATCCAGCGGAAATATGGTATGATCCATGACTGGATAGAAGCGAATATGCTCTTTATCTGTAGCGGGTGAGAATGGAACACGAAACTTGGCACTCTGTTGCTGGCTTTCGATACTGTTCGGATGTACTT**TTTGGATGAACATCCTCGA**CTTGCGAA*TGCAGCAATGAGGGCTCACGGATTCATAGATCGTTTCTGAATACTCGGTCGGGTTTTCAAAAGTTGTTCCATTGAGGCTGAGCTGCTGGAATTCGGTGCGTCCTCGGGATCCAGATGATTCGACATGGTGTCGAACGAGGATTCGTGAAATGACAGGAATCATTGTTCAATGCCGAGATGCATGCC
1	156086	156655	5.83729	6	19 20 21 22 23 24 25 26 27 28 29 30 31 32 33 34 35 36 37 38 39 40 41 42 43 44 45 46 47 48 49 50 51 52 53 54 55 56 57 58 59 60 61 62 63 64 65 66 67 68 69 70 71 72 73 74 0 0 0 0 0 75 76 77 78 79 80 81 82 83 84 85 86 87 88 89 0 0 0 90 91 92 93 94 95 96 97 98 99100101102103104105106107108109110111112113114115116117118119120121122123124125126127128129130131132133 0 0 0 0 0 0134135136137138139140141142…	TCGCATTCTAAGCGC**TGCA******GTGTGAAGACCCCCTGGTCCGGACTGCTCGCGGAAACCAGCACCGTTGCCACCTGGGCTGCTCGGATGCCAGATAGGA**TCCCATACAGCATCTTGACCAGTGCATGCTCCAGCCGCTGTTTCCACACTCTACAAAAGGAACT************AGGGTGCGTTTCGCGGCGCCCGAACGAAGACGCGCCTCTGTGGTGCCGCTGAAGACGCCCGTACAGATAGCGACCGAGGAGAATAACGAGCGCGCTGA******CTGGAACATAGAGCTGTTCAACGCGAATGGTCACAACGACCGGGTCAGCGCTCGACTCGCTTGCGTTGCTCGTAGCACTTGTCTCGGCAGCGGAAGCGCCATAGACCAACTC…
1	156715	157219	5.16927	8	101102103 0 0 0 0104105106107108109110111112113114115116117118119120121122123124125126127128129130131132133 0134135136137138139140141142143144145146147148149150151152153154155156157158159160161162163164165166167168169170171172173174175176177178179180181182183184185186187188189190191 0 0 0192193194195196197198199200201202203204205206207208 0 0 020921021121221321421521621721821922022122222322422522…	TTCGCACCAGAATCCGAACGCGACCTTCCGACCCGATTCTGTTCTGTTTTTCGTGCTTGTCTGCGTAACCACT*GCTGGGTGTAGCGTTGTGCCAGTTCAACGAGGAGCTCGAAGCTCAGTTCCAGGCCGATCCCTGCCATTTCGAACTGAAGGTCGGCATTCCTTCGCGCCGAGGTCGGCGGTGTGGCTATCGCAACACTGCTGTGCGGCGGCGAGTCGATGCTTTCCTTGTCTGCATCTCGACCCGGTGGACGTGATCGGTAGACACCGTGGGTTGAGCCGAGCAGCGCGGCTCCACAACCCAACTGCCCGGGTGTCTCGTACCAGGCAATGATGGCGGCGTTCTGATGACAGCGCGTGTTGCGCTCCTCGAGGCTACGGCAGAGGTGAACGCAGCC…
1	157301	157797	7.00678	2	13 14 15 16 0 0 0 0 0 17 18 19 20 21 22 23 24 25 26 27 28 29 30 31 32 33 34 35 36 37 38 39 40 41 42 43 44 45 46 47 48 49 50 51 52 53 54 55 56 57 58 59 60 61 62 63 64 65 66 67 68 69 70 71 72 73 74 75 76 77 78 79 80 81 82 83 84 85 86 87 88 89 90 91 92 93 94 95 96 97 98 99100101102103104105106107108109110111112113114115116117118119120121122123124125126127128129130131132133134135136137138139140141142…	CTGGAATTCGTGTGGGCGCCAGTTCGCTGC*****GCTTCTGAGATTTCCGCTGCAAGTGCTCATCCAACTGCGGTAATAAGGTTCGCCAA**CGATGCCAGATCGCTTCGAGTCCATCTTGGGCGTCGGGGCACCAGTCCAAGCGAGGACGCTGTACCTGCACCTGTCGCAAAGTCTGCA*CCACTGC*****CAGCTGAGCAATCACCAACAGAGGGTGTTGTGCGACCTGCAGC********************TCGACACGCTCGAGCACAGCCTCCTCCAGGGATCCGAATATCATCCCGCAGCGCAGCACTGTCGTTAGCGTGGCGTTCAAGGCACCGTCATCCTTCGTTG***TTATCGAAG***GTGTCACTAGCCTGTGAAACA******…
1	157865	158383	5.95057	9	8 9 10 11 0 0 0 0 12 13 0 14 15 16 17 18 19 20 21 22 23 24 25 26 27 28 29 30 31 32 0 0 0 33 34 35 36 37 38 39 40 41 42 43 44 45 46 47 48 49 50 51 52 53 54 55 56 57 58 59 60 61 62 63 64 65 66 67 68 69 70 71 72 73 74 75 76 77 78 79 80 81 82 83 84 85 86 87 88 89 90 91 92 93 94 95 96 97 98 99100101102103104105106107108109110 0 0 011111211311411511611711811912012112212312412512612712812913013113213313…	CTGGGTCGATTCGCCTCCAACATGGAGTGTGCGAGCCGCTCTCGAAGAACCCGCTCCTGCGCCTCGTCCACCATC*********ACCAGGAAGCGTTCGTTGAACCAGTGCTCCAGTTCGTGATCGCGGAGCACGAACTCCGCCTCATCGGCTCGAA*TGTCCACGTCGGGAAAAATAG****ACTTCCGCGTACCCGACCAAGTCGCCGTGCCTGGAGCAGCTCGGGCGGAGCGTGTGCCGGTATGGCGGCCAAACGTCTTGCGATATCGAAAGTAGAGCCGCAAATGCGCCAAAAACAGGTTGTATTGCTGTAGGAAACGAAATCCATAGGGCATCTGGAAGCGAAGCAATGCAGTGTGGGCCTCAATTAGACGCTTCTCCTTGCCCCAGTGCACAC…
1	158628	159196	5.99381	10	39 40 41 0 42 43 44 45 46 47 48 49 50 51 52 53 54 55 56 57 58 59 60 61 62 63 0 64 65 66 67 68 69 70 71 72 73 74 75 76 77 0 78 79 80 81 82 83 84 85 86 87 88 89 90 91 0 92 93 94 95 96 97 98 99100101102103104105106107108109110 0 0111112113114115116117118119120121122123124125126127128129130131132133134135 0 0 0 0 0136137138139140141142143144145146147148149150151152153154155156157158159160161162163164…	TCGCAGTACCAGCGATTCGGGGAGATGGCTCGCCGGTAGCGCACCCAGCAGCTTTGACTGAGCTGAAGGTCTCGCTCAGCAG*******CGAACGGCTCGCAAACGTGCAGTTCACCGAGCGCAACGGTTCCCCGGAGGCGGAGTCCCTTCTCCAACTGCACCACCGGAAAGGGGAAATGACGCAAATGGACGACCAGTTCACCATCGATATCAATGACGAGGCGT*****CGGCGACCGAGCGTGTAC***CACTGGTTCGGGTCCAA*GAGATGTTCTCGTTGTGTTGAAGGTGGTGGCGGTGACGGTGGCGGTTGCACTGCTCCAGGAGCAACAGCAGCAGAAGCAGTGCTATATGTGGACATCGTGGGTGCCCCAGACGACGAGGCAGCTGCGCT…
1	159448	160011	5.19169	5	31 32 33 0 0 34 35 36 37 38 39 40 41 42 43 44 45 46 47 48 49 50 51 52 53 54 55 56 57 58 59 60 61 62 63 64 65 66 67 0 0 0 0 68 69 70 71 72 73 74 75 76 77 78 79 80 81 82 83 84 85 86 87 88 89 90 91 92 0 0 0 93 94 95 96 97 98 99100101102103104105106107108109110111112113114115116117118119120121122123 012412512612712812913013113213313413513613713813914014114214314414514614714814915015115215315415515615…	TGCGAATCGAAGC****CGTAGAAGAGGCATGTTCGCTTGTTTTCGTATCGGTATCCGCGAGCGTGCTATCTGCGTGAACACCGGCGGATTCCCGAGTATGCGACGGGGTAACCGTTTCCGCATCCGGCTCCATTATCAGCTGCTTTGAATCCGTGAAACACCTAGCGCCTGCTGCGTCACTGGAGGCATCGCTCGCAGGCAAAGTGCCCAACGTAACGTTTTCTCGCGCTGCGAGTCGAGCGCAA******CTCCCCTGGTAGGCAGCAGTCAGCGGTACCAACGTCGACGGGACAGCGGGAGGCAGG********CGTTCTCCCGGCCCCTGGACACCTCGAGGATACCCCAGTGGATGTGGGTACGCAGAGACGGGAACACCAAGCGCGGGCTCCG…
1	160430	160945	6.10809	8	101102103104105106107108109110111112113114115116117118119120121122123124125126127128129130131132 0 0 0133134135136137138139140141142143144 0 0 0 0 0145146147148149150151152153154155156157 0158159160161162163164165166167168169170171172 0 0 0173174175176177178179180181182183184185186187188189 01901911921931941951961971981992002012022032042052062072082092102112122132142152162172182192202212222232242…	TTCCAGAGACCGCTGCCGCTGGTGCC*AGCGCCGGTGTTCACTGCACCAGAAGCGGTGCCGGCGACGCT**CTGAGCCGCTTCCGCGGCGTGCTGGTCCCGTAGCGACCCGACAAGCGTGCGCTCCGGCTTGG*CGACTCTGGTAGCAGGTGCAGTGGCGGCAGCACCAGCAGCACCTTTCCCCAAGTTGC*TCCCCGGAAACAGCGCATGAAGTGCATCGGATCCGGCGAGCAG***********AGTGCGCTGTGAGACTTTCTTCGCCGTGGCGAATACTGCAGCGAAGGAATCCGGCCAGATACGAAGCGTATCCAGGGTGCTGGGCAGAAGCAGGCCCTGCATCTTTTCAACTTCGAGTGCACGCTCATAGTGGATTCGCCCGGTCTGCAGCAG…
1	160917	161448	7.64005	1	42 43 44 45 46 47 48 49 50 51 52 0 0 0 53 54 55 56 57 58 59 60 61 62 63 64 65 66 67 68 69 70 71 72 73 74 75 76 77 78 79 80 81 82 83 84 85 86 87 88 89 90 91 92 93 94 95 96 97 98 99100101102103104105106107108109110111112113114115116117118119120121122123124125126127128129130131132133134135136137138139140141142143144145146147148149150151152153154 0 0 0155156157158159160161162163164165166167168169170 …	TCGTTGCCGAGAGTCGCT******CACTGGTGAGCGACTGCGGCAAAGCGC**CCTGATGACCAGGTTTCGT*****CCAAGTGCCGCGCTGGTGC*CACAATGGCGGCGCTTCCAGGCTCTGCGCTCTTCTTTGTCTGCTGCTCGCTGCCGTCGTCGAAGCCGCTCCAGATGTATCAGCATCGAGAGTGGCTATCGCTGTGCTTCGAGGTTGAAGCGAAGCGTCGCTGGCACGCTCTCTCGCCGGAGTGCCCCGCGTGGACATGAAGCGT*******GCGGCAGCGTCTGCAGCGCTTCCGGAACGCGTTCGCTGC*******CGCTGTTCTTGTTGTTGTTGTTGTTGCTGCTGCCGCTTGAC*CTGCTCTAGATGCTCCTGCAGCAACAAATCCCT…
1	161398	161904	5.08243	4	2 3 4 5 6 0 0 0 0 0 0 7 8 0 0 0 9 0 0 0 10 11 12 13 14 0 15 16 17 18 19 0 20 21 0 0 22 23 24 25 26 27 28 29 30 31 32 33 34 35 36 37 38 39 40 41 42 43 44 45 46 47 48 49 50 51 52 53 54 55 56 57 58 59 60 61 62 63 64 65 66 67 68 69 70 71 72 73 74 75 76 77 78 79 80 81 82 83 84 85 86 87 88 89 90 91 92 93 94 95 96 97 98 99100101102103104105106107108109110111112113114115116117118 0 0119120 01211221231241…	TTTCGGTACCCAGGTCCTGGGCACCGCGGTGACAGACGCCCTCCACGACATCCAGAATGCCCTGGTTGGCTGACAGACGCACCG*****CATCCCGTCCCTGTTCGGAGCGAATCC*********AGACAGCGGGCTCGATGAGCGTCAACTGGAAGCGAACACGCTGGGAAAGCAGTTGGCGACGTTGCGTGTAACGACTTCGAC**CGGAACTGC**********************TATCCGGCAGTCCGATATCG****GCTGTCTCGGGAACGCGTGGATGTAGCGGCTGCTGACCAGCAACTGGTGGACGTTCCGAAGACGAAGCTATCCAGTTTGGCGAG*********GTCAGGTTGGCTTCATGAGCGCCCGCCTCTG**TCGTCTGTGG…
1	162484	163019	6.19499	4	6 7 8 0 9 10 11 12 13 14 15 16 17 18 19 20 21 22 23 24 25 26 27 28 29 30 31 32 33 34 35 36 37 38 39 40 41 42 43 44 45 46 47 48 49 50 51 52 53 54 55 56 57 58 59 60 61 62 63 64 65 0 0 66 67 68 69 70 71 72 73 74 75 76 77 78 79 80 81 82 83 84 85 86 87 88 89 90 91 92 93 0 0 94 95 96 97 98 991001011021031041051061071081091101111121131141151161171181191201211221231241251261271281291301311321331341351361…	GAGGCGAATA***TGCAGCGTCTTTGCCATGTCCAGTGTCAACCGCGAATATCGCATAATCCCACCAATGACGCCTTCAGAGACCGAAACATAGCGAAACGAGTCACCACGAATAACGCAGCCCAAGTCGAGGTCTCGTGAGCGATTCTGCACCACCAGATCCGTAATGCCATAGTCGTTGAGCTCACGTCCACTCATATAGCGCCGCTGCAA*****************CCCATAGATGC********GCCGAATGCTCACTTCTAGGAA*CGCTCGCCGGCGACTTAGCAGCAGAGACCAGCGCACCCGCGCCACTTCCAGAATGATGTCGAGATCCTCGAGTTCATCTGCCAGCGCTGTAGACCGATCATCATAATGGATGCGTCCACGTAATGCA…
1	163072	163561	6.38387	8	102103104105106107108109110111112113114115116117118119120121122123124125126127 0 0 0 0 0 0 0 0 0128129130131132133134135136137138139140141142143 01441451461471481491501511521531541551561571581591601611621631641651661671681691701711721731741751761771781791801811821831841851861871881891901911921931941951961971981992002012022032042052062072082092102112122132142152162172182192202212222232242252262272…	TCCAGCGGCAGCAAAAATAGCGTCGATGAAGGGTCAGCGGGATAGCCAGGAGTACCCGTAAGCGCAGCATCCACAGGCGGTG*******CACCAAACGAGGCTTGCGGCGGTGACGCT*****GAGGTGGCGGCATCATGCCCGAGTGCAG*********TTCCAACGCTTGCCAGAGCACCAGCAGTACCA*****GCAGTGGCGTGAGCGTGAGCACCACCACCACCACC**ACTTGTCGGGGCAAGCGTTTCGTTGTCAGCGGAACGCGACGGACTGCGTCGAGTGCT*CGCGTTCAGTGAGCC*****CTCGCGGGCCTCGTGCAG****CGGCTCGTGCGCTGATCTCGTCTCAGGTTGCCCGGCAAGAATGCTG***GATACGCTCGACCTCC…
1	163535	164039	5.37133	20	65 66 67 68 69 70 71 72 73 74 75 76 77 78 79 80 81 82 83 84 85 86 87 88 89 90 91 92 93 94 95 96 97 98 99100101 0102103104105106107108109110111112113114115116117118119120121 0122 0 0123124 0125126127128129130131132 0 013313413513613713813914014114214314414514614714814915015115215315415515615715815916016116216316416516616716816917017117217317417517617717817918018118218318418518618718818919019119219…	GCGTCC*CCGTTGTCGACGTCGGCGGATGGCTGCTTCTGTGGCTGCTGGCGACGCCAGTACCGCCACCTGGCTGCCTGGTTCGCCTGCAGAGCGCCCATCATCGATCGTA**GATATACTTCGAAAAGGCCGTCGCAGGAACCCGAGAAACTTGCGCTTGCTCAGCTGCCCGATTGCGTCGC****GAACAAAAGCTGAGGCAAAGTCTCGACGCACCATTTCGATAAAACCTTGCCACGAACCTGTCACTGCCTGGTACATGAGCGACGGCACCAGCACACAGAGATCGTCGAAATCGAGAAAACTGTGCTCCTTCCCGGTGCCGCTGTGGTACGAGCCAATGATCTCCAATGAGGATAAGTACGCATAGT*CGATCTGAACGGGCGTTATAGAGGTG…
1	164175	164769	6.54259	6	20 21 22 0 23 24 25 26 27 28 29 30 31 32 33 34 35 36 37 38 39 40 41 42 43 44 45 46 47 48 49 50 51 52 53 54 55 56 57 58 59 60 61 62 63 64 65 66 67 68 69 70 71 72 73 74 0 0 0 0 0 0 0 0 0 0 0 0 0 0 0 0 0 0 0 0 75 76 77 78 79 80 81 82 83 84 85 86 87 88 89 90 91 92 93 94 95 96 97 98 99100101102103104105106107108109110111112113114115116117118119 012012112212312412512612712812913013113213313413513613713…	CGAGAGAGCAGTCGCGACGATAGCTGTTCATGA*GCGCTGTTTTCGTTGCCCGATCTTCAGCTCATGGACGACGAGAAAGGCGATGCATCCACCTGCTGACCGTTGAACCACAGCATTGTGCAACTGAGACAGCTTTC**********CCTCCAGCTCGCAATCACAACACAAGCCGTTCCGCGGCCTTCCTCTATTCTAGAGGTTGCATTTCGTTTTCGAATGCCTGCAGCACAACAAACAAGAACAAAAAAGATTTACTGGTACAGGTAGTCCAGGATTCGTTTTTCTGAGTATCGATCTGGGTCCGGCAAAGCCGACGATGCATCATCATGACCATGTACAAAAGGATGCTCATCGTCATCTGTGGCGTATGCGCGAGCAGCCCAGCGTAT****C…
1	165057	165570	5.92067	3	89 90 91 92 93 94 95 96 97 98 99100101102103104105106107108109110111112113114115116117 0 0118119120121122123124125126127128129130131132133134135136137138139140141142143144145146147148149150151152153154155156157158159160161162163164165166167168169170171172173174175176177178179180181182183184185186187188189190191192 0 019319419519619719819920020120220320420520620720820921021121221321421521621721821…	ATCTGTATCTTCCACGCCTCGTGCACCTCTTGAACA***CATTATCCGCT****GCAAGCACGCTAACGATTACAAGTGCGCCGCTCAACTACCGCTTGTGCACGAGCTGAGCAGCGACACAACGGGTCAGGGCTGGTG*CAAATAGAGAACGACTTTTTT**CAAGAAAGGTGTCACGAAAGAG****GATGACTCTTGAAGCAGTCAGTGCGTGTGAAAATGACTTTTTACAACTGATGAGACGCCTTCGACTGGATCGGATGACGGAGCATGGGATAGCACCAAGATCGACTGAATGCCAATCTCGTATGCGTACTACTTGGCCGCTTTCGCCTGATGGAGAGCGACTTTATCTTGGAGCAGACCAGTAGAGCATGAAAGGTGGAAGCAGTGAATG…
1	167426	167928	6.27669	2	13 14 15 16 17 18 19 20 21 22 23 24 25 26 0 0 0 0 0 27 28 29 30 31 32 33 0 34 35 0 0 0 0 36 37 38 39 40 41 42 43 44 45 46 47 48 49 50 51 52 53 54 55 0 56 57 58 59 60 61 62 63 64 65 66 67 68 69 70 71 72 0 73 74 75 76 77 78 79 80 81 82 83 84 85 86 87 88 89 90 0 91 92 93 94 95 96 97 98 9910010110210310410510610710810911011111211311411511611711811912012112212312412512612712812913013113213313413513613…	CTG***AGCAGCGCCGAGTATGATCGGCTTGTAGACTTGGCGGCCGACGGCGATAAGGCACTTCTGGCGCTCGCGCGGAACTTTAAGGAGGATCGAACGTCATTTGCGTACCATGC*****AAAGCGTTTGGTGCAGCGGCGGCTG**GGGAACCAGCACGGCACTCTAGGAGCAAGTGCAGCTGAACTTGCCGACCAGATGGCTCAGGACCTGCACGATCGCCAACGTGCT**CGCACTGTGCCACAAGCACCAGCATCGCCGGAGGCAAACTCGAAAGCC*AAAGAGCAACCTGTGTCGGTGAAGCA*******ACCGGAGCATGGTCGAAGAGGGGAATCCGTCTCATCAACCCTATCGTATGCAATAGAGCGATAG*GATGCAG*******ATCG…
1	168677	169211	6.51387	4	4 5 6 0 7 8 0 9 10 11 12 13 14 15 16 17 18 19 20 21 22 23 24 25 26 27 28 29 30 31 32 33 34 35 36 37 38 39 40 41 42 43 44 45 46 47 48 49 50 51 52 53 54 55 56 57 58 59 60 61 62 63 64 65 66 67 68 69 70 71 72 73 74 75 76 77 78 79 80 81 82 83 84 85 86 87 88 89 90 91 92 93 94 0 0 0 0 95 96 97 98 99100101102103104105106107108109110111112113114 0 0 0 0115116117 0 0 011811912012112212312412512612712812913…	TCGCAGTCGA***CACTGCG*****AACGGGATTCCCAGTGTATG******CCCGTGTTCCCGCAC**GACGACTGCGTCATGGCACCGGCAGAAGCCGAAAACGGCAGGCACTTGCCCGGAGCACAGCA*TTCGAGCCATCTATGCTGATCCGAAGCTGCATC********GTTTTGACCTCGAGGCAGCGTGTGCAG********************ACGAATGCACATCCATGGCAATAGCCCAGAGATCTACGTACCGCCAACTGCGAGCTGCAGGGCAAAGCACCTCATTAGCGCTTTTCGTGGCATCCGTTCTGGAAAGCTGGCACGATTCCGCAGCGCATAATCGAAAAGTGTGCGCCTCATCGAGCCTTTACGCATCAACGACTTATCACG…
1	169180	169672	6.64532	3	93 94 95 96 97 98 991001011021031041051061071081091101111121131141151161171181191201211221231241251261271281291301311321331341351361371381391401411421431441451461471481491501511521531541551561571581591601611621631641651661671681691701711721731741751761771781791801811821831841851861871881891901911921931941951961971981992002012022032042052062072082092102112122132142152162172182192202212222232242252…	GTAGCTCCAACCGAACAGCAGTCTGGCTGTGGGCACCAGGCTCGC*ACGCTTGCAGTGGAGCTGCGC*TCTCTCTTGTATCGCGCGACCCGTGTCTAAGATT**CATCCTCACAAAAGATTATCTATTCATTGCTTCGTTTAGAGCCTCTTCAGACGTCCTGATGACGACTAGCAGCACTTCGATAACAGCTTTGCTCGGAATGCAAAGTACGGGACTGCCGCGCCTTC*********TCGAATC*****GGCTACATATCAGGGCTCGGCATCGTCGCCGTTTCCTGA**********ACGCAAGACGAAAGCAACTGCTTTCTGGTAACCATGACGACGATGATGATACGCCCAGCGGACTTGCTGAAAAAGTTGCGAGCAACCTTTGGCCTTGATC…
1	170381	170948	9.31993	6	22 23 24 25 26 27 28 29 30 31 32 33 0 0 34 35 36 37 38 39 40 41 42 43 44 45 46 47 48 49 50 51 52 53 54 55 56 57 58 59 60 61 62 63 64 65 66 67 68 69 70 71 72 73 74 75 76 77 78 79 80 81 82 83 84 85 86 87 88 89 90 91 0 92 93 94 95 96 97 98 99 010010110210310410510610710810911011111211311411511611711811912012112212312412512612712812913013113213313413513613713813914014114214314414514614714814915015115…	AACCAGAGGCAATACACGCATGTACTTCGTGGACCGAGAATTCAACGCTTCTATCAATAGCAGACTATGTGCTGCGCTGAAGACAAGAGACCCGAGGAGCTGACGCAAGCGAGGTTTGCGGGGTAGCCTCTAAGAGTCGAGGTGTAAATGGAGAAACTAGAGCCGATA*******GCA*GTCGAC**CGGTTGAAAACGGCTGGCGGGGCGTCTGTGAGTGCATATTCATTTACCGTCCATGGGCCTGGGATATTTGCAGTTTCACTGACTGTAGATTAAATATGGAAAACGCCCGATGTCGTC**CCTTGACGCCTTCTTCAGAAGCTCCTGCCGAAAGCTCACTGAGAGGCTAAAGTAAACTAATGGATTCCGTTGGAATGACGAATCCTCATCTCT…
1	171304	171865	6.3249	10	38 39 40 41 0 0 0 0 0 0 0 0 0 42 43 44 45 46 47 48 49 50 51 52 53 54 55 56 57 58 59 60 61 62 63 64 65 66 67 0 0 68 69 70 71 72 73 74 75 76 77 0 0 0 0 0 0 0 0 0 0 0 78 79 80 81 82 83 84 85 86 87 88 89 90 91 92 93 94 95 96 97 98 99100101102103104105106107108109110111112113114115116117118119120121122123124125126127128129130131132133134135136137138139140141142143144 0145146 0 0 0147148149150151152153…	ATCGGCGTCTCTAATTCTCACAAGATTGATCATATGGTCCTGAAAAAATTGGAATAAAGTAGAACAAAAAAGCCTAGTTCATTCACGGCCATTCTCCATCGAAGTCG****CACCTGCAAC***GTTCCTGAAATTCAGCGATCAGTATGAAGCACAGGTTCCTCGGTTGGTTTTTTCAGTCGATGAGACGTCATTCGGACGGAACAATCACAACGTATATGGGTACTCGCGGAG*AGCG*********CG*CCTGTTTTACATATGATCAAACCCGAGGAGAACAAGGATATC***ATCTCTTCTAGCCGCAGGGGATTCATTTGGTGGCCTCAGTTTCGCTCGTAGAGAAGGCTTATCCAATAGCACCAACCACCTTGTCGAATCATTGAAGACTTT…
1	172243	172826	6.2852	17	30 31 32 33 34 35 36 37 38 39 40 41 0 0 0 42 43 44 45 46 47 48 49 50 51 52 53 54 55 56 57 58 59 60 61 62 63 64 65 66 67 68 69 70 71 72 73 74 75 76 77 78 79 80 81 82 83 84 85 86 87 88 89 90 91 92 93 94 95 96 97 98 99100101102103104105106107108109110111112113114115116117118119120121122123124125126127128129130131132133134 0 0135136137138 0139140 0 0 0 0 0141142143144145146147148149150151152153 0 0 0…	TGCTGCTCGTGGGATCCAGACGTCGATCCGATCGCGCTATAGCGCACGACAACGC*******GAGCTTCGCAAC*GGGTAGCGAACGCAGCGTCATAGAAGACGCTCCCAGGTGTGATCAGCCCGGGTCTTGCGATTCTCGGAGGCATTGAAGCTTGGTGCCCAGGGGTATACAAGTAAGGGATATGTGGGAACATC****GATCGGGGCGCTGTTCGCACAGCGGGTCGCGCTTTCCGGTCCAGAGAGGCCTGCCG**CTTCGAAGCACGCAGGGTGCTCTGCGAATGGCATCGATCAGCAATATCGAGTTGCAATAGGCTTGAAGTGACTCTAGAGACAATGGCCATTAGTATAATGTTGCAATTGGTATGATTTATCTTA*CGCGACATCGATCAG…
1	173432	173920	6.92574	16	135136137 0138139140141142143144145146147148149150151152153154155156157158159160161162163164165166167168169170171172173 0 0 0 0 0 0 0174175176177178179180181182183184185186187188 0189190191192193194195196197198199200201202203 0204205206207208209210211212213 0 0 0 0 0 0 021421521621721821922022122222322422522622722822923023123223323423523623723823924024124224324424524624724824925025125225325425525…	AAAGCA*CGGCTAATGCGCTGCATTACCAGCTCCAGGCTTGCAGGCTCTAACCGGAGGCGAACGCTGCCGTCAGCGTTCCGGGCAATGCCGTCTGGTCCGAACGCCGTGATGCGCACGCCTTCCATGTACTCCATCACGAGCAGTCGTTCACTGACCAGGTCTGGGAAGACCTGGGGCATAAGCACCTCAGTGTAGAGCATGCCGGCTTGGGCGAGCGAGTTCCGAGTGCGCTGCAGGTTCGTGGCCTCCAGACGAAAGTCGAGCTCTTCGCGTACGCGTGATGACCACTCTCGAACGAGCTCTCGCCAATCAAAGTC*TGGTTCGTAGTATGCAA*TCCAATCGAAAATGATGCGCAGGTTTTCTAGATCCTGTTCGACAACGCGCTTCACGCCGCGG…
1	174295	174769	5.44825	16	133134135136137138 0139140141142143144145146147148149150151152153154155156157158159160 0 0 0 0 0 0 0161162163164165166167168169170 0 0 0 0 0171172173174175176177178179180181182183184185186187188189 0190191 0192193194195196197198199200201202203204205206207208209210211212213214215216217218219220221222223224225226227228229230231232233234235236237238239240241242243244245246247248249250251252253254255…	GAAAACGAAGAA*AATAGCGTTTTTGGTGTTACGATATTGCTACCGTCCCGGTTCCAGGAGTATGGGTCGACTCGGCCGTAGGCGACGTCCACGAGTAAGCGGTGTTTATGATAGACCGCCACTTGTATG***CCCACGACGCGATCCT**TG**AGCGAATGACACAATGCG***********AGCACCTTGTC***CGACAGGGACCGTGCTGGTGA**CCGAGAAATCCACGTATCCGGCGCTGGAGG*CAGCGACCGCAGCGCATATTCCCGAAAGACTGGAAGAAAGGCGTGCCGCACGCCTAGCGTGGAAGCTAGACCCCGTAAGAGTCCCACGACGCGCATCATGAACATAATCGATCCGGGGATGGTAGTGCTGGGAAAATCTTTTGGTTT…
1	174749	175309	6.28988	18	5 6 7 8 9 10 11 12 13 14 0 15 16 17 18 19 20 21 22 23 24 25 26 27 28 29 30 31 32 33 34 35 36 37 0 0 38 39 40 41 42 43 44 45 46 47 48 49 50 51 52 53 54 0 0 55 56 57 58 59 60 61 62 63 0 64 65 66 67 68 69 70 71 72 73 74 75 76 77 78 79 80 81 82 83 84 85 86 87 88 89 90 91 92 93 94 95 96 97 98 99100101102103104105106107108109110111112113114115116117118119120121122123124125126127128129 0 0130 0 0131 013…	TGCTTATCGAATGTACCGT*CGTCGCTGCCACCGACCTGCTGTATCTCAAGTCCGATATATGCTTCATCGGGTTCG********ATTCCAAAAGCCTCTTTCAGTTGCGCCAAATGCTCCGCTACCCGAGCGTACGGACGCTGCGCATCCAAGGT*CGGACAACGCTCGAGGATACCGCCAGCAAGCCAGCTGAACGAGAGATACTGGTAGGCAACCCGAGTGCCGGGCTCGAAAACAGGTTCTACCTGGGCGATCTCAGAGACCATTAGGTCCCAGTTCAAGGCGTTGCACATACTGAAAGAGGCAGGTAACGCGTGTTGCAGCCCCGACCGATGACTCATGATGTGCCCGATGGTACAGGCGCGTTTCCAGGTACTCGTGCCAAACTCT*GGCCAGA…
1	175610	176103	6.00495	14	108109110111112113114115116117118119120121122123124 0125126127128129 0130131132133134135136137138139140141142143144145146147148149150151152153154155156157158159160161162163164165166167168169170171172173 0 0 0 0 0174175176177178179180181182 0 0 0 0 0 0 0183184185186 0 0 018718818919019119219319419519619719819920020120220320420520620720820921021121221321421521621721821922022122222322422522622722822…	GATCCTTAGCAACCAACTCCAGAACATGTTCGGCCACAGATGGACCATTCCGACTGAGCTCCAGACGGTTGACAGTGATAGCAATGGTGAGCTGGGCCTTTGGGATCGCCAGCGCAAAGGAGCCCCCAATACCACCATGGCCTATAATAAGACCGTCCGCAAAGCGAAGCAATCCGCCCAGAGTCCAGTCACTGTCGGGAACGGCCTCGGTTGCCATTCGCCACCACGG******CTGTTGCATT*GCCTTATCGTAGAAGCGCGCTAAAGCCCGAGCTGTGAAGTGACCATTCGCTGCAGGAAGACAAGCTTTGCGTACCAACAAATGATTGAAGAAGCAGGGATCGAGTACCCAGAACAACTTCTCTCGCTGGATTCGCTCTCGCAACTGGCTAAGT…
1	176099	176665	5.55891	18	5 6 7 8 9 10 11 12 13 14 15 0 16 0 17 18 19 20 21 22 23 24 25 26 27 28 29 30 31 32 33 34 35 36 37 38 39 40 41 42 43 44 45 46 47 48 49 50 51 52 53 54 55 56 57 58 59 60 61 62 63 64 65 66 0 67 68 69 70 71 72 73 74 75 76 77 78 79 80 81 82 83 84 85 86 87 88 89 90 91 92 93 94 95 96 97 98 99100101102103104105106 0 0 0 0 010710810911011111211311411511611711811912012112212312412512612712812913013113213313…	TGCTTTCCGATTGTCAGCAT*CGGTGG**TTTCCGCATGAATCAATTTGGACTTTAAAGC**AAGCGAGGTCCGAAACCTAATGAACTTTCTTAGGGGAGTCGGCGAATACGTACATGTTCCGCTGGCAAAGCAGCGCTTATCGGCGTCTTCTCTCGATGCCAACCGCTGTAAACTAAACGCGCAGCGCCTGGACACGAGTTTGTATCCCGAGTCCGAAACCAGTTGCACTGGGGAGGTCATTGGCGCTCTCTGGGTTCATTCGAAGCTTATATACAT*TGGCCGGATACGACGACTACCACGGAATGGAATGCATCGCGCGTCTTAGTTGCAGTGCGGCTGGTACACGCGGCGGTCAACAACAAGGCGCCAGGTACACTTCTAGTGTCTCTGTGTGTT…
1	176645	177189	6.70294	1	29 30 31 32 33 34 35 36 37 38 39 40 41 0 0 0 0 42 43 44 45 46 47 48 49 50 51 52 53 54 55 56 57 58 59 60 0 0 61 62 63 64 65 66 67 68 69 70 71 72 73 74 75 76 77 78 79 80 81 82 83 84 85 86 87 88 89 90 91 92 93 94 95 96 97 98 991001011021031041051061071081091101111121131141151161171181191201211221231241251261271281291301311321331341351361371381391401411421431441451461471481491501511521531541551561571…	GATGCACTTGCTTAGGTTCCAAGTCCAGTGCTGCGTGGCGCTCACTCGTCCACACTGACGCAAGATTTCGTTGCT**GCTGGGCTCGT***********ATGCGTGCGGTGACCCCAGCG******CTGCCATT*******CGCTTGTCCCGAAGGTGCTAGTGGCGAC*CCCGCTTGGGAAGCAAGCTATCTGGTTGCTTGAGGTAACGTTGTTTTCATTCATGTGGCATGCAGGCCGGAAACACGACGCTTGA*CACGCTGCTGTACTCGTTGCT****GGGGTAGCCCAGGTGCGCAGTTCCACTCGCGAAGTATGCTTTGGCACCCAACGAAGCATAACCGCAATAGAACACAGCAGCTGTAGTGATTGCATCAG******AGCCTTACCAACCA…
1	177311	177827	5.35272	8	102103104105 0 0106107108109110111112113114115116117118119120121122123124125126127128129130131132133 0 0 0 0 0 0 0 0 0 0134135136137138139140141142143144145146147148149150151152153154155156157158159 0 0 0 0 0 0 0 0 0 0 0160161162163164165166167168169170171172173174175176177178179180 0 0 0 0 0 0 0 01811821831841851861871881891901911921931941951961971981992002012022032042052062072082092102112122132…	TCCACTGAAGTTGCGGTTTGCTCAG**AGGCTCTTGCCTCAACGCGGTACTGGCAACTATATACTGAAGCGTACCTTGCCAGGTTGTTTCCGCGACAGCACGAGCGAGTGCAGCAACTTGGTCCGCATTCATCT*TGCAT*******GAATATGACCTTCTAGTCTAAGCAGGCCCGCGTCCACCAGTTTCAACAGTGTAGCGTCTCTGAAGGGCGTAGGCATGCGAAAACACGCTCGAGTTCTCGACTACAAACGCAGCG*TACCGTAGTTTTGTCGCTGTAACGCCCGTACGCTGTCCTGCTTGTTCATGACCGC*******GGGCCTTGGACGGGAAGCGCTCCTGCAA********AGCAGCGCTCATTGACGATAGCTTCCCTGGACTGATCGA…
1	179141	179707	6.17297	1	26 27 28 29 30 31 32 33 34 35 36 37 38 39 40 41 42 43 44 0 0 0 0 0 0 0 0 0 0 45 46 47 48 49 50 51 0 52 53 54 0 0 0 55 56 0 57 0 58 59 60 61 62 63 64 65 66 67 68 69 70 0 0 71 72 73 0 0 0 0 0 0 0 74 75 0 0 0 0 76 77 78 79 80 81 82 83 84 85 86 87 88 89 90 91 92 93 94 95 96 97 98 99100101102103104105106107108109110111112113114115116117118119120121122123124125126127128129130131132133134135136137138139…	AATGA**GATCGTTCTTCGCGTAGATATAATGCTGAAGCGGCACTGGTCGGTGGCTCGTCGTGATGACATACACAGGTCTCTGTTTGCAGCGTCCAACCCAG********TCGGCAAATTCTTGC******GCGTTCGGCAC**CGTTGCCGAAAGCATGATGATGTTGACGTGTTCCGGCAGCAGAATGATGACCTCCTCCCAGACGACACCACGCTCTTCATCGTTCACGTAGTGGACTTCATCGAAGATGACCCACTCGACGTCCCGAATGAGGTCGGCACCCCGGTAGAGCATCGAGCGCAGAATCTCTGTTGTCATGATTAGACAGGGAGCCGTTGGCTGGATGCAGACATCGCCCGTGATCAAACCAATTGACTCCGAACCAAAACGATCACT…
1	179988	180492	5.3681	15	51 52 53 54 0 0 0 0 55 56 57 58 59 60 61 62 63 64 65 0 0 0 0 0 0 66 67 68 69 70 71 72 73 74 75 76 77 78 79 80 81 82 83 84 85 86 87 88 89 90 91 92 93 94 95 96 97 98 99100101102103104105106107108109110111 0112113114115116117118119120121122123124125126127128129130131132133134 0135136 0137138 0139140141142143144145146147148149150151152153154155156157158159160161162163164165166167168169170171172173174…	CTGCGGATCACCTCTTCGACCTGCACGCGCTCCGTTCGAATCAAGTTCAGTATCATGTTGTAGGAGAGGCGGAAC****TGGCTTGAAAGCCGGGGTGGCACTCC***TGTCATAGTGCGTTTCAGGTCTAGCTCAGTCGGGAGTTCGCCTACGGAGAAGAAGAGGATCACGATGCCATAGGCGTCGAGGCCCCGGCGACCGGCTCGCCCGCTCATCTGGGTATATTCACCAGGACTCAGCAGTCGATACTGCCTTCCATCGTGTTTGCGAATGCCGCTGAAGACGACGGTGCGTGCGGGCATATTCACACCCATGGCGAACGTCTCGGTGGCGAAGAGGACCCGCACGAG**GCCCCGTTGAAATAAAATTTCCGTCATCTCTTTCACGATGGGCAGC…
1	180531	181017	6.16752	8	102103104105106107108109110111112113114115116 0 0 0 0117118119120121122123124125126127128129130 0 0 0 0 0 0 0131132133134135136137138139140141142143144145146147148149150151152153154155156157158159160161162163164165166167168169170171172173174175176177178179180181182183184185186187188189190191192193194195196197198199200201202203204205 0 02062072082092102112122132142152162172182192202212222232242252…	TCCAGACCGTGCAACCGCTGCTGATATGCAAGCCGCACAGGCTCGG***TGAACACGCTCG**TCGAGCGTGCACCCGCGTCGTTAGCGGCAT****************TTCCGACCTG*********GGCAGACGGCTCCTCGGATAGCGCAAACACGGTGTCG****CGAAGCGCCGGGCCACCCAGGAGTACCAGAA***************CTGGCACCACCAATCGCCGGATTTCCTCCAGTAGATGTTGCGCGGATGCCCGATACCGCTTCTCCGCTGCTGCACCGACAACGA*TCCCCAAAGCAATGCCACCATCGGTACGACGCAGCAACAGCATTCGACCAGGGACCGCAGTGATGCTGGCGTAGCCATGCGGACCCACGGAGAATAGCT…
1	180980	181509	6.8625	2	13 14 15 16 17 0 0 0 0 0 0 0 0 18 19 20 21 22 0 0 0 0 0 0 0 0 0 0 23 0 0 24 25 26 27 28 29 30 31 32 33 34 35 36 37 38 39 40 41 42 43 44 45 46 47 48 49 50 51 52 53 54 55 56 57 58 59 60 61 62 63 64 65 66 67 68 69 70 71 72 0 0 0 0 73 74 75 76 77 78 79 80 81 82 83 84 85 86 87 88 89 90 91 92 93 94 95 96 97 98 991001011021031041051061071081091101111121131141151161171181191201211221231241251261271281291…	CTGCGCTCTATGTATCCAAGTCGCTCGAGAACGGCCAAACGCTGCATATAGTCCGGTA****GGAGTTGCAGAGAGCGATAGCTGCTCGCATACTGCAGATACTCGAG***CTTCTGCTCAAGACGGTGGCGCCGTTCCGCAAGTTCAAACGCGGTAGCAAGAACGCTGCG************ATTATAGGCGTCCCACAAGCACGC*AGAGTTCAGAATATGGTCACGAA******************GGAGACGCTCTTTTTCAA**TCCATTTTGCTTCGAGCTCCAAATC***TGGAATACCGCAATGCTCCCGTGGATGCATACCCACCAAAAACTCCGATGTTGCATCAGCTGCGCCGAACCGTTCCGCTACGGAACGCAAAGACTCGAGCAG…
1	181506	182072	5.97359	12	17 18 19 20 21 22 23 24 25 26 27 28 29 30 31 32 33 34 35 36 37 38 39 40 41 42 43 44 45 46 47 48 49 50 51 52 53 54 55 56 57 58 59 60 61 62 63 64 0 0 0 65 66 67 68 69 70 71 72 73 74 75 76 77 78 79 80 81 82 83 84 85 86 87 88 89 90 91 92 93 94 95 96 97 98 99100101102103104105106107108109 0 0 0 0 0 0 0 0110111112113114115116117118119120121122123124125126127128129130131132133134135136137138139140141142…	GAGCAACATCGGCGGTCTCTCGAA*GGAGCTCACT*CAAGCGCACAATCGTGCGAACAATGCTTCCCTCTTGCACCGGCGTCCATACGCAAATATCTTTAAATGGAGCGCCCTGAGCCCAAAGCAGCGCGGGAATCAAGAGACCCGGGTTCACCGTCATGC****TCTGATACTCGCTGGGTGACACCGGAAGACCGCACTCTGCTTG**GACGGTTCCGAGAGCTAACGCAACGCGCTTGAGTTTGTTCAGGGAGGCAGCCAGCGTCTCCATCGCCGTTGCATCCAGCT***GCAGGCCATCTAACTCGGAACGGGCGGCCTGATCTGGCAAGATGTACTCGC*TGGGATCTAGTTTCTCCTGGAATACCAGACAGGAGGCTAGTGCTGCAATACTGC…
1	182297	182877	6.2039	1	23 24 25 26 27 28 29 30 31 32 33 34 35 36 37 38 39 40 41 42 43 44 45 46 47 48 49 50 51 52 53 54 55 56 0 0 0 57 58 59 60 61 62 63 64 65 66 67 68 69 70 0 71 72 0 0 0 0 0 73 74 75 76 77 78 79 80 81 82 83 84 85 86 87 88 89 90 91 92 93 94 95 96 97 98 991001011021031041051061071081091101111121131141151161171181191201211221231241251261271281291301311321331341351361371381391401411421431441451461471481491…	GCCGATGCTGGGACATCGGTCGCGCAGAAGCGCTTCGGCAGGACGAGAACGCATATAAAGCG**CGCGTTAAACGATGCTTGAATATGTGGTCTCGCATTATAGACGCAT****TTGACGAGCCAATCT**CGTCTGTCCATCGGTCTGCCTGCCTGCCTGCCTGCCTGCCTGGTTGCCTCAGAAAC*******TCGATTTTGCACTCCTGGATTCGAATCCAGGGAAGCCAAGACGCAGGCATGCCTCTCGGTGGGAATTGCGCAGAGGAACATGACAGCTCAAGGAGTGCGCTTCTTGTGCGCTTCGCAGAGCAC*TCCAATCCGAAT*CCGCTACGAGGGATCAAAGCGGGGCGTGCACGCGCGGCAGAAAATATCGAT*******CCATGCTCCG…
1	183582	184128	6.71711	1	37 38 39 40 41 42 43 0 0 0 44 45 46 47 48 49 50 0 0 0 0 0 51 52 53 54 0 0 0 0 55 56 57 58 59 60 61 62 63 64 65 66 67 68 69 70 71 72 73 74 75 76 77 78 79 80 81 82 83 84 85 86 87 88 89 90 91 92 93 94 95 96 97 98 991001011021031041051061071081091101111121131141151161171181191201211221231241251261271281291301311321331341351361371381391401411421431441451461471481491501511521531541551561571581591601611…	CGCCTTCAACGACATCGTTAGCAGCGGCTTCTGCGTTGCCGTCAGGCGTACCATCAGGGTCGCCCTCTGTA*ACAAGCTCCTTCAACTGTTCGA******CGGTAGGTGCACTGCTGCAACAGACATGCAT************GCGTGTTGCCGCCGCGGTCTCGTCAAATCCAAACAACCCATTCGCTGTGGTGATAGCTGTCGGTGGGGTGTCCGAGTTTTGTCCATGTGCCGTCCTAGCGAACTGCACCCTGAATCGCTGTGGAGCTGGCAGCGGTGCGTCAGCGGCAGCGCTTGTAACAGT********GAATGGGGCAAATCTTACTGAGATTGTACCTCTCACCAATATTTTATGTATGTCGAATGCATCCAGTTGCAACTGAGCTCCTGCGG…
1	185130	185656	6.60023	3	91 92 93 94 95 96 97 98 99100101102103104105106107108109110111112113114115116117118119 0 0 0 0 0120121122123124125126127128129130131132133134135136137138139 01401411421431441451461471481491501511521531541551561571581591601611621631641651661671681691701711721731741751761771781791801811821831841851861871881891901911921931941951961971981992002012022032042052062072082092102112122132142152162172182192…	CTGTACTGTCAATGTCCAACGAAATTCGATGCCAGCGCTTATTCCATCACGCCGGTTATTGCGAGC**AAGATGCGTCTAGAGCAGCAACT*ATGTGAGATCGCGATATCGGCAGAGGCACCGCGAGCCGGATGATACATGCCTTTCGTTCGTCGC*TTTGTTGTCATGCATAGGTC**TCTAGATCGCCGCGGACGCTTCGTGCTGTAACACGTTCCGGCACTGTTGCCTCTGTCGTGCATCCGCTC**CATAGGGTCAGCACTGTCGCATTAGTAACCGCTGGGCGTGTCTCGAAATTCATGTACGGGTGTTCTACCTATCGTTCGTTGCACGTGCTGAACGCGATA*CGAACGCAGCTCGGACAGGTTGCTGTTATTCGTGGCGTCAGATAGGCGG…
1	185924	186469	15.5324	12	10 11 12 13 14 15 16 17 18 19 20 21 22 23 24 25 26 27 28 29 30 31 32 33 34 35 36 37 38 39 40 41 42 43 44 45 46 47 48 49 50 51 52 53 54 55 56 57 58 0 59 60 61 62 63 64 65 66 67 68 69 70 71 72 73 74 75 76 77 78 79 80 81 82 83 84 85 86 87 88 89 90 91 92 93 94 95 96 97 98 9910010110210310410510610710810911011111211311411511611711811912012112212312412512612712812913013113213313413513613713813914014114…	TAGGCAAACGCTTGCTGGAGCTCATCAAACGCATGTTTGAAGA*AACGTACATCCCAGATGTACGGGAGATTGCTGAGGTGGTACCCATTCTCAAAATGGATCCTCCAACAGACTCGAACAACTACAGCGGTGTCACACTAATCTCATCAACAATGAGGCTAATTTGCGCAACGCTCACGAATCAGATCCAGAGGACCTCGAGTAGCGCAACTTCCTCG*****TCCCAGAATAGGCTGGATTTCAGTGTCGTGAACCAGATGAGCACACGAGACGAGCGCTT***TGTAGACCTGCGCACTGGCGGATGCC****AAGCTAATGCCGCGTCGCGAACCGACAACGCGTTCCATGCACGA**********GAGCGAAGGAGAAGGGCGGCCCCCAGGAT…
1	190412	190955	5.6666	5	31 32 33 0 34 35 36 37 38 39 40 41 42 43 44 45 46 47 48 49 50 51 52 53 54 55 56 57 58 59 60 61 62 63 64 65 66 67 68 69 70 71 72 73 74 75 76 77 78 79 80 81 82 83 84 85 86 87 88 89 90 91 92 93 94 95 96 97 98 9910010110210310410510610710810911011111211311411511611711811912012112212312412512612712812913013113213313413513613713813914014114214314414514614714814915015115215315415515615715815916016116216…	TGCCACAGGGTCGA****GCGGAGAACCATGCGCGTCATGGGTTCGCTGCATCGCCGACCACTTC****CGCTTCGA**CGGCCTCTGCTTTGCTCTCACCACTTGATGCGTCACCG*******TTCGCATTAGCATTGTCCCCACCACCAGTCGTATTCAAATTATTCAACAAAGAGCTCT******GCAAATACTTGGTCACGCGTCGCG****CGAAGCC*GCCATAATCGCGAATGTTATATCCACTCTGAAGCAGGGCGGTTTCATAGAGTAAGGTTGCAGCTTCGCTGTCTGCTTCGCCAGAGTTGCGCAGTTGCGACGCCATTTGGTGGATCACTGGATGCGCAGGATTAATTTCTATGATCCTCTTCTGTTCGAAACCTGGTGGAATGTCC…
1	192465	192834	10.2557	11	10 11 12 13 14 15 16 0 17 18 19 20 21 22 23 24 25 26 27 28 29 30 31 32 33 0 34 35 36 37 38 39 40 41 42 43 44 45 46 47 48 49 50 51 52 53 54 55 56 57 58 59 60 61 62 63 64 65 66 67 68 69 0 0 0 0 0 0 0 0 0 0 0 0 70 71 72 73 74 75 76 77 78 79 80 81 82 83 84 85 86 87 88 89 90 91 92 93 94 95 96 97 98 99100101102103104105106107 0 0108109110111112113 0 01141151161171181191201211221231241251261271281291301…	CAGACTCCGAAACCTTCCATCTCAGACGCAGCCAACGTCGTCCAGTAGGACGGGAAATCTCGTCTTTACGCCAACTACTGGTACACCCATGCCAAATAAAAATTGTACAATGGACAGCTCTATCTGTTCCTGCATTTCGATAATTCTCCAAACTTTTTGTGAGATATACAGCCTCGG**CATCCAAAATGCAGCAACTAGGGCTTACGGACTCGTGCATAGGTTTACTTTTTTCGGTCTTTTTTTTGCAGTGGCTCATCCAACTCGTTAGCCTCCGAACTCGTTACATCGTTCGAATCATGATGACTCGCGACTTTCTCGGAAAAGATTGGGTAACACACTCAAAATAACTATCGACTTCTTATGTACAACA
1	193807	194178	5.62974	11	9 10 11 12 13 14 15 16 17 18 19 20 21 22 23 24 25 26 27 28 29 30 31 32 33 34 35 36 37 38 39 40 41 42 43 44 45 46 47 48 49 50 51 52 53 54 55 56 57 58 59 60 61 62 63 64 65 66 67 68 69 70 71 72 73 0 0 74 75 76 77 78 79 0 80 81 82 83 84 85 86 0 0 0 0 0 0 0 0 0 0 0 87 88 89 90 91 92 93 94 95 96 97 98 99100101102103104105106107108109110111112113114115 0 0 01161171181191201211221231241251261271281291301…	GAATGATCGAG******TGTCTCAAATTTGCGGACTTGTT**ACAAGCGACCTTAGCATCGCTCCGCTCGAGCTATCGTGCTGGCTGATGTTGTGGATTTGTCACGAATAGTACCAATAGCCCTTGACTGAATCAATCGAGATTTTCT******ATTCTACAC*GCCTGCCTCGAATCATCCTTTCCTTCCGGACTGGAAGTAGAGACAATTGTACTTATCTGCTGGAATTGTTCAGGTAACTCAACCGCGACCATGTGCGTGAACCCCGAGCCTAGAAAGCTG*AGGTCTCCGGTTCAATGAGATCACTCAAAGACATGGCATGCTTCCGGGCAATCGCTCCCATGCTGGCGAACGCATTCTATCGTTTTCATCATACATCATCGAT
1	194260	194853	5.43095	1	32 33 34 35 36 37 38 39 40 41 42 43 0 0 0 0 44 45 46 47 48 49 50 51 0 0 0 0 52 53 54 0 55 56 57 58 59 60 61 62 63 64 65 66 67 68 69 70 71 72 0 73 74 75 76 77 78 79 80 81 82 83 84 85 86 87 88 0 0 0 89 90 91 92 93 94 95 96 97 98 99100101102103104105106107108109110111112113114115116117118119120121122123124125126127128129130131132133134135136137138139140141142143144145146147148149150151152153 0 0 015…	GCCCAAGCTTTCATACGAA*ACGAAAATGCGTCTGGGAAGCGAACGCGATTGAACACCGATTCATCGATACTCGCTGACGGCGATGGTGGTCCTGTACGCGGCCACCCTTTGATGGGCGACTCGAATAGTGCAACGGAATTAGCACGCCAGAGGTCAACGCTTCTTCCCAGGGGCCGATCCTGTGCTCCTGCGCAGTTTGACATTCGCCTCTGGGTCTCCGCGAAGCCTGCGCCCGCACCTTGTTCAGATGCAAATGCTGCAGCATCTCTGGTTCCCAGTAGCAGGAGCTCCACGACGGCGACATTTCTCGATCGATGGCTTAGATCCGCCAACTTCAAATAGACTGCGGTCTCGAAGAGGTGGCAAGATCTACGAGCAGTTCAGGTGTAGCATCAGTC…
1	195189	195759	6.17434	12	10 11 12 13 14 15 16 17 18 19 20 21 22 23 24 25 26 27 28 29 30 31 32 33 34 35 36 37 38 39 40 41 42 43 44 45 46 47 48 49 50 51 52 53 54 55 56 57 58 59 60 61 62 63 64 65 66 67 68 69 70 71 72 73 74 75 76 77 78 79 80 81 82 83 84 85 86 87 88 89 90 91 92 93 94 95 96 97 98 99100101102103104105106107108109110111112113114115116117118119120121122123124125126127128 012913013113213313413513613713813914014114…	TACGTGGGACGTCGCTTCGAACGCCTGCTTTCGGAGG*AGCTACATGTTCGAACGGTGAAAGAACTCCGAACGCGTTTCGATTCTCCATTAACGCT***CGAACATGCAATACGAAAAACATTCGGAAAGTTTGCAGCAGTCTTTGCGAAGCGAGCACGAGACATTTG*******GTTGGCAGCGCGAGGGGATTTCCCAGAGGAGGTATATTCTCGAGGTCCCCTTCAGCGTATACATGTAGAGGATTCCTTCCCAGGACTGGAGCTCTTCTCTGCG*GCATTTCATGAGAAGCTGTATGCACTTGCGCTCGCTTGTGTAACGAGAATGAAGCA**TCATGGCCAACAGTATGGTCGGCTGCCACGCCGAGTGGCGGTATACTGGCGTCTTGGTAAGG…
1	196569	197055	10.2957	15	42 43 44 45 46 47 48 49 50 51 0 52 0 0 0 0 53 54 55 56 57 58 59 60 61 62 63 64 65 0 66 67 68 0 0 69 70 71 72 73 74 75 76 77 78 0 0 0 0 79 0 0 0 80 81 82 83 84 85 86 87 88 89 90 91 92 93 94 95 96 97 98 99100101102103104105106107108109110111112 011311411511611711811912012112212312412512612712812913013113213313413513613713813914014114214314414514614714814915015115215315415515615715815916016116216316…	CGCGAGTTGCCTCAGAGCAGAAAAATCGACAGCTTGAAAGACGCGTTATATTAACACGCTGCACGTGACTTGAGGCAAAGAGTGGACACTTCTGCG****TGTGAATTGTGCA*****ATGATATCGGTTATTTTATGAACCACTACTAGATGGATTCGCGAATAATCTTTATTCCTGTGAAGTAACAAGTTGCAGCGGATAATAGTCAAGGATGCCGCACTT**AAAAGACGACCAAA*ACCGCAAAGGCTGGTATGAATCCCTAAGGTCTTATTGCTGCCGTTGGAACGTCGATACTGTACGCCTACAAGGCAGCGGATTTACTGAAAAGC**TGGACTAGTGCGAGCAGCTCAATGTTAGATTGCATTCAT**CGTCCCCCCGTGGCTCTGCACTG…
1	197329	197851	14.1675	13	22 23 24 25 26 27 28 29 30 31 32 33 34 35 36 37 38 39 40 41 42 43 44 45 46 47 48 49 50 51 52 53 54 55 56 57 58 59 60 61 62 63 64 65 66 67 68 69 70 71 72 73 74 75 76 77 78 79 80 81 82 83 84 85 86 87 88 89 90 91 92 93 94 95 96 97 98 99100101102103104105106107108109110111112113114115116117118119120121122123124125126127128129130131132133134135136137138139140141142143144145146147148149150 0 0151152153…	TTAACGTCGGAAAAACGCAGTTTCCTGCTCTTGTCTGCGCATTTCCCGCACAGACGGCAGTTGCGATCTAAACTTCGCTCGCCATTTTCATCGCATTTGTATGTAGCCTGGGTG******TGCTCCTCCTAGCTGGAACGCTAGACTTTAGTCAAGTGTTCCAATTCGTATACCACACATCCCACGACGAACTCCGTCCTGCGGGGCATGAACGCTTGCAAAAACGCTCGG*TACACGCGCTTGAAATATGCAGAAGCCCCGCCACGGTACCCTCCTCCGTTTCAACGCCCCGTGCCATGCTCTACGCTCACGGGCTTCGTCTGAGCGATTTCCTCAGCGAGTTCTCTGATCGCTACATATGCAGGCGCACGCTACCCTGTTCGATAACGGGTTTGCT*…
1	199091	199688	5.6349	6	22 23 24 25 26 27 28 29 30 31 32 33 34 35 36 37 38 39 40 41 42 43 44 45 46 47 48 49 50 0 0 51 52 53 54 55 56 57 58 59 60 61 62 63 64 65 66 67 68 69 70 71 72 73 74 75 76 77 0 78 79 80 81 82 83 84 85 86 87 88 89 90 91 92 93 94 95 96 97 98 99100101102103104105106107108109110111112113114115 0 0116117 0 011811912012112212312412512612712812913013113213313413513613713813914014114214314414514614714814915…	AAAGAATAACGTCTTGGTTACGGTCCGTGTTAACCTCTGCTGCAATGCCGCTTTCAACTGACTCGTCAAGATTGTTCTGCATCCGCGTTTGGCTCGATCGCCTTGACGGCAATACTCTTCGGAGAAGCGACTCGAAGAATCTTGCACCATTTTCGAACATAGATGAGAATGAGGTTGCCGTTGTGCTCGGATGGAACCT*********ATTGCTCCGCATTATATTGCCTTCCTCATCGGAAGGCTTTGCTGCCCAGACTGTTATCCGGGAGCCAAGTATTTCATCAAGGTTCCGTATAAACCCCCCCGGTATGAGTTGAACAAGCAGCGGCCATAGCCAGCCTCGAACGTAAGTGTAACCAACCAGCATACCTGCTAGATGACCACAAAGGTCCACAG…
1	199811	200337	6.0451	3	53 54 55 56 57 58 59 60 61 62 63 64 65 66 67 68 69 70 71 72 73 74 75 76 77 78 79 80 81 82 83 84 85 0 0 0 86 87 88 89 90 91 92 93 94 95 96 97 98 99100101102103104105106107108109110111112113114115116117118119120121122123124125126127128129130131132133134135136137138139140141142143144145146147148149150151152153154155156157158159160161162163164165166167168169170171172173174175176 0 0177178179180181182…	TTTCATCACCAGCATGGCGTTTTTATACAACAGAGGCCAACCAGAGGTTCGACGTGAT***GAATTTGGAAACGTTGGCGAGGTGCGCCCCATTAACA***********GACCTGCAGCACTGAAAACGATGGGCCTCGTTTTCATGTTCGGAGGCATTGGTTTCGTCCTTGCGTTCGCCCTCGTCA*GCTGGTTCAACATAGAGCAGGCAGTCGCCGTCGGTCTAGTGCCTGAATGGTTACAGCCTGCAAGTGTGGTCAGCGCCTTTGTCACACTCGGAATGTGGGCTGCCTGTACGTTTTTCCAGGTCCAGCCCAGTTCTCGCACTTGAAGCACCCTGCGCAGGGAGGAGGCATTCAGCTACGCAGACGGCTTCCACCGCTCTCCATACGAAGAGCG…
1	200642	201140	5.89309	15	37 38 39 40 41 42 43 44 45 46 47 48 49 50 51 52 53 54 55 56 57 58 59 60 61 62 63 64 65 66 67 68 69 70 71 72 73 74 75 76 77 78 0 79 80 81 82 83 84 85 86 87 88 89 90 91 92 93 94 95 96 97 98 9910010110210310410510610710810911011111211311411511611711811912012112212312412512612712812913013113213313413513613713813914014114214314414514614714814915015115215315415515615715815916016116216316416516616716816…	CGCCAGCGACTACTCTGC*********GATGCGCA***TGCGGACGACGGCGATGATTGTCTGCAGCTATTTTGAGAA*******GCTC**AGTAGTCGTGCTTCGAG**TACTTCGGTACCCAAACACTGCCTTTTGCAAAAAGAATG*****TTTTCTGCTTCTTTTGCACATAGTAATTCTCCTACCTCAGCACGGTGGCCTGG**GTTTTTACAAAGGAGGATTTGTCTTGGAACTTTCGGTAGCAGCCGACGCTCCGGGTTCTTGCGAAAATTTCATACTCAGCGCGCTTGGCCGCAGAAACAACTGCCTGGGGGTTCGACTCAAGGAGTTTTCGCTTTAACAGCTCTATTTTGGTTTTTTCGACGTTCCACGCGGGACAGCTCGAGCTCCAGC…
1	202246	202602	9.76142	11	16 17 18 19 20 21 22 23 24 25 26 27 28 29 30 31 32 33 34 35 36 37 38 39 40 41 42 43 44 45 46 47 48 49 50 51 52 53 54 55 56 57 58 59 60 61 62 63 64 65 66 67 68 69 70 71 72 73 74 75 76 77 78 79 80 81 82 83 84 85 86 87 88 89 90 91 92 93 94 95 96 97 98 99100101102103104105106107108109110 0 0111112113114115116117 0 0 0 0 0 0 0 0 0 0 0 0 0 0 0 0 0 0 0 0 0118119120121122123124125126127128129130131132133…	CGAAACAATTTGAGGAGGCCAGTCAAGAAAGT*CTGGGTGGCGTCTATCCGTGTGTATCAATGTATCCTCTATGGTGGTAGAACGAATGTTGTTTTCTTCGCTGTACATATAACTGCTTGCAGTGTTAATGCCTTTCGAC**TTCTCAAACTTTCTTTGGTTAGAGGACCTCGA**CATTCAAGCAGTAGCAATAAGAGCTATTGAATTCGCGGGTAGTTTTCGGATTTTAAGGTGCTTTTTTGGAGTGGTTCCCTCGATATGTTGCAGTTGGAATTCGTAACGTCACCGGAAACAAATTGATTTGCGACACCTTCGAACGAGAGTTCG*TGAAACAACCGATACCATAATACTATTCATCCT
1	202627	203079	6.30895	7	106107108109110111112113114115116117118119120121 0122123124125126127128129130131132133134135136137138139 0140141142143144145146147148149150151152153154155156157158159160161162163 0 0164165166167168169170171172173174175176177178179180181182183184185186187188189190191192193 019419519619719819920020120220320420520620720820921021121221321421521621721821922022122222322422522622722822923023123223323423…	CGCTCCAACCCTAGGAGAGTGTAATGGAATGCTTTCTCGCGGTTTAT****AGCAGACGAGGTCGGTGTGCTTTCATATTCAAAAGTAAAAAATCTAAGGGAAAGGTATCGGCATGAATGCTGGGGATCCTGGAGGGCCGTCATCGCATGCCCCTCGGAAACAAAGAGCAAAAATCCTTCTCTCATCGCCCACCGAGAGAAGAAAAGCAAATGAAGAAGAAGTCGAGGGGAGATAGGCGAGAAAAGTTGTTTGCCTGACGGCAA**GATGACGAGA*****CTGCAGTCGCCCAGAGGGCGCGAGTGCGAGGAACCCTTGCATAGATCTGCGCCACCAGAGGCTTTAAAAGCAAGCAATTCGTGAACCATGATTCTAACACCGCCATCATTATCATACG…
1	203537	204014	34.0985	14	96 97 98 99100101102103104105106107108109110111 0 0 0 0112113114115116 0 0117118119120121122123124125126127128129130131132133134135136137138139140141142143144145146147148149150151152153154155156157158159160161162163164165166167168169170171172173174175176177178179 0180181182183184185186187188189190191192193 0 01941951961971981992002012022032042052062072082092102112122132142152162172182192202212222…	TGGAGC******GATCACTACGTTTGCACGATAGAGAAGACCCTTCCGATGA**GTTTCAACC*****ACGTAGAGTACGCAGGAATGAACAGCAGCTCTACCCCTCGATAGAATCGACAAAAGCTTGAACGCTAGGGGAAGAGAGAAATGCCGCATTGTGCAACAGAACGACATCACCAGACGTCAGGCAAGAGTCATCAGTTATTCGATG***TATTTGGTGCTGTTGTGGAAGCCGTCTCTTAGGGCGAAAATGAGGCCGCC*ACATGAATCCGTTCCAGCCGAAACAGATGATG*****TCCCATTTCTCAACGAGTTCGGTCGCACATATGACGGGCTCTTTCTA*TCCGAATACCCATATGAGCTCCGACTTTTTCGAGCGAATGACGTCTCA…
1	204370	204885	9.029	8	95 96 97 98 99100101102103104105106107108109110111112113114115116117118119120121122123124125126127128 0129130131132133 0134 0135136137138139140141142143144145 0 0 0 0 0 0 0 0 0 0 0 0146147148149150151152153154155156157158 0159160161162163164165166167168169170 0 0 0 0171172173174175176177178179 0 0 0 0 0 0 0180181182183 0 0 0 0 0 0 0 0 0 0 0184185186187188189190191192193194195196197198199200201202…	CGCTCTTTGTTGAAG*******GAGACCCTCGAAAGCGCTGCTGCGTCTGCACGGTCCAACCATGTCCCACACTCCAAGACGGTGCAAAGAGGTATCTCATTTACCGCATTAGCAGTCTCTGCACGAGTAAACGTCCCTCTGAGAATTATCAGCGGA*GCGCTGTAGTAACAGTACATTGACGCGCAGGTGTGTTCTGGATCATGCGCCGCAGGCGT*GTTTCCGTACAGCTCGCAACCGCCCTGCAGACTCAGGTGAGGTTTATTGC*********CGAGCAGACGAAACGCCGCCGGCCTTGGTGACGATCCTGGTGCAGGAGTAAGAAAGGCATAACTAAGGTCACCTGGCTTGTCAGTAAAATGAACATCTTTCACAACCA*****TACAATATA…
1	205133	205501	5.45458	11	12 13 14 15 16 17 18 19 20 21 22 23 24 25 26 27 28 29 30 31 32 33 34 35 36 37 38 39 40 41 42 43 44 45 0 46 47 48 49 50 51 52 53 54 55 56 57 58 59 60 61 62 63 64 65 66 67 68 69 70 71 72 73 74 75 76 77 78 79 80 81 0 0 0 82 83 84 85 86 87 88 89 90 91 92 93 94 95 96 97 98 99100101102103104105106107108109110111112113114115116117118119120121122123124125126127128129130131132133134135136137 0 0 0 0 0 0 0…	AACTCGAT***TTCCTTCGCAGCACTGGCAGGCTCGCTCGCGAATGTCGGTGGCACCTGG*TTCGGATCATTCACTCTTCGAAGAGCATCTAAAAAGTAGCTTCTCGCTTCATCTTCGGACCGCCCTTTCCCTCCAGTCAGACTCGTAAAGGTAGCAATATCTAGCGGCGAA*CTCGGACTTTGACCAACACGCTCTTTTCCGGTGGACTTGTCATCGGTCGCAGCAGCTAAGTTCTTACCAGCCTCGCCGTCAAAATCGTCGACCTCACCTG*ATAGCGCCCCGACGAAAGAGTCC**CTGATTCCTTCGACCTCACGACGAGCGCTGTCGTAGTCTTCTCCGAGAGCAG*ATATAA*****ACTGCTCCCGCGCTTGATTT
1	205705	206244	5.78961	3	72 73 74 75 76 0 0 0 77 78 79 80 81 82 83 84 85 86 87 88 89 90 91 92 93 94 95 96 97 98 99100101102103104 0 0 0 0 0 0105106107108109110111 0112113114115116117118119120 0121122123124125126127128 01291301311321331341351361371381391401411421431441451461471481491501511521531541551561571581591601611621631641651661671681691701711721731741751761771781791801811821831841851861871881891901911921931941951961…	ATGAACCTGTGTCAGTGAAAACAAGTTCCAACATTTTGATGTGCGGATGCAAAATCCAATCGATTCATCGAAAATTGGCCGGTGCGCATTCTGAATTTACCAAT**TAGATTTCAATTTTTGCTTTATCTAGAAGCGGTAGTTCAGCTCGAACGATCTGGATCATATTTGAACTCATTCTGTAGTTTTCGTTAAAATTCGCATACTTAGATGTGTCCCCACCATTACATACTATTCCGCTTGCGCCGTTTCTG**ATACAGTCACCTCAGA***TCCCTTGGTAAGTGTCTAACAATGAGTAACAGATTTGCGCTCT**GTTGTTTCGTCTGGTTTCTTGCGGATTTGAATTGCTTACGCCACGGAAATTTACGTTTTCTGATTCGAGATCTCTGGCTC…
1	207441	207893	5.22649	16	135136137 0138139140 0 0 0 0141142143144145146147148149150151152153154155156157158159160161162163164165166167168169170171172173174175176177178179180181182183184185186187188189190191192193194195196197198199200 0 0 0 0 02012022032042052062072082092102112122132142152162172182192202212222232242252262272282292302312322332342352362372382392402412422432442452462472482492502512522532542552562572582592602…	AAAGCAACGGTGGCACATAAAGTTCTCCA***ATCGGATCCATTCCAGA***ATTCCGTACTGCGCAAAGCTCCGAGCTCGA**CTCTGAACCGCTACGCTCACAGGGAACCGAGTTTCCACAGCCAACTCGCCCAGCTGCAACTGT**GATGACGCCTGCGCAACAGGCTCGGG***GAGC*********************TGGGCTGCACCCACTGATTCGTCTTGTGACGGTGTCCGCCCGGAGGTACCTCCCCGCTCACGCTTGGAGCGAAAGTCAGCCAAACTACTGGTGTTAGTCCTCCGACGCTTTGCAGTACGCCGGGCACTCGCTGTCTGAGTTGCAGTCTGCTC*ACTTGGAGTACTTGGCCTTCCCCCTGTGGTCTCAGTGCCTAGT…
1	208443	208986	6.36856	3	68 69 70 71 72 73 74 75 76 77 78 79 80 81 82 83 84 85 86 87 88 89 90 91 92 93 94 95 96 97 98 99100101102103104105106107108109110111112113114115116117118119120 0 0 0 0 0121122123124125126127128129130131132133134135136137138139140141142143144145146147148149150151152153154155156157158159160161162163164165166167168169170171172173174175176177178179180181182183184185186187188189190191192193194195 0 0 0…	GGCGGGCAATCTCGTCCATCAAT*TGTTGAAGCTGTTGGTGGTGCTGCACGAGTTGCGAGTCTGATGAGATGCTACGA*TGCCGAAGTTTTTCTTGTTCGGCGAGCACAGCATCACGCTCATCTTTGCGATTCGTCTGGATCGAGCTCAAACGCGCTCGCT**GCTGCTCAAGGCGGCGAATCTCTGCGCGAACTTCTCGTAGCGCCGCCTCGACGTTTGTCTCCTCTGAGATATCTCGATTAATCATCTCATTGATCTCTCGCAGCTCTCGATTCCGATTATTAAGTTCATCAGATTTGGCACTAATCTCATTTTCAAGAAGTCCTAGGCGCCTTTCACCTTCATCGATTAGATTTTGAGCCTTATTTCTGTCCTCTAGAGCATGCGCCAAACGGTGC…
1	209585	210167	5.95747	1	26 27 28 29 30 31 32 33 34 35 36 37 38 39 40 41 42 43 44 45 46 47 48 49 50 51 52 53 54 55 56 0 57 0 58 59 60 61 62 63 64 65 66 67 68 69 70 71 0 0 72 73 74 75 76 77 78 79 80 81 82 83 84 85 86 87 88 89 90 91 92 93 94 95 96 0 97 98 99100101102103104105106107108109110111112113114115116117118119120121122123124125126127128129130131132133134135136137138139140141142143144145146147148149150151152153154155…	AGTGCGGCA**ATTTTTCG****CGAGTTCTCGTCGGCGCT*CATCGAGCTCTCTTTCCATGCGGCGACGATCGCGATCTCTTGTCTCGA*********TTTCGTTCTCTTTGTCCTTAGCCAATTTTATTTCATCTTCGTAGACTTGGAGCTGTTTCGAAATCGA**CTCGAGTTCTGCATCGATCGCCGCTACGCGTTCCTGATAGGCGTCCGGCAAAAATGCATCAGTGGTCTCATCCTCTCGGCTCTCTCGCAGGAGCTCGATGCGGTGTCTCTTCATGCGCTCCTCGTTTTCAAGACCAACCAAATCTTGAGCTATT*TGCGAACGCCGCCTCTCAAGGTCGTCTACAGTATTCTTGCAATCTGTTTCGCGGACTTTCAGCAGTTCGTACTCCC…
1	210227	210763	8.33308	1	27 28 29 30 31 32 33 34 35 36 37 38 39 40 41 42 43 0 0 0 0 0 0 0 44 45 46 47 48 49 50 51 52 53 54 0 0 0 0 0 55 56 0 0 0 57 58 59 60 61 62 63 64 65 66 67 68 69 70 71 72 73 74 75 76 77 78 79 80 81 82 83 84 85 86 87 88 89 90 91 92 93 94 95 96 97 98 99100101102103104105106107108109110111112113114115116117118119120121122123124125126127128129130131132133134135136137138139140141142143144145 0 0 01461471…	GTGAAAGAC*CGTTCTCCGCCGCTGAG**CGAGCGTAGGTCTTGGGCGAAGCACAATTC**GCCCTCGT*****GCGTTCGGTGA*TGGCTGATTGCGACTCGTAAGCGCATTTCCTGGGATCGGTCATCGAACTTGATGCTTCCATA*****ATGGCCTCGCATGTGGATATAGTAGCCGAAATAGGCGCTAACATGCTTCTGGATCTGAGCCCGGAGCTGAATAAACGACTTCACACGCTCGACGAGCCCGTCCTCAATGC***GCTGCAGAAGTCTTTCTAGGGCGCCAAGCTCCGTCTTAATTGTATCATAAGA*CTGCTGCGC***ACGCTCATATCGCTCCTGTAACTGCAAAATCGAAAAGCCGTCCAGGCGTTTTTGCTCTGTCTGCACGC…
1	210725	211279	6.68633	10	32 33 34 35 36 37 38 39 0 0 0 0 40 41 42 43 44 45 46 47 48 49 50 51 52 53 54 55 56 57 58 59 60 61 62 63 64 65 66 67 68 69 70 71 72 73 74 75 76 77 78 79 80 81 82 83 84 85 86 87 88 89 90 91 92 93 94 95 96 97 98 99100101102103104105106107108109110 0111112113114115116117118119120121122123124125126127128129130131132133134135 0136137 013813914014114214314414514614714814915015115215315415515615715815916…	ACAACAATGCAGCGAGA*TGCTCAGGGTGTGGTGCGCATCGT******CGAAAGTATCCATAT*CTTGGCAGC*******GCTCGCAC*****ATGCATTCGCATGCAAGCAAGCGGGATGAAAGACGCCGTTTATCGCTGAGGCCCTAGTAGTCTGCGGTAGATGACGAACTTTGTTGCTCCAGAGCACTGACCGTATGGAATTCCGTTCGTCTTCCGCCTACAGC*****TACTGCGGATCAGTGACATCT******CCTGCGTTTGGGGCGA*********AATCGTCAAGAATTGTCTGTTGCACATTGTCTGTACCACGCACTGGCGGTACGAGTCGCACAACACGAACGCACTCAGGGTCAGCGCGCAGGTTTGGCAGCGTCAGCGGTGTTAT…
1	211478	212021	5.44561	4	3 4 5 6 7 8 9 10 11 12 13 14 15 16 17 18 19 20 21 22 23 24 25 26 27 28 29 30 31 32 33 34 35 36 37 38 39 40 41 42 43 44 45 46 47 48 49 50 51 52 53 54 55 56 57 58 59 60 61 62 63 64 65 66 67 68 69 70 71 72 73 74 75 76 77 78 79 80 81 82 83 84 85 86 87 88 89 90 91 92 93 0 0 0 0 0 94 95 96 97 98 99100101102103104105106107108109110111112113114115116117 0 0 0 0 0118119120121122123124125126127128129130131…	TTCGAGCGCAT*****GC******************AGCGCTTG***TGAAACAATTTTGAGCTGAACGATCATCGCGTACCTGCATTCCAAATAGGTTTGCTCGACGAAAGAATATAGCTTTACGCCTACAACCGCAAGGCTGGTTGTGGTTAGGGATACAGTTTTTGCCCCCGCACCCGATGCGATCGTTAATATCCTCGGCCCTGACTTGTTTCAGCGCACCGTGCC***********TTGAGACGTTTCGACTTGGGGCGCTGCTCGCTTGGGAGCGTTTAACGAATGTCGTGGTGGGCTCCGTCTGCTCGGAGCGGCCGTTTCTCCAGCACGTACTGCTGGCGGTTCCCAAGAAAAAAACGTCGCACTCTCGGAAGCGAATGCGCGCCAGCGGG…
1	212391	212868	34.0985	14	96 97 98 99100101102103104105106107108109110111 0 0 0 0112113114115116 0 0117118119120121122123124125126127128129130131132133134135136137138139140141142143144145146147148149150151152153154155156157158159160161162163164165166167168169170171172173174175176177178179 0180181182183184185186187188189190191192193 0 01941951961971981992002012022032042052062072082092102112122132142152162172182192202212222…	TGGAGC******GATCACTACGTTTGCACGATAGAGAAGACCCTTCCGATGA**GTTTCAACC*****ACGTAGAGTACGCAGGAATGAACAGCAGCTCTACCCCTCGATAGAATCGACAAAAGCTTGAACGCTAGGGGAAGAGAGAAATGCCGCATTGTGCAACAGAACGACATCACCAGACGTCAGGCAAGAGTCATCAGTTATTCGATG***TATTTGGTGCTGTTGTGGAAGCCGTCTCTTAGGGCGAAAATGAGGCCGCC*ACATGAATCCGTTCCAGCCGAAACAGATGATG*****TCCCATTTCTCAACGAGTTCGGTCGCACATATGACGGGCTCTTTCTA*TCCGAATACCCATATGAGCTCCGACTTTTTCGAGCGAATGACGTCTCA…
1	213208	213724	9.18317	8	94 95 96 97 98 99100101102103 0 0 0104105 0 0106107 0 0 0 0 0108109110111112113114115116117118119120121122123124125126 0 0127128129130131132133 0 0 0 0 0 0 0 0 01341351361371381391401411421431441451461471481491501511521531541551561571581591601611621631641651661671681691701711721731741751761771781791801811821831841851861871881891901911921931941951961971981992002012022032042052062072082092102112122…	GCCTGTAGTCGAGCAATGACCTGCTCCGTTTGAGCCATTTGCGGTACTCGCTTTTCAGAGACGAAACTGCCAACTTCAACCTTGTGCAATCCAGCGTCGAGTACAAGGCGGCGTATAAGCTCCGTCCTGTC*********CTCAACCGGAAGAGGCCGCTCCGTCTGCAA**************GCCATCGCGTGGACCGACCTCGACGATTTGGACTGGCTTTTTCGCAGTGAGAGAAAAGTTAGAGAGTTGGTGCCGGGAGCCGGGATTATTCGACACAGAGTTCCGTCCAAAAACTGGACGCGAGTGGCGCAGACACCAAGTTAGCTTGTACATAGACGAACGGTCAGAGGTCCGTGAACGTTTCG****CAGCCAGAGAGTATATTAATCTCCT*…
1	214422	215019	5.54597	6	21 22 23 24 25 26 27 28 29 30 31 0 32 33 34 35 36 37 38 39 40 41 42 43 44 45 0 0 46 47 48 49 50 51 52 53 54 55 56 57 58 59 60 61 62 63 64 65 66 67 68 69 70 71 72 73 74 75 76 77 78 79 80 81 82 83 84 85 86 0 87 88 89 90 91 92 93 94 95 96 97 0 0 0 98 99100101102103104105106107108109110111112113114115116117118119120121122123124125126127128129130131132 0 0 0 0 01331341351361371381391401411421431441451…	GAGTTGACAGCAGCTAGAAACGGCGTAATCTGGAAT*******TTACTGCAGCCATCAATATCATTCGACTGCTGGCAATGGAGCCAGAGTTCCAGGAGAGAGCTGCGTGTACAACACTGGGGATGAGAGAGAGGAAAAGGAAGCAATCGCCGAAAATGCCGGCAAGGT*CTGGTGCTGGTGCTATCTAGACGAAACCAAAACAGTACTTTTGACGTCAGACCTAGCGTAGTGGATCTATTTCATTTTAGTCTGAAATGGATATGGTTCACTTTATACGGGCATATGCGGCATACTTCAGAGTATGTTCAAAACCCAAACGTTCCACTATACAGAAACGCTTGCGCGCTAATCAACTGCTTCGAA*********AGGCAGCGATGCCATGACGCCTCGG…
1	215210	215579	11.0471	11	15 16 17 18 19 20 21 22 23 24 25 26 27 28 29 30 31 32 33 34 35 36 37 38 39 40 41 42 43 44 45 46 47 48 0 0 0 49 50 51 52 53 54 55 56 57 58 59 60 61 62 63 64 0 0 0 0 0 0 65 66 67 68 69 70 71 72 73 74 75 76 77 78 79 80 81 82 83 0 84 85 86 87 88 89 90 91 92 93 94 95 96 97 98 99100101102103104105106107108109110111112113 0 0 0 0 0 0 0 0 0 0 0 0114115 0 01161171181191201211221231241251261271281291301311…	TCGAGGGTTATGCTACCAGAGGCTTCACTCTCTTAATTATGCATGGAAATTGGTTCTGGACTCGGGCCTGATTCATCCCAGAGATCACTTCAAGTGTAGAGTGCGTCACCACTTTAGAAGAGCGAAGCGTTGACGGATCGATATTTCTCGACTTGCTCTCCAGCCTTAACATTCCTTTCTAAAAATGCTCCGTAATAGATTGTATCGCGTTCTAAAAAAACCTCTGTTGAATTGAATAGCGTGCGCTTGCTTGTGCAGCGGACAGAGTATTCGCCGTTGGGATCGCTCAGAATAAGCCCATGATCT*TATGATTC**GGCC*CTGGTGCGGAAAACGGGGATGTTGTTGAG****GCAGCCT*TTCGGACCGTCAAGGA
1	215854	216217	9.03112	11	15 16 17 18 19 0 0 0 0 0 0 0 0 0 0 20 21 22 23 24 25 26 27 28 29 30 31 32 0 0 0 33 34 35 36 37 38 39 40 41 42 43 44 45 46 47 48 0 0 0 0 49 50 51 52 53 54 55 56 57 58 59 60 61 62 63 64 65 66 67 68 69 70 71 72 73 74 75 76 77 78 79 80 81 82 83 84 85 86 87 88 89 90 91 92 93 94 0 95 96 97 98 99100101102103104105106107 0 0108109110111112113114115116 0 011711811912012112212312412512612712812913013113213…	TCGAACTTTTTGGGGTGTGCGATTCTCAAGAGATCGCTGCCTATGTTGCCGCTCGCAGAACGGCGTGACTCGGTCCCT***AGTCCTGTATCATATCAGAATGGAAGGCTGAGCTGCTCGCTCTGTCCCTGCTTTGAGATTTGTATCCGATTTTTCG*GATGAGCAAAGTC**AACATTTCGTATGCATCAATTGGGGACTACGGGGGCATTCGTAATTTCAGTATTCGTAATCGCCGTTGCGGAGTGACTCCTTAAACGCTTCGCCGTTCGAATTCAAAACGGCACTGGAATCAGGACAATGGATGACGTCGCTGAAGAGCGATTCCAGCAGCAATGTTC***TTCCTTATCCAAATCATAAGCGCAAGCAT
1	217726	218187	5.13677	16	136137138 0 0139140141142143144145146147148149150151152153154155156157158159160161162163164165166167168169170171172 0173174175176177178179180181182183184185186187188189190191192 0193194195196197198199200201202203 0204205206207208209 0 0 0 0 0 0 0210211212213214215216217218219220221222223224225226227228229230231232233234235236237238239240241242243244245246247248249250251252253254255256 02572582592…	AACCCAAAATTTCGCCACCAGAGCCTGAACGTTGCCGTTATCCT***CTTCCGGTAGCTGGCAACGGAGCTTGCGAGAAAGGAGACACCCGCGTACTTAGTGCCTGAAATATGCGAGGAAAAGGCAGCATTCGCAGAGAAAGCCAGCAAAGGCG****GGTCATAGCGGCAATGGAAAGAGACCCAAACTCTAATGTGCACGCGCAAGCTAGCTGAATGGACTCGTACCAGTTTATTCTCATGTTGCTGTAAAGCCAGTGGCG********TGAGAATCTAGTTCAATCCTGACTTCCAGCGCGCGATTGCAA*****AGCGTTCAGGAGGTGCACGCTTTGCGCACAGCCAGCTCAAACAAATTCGCTGTTGTTGTCGAGCTTTTCGAGTAG***CGT…
1	218387	218703	6.66503	11	14 15 0 16 17 18 19 20 21 22 23 24 25 26 27 28 29 30 31 32 33 34 35 36 37 38 39 40 41 42 43 44 45 46 47 48 49 50 51 52 53 54 55 56 57 58 59 60 61 62 63 64 65 66 67 68 69 70 71 72 73 74 75 76 0 77 78 79 0 80 81 82 83 84 85 86 87 88 89 90 91 92 93 94 95 96 97 98 991001011021031041051061071081091101111121131141151161171181191201211221231241251261271281291301311321331341351361371381391401411421431441…	CTTCGAC********TCGCAG*************TTCA***GGCGTCGTAGATATCGCTTCCGGTAGAGATTTAGAAATCTTTTTGTACGAATGGAGCCCTCACCGAAAGGAATTTTTCGAT*TTTCTC*****CAGCTTGGATTTTCCTTTCGGTCTTCTTTTCATCATGTACAATATCCCATTCAATAAATCCTCTATGGAAAGGAACAGCGTGCCCTTGAACGAGCACCAGACAGAATAATAGCATTGGGGATCGCTAATAAGAAGCTCGTGACCAAAATG***TACGTCACCGTGCTGGAAACAGAGTGGCGCATCGAGCGGTGCCTATAGTATTAGTAAATGACA
1	219027	219392	11.2689	11	12 13 14 15 0 16 17 18 19 20 21 22 23 24 25 26 27 28 29 30 31 32 33 34 35 36 37 38 39 40 41 42 43 44 45 46 47 48 0 49 50 51 52 53 54 55 56 57 58 59 60 61 62 63 64 65 66 67 68 0 69 70 71 72 73 74 75 76 77 78 79 80 81 82 0 0 83 84 85 86 87 88 89 90 91 92 93 94 95 96 97 0 0 0 0 0 0 0 0 98 9910010110210310410510610710810911011111211311411511611711811912012112212312412512612712812913013113213313413513…	ATCTACGGGGAATCATTTGTTATTGGGTGTCTAGGGTTTCATGGTGTGATGTCCAAGTCCGCATGTTTTGCTTCACCAGCGCCAGAACGAAAAGGGGCTCCGAAATCTTCG***CGGTGTTCCCACATTTCGATTTTTGCCAAACTTTATGTTTTC*ATAGAAAGCCTCGA**CATTCGAACTCCAGCGACCAGGGCGTGTGGATTCATACACAGTTTTAAGATTCTTGGCCGCATTTCCGGAGTGACTCATTCGACTTTTTGCCGTCAGAATTTGTTACATCGTGAGCATTGCGATTATTCGCGACGCTTTCGAACAAATTTCCGTAAAATATTCGATATCATTATTCAATTCACAGGTAGAAGCCTCCAC
1	220170	220730	6.17741	17	33 34 35 36 0 0 0 37 38 39 40 41 42 43 44 45 46 47 48 49 50 51 52 53 54 55 56 57 58 59 60 61 62 63 64 65 66 67 68 69 70 71 72 73 74 75 76 77 78 79 80 0 0 0 0 0 0 0 0 81 82 83 84 85 86 87 88 89 90 91 92 93 94 95 96 97 98 99100101102103104105106107108109110111112113114115116117118119120121 0 0 0 0122123124125126127128129130131132133134135136137138139 0140 0 0 0141142143144145146147148149150151152 0…	CGCTGCCCGCACCCGCCATGAGCTGCCCTGTGCCCCGCTCCAGAGCGTACGTGAGCGAGCAAAGGTCAT*ATGCGCACT***********ACCTCTGGCAGGAGTACATGAGACCGTGCTGGGATCGCCGAAGCCCTCGGCTGTAGGGAGGCAAGAAGCGCGCTTGCGCCAGCTTGCTCAACCGGTTGGAATGGTAATGACCTTCGAGTCGCGTCGCATGATGGTGGCAGTGTATGGTACTGAAGGGGCTGC********GGCGCGCATTTGCAGCACGCCTGCGCTTTCCATGAGAGCGTACCACGACACCCGGGATCGATTCTGCAAGATTCACGTCGATATGTTGAGAGCGACGCACACGCGCGTCTTGAGTACCGGTGTTCGCTGACACAGATAG…
1	220881	221459	5.32008	6	19 20 21 22 0 0 0 0 0 0 0 23 0 0 0 24 25 26 27 28 29 30 31 32 33 34 0 0 0 0 0 0 0 0 0 0 0 35 36 37 38 39 40 41 42 43 44 45 46 47 0 0 0 48 49 50 51 52 53 54 55 56 57 58 59 60 61 62 63 64 65 66 67 68 69 70 71 72 73 74 75 76 77 78 79 80 81 82 83 84 85 86 87 88 89 90 91 92 93 94 95 96 97 98 991001011021031041051061071081091101111121131141151161171181191201211221231241251261271281291301311321331341351…	TCGATGCCTTCATCCTGAGCAGCGCACATCCAAAAGAGAACATAGCATTCTCTGCCTAGCAGATTCTCTCCACGGGAATCAAAGCCACTCCATACGTTTCCTG*AATCGTACACTCAGAGAGGCACCAGTGCGCGCAGATCCCCTACCCCGTCACACGAGCGGAGAGCAGGAGATGCGGGTAGACAAAGCGCAAAGCACGCTCTTAGACTCCAGTGTCCCGCGCTGAACGCTGCTCTATCGACGTC*GCAGTGAGGCGCGAAAGCTTACTTCTGCAGGGATGCGTCTTCGTCTCGCTCGATGCGACCTTATTCTAGAGAACTAGCAGACCTGACTAGGGCTACT*CAGGGAGGCGCACACAGCTGTTCGTAAAGAAGAGC***CACGCGAG*******C…
1	221876	222372	46.1522	12	63 64 65 66 67 68 69 70 71 72 73 74 75 76 77 78 79 80 81 82 83 84 85 86 87 88 89 90 91 92 93 94 95 96 97 98 991001011021031041051061071081091101111121131141151161171181191201211221231241251261271281291301311321331341351361371381391401411421431441451461471481491501511521531541551561571581591601611621631641651661671681691701711721731741751761771781791801811821831841851861871881891901911921931941951…	ATGCGC**CGCTCATCAAAGCTCGCTGAAAGAAACTATCCACTTACAAGTTGCAA**CTGCGCTAAAAGAACAGAAACTAGCCACTATCTAGCAACTAGATAACAACTGCTTTCGTATTCTATGGTAGGCTGTAAAAGGTGGTAGAGACTTCCGCATTT*TCAAAACTGTTCC****TTCTCGGCGGAAGGTCCCGCGAGAAGGACGAGTCTGCCAGGTTCGTGCT***CGGTGCACCTCTGCAGTGTTGGCTGCA***GTTGCGAGACCTGAACAGCAACTCCGCAACGCACTTTATTCCGGGACTAGGGGTGCTAAAGCAGTGTCCGGGCGTCGCCCTGATCGCGGTGGTCTCTTAGCATATCGCCTCGTGCTGCTG*CATGCAGAAAGTGCGTATG…
1	222585	223165	5.79194	1	22 23 24 25 26 27 28 29 30 31 32 33 34 35 36 37 38 39 40 41 42 43 0 0 44 45 46 47 48 49 50 51 52 53 54 55 56 57 58 59 60 61 62 63 64 65 66 67 68 69 70 71 72 73 0 0 0 74 75 76 77 78 79 80 81 82 83 84 85 86 87 88 89 90 91 92 93 94 95 96 97 98 99100101102103104105106107108109110111112113114115116117118119120121122123124125126127128129130131132133134135136137138139140141142143144145146147148149150151…	TGTCAG**AAGTCATCTTATTCATGCTGCCGAG**CT*******CGAAGCGATGAATCGGGTTCTTCACGCGCTC********GGTTACCTCGACGAAAACAAACAGCTCTCTCCCAAGGGCCGCGTATGCTGCGAGATCAGCGCAGCAAACGAACTCATCTTGACTGAATGCATCTTCGAAGGCATCC***TCAGGGACATGCCAGAGCCCCTGATACCGGCCATTCTGAGCGGTTTTGTGCTGGATGAGAAAGCCAAAGACAGCCAAATGGCTGTAGCAGAAGATGCGGATATCAGAGAACATTTGCAAAAGGTACAGCAGGATATTCACCGCGTCGTGGGCCGTATTGCCCGAGTCCAAAGAGACGCCGGTCTGCGATGGGAATACGTTTGTGAGG…
1	224126	224647	6.42861	8	96 97 98 99100101102103 0 0104105106107108109110111112113114115116117118119120121122123124125126127128129 0 0130131 0132133134135136137138139140141142143144145146147148149150151152153154155156157158159160161162163164165166167168169170171172173174175176177178179180181182183184185186187188189190191192193194195196197198199200201202203204205206207208209210211212213214215216217218219220221222223224225…	GCCGCTTCGCCATTTCGCGCTTTCCAATCAG*GAAGACCGACTCGTTT*TGTTAAAAGACGAGGGCGGCAGATTCTATCGCAAAAATTTCGAACGAATCCGGAAGGATTTAAGGAT***TGATCGATTTCGCGGACCGAGCAGAGGCCGCACCCTCTCGAATGCGGAGTTTCGGAAAATCATTCGGTTTGCAATCGATCAGGACTTGCAGCCAATGATTGTTTTCTCGTTCAGCCGCAAGGATTGTGAAGCTCTGGCGCGCTGCATCTCTGGAATGGACCTGAATGGCGAGGAAGAGAAAGCACTCGTCGA******AAACGTCTACCAGAATGCAATGGCGACGTTGAACTCGCAAGACCAACAGCTGGACCAGATCGGCACGATGCTCGAAATGCTG…
1	224600	225120	5.41799	9	6 7 8 0 9 10 11 0 0 0 0 12 13 14 15 16 17 18 19 20 21 22 23 24 25 26 27 28 29 30 31 32 33 34 35 36 37 38 39 40 41 42 43 44 45 46 47 48 49 50 51 52 53 54 55 56 57 58 59 60 61 62 63 64 65 66 67 68 69 70 71 72 73 74 75 76 77 78 79 80 81 82 83 84 85 86 87 88 89 90 91 92 93 94 95 96 97 98 99100101102103104105106107108109110111112113114115116117118119120121 0 0 01221231241251261271281291301311321331341…	GTCATGGTTGCAGCGCATACCTCAGCCGGAAAGACTGCCATTGCAGAATACGCTATTGC*********GCTCTCGCTTCGTGAGCATCGTCGGGTCATCTATACCTCGCCAATTAAGGCTCTAAGCAACCAGAAATATCGAGAATTTCAAAGCGAA*******TTCAATGATGTTGGTCTCATTACGGGTGATGTGACGCTGAACCCAAATGCGAGCTGTTTGATCATGACCACTGAGATTTTGCGATCCATGTTGTACAGGGGCTCCGATGTTGTTCGAGAGGCCGCTTGGGTCATCTTCGACGAAGTTCATTACATGCGCGATCGTGAGCGTGGCGTCGTCTGGGAGGAGAGCATTATTCTGCTTCCAGACAGTGTTCGCTTCGTCTTCCTTTCGGC…
1	225077	225579	5.99679	8	102103104105106107108109110111112113114115116117118119120121122123124125126127128129130131132133134135136137138139 0 0140141142143144145146147148149150151152153154155156157158159160161162163164165166167168169170 0171172173174175 0 0176177178179180181182 0 0 0183184185186187188189190191192193194195196197198199200201202203204205 0 0 020620720820921021121221321421521621721821922022122222322422522622…	TCCA**ACTCGTGGGTCCCGCACCGT***GCTCGTCGCGATGGA******AATAGGAAGCGCTTTCGTCCGGCTGCTCAGCATGCATTGGATCCAACCGGCTCAAAGGTCGAGTCTGATCCGCCCTGGATTGGGCAGAGCGCGGCGGAGCTGCGGCTC*****AAACACCCTCTGCTCAGTGGCTCGCGGCCGAGGACGCTGACGCTTGAAACCCTGA*CAGAAACCGGCAAAACCTCTCTTTCAGAGCCTTCCCAAGCTGACGCTGTGATAGATGATCTGAGCGTGCTCGACCTCTCCACAGGTAGTCGTTGCGCGTGCGTCCATACTG****TGTCTATTCCAGCGTCACTCTCTGAATATGATTCTTCTAAGCTGTCTGTTTGGCCACCGAAAGGA…
1	226290	226790	5.85127	8	102103104105106107108109110111112113114115116117118119120121122123124125126127128 0 0129130131132133134135136137138139140141142143144145146147148149150151152153154155156157158159160161162 0163164165166167168169170171172173174175176177178179180181182183184185186187 01881891901911921931941951961971981992002012022032042052062072082092102112122132142152162172182192202212222232242252262272282292302312…	TCCAG******************CGTCCCGCGCTGAACGCTGCACTATCGACGTCGCAGTGAGGCGCGAAAGCTTACCTCTGCAGGGATACGTCTTCGTCTCGCTCGATGCGACCTTATTCTAGAGAACTGGCAGACCTGACTAGGGCTACTCAGGGAGGCGCACACAGCTGTTCGTAAAGAAGAGCCACGCGAGCATTCCGACAACACCTTCTCGAGCGACGATGTTATCCAGCGGTCGCCTACACGTTCCCAAAAGTACAGCACCGCTCAACACTGCGTCCTC********CGTCGACGCACGC*TCACTGACTTCTCCTTCGCATATCCTTCTATTCAGCGCTTCGATAACGTCGGTCGCCATCAATCACACGCGGTCAAGCCGTACGCAGTTGAG…
1	227202	227778	5.29918	5	30 31 32 33 0 0 0 0 0 0 0 0 0 34 0 35 36 37 38 39 40 41 42 43 44 45 46 47 48 49 50 51 52 53 54 55 56 57 58 59 60 61 62 63 64 65 66 67 68 0 69 70 71 72 73 74 75 76 77 78 79 80 81 82 83 84 85 86 87 88 89 90 91 92 93 94 95 96 97 98 99100101102103104105106107108109110111112113114115116117118119120121122123124125126127128129130131132133134135136137138139140141142143144145146147148149150151152153154155…	GTGCCCGTATTCCATCTTTTGTGACATATCAAACAATGCCATCCGCTGAGAACGTTCCCTCTAAGGATGGAAATATCCGCCATGCAGAGCAGAGAACATCATTGCAGGTTGTGCACGGTAACGAGACAATATGCATTACTTGTCAGCTGGATCAGACGAGGCTCTATCCATCCCGCGAATCAATGCAGCTTGCTCCACAACTCCGCTTTATTCGAAGATCAGCAACCCATACTGTATATTAAACGGATAAAGGCCGTTTCTGAGCGGGAAAAATGCTCGCTTCTTTCCGCCAGATACCACAAGTAAGT*CAGTTATTGCATCCAGATGAGAAACGAGCACGCAATGTCATTCCAGGTCTCCCGAT*****GCTCT************CCCCAGTGTACA…
1	228062	228555	5.56188	8	102103104105 0106107108109110111112113114115116117118119120121122123124125126 0127 0128129130131132133134135136137138139140141 0 0 0 0142143144145146147148149150151152153154155156157158159160161162163164165166167168169170171172173174175176177178179180181182183184185186187188189190191192193194195196197198199200201202203204205206 020720820921021121221321421521621721821922022122222322422522622722822…	TCCATGAAA*****TTCAAGAGGTCGGATAGCCATCACTATTGTCAGGTTCTGTGGTGGTTTCTCAAACAGTAAAGCCGGAA***GCAGG*AGCGAGTCCAAGAACTCCGATCGCC*****TGCACAAGTTTGGACTCAGGGATACCAGCACCAATATGGTGTGCGCCGTGT*CCTTTAGGTCCTCTCTGGTGACGCTCTTCGTGAATACAAGTCTATCATTTGCAAGCCGTCGTATCTTGGGTGGTACCAAACACTCTACGCATTGGTCAGCGCACCAGAAGATGAGCCGGGCGTCACCCGGCGTCGGCGGGGAGCACGACGCGCTCGAACCTGCTGCAGGAAAGCCTTTCTCCGCG***AGTGCTGCGTGCTCGGTGCACAGGTAGGTGGCAAAATG…
1	228611	229186	5.72017	12	11 12 13 14 15 16 17 18 19 20 21 22 23 24 25 26 27 28 29 30 31 32 33 34 0 0 0 35 36 37 38 39 40 41 42 43 44 45 46 47 48 49 50 51 52 53 54 55 56 57 58 59 60 61 62 63 64 65 66 67 68 69 70 71 72 73 74 75 76 77 78 79 80 81 82 83 84 85 86 87 88 89 90 91 92 93 94 95 96 97 98 991001011021031041051061071081091101111121131141151161171181191201211221231241251261271281291301311321331341351361371381391401411…	ACATTGGTTCATCGTGCTGGGCATGTCGAGTTTCCAGTTGCAGTCAAACGTCTAGATCCTCGTCG*****CTTGAGATTTCGGGGTCACTACCCGGCTCATCCGCTTCGGCATTTTCAAA*AATTACAAAACCTTCAGGACTTTTGATAATCGCAT********CTGCCGTGCTCTCATCAAAATGCTCAAATGG***CAGTTTTAGGCGCGATCGCGAGCGTTCCTCCCGCTCCGAAAGAGAAACTCGGAACGGCAAAGATGTAAGGAAGCTCTCGAGCGGCTCTGCCTTCGTTTCC*GTGGATGGTTGAAGATTGGCCACAC*TGCCCATCTTTGCGTTCGA*GTTCACTTCAACCGGCTCAGTGTGGACGGTAGCAGCGTATGG*CTCCAATCTGG…
1	229634	230119	12.4193	15	42 43 44 45 46 47 48 49 50 51 0 52 53 0 0 0 54 55 56 57 58 59 60 61 62 63 64 65 66 67 68 69 70 71 72 73 74 75 76 77 78 79 0 0 0 0 80 81 82 83 84 85 86 87 88 89 90 91 92 93 94 95 96 97 98 99100101102103104105106107108109110111112113 0114115116117118119120121122123 0 0124125126127128129130131132133134135136137138139140141142143144145146147148149150151152153154155156157158159160161162163164165166167…	CACCAGTTGCCTGAGACATAAAGATTGAAA***ACTTGACGAATGCGTGATTTTAGCAGTATTCTCGTAGGGATGGAGAAGCGGCGAGGCTTGCTCGTGTGAATTGGAT***AATGACATCGATTCTTTACGCACCTTTTATTCAATGACGCTGCGAATCATCCTGATTCCAGTGGCGAATCGAATCCCTGACGCAAAGAATCGAAGGAGCGACACC**GAAAAGACGAGCGAGAAACCCAAACACTGCAAGCGAATCCGTAGACCTTTAATTCTGCACTTCGAACGTCGAAGCTATACATCGAAAAAT**CGGAAAA**CATCGAAAGGCAAGAACAAAGCGCGCAATCCAGTATCCCATTTCAATCTCACATGCGATCAGGGAACAGCGGGTACGGT…
1	230409	230852	13.3516	13	82 83 84 85 86 87 88 89 90 91 92 93 94 95 96 97 98 991001011021031041051061071081091101111121131141151161171181191201211221231241251261271281291301311321331341351361371381391401411421431441451461471481491501511521531541551561571581591601611621631641651661671681691701711721731741751761771781791801811821831841851861871881891901911921931941951961971981992002012022032042052062072082092102112122132142…	GTGCAATCTACGCTCCGCGAGCCATTTTCATCTTCTTCAAATACATCCACGCTGGGTCCTTCACGGCAAAGACTTTTGGCTGTGATAAAGCGTTCTCATACTTCCATTGCACCTCCTTCTCCTAATGCTACT*CTGTAGCGCGTGTACGCTTACATCACTGCTCGG*TGCACACTTTCGAGGGGAACTGAAGATCCTCATTGACGCCCTTCGTCGTTCCCGCGAGCGGCGACATTCCCTATGCAAACGAGCATCTTCTAGGCGATGCTCTCAGTGAGCATTCCGGCTGCTGGACATGCAAGTTTGCAACGTTCTAT*******TCGACAGAGGATTTGTGGAACGC**GATGATGCGCATTATGAAACAAGTACCGAAAGGAAAATCCAGGATGGAGAA…
1	231321	231848	5.89014	9	7 8 9 10 0 11 12 13 14 15 16 17 18 19 20 21 22 23 24 25 26 27 28 29 30 31 32 33 34 35 36 37 38 39 40 41 42 43 44 45 46 47 48 49 50 51 52 53 54 55 56 57 58 0 0 0 59 60 61 62 63 64 65 66 67 68 69 70 71 72 73 74 75 0 0 76 77 78 79 80 81 82 83 84 85 86 87 88 89 90 91 92 93 94 95 96 97 98 99 0 0 0 0 0 0 0100 0 0 010110210310410510610710810911011111211311411511611711811912012112212312412512612712812913…	TCTGCGAATGTCTGAT*CATCAGCCAATAATGCGATCGAGTCAGATAATAATGAACCACTTCACGGGATGTCGTCATTGCGAACGATGTGCTTCGTCGCCAAAATCTACCGGTCTGAAGCGTCAACCATACGCT****GTAGAAGAGCCAATTTATCATCGACAATGCT*****CTCTAATATTTGCCGCCAAACGGTTTTGGAAAGCGCTCGTTGATCCATACAGTACTGTTCTCTTTCCATTCCATGTATAAATTTTGTCGGCAGCGTTTCTGGCAGAGATTGCCGCAGTATTGTCGTATTCGGATCGGTTTGTGGGCAGTAGTCTGCGTTCCAAACTACGCGCCTACGCGGTGCATCTCCGAAACGCAATTTTATGCTCATTCCGATGGATAAACT…
1	232125	232635	6.57681	3	74 75 76 77 78 79 80 81 82 83 84 85 86 87 88 89 90 91 92 93 94 95 96 97 98 99100101102103104105106107108109110111112113114115116117118119120121122123124125126127128129130131132133134135136137138139140141142143144145146147148149150151152153154155156157158159160161162163164165166167168169170171172173174175176177178 0 0 0 017918018118218318418518618718818919019119219319419519619719819920020120220320…	GAAACCCGCAGGGGCCTCTGCAGAGCCACCTGGTACT****CTCCAAGATTCCATGACAAAGAATCAAACTGCTCCGGATAAGCTCGACTGCAAATTCGGGTGATCCGTTCTTTGCGTGAAAAGCTGCAATGGTATCCAAAGCGCTCGCAGCGATACCTCACTCTGCAGAACCACTCGAC***********GTACCGAACGTGGCACTCCGGTTCCAGCATCCGTGCTTG***GAGCTCTTCGATGTGCGCCCACTG******CATACACACAACGCAATAAACCTTGTAAATGAAGTTACTGTGTCGGGATAATCTGAAGCGTTTGGTGCCACCCAACGTT***GGACGGAGTCTACTCGAACGTCGAGGACTTGCGAGTCGTTCAAAGTGGTATGCG…
1	233888	234362	6.37109	16	133134135136137138139140141142143144145146147148149150151152153154155156157158159160161162163164165166167168169170171172173174175176177178179180181182183184185186187188189190191 0192193194 0 0195196197198199200201202203204 02052062072082092102112122132142152162172182192202212222232242252262272282292302312322332342352362372382392402412422432442452462472482492502512522532542552562572582592602612622…	GAGAACATGAAAGAAC**GTGTGCCAAGAGTCTGGCTGCTTCTGTGTGCAGAAATCCATCGCGTTCAGGAGATTCTGCGGCAGTGTTGCGCAACGAGCACATCAGAAGAATCCCTCGCACCCGGC*CGAAGCGTTGCTAATAGTGTTCC*******AGATGGAATGCGCCCACTCT*CGAGCCAGGGCCAAGGCAT****GAGTTCATCTGGAAACTCTCAGTTCAGTTTGGCATGCTCTAGCAGTGGAAGCCTCAACAGCGATGGTAACGCTTCGCTCGCGGCAACGCAAGCGAGAGGTGATGCTATGGGCAGTGCTGCGGGGCTGCCGTCTGATCCCACACTCAAGGATGCTACTGAAGGAGGATCGCTGACCCGACCAGGCCCGATTGGTGGACCA…
1	234907	235450	6.81348	5	24 25 26 27 28 29 30 31 32 33 34 35 36 37 38 39 40 41 42 43 44 45 46 47 48 49 50 51 52 53 54 55 56 57 58 59 60 61 62 63 64 65 66 67 68 69 70 71 72 73 74 75 76 77 78 79 80 81 82 83 84 85 86 87 88 89 90 0 91 92 0 0 0 0 93 94 95 96 97 98 99100101102103104105 0 0 0 0 0 0106107108109110111112113114115116117118119120121122123124125126127128129130131132133134135136137138139140141142143144145146147148149…	GCGATCGCGCACCGTTGCGTACGCGA*******TCCGCACGCTTCAGCAGAGCGCCTCGCAGGAGCGTCTAGGCTCCGCGCGCGTCGACGAATCGTCGCCGCACAACGCGCCGGAGGC*ATCGCAGGCGCCCCGCAGCCACGCGTTGCAGATCCATGCAGCG***CAACGTGCCTGACGCAGAGAGCAGCAGGTGCGTCTACGCTGTGTCACTACCGGTGAACG********CGCTGCAGCAAAATAGAAACCTCCTTTTTCAGATGGACGACACGCACTTTTCGCGGGTCGATGGACTCTGGGTAAACAGTGTCCCGAAAGAGGAGCAAGTGGAGAACTCGAAGCGGGAGGGCGGTGCTGGTGCGCTGGACCCCGAAGCTCT****CCTGACTGGGCG…
1	235440	236031	5.09742	10	31 32 33 34 35 36 37 38 39 40 0 0 0 0 41 42 43 44 0 0 45 46 47 48 49 50 51 52 53 54 55 56 57 58 59 60 61 62 63 64 65 66 67 68 69 70 71 72 73 74 75 76 77 78 79 80 81 82 83 84 85 86 87 88 89 90 91 92 93 94 95 96 97 98 99100101102103104105106107108109110111112 0 0 0 0 0113114115116117118119120121122123124125126127128129130131132133134 0 0 0 0 0 0 0 0 0 0135136137138 0 0 0 0 0139140141142143 01441451…	AACAAAGATCAACAGAGCGACGGAGCGCGATCTGGGCCATATC*AGCTTATTGAAGGCGCACAGGTGTTTCCAGGCGACTTT*GCTGCCGCCGAGGATCGCCGGCTCGACCAGCACCCTTCGCGCACAGGTACCCACTGGTGATGCCTTAACCCGAGTCGCCCGCCTGCTTCATCGTATCGTCCTAGGTCCCAGTCCGAAAGAAAAGCGAGTGCTGATTTTTGATGA*CGGCATATTCATCAACCTAACCAGAGGCCCCGGAGCACAAAAGCGTTGGCGTGAGCCTCACCCCGTCTCTCCGTCTGAGCGGGAACGTAAGCAGCCACAGCTACCGGAC******AGCGCTAACGTGACGGACAGAGCCGCGGCCTCACGCAACGTATACGTTGTTGGGCA…
1	238225	238722	32.9046	14	100101102103104105106107108109110 0 0 0111112113114115116117118119120121122123124125126127128129130131132 0 0 0 0 0 0 0 0 0 0 0 0133134135136137138139140141142143144145146147148149150151152153154155156157158159160161162163164165166167168169170171172173174175176177178179180 01811821831841851861871881891901911921931941951961971981992002012022032042052062072082092102112122132142152162172182192202212…	GCTTCAGCGATTCGCCCAGTGGAGCCATCCTTACGCTTCACGATAGAAAACATTCCTTCGATTGGGTTGAAACAAAGATAGAACGGAGGAATGAAATGCAGCTTTTCTCGGACAGAATCGGCAAAAGTATGAATGCAAAAAGAAATGGTGCAATGCCATGTTGCTTAATCCAAAGGACGTCACCAGACGTCGAGGAA**GTCTTCAATGATTCGATAAAGTGA***ATGCTGTTGTACAAGCCTTGACTACGTGCGAATCCGAGGCCGCC*AAATGAATCCACTGCACCTAGAACAGCTAAAGATG**TCGTCGTTCTTCTCGAGTTGGATCGTGCGAAGAACGGGCGCGCCGCTCCACGAATACCCGCATACGCTCCGACCGTTTCGTCCGAAACAAA…
1	239136	239625	11.1912	8	101102103 0104105106107108109110111112113114115116117118119120121122123124125126127128129130131132133 0 0 0134135136137138139140141142143144145146147148149150151152153154155156157158159160161162163164165166167168 0169170171172173174175176177178179180181 0 0 0 0 0 0182183184185186187188189190191192 0 0193194195196197198199200201202203204 0205206207208209210 0 0 0 0 02112122132142152162172182192202…	TTCGCACCGGCAGTTACAAGAACTGCTGCGCGCTGTGCGTCAACGTCTATCCCATTGTGCAGGAAAAGTTTTTCCCTAAGATTCGCCAATAAAGCGGACTCACCGGCGACTGGACCGTAGCCACCTCCTAGGTGTTCCTCAAGCCTTGAAACCGCCTGCAGGGCAGCTGGGGCGGGTCCATACCCCACACTGCCCGCACACATCTGACACACATCCTTACGTTGCCCATAGGCAGCTTCCAGGTCATCAACGTGTGCTCTGGGAGCAAGTGTACCCCGTCTAGAGATACGCATGCAGAAAGTTCAAAG********GAGCGA**************GACTG***********TTCCGCGACCGTGGGGTAAAATAATACCGAGCCGCAGACGCCTCCCA…
1	240214	240709	5.46316	2	13 14 15 16 0 0 0 0 0 0 17 18 19 20 21 22 23 24 25 26 27 28 29 30 31 32 33 34 35 36 37 38 39 40 41 42 43 44 45 46 47 48 49 50 51 52 53 54 55 56 57 58 59 60 61 62 63 64 65 66 67 68 69 70 71 72 73 74 75 76 77 78 79 80 81 82 83 84 85 86 87 88 89 90 91 92 93 94 95 96 97 98 991001011021031041051061071081091101111121131141151161171181191201211221231241251261271281291301311321331341351361371381391401411…	CTGCTCTTGAAACGCAGCGA*TACCGGCTGCT********AAACGACGAAGC**GCATC**TCG**************CAAACCATGGATATCATTACAACAACAAGCGCCGACAGAAACGCGTATCCAACATTCGCG****CGCATCCGTGCCAAAGATGCTC**************CCCGGTGCAACAAGCACTCGATATGAA*TCTGCGAGAAAATGGCACAACTCGAGATCACTAGCTCGAGCAACACGCGTGGAGCCATTCCTCTTCGGTAACGCACGGCAGAAAAGGTAAAAGGCGCCAATGCGAAAGGGGCGCCCGTTTCTTTGGCATGTT*CTGAGTACCTCCATCATCGATGGTGTGAGCTCGATCAGTCCGGCTCTGACCATCTTGAAA…
1	241107	241610	8.10988	15	38 39 40 41 42 43 44 45 46 47 48 49 50 51 52 53 0 0 0 0 0 0 0 0 0 0 0 0 0 0 0 0 0 0 54 55 56 0 0 0 57 58 59 60 61 62 63 64 65 0 0 0 0 0 0 0 0 66 67 68 0 0 69 70 71 72 73 74 75 76 77 78 79 80 81 82 83 84 85 86 87 88 89 90 91 92 93 94 95 96 97 98 99100101102103104105106107108109110111112113114115116117118119120121122123124125126127128129130131132133134135136137138 0139140141142143144145 01461471481…	GCAGCGCGCATTGCTGTTCCCGAAGAGTTCCACCCATGCAGAAAGTCGAAAACCTCAAGCATGCTTGGATTGAGCATGCTCCA******AGTAATGAAACGAGAGAACT*TGGTGCTTGTACGTA***TGCAATGAATATTGACATCGGTTGCTTGATAGACGTTTTTTGTCCGAGATCGTCGCGAACGGTATTGATTCCATTGACGTTACAC*TTCCAGCGGAAAAGCGCCAAGAG**AGCTACTCAAAAAAGACATCCG*GAATCTTAAAACAATATAAGTGTCCGTAAGATCATATTACTTCTTGCGGAAGTCGAGCTTTTTTATTTAAAGCAAGGCCGTGCAAATCTCGAG**GCAG***GAACAAAGCGAG***********TACATGTGTCTT…
1	241846	242343	16.3262	13	63 64 65 66 67 68 69 70 71 72 73 74 75 76 77 78 79 80 81 82 83 0 0 0 0 84 85 86 87 88 89 90 91 92 93 94 95 96 97 98 99100101102103104105106107108109110111112113114115116117118119120121122123124125126127128129130131132133134135136137138139 0140141142143144145146147148149150151152153154155156157158159160161162163164165166167168169170171172173174175176177178179180181182183184185186187188189190191192…	TGCGTTTTGTGCCCGGGCGGAAGCCGCGATATACACATCGCTCGTCATTTTCATCTTGTTCGTGTACAGACTTGTTGCCCCGTTTGCAACGTTGACACTTAACTTCGGTCATGGGCTCC***CGCAGGTGCATCAC*ACGTCCGTTGCGAACTGCCCTGTGATGCGTCAG*CGCTTGTTTCATTGCCAGG*TACATACACTTGACCAATACAGAACTCTCCCCGCC**GATGCTCTTCTCCGTCTCTGCGCTCGATGCCATATGCTACAATCACGCGTTTGTTTTTTCACCATCTCCA*AGCCATTACTCCATCCTCCGCACATGCGAGCGCACGTTGT*CGC******ATTTGACAGAGGATTTCTAGAACGCGATTTCTTCCATCATGA********…
1	244237	244789	6.25554	1	38 39 40 41 42 43 0 0 44 45 46 47 48 49 50 51 52 53 54 55 56 0 57 58 59 60 61 62 63 64 65 66 67 68 69 70 71 72 73 74 75 76 77 78 79 80 81 82 83 84 85 86 87 88 89 90 91 92 93 94 95 96 97 98 99100101102103104105106107108109 0 0 0 0110111112113114115116117 0 0 0 0 0 0 0 0 0 0 0118119120121122123124125126127128129130131132133 0 0 0134135136137138139140141142143144145146147148149150151152153154 015515…	GCCCTCTGGATCGTGT*CGCTCGCGT*********CCTGCTCTCGA***AAGCGTTCCTCTTCCACTTGTATTCGCAGTACTGTTCGGACTTTTTTGAGCGCAGCGAAAGACTGGAAAAAATGCTCCGCCAAGCTCCAGTTATACGAGATTTTCTTCATCGATGCGAAAGCTCGGAATTGTGCCGCGGCGAAAGCCTCGGTTCTTTCCTAATCAAACCGGTCCAGCGTCTCACTCGCTATAGCCTTCTGCTACACAAGATAAGGAGTGAGGGCTCTGGCAGGTCATGCGAGCAGGAACTGACT***GAGGCAGCGCGCCGACTTGGCGATATCGCCGAGCTGGCCAACAAAAGGCAGGAGCTAGCAGATGACAGCCGGAAGCTTGCCGCCCTTTGTCTC…
1	245085	245630	6.01846	17	36 37 0 38 39 40 41 42 43 44 45 46 47 48 49 50 51 52 53 54 55 56 57 58 59 60 61 62 63 64 65 66 67 68 69 70 71 72 73 74 75 76 77 78 79 80 81 82 83 84 85 86 87 88 89 90 91 92 93 94 95 96 97 98 99100101102103104105106107108109110111112113114115116117 0 0118119120121122123 0 0 0 0124125126127128129130131132133134135136137138139140141142143144145146147148 0 0 0149150151152153154155156157 0 0 0 0 01581…	TCAGAAAAAGTCGGTGTTCAAGAGCATTCCAAGCAGCGGAAGCAGGCTGATTATTCGAACAGCAGCTCCCCAACGAACGCAAAGCTGCAGCCGGAGTGTGCCGCAGTCTGGACGCCCGCACATGTTGAGCTCATTGAGACACTGTGGCTGGAGTCTTCCGATCAGAATGTCCCTTTGAATAAACAACATCTTGTCGGTG*TCTATTTGGCTTTCTATGATCCGCCATCGACGCTGCTGCCGAAGCTAGTGCTCGACGT**AGGACACTGTTTCTGGAGGTTCCAGGATGG*****AACCTCTACGCTTTGTATCACGTACTATAGCGACGGTTCTG*********************CGAGTGCAG****GAACTCAGTGTAGTTCGAAGCCTCGATAC…
1	245678	246248	5.5885	5	25 26 27 28 29 30 31 32 0 33 34 35 36 37 38 39 40 41 42 43 44 45 46 47 48 49 50 51 52 53 54 55 56 57 58 59 60 61 62 63 64 65 66 67 68 69 70 71 72 73 74 75 76 77 78 79 80 81 82 83 84 85 86 87 88 89 90 91 92 93 94 95 96 97 98 99100101102103104105 0106107108109110111112113114 01151161171181191201211221231241251261271281291301311321331341351361371381391401411421431441451461471481491501511521531541551…	CGAAGCTGGCATACTGTCGGCAGCACGAGGGGACC*GAGCGCC*****CTGGTCGGTCATAGGAGCACTTGGTGCGCTTCCGGCAGCACAAGGTGCCCCTGTTTCCAGGGTTGGTGTGTGCGACGCGCAC**TCCGCAGCAGCCGGGTGACTGCTCACACTGCCGGCTAACACTCCGCCGTGTTGCTCGCAGG*GGCGCACAATACTTGGGTCTGCAG****CATGCAGACTTGGTTCCTGTGCGTCTCTGCTGGCCATGGAAAAACGTGTCCGCCCGAGCCGACACTGCAGCGCGCGCTTCTTGCAACAAACCCGCACGAGCAAGAAGTTGAGCTTCAGCTTTGGTCGTGACTGTCTCGGAGCGTCCGTCTAGCGTCACAGGTTTGTCAAATCGTCCG…
1	247140	247677	8.28241	1	37 38 39 40 41 42 43 44 45 46 47 48 49 50 0 0 0 51 52 53 54 55 0 56 0 0 0 57 0 58 59 60 61 62 63 64 65 66 67 68 69 70 71 72 73 74 75 76 77 78 79 80 81 82 83 84 85 86 87 88 89 90 91 92 93 94 95 96 97 98 99100101102103104105106107108109 0 0 0 0110111112113114115116117118119120121122123124125126127128129130131132133134135136 0 0 0 0 0137138139140141142143144145146147148149150151152153154155156 0 015…	CGTCTTCCTCAACGGATAGCGCCTCCAGTCTAAGCCTACAGTGTCTGGACGGTGAGAGCGTAG*ATTTGCAGCTGCCTTCGGCACCGGAATGAAATGTTCAGCACGATGAACGCCACCTCTTTACCTGTCACGCATCATGGTGCTTCCTATAACAATGCATTCCCCTTTGCGAGCCGTTT**********CGCGAGGGCCCTAGCGCATTTGCATGCAGCCATCAGCGGCTAATGCAGTGCACGCATCAATTGTGCGTGTGCGTGTGCGTGTGCGTGTTCACGATTTCCCGCGTAACTTTC***AGAGCG*GTGCGAGGTCACCGCGTCCGAGCGTTATAGAATGCATCTGCACCGGTATAGCCGCATCCACACA****CTGCTGCTGCTGCTGCTC**…
1	247684	248143	5.11675	15	50 51 52 53 54 55 56 57 58 59 60 61 62 63 64 65 66 67 68 69 70 71 72 73 74 75 76 77 78 79 80 81 82 83 84 85 86 87 88 89 90 91 92 93 94 95 96 97 98 99100101102103104105106107108109110111112113114115116117118119120121122123 0 0 0 0 0 0 0 0124125126127128129130131132133134135136137138139 0 0 0 0 0 0 0 0 0 0 014014114214314414514614714814915015115215315415515615715815916016116216316416516616716816917…	GCTGCA***********GC**ATGTGTCGGTATCGCTCCGGAAGCAGA*AGGCCCTTTGACGAACG****CGCTTCTCGGAGGGCAACCCGGCAGCATTGGTTTCCACACAAAAGGCTATGTCGTACGATGGAACGCCGAGCGAAAACTTCCTGAATGGCACCGAGTCGTCTTTCTTGGTGC***GCCTGCCTCCAGT**********GTGGAATCCGTACTGGCGAAAGCCGAATCAGTCATTGGGGTCCTGCGAACGCATTCGAAA*CGGGGGGTGCGATTCTTCG******TGAATGGCATCGAGGTGGTGCCGCTGCCGTCCGAACTTACCGAAAGCGTGTTTAACAACGGCGAGTGGTTGTGTCCGTCAGGTGATAGAACCACTGAATCCGACA…
1	248179	248741	5.79582	5	32 33 0 0 0 34 35 36 37 38 39 40 41 42 43 0 0 0 0 44 45 46 47 48 49 50 51 52 53 54 55 56 57 58 59 60 61 62 63 64 65 66 67 68 69 70 71 72 73 74 75 76 77 78 79 80 81 82 83 84 85 86 87 88 89 90 91 92 93 94 95 96 97 98 99100101102103104105106107108109110111112113114115116117118119120121122123124125126127128129130131132133134135 0136137138139140141142143144145146147148149 0 015015115215315415515615715…	GCGGGACGGTGGCGACGTTATCCCCGAGGGTGCAATGTCGCGTGTGAGTTCCCTCAATGAAATACGCATGCAGCATGC**GCA********GCTATTGATGAGCGAGTCAGACGTGCAAATCGCCGGTACAGACAACAGGAGCGG***ATCGC***GAGAAGCACCGGAACGAGTGGCGGCGGCGCCATGCCGAGTTGGGGATAGCACGCAACCGCGGACTGAGGCGGTCCCCAAACCCGGACTCCTTGCACGAACG**TCGT***CAGTTGACGCGATTATGCGGCCGAAACGGGTTCCACTTGAGCTCCAGTACGCCTTGCGAGCAGAGTTTAGCTCGCCCAGTTACGGCTTCGATCCACAATCCTGTGCTGCGGATATTGTTCTATCGGCAGGAAA…
1	249174	249658	6.24865	16	135136137138 0139140141142143144145146 0 0 0 0 0 0 0 0 0 0147148149150151152153154155156157158159160161162163164165166167168169170171172173174175176177178179180181182183184185186187188189190191 0192193 0 019419519619719819920020120220320420520620720820921021121221321421521621721821922022122222322422522622722822923023123223323423523623723823924024124224324424524624724824925025125225325425525625725…	AAACGAAGAGCTGGAAAGGGGTCGCGCGCAGTCGCAGAA********CTTCGCCCTCGATCGCTAGCTAGCCTGGTAGGGATTCAACGAGAGCAGGCTCAGGGCCGCCTCGATTGCGGAGACGCTCGCCTAGGACGGGCAGATGATGTTCAAGGTACGGCGGCTTCGCAGAACACAGCACAGCGAATGGGCGACGGAACCGTTGACGAGGCACTGC*****CAGTCTCATCCCATGATGCAGGCGACCGGGCGTC***GTTGACTGCAGCTGACAGCAAAATGCAGAGCGG******CTGTGACCCAAGCGCTGCAGTGAATCTCGATAGTGAAACTCCAGTACCGTCCAAGACTTTCATGCACCATGACATCAATGATGCGCCGTTCGAAGCAACTGT…
1	250184	250746	5.61151	1	25 26 27 28 29 30 31 32 33 34 35 36 37 38 39 40 41 42 43 44 0 45 46 47 48 49 50 0 0 0 0 0 0 0 0 0 0 0 0 51 52 53 54 0 0 0 0 0 55 56 57 58 59 60 61 62 63 64 65 66 67 68 69 70 71 72 73 74 75 76 77 78 79 80 81 82 83 84 85 86 87 88 89 90 91 92 93 94 95 96 97 98 991001011021031041051061071081091101111121131141151161171181191201211221231241251261271281291301311321331341351361371381391401411421431441451…	CTTTGA****CACGCGTTCGCATCTCGGTAAAGACTGCGAGCGTTTCTCTGTAAAG**ACGAGGAAGCCTGTCGTTGTTTCGAGTACAGA*CAACGTTATTCGCTGAGTGCCTGCAGTAGGTCGTGGCTGCTGAGACGAAGTGTCAGGTTTGGTAGTAGGGGGTGCAGCTGGTGCTGGCGTCGTTGTCACGGGCTCACCACATGGAGTTTCGCTCCTCAGCTTCGAAGGCGCCACGCACGCCACATTCACACTCTTCCTCGGCTGCGTCAACGGGTACTCCCTCGACTCCAGGTCTGTGGTCAGTATCG******CATGCACGCGTGCGCCGCGAA*GTTGAGGCGTGGACAGCGAGGCGACACACGGGCTCTGGCAGAGC****************GC…
1	251319	251803	5.58791	16	128129130131132133134135136137138 0 0139140141142143144145146147148149150151152153154155156157158159160161162163164165166167168 0 0 0169170171172173 0 0174175176177178179180181182183184185186187188189190191 0 0 0 0 0 0 0 0 0192193194195196197198199200201202203 0 0 0 0 0 0 0 0 0204 0 0205206207208209210211212213214215216217218219220221222223224225226227228229230231232233234235236237238239240241242…	AGCATGCGAACGCAAGA*CAAGAGCGTCCCAAAAGTCCTGTACGCACTCTTGCCATTGAGTGAAACATGCTACAAAAAATGCTCACGAGTTTGAAAGGTGCCTTGATGCCGGTCACACTAACGGAGGTATTTTTTGGTAAGGGTGCGCAGAAAACGACGAGTGTGCTAGGACGCGGACGATGGTGCACTGAATAGAACAGCATGCGATTCAGTGTCCAGC***********GGACAATGTAGTCGCCTGCGGAGTCGCCTCTGA**ACG*************TAGGGTACATACTGGGCGCGAGAACGGAGGAAAGCGTCGACGAGAACCCTCTCTAACCAACAATGGCGTGTACCGAATGATGAAGCAAGCCCTGACGTGTCACAGGCCTGCGCTCAG…
1	252753	253279	5.71	3	72 73 74 75 76 77 78 79 80 81 82 83 84 85 86 87 88 89 90 91 92 93 94 95 96 97 98 99100101102103104105106107108109110111112113114115116117118119120121122123124125 0 0126127128129130131132133134135136137138139140141142143 0 0144145146147148149150151152153154155156157158159160161162163 0 0 016416516616716816917017117217317417517617717817918018118218318418518618718818919019119219319419519619719819920…	ATGCCGTTAATCTCCGACGTTGT****GCTTTCCTGGACGAAGCTCATCAATTTGGTATGCTTCCGGACGAGAAGCTGCGCTCATCGCTGATCTATAACAGAGCAGCCGCAAATGGGATACATCGGAACGTACTTTCAATAGCCGAGACATCGCGCCCGCGTAGGTGAATTCGCAGTTCTTTTCTCTACACTCCAGCAACGCGCTCACC***TCACGAAACAGAACGCGTGCTTCGAAC*GCGTCGACTACAGTCCGAAAGAGGGGATCTT*****CATACAGGCGCTGTTGACATAGGCGGCCTGTCGTGTCCCCAGTGTTCTCGAGCATTTACCGGTTACAGTTCCTGGTTTCAGTGCTTTCATCGA*CGCCAGGCGTACTCGATTCCCTAGCGGAG…
1	253493	253845	5.95589	11	14 15 16 17 18 19 20 21 22 23 24 25 26 27 28 29 30 31 32 0 33 0 34 35 36 37 38 39 40 41 42 43 44 45 46 47 0 48 49 50 51 52 53 54 55 56 57 58 59 60 61 62 63 64 65 66 67 68 69 70 71 72 73 74 75 76 77 78 79 80 81 82 0 83 84 85 86 87 88 89 90 91 92 93 94 95 96 97 98 99100101102103104105106107108109110111112113114115116117 0 0 0 0118119120121122123124125126127128129130131132133134135136137138139140141…	CTCGTCTCTTCCGCTTGCATGACAACAGGTACCGGACACGGCGTCGAGTCATTGCAGCG*ATCGCCTGGATCTGAGCGTTCA**TCACCGGAGGTGTGC***ACGATGGGAGCGTAGACGGATCGCAGTTCCTCGGCGTATTTCTCTAGCATGGATTTTTCTACTGGTCCTTGCTTCATCAGGGACACTATGCCGTGCCATGAA***************CCGCTTCTGCTCCGAAACGAGCAGAGTATAGAGGATGACTCGTTTTGTGCATTCCAGCACATTTCCCGCGTTTCAACCCGAT***CGATAATGGCTCCGGACACG*TGAAGGAATGATTCAGTACATCAAATACATCTGTTGATAACTCGTCAGCGCTT
1	254142	254494	12.5921	11	31 32 33 0 0 0 0 0 0 34 35 36 37 38 39 40 41 42 43 44 45 46 47 48 0 0 0 0 0 49 50 51 52 53 54 55 56 57 58 59 60 61 62 63 64 65 66 67 68 69 70 71 72 73 74 75 76 77 78 79 0 0 0 80 81 82 83 84 85 86 87 88 89 90 91 92 93 94 95 96 97 98 99100101102103104105106107108109110111112113114 0115116117 0118119120121122123124125126127128129130131132133134 0 01351361371381391401411421431441451461471481491501511…	CAGATGATGCTTGCTGCT*GTGTTGTGAGCGCGTATCCT*AAGCTCCTCGCGTGGCAATCTGCACCGATGTCAGGTTAAAATGGGACGTTGATGTGCGCCTGGCTCCTGCCTTGCACTTTGTTTCCCGAGCTTTTCCAGATATACAGCATCC**ACATTCGAAATGCAGCAGAAACGGCGCACGGATTCATAGGCAGTTTTAGGGTTCCCTGTCGTCTTGTCGAGGTGGATTCTTCGACGCTATGCGGCTGGTAATCGATAAGTCATGCGAATCGAGATGTTCCGCGGCGCCCTGGAACACGCGTTCG*TAAAATAGCCGATACCAGTGTCAAAATTCATTCATGGAAGCCTCCATCC
1	256148	256516	6.00659	11	29 30 31 32 33 34 0 0 0 0 0 0 0 35 36 37 38 39 40 41 42 43 44 45 46 47 48 49 0 0 0 0 0 0 0 0 50 51 52 53 54 55 56 57 58 59 60 61 62 63 64 65 66 67 68 69 70 71 72 73 74 75 76 77 0 0 78 79 80 0 0 0 0 0 81 82 83 84 85 86 87 88 89 90 91 92 93 94 0 0 95 96 97 98 99100101 0 0 0 0 0 0 0102103 0 0 0 0 0104105106107108 0 0 0 0 0 0 0 0 01091101111121131141151161171181191201211221231241251261271281291301311…	TGCAGCGATCGCCTGGATCTGAGCGTTCATCACCGGAGGTGTGCACGATGGGAGCGTAGACGGATCGCAGTTCCTCGGCGTATTTCTCTAGCATGGATTTTTCTACTGGTCCTTGCTTCATCAGGGACACGATGC***CGTGCCGTGAACCGCTTCTGCTCCGAAACGAGCATGGATTTTTCTACTGGTTCTTGCTTCATCAGGGACACTATCCCGTTCCAGAAATCCCGTGCCGAGCGGAACAGCGTTCGATTGCTCGCGCAGCCGGCAGCATGCACGCCGTAGCGATCGTCTAAAAGATGCTTTTGATCGAAGGGTATGGCG***CTGGGCGCTGTAACGAAGGACGACATCGAAAAGAGGTATCCG********TGCCCC
1	256865	257217	13.3354	11	15 16 17 18 19 20 21 22 23 24 25 26 27 28 29 30 31 32 33 34 35 36 37 38 39 40 41 42 43 44 45 46 47 48 49 50 51 52 53 54 55 56 57 58 59 60 61 62 63 64 65 66 67 68 69 70 71 72 73 74 75 76 77 78 79 80 81 82 83 84 85 86 87 88 89 90 91 92 93 94 95 96 97 98 99100101102103104105106107108109110111112113114115 0116117 0118119120121122123124125126127128129130131132133134 0 013513613713813914014114214314414…	TCGAGAGGGCGCTGGGCTGCCTC*GAAGAGCGT*CGG*CTTGTCCGAGGGCTGCGCG*GCGCAACACCGATGTCAGGTTAAAACGGGACGTTGATGTGCGCCTGGCTCCTGCCTTGCACTTTGTTTCCCGAGCTTTTCCAGATATACAGCATCC**ACATTCGAAATGCAGCAGAAACGGCTCACGGATTCATAGGCAGTTTTAGGGTTCTCTGTCTTCTTGTCGAGGTGGATTCTTCGACGCTATGCGGCTGGTAATCGATAAGTCATGCGAATCGAGATGTTCCGCGGCGCCCTGGAACACGCGTTCG*TAAAATAGCCGATACCAGTGTCAAAATTCATTCATGGAAGCCTCCATCC
1	257919	258383	7.51084	8	101102103104 0 0105106107108109110111112113114115116117118119120121122123124125126127128129130131 0 0 0 0 0 0 0132133134135136137138139140141142143144 0 0 0145146147148149150151152153154155156157158159160161162163164165166167168169170171172173174175176177178179180181182183184185186187188189190191192193194195196197198199200201202203204205206207208209210211212213214215216217218219220221222223224225…	TTCCTCAGA***********TGTGATCGAAGCGTCCACTGCTCCACTCTAAACCCGGCTTGCACTGACCACACACACACACACACCCAAAATCCTTCCTCAGGAGCGATCCAGGTGACGCGAAGCGTCCGGAATAGCAGCGAAACGGGATGCACTCGGGGCTTACGGGCCATTGCATGCGTCGTTTCGTCGGTGCCTCGCGCTCGTGTCCAACGCAGGATGCCAGCTTTCTGACAGAACAACGGGTCTCGCGATGTTCGGCCAACGTTCGATCGAAATGCTCGTTCG***CACGAAAACGCTTCGCTGTCGTGGAG********************TGCC*****TGTATACATCG********************ACCCGCGGACGCCTCGCAGCCTT…
1	258582	259093	5.88319	14	109110111112 0 0 0 0 0 0 0 0 0 0 0113114115116117118119120121122123124125126127128129130131132133134135136137138139140141142143144145146147148149150151152153154155156157158159160161162163164165166167168169170171172173174175176177178179180181182183184185186187188189190191192193194195196197198199200201202203204205206207208209210211212 0213214215216217218219220221222223224225226227228229230231232233…	ATCCCGTGGGTGGGGGTATGCGCACCGGCCGACGCAGTCGCCGCGACGCGGCTTCCGACGGACCTGATCCAGTCGATCTACTCGTGGACGTTATTGGGGACTATTTGTCCTCGCTGCGACAACAGACCAGTTGATGAACGTGACGCATTCTGGAGACGAATGC**ACAACCGCTGTCATGATGACCTAGGTTGCGAGTGCTTCGTCAA*GTCATCGCGGC*GTTTCCAGTCTATTCCAGACGCTGGTCTCTGATGACGATCAGATTCGATGCGAACACTCGAGATGCAGTCAGGTGTGTCTGTGATGTCGCGCCCAGCGATGCTCTGCTTTCTCTGTACATTCTCGTAATGAGCACTGCTGCGCGGTAATCCCCGAAGATCGCCCTTATTCTTCAAGAA…
1	259226	259770	5.60915	12	47 48 49 50 51 52 53 54 55 56 57 58 59 60 61 62 63 64 65 66 67 68 69 70 71 72 73 74 75 76 77 78 79 80 81 82 83 84 85 86 87 88 89 90 91 92 93 94 95 96 97 98 99100101102103104105106107 010810911011111211311411511611711811912012112212312412512612712812913013113213313413513613713813914014114214314414514614714814915015115215315415515615715815916016116216316416516616716816917017117217317417517617717817…	TCACTCGCTCGGCGCGAAGCTACTGGC*GCTGATGCATGC*AGAGGAAACAACGGCGCCCAATCGAAAGCAAAGAGCCGGACTGGCGCCAAAGGCTAACATATTTCTGGC****CTATAATAATTACTCGAGTTCAAAGAGCATACCCTTTTTCGAGGACGCTACCAAAGCACTCGATGCGGTAGCTGGTTCAGACGGATGGCGCATCGTCGAGAGTTTTCTGCGTGATGCGGCGATTCTCGGCAGC*AGCGCT*CGGCTGCAAACGGCTCGCGGCGTGCAGCGATATTTTCGAGACCTGG****CGGAGCCGCAACAAGAAGAGGTGCGCAGCCAGGATCCCGGCTTGCTGGGTATTTGGCCCGAATGGGCTTCCCTAGCGACCGGGGCAGCACGCGC…
1	259821	260390	6.69277	12	42 43 44 45 46 47 48 0 49 50 51 52 53 54 55 56 57 58 59 60 0 61 62 63 64 65 66 67 68 69 70 71 72 73 74 75 76 77 78 79 80 81 82 83 84 85 86 87 0 0 0 88 89 90 91 92 93 94 95 96 97 98 99100101102103104105106107108109110111112113114115116117118119120121122123124125126127128129130131132133134135136137138 0139140141142143144145146147148149150151152 0 0 0 0 0 0 0 0 0 0 0 01531541551561571581591601611621…	GCATTTCGCGTGAGACGCCGCACATGCGTCAACACTAGATCTGCTGCCCGGAGGCGTCTTCAGTACGGTTATCGCCGTTGTGGACACGGTGAAACGATAGAGGCCTGTCGACCTACTGGCCGTGTTTGGCGTTCCCTAGGGCTCAGCTCGCTCCAGATGAGTGTCGATGGAAAAGTCGAGGACTCGGAAGGGCGCTGGTTGGTGCTCGCCGGTTGCGACGTGTGTATCCCGGACGGTGTTCCGGCGGGTTCGCCGAGCGACAAGCTCGCCACTGCGTCTGGCGCGCTTCGTGGGGTAATCTGCTTCATTGGCGGGTTCTTGGTGGGCCAGTTTC********CGCGGGCAACTTATGGGCCCTTTCTTGAAC*****AAATTGCACGCCGAACCCAGAT…
1	260867	261387	7.62259	2	13 14 15 16 17 18 19 20 21 22 23 24 25 26 27 28 29 30 31 32 33 34 35 36 37 38 39 40 41 42 43 44 45 46 47 48 49 50 51 52 53 54 55 56 57 58 59 60 61 62 0 63 64 65 66 67 0 68 69 70 71 72 73 74 75 76 77 78 79 80 81 82 83 84 85 86 87 88 89 90 91 92 93 94 95 96 0 0 97 98 99100101102103104105106107 0 0 0 0 0 0 0 0 0 0 0 0 0 0 010810911011111211311411511611711811912012112212312412512612712812913013113213…	CTGG*TCGCAGTGTAC*GGTGCTGCTT**GTCGGCAGCGAGGAAGTTTGCTACTTCATCGAGCTCGTTCGT*TGCTCGACCACGACATGCGCAACTGCGAGGGAACTGTTATGGAGGCGCTATACCCTACGAGCGCTCAAAGGCCCCCGCCAGTTGCGAAAC*****GCCGCGTCAAGGACCGCTGATCTGCGCTTTGCTGCT**TGCCAGGAGAAAAGACCCCGAGTCCTTTCGCGGAACCGCGCGCAACGTTGGCCGCTCCACGCACCTGTCCAGTGTCCAGGGTCTGGACGTCGCGTCCCAGACAGAGGCGTCCTTCAGAGGGCCACCACGGACCGATA******CGCCGCGTGCCGTTCTCAACGGCATGCTATATCGCACGTGATCTCCAGAAG…
1	261804	262314	6.02003	20	61 62 63 64 65 66 67 68 69 70 71 72 73 74 75 76 77 78 79 80 81 82 83 84 85 86 87 88 89 90 91 92 93 94 95 96 97 98 99100101102103104105106107108109110111112113114115116117118119120 0121 0122 0123124 0 0 0 0 0 0 0 0 0125126127128129 013013113213313413513613713813914014114214314414514614714814915015115215315415515615715815916016116216316416516616716816917017117217317417517617717817918018118218318418…	GAAAGCAT***GTGCTGGTGCTGAACAGCATCCTGTGCTTCGGGAGCGTTGTG****GCATGTATGCCTGTCTCGTACTACAGGTCGGTACAAAATCCGAGTCGGCCGTTGCGCTTCC*****CCGAGCCGCACAAACGACTGTGCTCCGA*CAAGATGCGTCCTCCTTGTGGAGCGATGCCGCCATTCGCTCGGAAATCGAATCTTGCATTCGTTTGGCGATCAGAGACTCGCAGGCTAAGGTGCGCTTCAT*TGCCCGTCAGCTGTTTGGGGCGCTCCGAGCATACGCTGCAG*AGGACGCCAATTCCATGGTAGAGAGACTACCCCCCGAAGATCGTCGCAGACTTGTGGAAAACACGGGTGAATTGGCTCATTCGGAGAAAAGCAGCGGACCTGG…
1	262471	263025	6.47157	1	25 26 27 28 29 30 31 32 33 34 35 36 37 38 39 40 41 42 43 44 0 0 0 45 46 47 48 49 50 51 52 0 53 54 55 56 0 0 0 0 0 0 0 57 58 59 60 61 62 63 64 65 66 67 68 69 70 71 72 73 74 0 0 0 0 0 0 75 76 77 78 79 80 81 82 83 84 85 86 87 88 89 90 91 92 93 94 95 96 97 98 99100101102103104105106107108109110111112113114 0 0 0 0 0 0115116117118119120121122123124125126127128129130131132133134135136137138139140141142…	CGTTGCGGTTGGAGCGAACGGCCACCAAGAGACGCTCCTTACAGCACTGGTGAAGGTTTGCGCGGACATTCGCTCCCAGC****TCGCGAAGGATGGTCTCGATTTTCTTGGCTGGTTTGGAGAATTCGTCCTAGGCCCCGCGCTAGAGGCGGCCATCAACGAGTTGGAAACCTCAATGCGCGGTGCGTCGATGATCGATCCCGGACGAAGC**CAGCCAAAACAGGCTCTCAAGAGAGAGCTTGCTGCCCTAAAACAACAACGGCTACAAGAGCAGATCAATGA*TACGTGCGGACTGCGATCCGGGTCCACATGGAGACGACCTGCAGCG****TGCGAGCCCGGCAC****************AGCCCCTGTGCGTTCCTCCGACAGCGAATCCTT…
1	263467	264009	5.50371	2	13 14 15 16 17 18 19 20 21 22 23 24 25 0 0 0 0 0 0 0 26 27 28 29 30 31 32 33 34 35 36 37 38 39 40 41 42 43 44 45 46 47 48 49 50 51 52 53 54 55 56 57 58 59 60 61 62 63 64 65 66 67 68 69 70 71 72 73 74 75 76 77 78 79 80 81 82 83 84 85 86 0 87 88 89 90 91 92 93 94 95 96 97 98 99100101102103104105106 0 010710810911011111211311411511611711811912012112212312412512612712812913013113213313413513613713813…	CTGCTTT*CAGCGAACTGCTATTCACACCTGGAATTCTGGTGCAAGGCTCATGGTGGTACTTTAAGACGTTTGGAAAAGCACGGTCGTCACTTCCTGACTGCCTAACGCAATCGCACATACAAGGGAATCAGGTTCGATGCATTGATCTCGAAACAC**GAAAAATTTTCGATGTTTACACTCCGTCAGTGGAGACGGACTGACTGGGCAATACGCTCGCCGTCCAGAGTCAACACGGTACCAATCCTCAAGCGATGAACGTCTTCACTGCACTCATCGAGATAAACCGCGCACCGCGCTCACGTACGGCCCTCGA***GATCGCGCCATGGCGT*CGACATCCGACGGCATGGCGCGCATC**TGGCAATGACGAAGCGTACGCTGGCGTTGCAGAGC…
1	264610	265179	5.76936	1	22 23 24 25 26 27 28 29 30 0 31 32 33 34 35 36 37 38 39 40 41 42 43 44 45 0 0 0 0 0 46 47 48 49 0 0 50 51 52 0 0 53 54 55 56 0 57 0 0 0 58 59 60 61 62 63 64 65 66 67 68 69 70 71 72 0 0 73 74 75 76 77 78 79 80 81 82 83 84 85 86 87 88 89 90 0 91 92 93 94 95 96 97 98 99100101102103104105106107108109110111112113114115116117118119120121122123124125126127128129130131132133134135136137138139140141142143…	TGTATATGATAAGGTATGGACACGACGGTTTGACCCGAGTCCGCTCGTTACCTTTCAAATGCAATTTGACATACATCGAGGCGTTGCAATGCACCCTGGAAAGCGTAGCATACACCCTGCAGCACGGGGGCCAGGTGTGGC**GGGTGCATCGGCCGCGGGAATACGCGCACCCGGTCGTAGCGCACGAG******************CCCACACGCAGCTCGAAGGAGCGCTCCGAACGCTCCAGTGCTGGCACGCGCCCTAAGGAAGT*CCACTGGATGAACGATTCTCGAGAGCGGGTAGCAACCGTGCTTGAATTGCATGTGCATGGCAGATCGGCTATA*CTGCGCGCTTCTTATTATGAAAACTACCGCTAAACAGCTTTTGTGAAGAGCAGG…
1	265829	266385	5.92778	17	31 32 33 34 35 36 37 0 38 39 40 41 42 43 44 45 46 47 48 49 50 51 52 53 54 55 56 57 58 59 60 61 62 63 64 65 66 67 68 69 70 71 72 73 74 75 76 77 78 79 80 81 82 83 84 85 86 87 88 89 90 91 92 93 94 95 96 97 0 98 99100101102103104105106107108109110111112113114115116117118119120121122 0 0 0123124125126127128129130131132133134135136137138139140141142143144145146147148149150151152153154155156157158159160…	GGCGCTCCGTAGACGACTTGAATACCCGCCTCGTATCTTGGGAAAC*GACGCGAGCATCCATTGTGGCTAGGCCATGAACAAGTGCTGCAGCAATAGTACGCTCGTGACGCTGGGCGTGTACTCGCCGTGGACCCAGGCAGACACCAAAGCACAGCGTACAGAGGCTTGCCGCAAACAGCAGCCAGTCTCCCGACCGAACGAGGCGCTGTTCGGCTTCCAGGGGCGTAATGCTGGGTTCCTGCAACTGCTCCCCGGGCTTCCCTATCCGCGGAGAAAAGGTTGATTGTGGTATGCGTGAGTCATTCAACGACG****GGCGCTGTTCCATCCCAGAAGACACGCAACGCATACGGTTGCT**********CGTGCCTCCGTGGAGAGGCTTCGCCCGAG…
1	267047	267617	7.03213	1	23 24 25 26 27 28 29 30 31 32 33 34 35 36 37 38 39 40 41 42 43 44 45 0 0 0 0 0 0 0 0 0 46 47 48 49 50 51 0 0 0 0 0 52 53 54 0 55 56 57 58 59 60 61 62 63 64 65 66 67 68 69 70 71 0 0 72 73 74 75 76 77 78 79 80 81 82 83 84 85 86 87 88 89 90 91 92 93 94 95 96 97 98 99100101102103104105106107108109110111112113114115116117118119120121122123124125126127128129130131132133134135136137138139140141142143144…	GACTGTGCGCAAAACTCGTTCGAAGCGCAGCTCTACGACCAGAGCGGCGGCAACGTCCCCAGGAGCTGCC***GGCAAACGCGCA*AGTGCTGGAAGCGGGTCTACGGCT*GCTGCACGCCAA**GAGAAAAGCGCCAGCAAGCCAGCCAAATCCGAAGCGCTGAAACAACCAAAAAGCAGCATCAAA****AAGCGCAACAAGTCCACCGAGAAGTCCAAATCTTCCTCCACGGGCACCGAATCTGCGCCATAGGCGACACAAGCCGCACTTGGTACCAAATTTTGGAGCAGCATTGCCATGCGGTAGCAGGTGGCAGCTGCTCAAGCGTGCGACTCGCGCTGGAGGAATCCGTCTTGCCTGCGATAGCCCTAGTGGAGCTCCGCGA***********…
1	268112	268706	6.39816	1	28 29 30 31 32 33 0 0 0 0 0 0 34 35 36 37 38 39 0 0 0 0 0 40 41 42 43 44 45 46 47 48 49 50 51 52 53 0 54 55 56 57 0 0 0 0 58 59 60 0 61 62 63 64 65 66 67 68 69 70 71 72 73 74 75 76 77 78 79 80 81 82 83 84 85 86 87 88 89 90 91 92 93 94 95 96 97 98 99100101102103104105106107108109110111112113114115116117118119120 0 012112212312412512612712812913013113213313413513613713813914014114214314414514614714…	TGAAGCCACTCTACACGCACCACTTTCGACAGC*AGCAGCTGGGCGCGCGCGCACCGCAGAAGCGCCGAACAGGAAAGTTTCGGAAACAGACGTTATCGAATCCGCGACGACAAACCTAGCAAGCAGCGCACCGCCCTCATCGCCAAAGTCCGGTGTGTCCAATGAATCAGCAGGCAAAGTACCGAATGCATCGTCCTCCATAATGGGCGCAGAAACCCACACAAGAGCAGACGCTCAGGATCGAGCAAGCTCCGCATCCGAAACGTGCCAGCAGTCGGCCGTTCGAGAGAATCCGCTATCCCAGGAGAAGCAGCAGCAGCAGCAGCAGCATCCAGCACCCATTACCACGGCGCCAGAGACGCTGCCAGGAGCCTCGCTAGCTGCCACAGCTCAAGCCG…
1	268767	269275	5.42976	2	16 17 18 19 20 21 22 23 0 24 25 26 0 0 0 27 28 29 30 31 32 33 34 35 36 37 38 39 40 41 42 43 44 45 46 47 48 49 50 51 52 53 54 55 56 57 58 59 0 60 61 62 63 64 65 66 67 68 69 70 71 72 73 74 75 76 77 78 79 80 81 82 83 84 85 86 87 88 89 90 91 92 93 94 95 96 97 98 99100101102103104105106107108109110111112113114115116117118119120121122123124125126127128129130131132133134135136137138139140141142143 0 0 0…	CAATGCAGTCGCCAGAAGGATGCTGAGCAAGTGAATCCTCTGCTTGAGGAGCATATAGCCTTGCTCACAGTTTGGCTGCTTTCG****CGCACTGCGGCGGAATGTTGCTTTGATCAGGAACTCATAGAGAGCGAGACTCGTCAGGCCCGAATCTTTGTCAAGGAGAGTCTTGGAATCCAGATTCGGACGCTGAGCGCCCAGATGGATAAGCGTTCAAGCCCTGGTGACGACGTCTCGGATCTC*CAGC**************************GAATCGA**CTGGGAGGATTTCACCCTGCGCTGGGCATTTGTCGAAGCGAT********GGCTTTGGTTCGAGCCAATATGTCTCTGATTCGCC**AGATTGCGAAGAAAATGCACGACGGTGG…
1	269375	269723	5.70251	11	11 12 13 14 15 16 17 18 19 20 21 22 23 24 0 0 0 0 25 26 27 28 29 30 31 32 33 34 35 36 37 38 39 40 41 42 43 44 0 45 46 47 48 49 0 0 0 0 0 0 50 51 52 53 54 55 56 57 58 59 60 61 62 63 64 65 66 67 68 69 70 71 72 73 74 75 76 77 78 79 80 81 82 83 84 85 86 87 88 89 90 91 92 93 94 95 96 97 98 99100101102103 01041051061071081091101111121131141151161171181191201211221231241251261271281291301311321331341351…	ATTCTCGAATTCGCCCTCGATGCGCAGCATCTGGTGTCGTGATCCGGCTGGTGCGGCAGCGTATAGTGCGCTCCCGCCGCTGCCGTCGAACCCTCGTGAAGAACTAGTGCAAGCATCTGTT****GGGCTCGG*GTTTCTGG***CGTTTTCTAG******CTTGGCGATTCTTGGAGAAATCATCGATCCTATTATTTTTCATCGACATGGCAGCGA*GGAAACAC*****TCGTTCTTACGTTGCTATTTGGCTCCTATGC*GCTTGA**TCGTTTCGTATTCCTTTTCCAAGGCCGGATCTCCGACACGGTGGACAAGGGCATACGTCGCATCGTAGGCGGCAATCGCGAGCGCGAGGCGTTTTGCGAC
1	269859	270391	5.90792	1	38 39 40 41 42 43 0 0 0 0 0 44 45 46 47 48 49 50 0 0 0 51 52 0 0 53 54 55 56 57 58 59 60 61 62 63 64 65 66 67 68 69 70 71 72 73 74 75 76 77 78 79 80 81 82 83 84 85 86 87 88 89 90 91 92 93 94 95 96 97 98 99100101102103104105106107108109110111112113114115116117118119120121122123124125126127128129130131132133134135136137138139140141142143144145146147148149150151152 0153154 0 015515615715815916016116…	GCCTTCACGGTGACGGCGCCTAGGGCGCTGCGCATTTCAAATGATGC***********GCGCACC*TCTGGAGGGATGCTC****TGCAGGTGGACCTGCCAAATTAATTATTATACCTGGTCTCGCAAGTCTTGTACGGATTGGAGGCGCGCGTGTGGCGCTCGACAGCGACGCGCCTTTGACGTTTGGGCGAAAACGCCTGCAGAAGACAGC*******CGCCTCCAAGAGCAAGCGCGAGGTTTATTCCCCGGCACTTTGAGAGACTCAGCAGACGAGTCTAAAAGCACGCTGCAG********CAGATCCTCCAAGGTTTGCCGCGTTCTACTGCGTACAAAACAGCACTGGAAGCGGTCTGTAGCCGTTCGGGCTCGAGCAA****CTACAGCG…
1	273474	273838	7.99387	11	14 15 16 17 18 19 20 21 22 23 24 25 26 27 28 29 30 31 32 33 0 0 0 34 35 36 37 38 39 40 41 42 43 44 45 46 47 48 49 0 0 0 50 51 52 53 54 55 56 57 58 59 60 61 62 63 64 65 66 67 68 69 70 71 72 73 74 75 76 77 78 79 80 81 82 83 0 84 85 86 87 88 89 90 91 92 93 0 94 95 96 97 98 99100101102103104105106107108109110111112113 0114115116 0 0 0 0 0 0 0 0 0117118119120121122123124125126127128129130131 0 0 0 0 0…	CTCGAGAGATGGTCCCGGAGAGACCCATTTTCCTGTTTCCGTGGAATGGGGTCTCGGACTTGGACTTTCGTCATCGTAGTAATCACTGCTCGTGGAGCG*TGCATTACCGCTTCGGACGAAGTGGCCGCAGATAGACCAAAACTGGGTCGCTTGGTTTACAGCCTGGATGTTGCTCGCGGTACCTGGGTCATCGTAAGAAGCATCGCGTTGCGCAAATCCTTGATCGAATGGAACACCGAAGGCCTGCGCGCGAAGCGGATAGCGTACTCGCCAAGGCGAA*******CGTTCAGAGAAACCATATGTTATTCAGGTATCACACCGGAGTCG*AAGCGAATGCGAGTATCAATGTTATCCTTCTGCAACTGTCA
1	274185	274560	11.5649	11	12 13 14 15 16 0 0 0 0 0 0 0 0 17 18 19 20 21 22 23 24 25 26 27 28 29 30 31 32 0 33 34 0 35 36 37 38 39 40 41 42 43 44 45 46 47 48 49 50 51 52 53 54 55 56 57 58 59 60 61 62 63 64 65 66 67 68 69 70 71 72 73 74 75 76 77 78 79 80 0 0 0 0 81 82 83 84 85 86 87 0 0 0 0 0 0 88 89 90 91 92 93 94 95 0 96 97 98 99100101102103104105106107108109110111112113 0 0 0 011411511611711811912012112212312412512612712…	AGCTCGGCATGTGGAAAACTTTG*ATGCAAGCCACCTCAGACGCGCTGTAGATCAAGGGTACGACAAGCAAGCTGATCAGATCTCGAGCGCTGCATCCGTTTCAGACTGGAGCTCTGGAATGCCTGTGATGTTCTTGCTTTTCGATTTTTG*CGAACCTCGTTAGATACACGGACTCGATTTTCCATTCATT**GCAATAAGAGATTACAGAGTTGTACGCGTTTCCAGGATTCTCGGTCGTCTACTCAGAGCGGCGCTCTTTCAAATCGTCCATTGGAATGCGTTATGTCCGCGGAATACAGCATGATTCACCACGCCCTCGAATACGGGTTCG*TGCCCTAATCGAAATCATTATCCACTG*AAAATGTACAAGGATTTT
1	274538	275060	5.35358	8	86 87 88 89 90 91 92 93 94 95 96 97 98 99100101102 0 0 0 0103104105106107108109110111112113114115116117118119120121122123124125126127 0128129130131132133134135136137138139140141142143144145146147148149150151152153154155156157158159160161162163164165166167168169170171172 0 0 0 0 0 0 0173174175176177178179180181182183184185186187188189190191192193194195196197198199200201202203204205 0 0 0 0206207 0…	TCGTGCACTGCAGGCTTAGTGC*AGAAACAT**TCGGTTCAATCGAGAGCGCTC*********TTCAAGGCTCAGCAGCCTCT*CGTGCGCTCTTATCAACACTTCGCATGCGTGTGGCTTTCAAGCCTTGAAAACTGGAAAAAAAACCGAAACTCCAACTCGGATAAATGCACCCAAAGCGAACTGATTGACTGCAACTCGGTCTGAAGCTT**GAACTGGTGAGGTATTTCCGCTATGACGGTGTCACTGGGCGTCACCCGCGCCC*CGGCAAGTACTGGACCACCTGGAGAGCCGTTCCCATGCTGC***********TGCTTCCCTGCAGCTAACTTCTTTGAAAGGTTCACCTTCATTTGTCGTCATTGCC****GTCACCAGAGGTGTTGTGT…
1	275225	275774	7.03743	10	32 33 34 35 36 37 38 39 40 0 41 42 43 44 45 46 47 48 49 50 51 52 53 54 55 56 57 58 59 60 61 62 63 64 65 66 67 68 69 70 71 72 73 74 75 76 77 78 79 80 81 82 83 84 85 86 87 88 89 90 91 92 93 94 95 96 97 98 99100101102103104105106107108109110111112113114115116117118119120121122123124125126127128129130131132133134135 0136137138139140141142 01431441451461471481491501511521531541551561571581591601611621…	ACAGCAATCCGATAGGAACATTGCGTCAAGAAGGGGCCCTGTACTTGAGTGAATGTCTGGCACTCGGTCCTGTGGCCGGCGAGGGCCTGGATGAAGCCACAGCAAACCGCGTTGGCGAACAGTTGATGGCACCGAACG*********************TGATCGCTGCCTGCCGTGTTGCCTGGCATCTGCTCCCGCATGCTACCTGCCACGC***TCAGC*AAGATGTTGCAA****ACGCCGCAATCGACAAGTTGCTTTGCAGCGCTTTGCGAAGCGTCGT**GGAAGCGGTCGGCGCGATGTCACCACTGGAACCGGTGCCGTGGGCGGAGGCCTCTGCTGCAGGGTCA**CCAGTTGAGCACTTGCTGGTTCGCCGTGCGCTGGTGCGTACCT…
1	275812	276396	5.63614	6	21 22 23 0 24 25 26 27 28 29 30 31 32 33 34 35 36 37 38 39 40 41 42 43 44 45 46 47 48 49 50 51 52 53 54 55 56 57 58 59 60 61 62 63 64 65 66 67 68 69 70 71 72 73 74 75 76 77 78 79 80 81 82 83 84 85 86 87 88 89 90 91 92 93 94 95 96 97 98 99100101102103104105106107108109110111112113114115116117118119120121122123124125126127128129130131132 0133134135136137138139140141142143144145146147148149150151152…	GAAACCAGGAGCGTGATGCAC****TTCTGGA***GGTTGCTCTCGGCTCTACCCAAA**AGTCTCATGGAAGATCTCTCCGAA**GAATGCCTGAGTAGCGTTTCAGAAGCTCTTC***GAATCGGGGCCCAGGTGGAATCGTTCGTGCCTGCCGTTGAGGCACTTATTGCTTGGGGACGCGGCGCCGACGTGT***TCGGCTCCCGAGTTCTGCTGCCGCACTTGACAAGCATTCTGGAGACGGCTTCAGATGGAGCTTCAGACTGCAGTGTCCAGACCATGGAATCAGTTGCCCTGCTGTGCGAATGGGTGCTGTTCCAGCCGGCGCTTCGATCTCACATTGAAGGCGATCATCGGTTCATACGCAGCTGCCGGGCCCTGCAGGCCCTGCTGACCC…
1	276386	276945	6.03753	5	23 24 25 26 27 28 29 30 31 32 0 0 0 0 33 34 35 36 37 38 0 39 40 41 0 42 43 44 45 46 47 48 49 50 51 52 53 54 55 56 57 58 59 60 61 62 63 64 65 66 67 68 69 70 71 72 73 74 75 76 77 78 79 80 81 82 83 84 85 86 87 88 89 90 91 92 93 94 95 96 97 98 99100101102103 0 0 0 0 0 0 0 0 0 0 0 0104105106107108109110111112113114115116117118119120121122123124125126127128129130131132133134135136137138139140141142 014…	AGCGCCGGTGATACCATGGACAGCCGCCTTACCTGCTTACTGCTTCCGAGCTTCTTCACTGGTCTTGATGCCAACTTGGATGAAGATGTGGATCCGTTGCGTTACACGGACACACTGGCTCGGTGCGTTGAATTCATCCGTCTAGATGCGGTCGCAGCATGGCACTTTTACGCCTCGCTGGGGCCGCTGGCGCTCGAACCGCGGAATTGGCTCAGGAACTTGCCTCCGATAAGCATTCCGTGCGTGCGCTCCATATGCAAGTTCA**TCGCGGTTCTCGGAAAAGCGGTGATCGAGTTGACCCAACAGGATCCCAATGCAG***********ACGAGAGCTCGCTGAATCAGAGGGATCATGGAGGCTGCGAAAAGGAGCTCGTAGAGCCTTTGTTCGT…
1	277120	277660	7.03566	3	44 45 46 47 48 49 50 51 52 53 54 55 56 57 58 59 60 61 62 63 64 65 66 67 68 69 70 71 72 73 74 75 76 77 78 79 80 81 82 83 84 85 86 87 88 89 90 91 92 93 94 95 96 97 98 99100101102103104105106107108109110111112113114115116117118119120121122123124125126127128129130131132133134135136137138139140141142143144145146147148149150151152153154155156157158159160161162163164165166167168169170171172173174 017517…	CCGGCAAATTCTCGCAGCGTTTCATGCGCAGAAGCGATTGCCTGGTGTCGATAATGCTCTTGC*ACACTGCTACGAGCCGATCATCTATCGGGC******TCTTCTGCGTTCGACGAATCCTCGCATCCGACAGAATGCCTGTTACTTGTTCTTCGATGCCTTCCCGCTGCTGAGAGAAGATGGCTCAGACACCGATCTGCTCCAGCTCAAG***TCCAGCGAGCGCACGCAGGACGTCTCCGACGACGAACAGACCAAGACACTGGCACCGAGCTCGCCTCGCGGCGATGTTCTCGACGACCTGGATACCCAGCTTGCACGACAGTTCGCTGTGCTCCCGCG*TGTACTCTTCGATAAGAGCCCCGTTGTT***************CGAAAGCTGGCC…
1	277621	278213	5.71854	6	19 20 21 22 23 0 0 0 0 24 25 26 27 28 29 30 31 32 33 34 35 36 37 38 39 40 41 42 43 44 45 46 47 48 49 50 51 52 53 54 55 56 57 58 59 60 61 62 63 64 65 66 67 68 0 69 70 71 72 73 74 75 76 77 78 79 80 81 0 0 0 82 83 84 85 86 87 88 89 90 91 92 93 94 95 0 96 97 0 0 0 0 0 0 0 98 99100101102103104105106107108109110111112113114115116117118119120121122123124125126127128129130131132133 0134135136137138139140…	TAGAATGCACGCTCCCCGCTTTGCC**GGATTCG*****CGCGGGTTCGCCTCCAAAGAGCAACGCCAATCCCGCGCGAGCCTTCGTGAAGACGCCATTCGTCGCTTGTACCAAGTCCGACACGCATTCTTCTGTATCCCCATGGAGAACATTCGTGATCATAACAAAACTGCCCACGGCAACGAAGCAGGAAGCGA*TCCCCCAGAAGCAGCGGAGCACGTCCTGGTCTCCAGTTTGATCGCAGCGTTCGAGGATTCACTCGTGGTTCAGAATTCTTACGCGCGCAAGTGGCTGGCTCTCTGTCTGAGTGGCGTCCTCTCTCAAGATTTGACACGACTGCTTCATAAGCACTTCATCGAGAGTATCATCTTCGAATTGCATGGAAAGCGACTCTGTCA…
1	278355	278939	5.95298	19	17 18 19 0 0 0 0 0 20 21 22 23 24 25 26 27 28 29 30 31 32 33 0 0 0 34 35 36 37 38 39 40 41 42 43 44 45 46 47 48 0 0 49 50 51 52 53 54 55 56 57 58 59 60 61 62 63 64 65 0 0 0 66 67 68 69 70 71 72 73 74 75 76 77 78 79 80 81 82 83 84 85 86 87 88 89 90 91 92 93 94 95 96 97 98 99100101102103104 0 0 010510610710810911011111211311411511611711811912012112212312412512612712812913013113213313413513613713813…	CAATAGTTTCCCTTTTTGTTGAGCTAGCTTCTGATCAACAGCAGTTCCTGCTGGGGCGACTCGCACGCAAGCACGGATTCGAGGCT****GTTTGCGAAGCTCTGTTGGACGTTCTTGCCGACGCCTGCAACTGCTTGTATGTCTCTGCACCTCACCTAGAGCTCGGCGCGGACGACTACCGAATGATAGGACTCCTGTGCGTCGGAGCTGTTGCGCACTTAGCGACAGCGCTCGTGGAGTTCAGTGCAGCTCTTGATCGGCACGAAGACGGTCTGTGTCTGCCCGGAGCCCTTGCTCAGGCTGTGCAAGTCCTGCATGACATGATGTTCTCCCTGCCTCGCGTAGCTGATAATTCTACCGCAGAGCAC**CGAGAGAGACAAAAAACGT***CTCCTT…
1	278932	279528	9.08674	6	22 23 24 25 26 27 28 29 30 31 32 0 0 0 0 0 33 34 35 36 37 38 39 40 41 42 43 44 45 46 47 48 49 50 51 52 53 54 55 56 57 58 59 60 61 62 63 64 65 66 67 68 69 70 71 72 73 74 75 76 77 78 79 80 81 82 83 84 85 86 87 88 89 90 91 92 93 94 0 95 96 97 98 99100101102103104105106107108109110111112113114115116117118119120121122123124125126127128129130 013113213313413513613713813914014114214314414514614714814915…	AAGCGGCCGCGGCAATAAACACACGGCGTTCGTGAACCGAGACTTTACCGCTGCTATCCATATAAGAAGATATGTGGTGCTG*AGGCCGAGACCCGAGGACCTGAGGCGATCTTAATTTTGTGGTGCAGCCTCTCAGGCCTGAAATGGACACGGAGAAGATGAAACCGATAGCAAAGGGTCGGTCCAGGGAGACGGGAATGTAT***CTGCGGGTCGATATACACAGAAG*AGAAGCGTTTTCGCTTCTTGCGTACTGCGTCGCACCCGGGAATTTGAAACGCGCGCTCCGCGCAGTGCGCAGCTTCCTCAGGCGTTCTGTTGCCAGGGCACCGGCAGCCGAGTCCACACACTGTTCTCTGGACGCTGTCGTGCAGAAAATTGTTCATGAGCAGAAACA…
1	279804	280387	7.60362	10	38 39 40 41 0 0 0 0 0 0 0 42 43 0 0 0 0 0 0 44 45 46 47 48 49 50 51 52 53 54 55 56 57 58 59 60 61 62 63 64 65 66 67 0 0 0 0 0 68 69 0 0 0 0 0 0 0 70 71 72 73 74 75 76 77 78 0 79 80 81 82 83 84 85 86 87 88 89 90 91 92 93 94 95 96 97 98 99100101102103104105106107108109110111112 0113114115116117118119120121122123124125126127128129130131132133134135136137138139 0 0 0 0 0 0 0 0 0 0 0140141142143144145…	ATCGCAGCCAGAGTGTGCACCTCTGTTTCTCAACAGCTTGTTCATATAGTCCTCAAACCACAGGGATATTGTCGCATAAACAGTCCTAGTTCAAGCATAGCCATCTTCAACCGAAATCACGGCGACAGCCTTCCTGGAACGTCGCGATCGGTTAAAGGCAC***AGGGACGTCGGTTTCTTTTCTTTTTCAGCTGTTGAGACTTCCCCCGGGCGAAACATTCGGAGCGTATATGGGTATTCGCGAAGCAG*********GGCG*CCTGTGGTATGTGCGATGGAACTCGAAGAGAACGAAGGTATCCTCATCTAGTCGAACTGCAGTAGCTTCATTTGACCGCCTCAGTTTAGTTGGCAGGGAGGGCAAACACAACAGCACC*****CAATTTGCCAAA…
1	281748	282217	6.99454	15	38 39 40 41 42 43 44 45 46 47 48 49 50 51 0 0 0 52 53 54 55 56 57 58 59 60 61 62 63 64 65 66 67 68 69 70 71 72 73 74 75 76 77 78 79 80 81 82 83 84 85 86 87 88 0 0 89 90 91 92 93 94 95 96 97 98 99100101102103104105106107108109110111112 0 0 0113114115116117118119120121122123124125126127128129130131132133134135136137138 0 0139 0 0 014014114214314414514614714814915015115215315415515615715815916016116…	GCATACCTGAGCGCGAGTGCGTTT*CTCCGAAGC*****ATCAGAGCGTACTGCCACCCTGAAGAGGCCGCGAAAATAGACCGATCGTTGGGAAGTCGCG**CACTGCACCTGCGCGTGCTCCT*TCTGTACGTGAATATATCTGTGTTTGAAATGGTTCAGCTCTGGATCCAGAGTGTTTGTGCCTTTGCGCCGATTCAAGAGG****GCATCGCGCTAGAG*CAATGCGTCCAAACAGGCGAGTGTCCAACATCAGTGTCCGAGGTCGAAAGCAGAGCAGCAAAGTCTTCTCAGGAGCTGAGCAGCGCAGTCGCAGCGCT**GGA*CGTTTCCCAGAGTCCAACAACATCGAGCGCTAATCCCGGTGCCCTGAA**TGG**AAGCCAGCAGGCATCG…
1	282974	283544	6.43915	17	25 26 27 28 29 30 31 32 33 34 35 36 37 38 39 40 41 42 43 44 45 46 47 48 49 50 51 52 53 54 55 56 57 58 59 60 61 62 63 64 65 66 67 68 69 70 71 72 73 74 75 76 77 78 79 80 81 82 83 84 85 86 87 88 89 90 91 92 93 94 95 96 97 98 99100101102103104105106107108109110111112113114115116117118119120121122123124125126127128129130131132133134135136137 0 0 0 0 0 0 0 0138139140 01411421431441451461471481491501511…	TTTTGCGGAGCTCGCTGACTTCCAGGCCCGGGAGGGTCAGGTATTTCGAGGTG***CGTTGGGCATCATACGCACT******GCGC*******TGCAAAAACAGACCGATCCTTTCCTCCGGGAACGACATATGGAGAACATCCAAGCGGTCTTGAATTTGATTCAG****ATGAACCCCAGTACCCTCACGAGCACACGATACCCGACGCTTGCCGAGATCCAGCGGGCGCGAAGCTATGTGCAGCGCTGGGTGGCGCTTCTTCAAGATGTAGCAGGACGCAGTCGGAGCACGTCCAGCACTTTACGGCG*******TACGGAGC*********GACGGGCACAGGGCACCGCGCCCACTTTCCAG*ACGGCTGTTCCCGGCCGCACTGCTACCGAGG…
1	283680	284226	7.37443	1	28 29 30 0 0 31 32 33 34 35 36 37 38 39 40 41 42 43 44 45 46 47 48 49 50 51 52 53 0 0 54 55 0 56 57 58 59 60 61 62 63 64 65 66 67 68 69 70 71 72 73 74 75 76 77 78 79 80 81 82 83 84 85 86 0 87 0 0 0 0 0 88 89 90 91 92 93 94 95 96 97 98 99100101102103104105106107108109 0 0 0 0110111112113114115116117118119120121122123124 0 0 01251261271281291301311321331341351361371381391401411421431441451461471481…	TGACGAGTATTCCGTTTGGAATGGAAGCTCGCGTGCAATCTGTGCAGTCTGCTC*CGCCAGCAGACAATGAGCGTTCTCCATGCTCATTCTCGGTTTCTTCTTCTGTGGACGGGGCACGAGCTGCCCAGATCGCCCAGGTTTCCCGCACAGATGGAACGGCAACCGGTGCAGCGCCGATTGGCGGCAGAATCAGTGGATCGACGACGAATTTCAAACGAGCCAACACACCTTTGGCACCGAATCTGTTCAATCCACAGCAGAAAGAGGTCATTCGGACAGTTCTTGACGCGTACCAAGAGATGCCTGAAGAGCTTCGGGCGCATGGATTTGGTGCG****CTGCCACCGCATGTGATTGA*******AAGGCTGGCGCAAGTCTTTCCGAACGACCCTA…
1	284608	285142	5.40998	5	26 27 28 29 30 31 32 33 34 0 35 36 37 38 39 40 41 42 43 44 45 46 47 48 49 0 50 51 52 53 54 55 56 57 58 59 60 61 62 63 64 65 66 67 68 69 70 71 72 73 74 75 76 77 78 79 80 81 82 83 84 85 86 87 88 89 90 91 92 93 94 95 96 97 98 99100101102103104105106107108109110111112113114115116117118119120121122123124125126127128129130131132133134135136137138139140141142143144145146147148149150151152153154155156157…	GCACGCGCATCCGATGCGGGCGCGCGCGGGCACCCTCAACGGCGCGAGCGCCATCGCTGCTGCCGATCTACCTGCA***TCGCTGAGGCGGTGAAGTTGCA******TACCGGCCGACGGCCGCC**********AGCACCGCTACCTCGGGTTGCTTGCCAGCTGCAGAGCCCGAGAGCTGTGGTCGCACTTTTCGGCACGGGTTTGCAGGATCTATTTCCATCGTGCTTCGTGCATACCCTGTTGACATTGATTTCCTGTTTTCCGGTGTGTTTTAGGCGTGTGCTGCGAGCTGCTGCTTGGATTTTGGTGTGCTGCGG*CGAGCGCGGCGTTTTGTAGAGGACTCGTTTCGCTGCCAAGAAAAGGATTGTTTTCTTTTCGTAGAGACGGCTGCGGG…
1	285283	285776	9.60525	15	44 45 46 47 48 49 50 51 0 0 52 53 0 0 0 54 55 56 57 58 59 60 61 62 63 64 65 0 0 0 0 0 0 0 0 0 0 66 67 68 69 70 71 72 73 74 75 76 77 78 79 80 81 82 83 84 85 86 87 88 89 90 91 92 93 94 95 96 97 98 991001011021031041051061071081091101111121131141151161171181191201211221231241251261271281291301311321331341351361371381391401411421431441451461471481491501511521531541551561571581591601611621631641651661…	CGAGTTGCCTTGTACCAGAGAGGTCGAGAACTCGCAGAATGCAAGATTGGACCATGCTTTACATCCGGAAAGCATCAGAATTGAAG*TTTGCACTT****ATAAATTGGAT***ACTGGTACCGCTTATTTGACGAACTCTTTTTCGAGGGCATCGCGAATGATCTTGATTCCGACGCCGTGCCGAATCCCAGCAGAAAAGCAT**CGATGCAACCTCTCGGAAACGACACCCAGGAATCTTCAAACCACGTACCAATCCGTAAGCCCCCATTGCCGCTCTTGTACTACCGCGGCTGCA*CACCCAAAAAACGAACGCAAACAAATCTCAACGCAACAACATAACGAGCTGTCCACTGCTCCGTGTTCATCTGACCCGGTTTCGCATACCGCCGATCAC…
1	286120	286618	17.6455	13	44 45 46 47 48 49 50 51 52 53 54 55 56 57 58 59 60 61 62 63 64 65 66 67 68 69 70 71 72 73 74 75 76 77 78 79 80 81 82 83 84 85 86 87 88 89 90 91 92 93 94 95 96 97 98 991001011021031041051061071081091101111121131141151161171181191201211221231241251261271281291301311321331341351361371381391401411421431441451461471481491501511521531541551561571581591601611621631641651661671681691701711721731741751761…	TTTCAGCTGTGCGCACACATTTCATGCAGAGGCGGTAGTTACACTCTCCGCTTCGCTTGCCTTTTTCATATCCTTCGTATAGAGGCTCGGCGTGCCTATCGGAGCGGCGGCACCTGGCTCTGGTAAGGTTTCC*CATAGTTGCACCTCATCTGTACGTCCGGGCGC**CGACCTGTGGCACGTGAACCCTTCTTTCATAGCTAGAT*ATATGCCCTTGACTGGCAAACCAGAGTTTGCTCGATGCCTTCCGAGGATTCCGCACGAGGTGTCGTACCTGACCATAGCGGTATTCCTCTGGATGCTGCACTCGTCGAGGACTTTTTCTGCTCCATGCGCAAGGCCACGCTGTTCCAT*******TCGAATAAGGATTGTTGCAAAGC**GATACTGCCCAT…
1	286824	287311	8.47345	7	109110111112113 0 0114115116117118119120121122123124125126 0 0 0127128129130131132133134135136137138139140141142143144145146147148149150151152153154155156157158 0 0159160161162163164165166167168169170171172173174175176177178179180181182183184185186187188189190191192193194195196197198199200201202203204205206207208209210211212213214215216217218219220 022122222322422522622722822923023123223323423523…	TGTATTACGCCCACGTGCGTGGAATGAAATGCGTTTTCGCGGTTT****CCAGCAGACCAGCTCGAAGTGCGTTCAATTTTGAACATAAAAATCCCAAGGGAAAAGTAGGGACAGTCAAGTTGGGGATCCTGCAGGGCCGTCATTGCCGGCTGCATGAAAAGAATCGAAAAATCCTCTTCTCGGCGACCACCGAAAGAAAAAGAGCAGGCGACGAAGATCAAAGAGAAG**AAGAAGCGTAGAGATAGGCGAGAAAAGGTGGTCGCCCGACGGGACGATGACGAAACTGCAGTGGCAAAGAGGGCAGGAGCACGAGTACTAATTGGATTAGTTTTTTTAAACAGCGGCAAGAAACGCATGGAGTCCGTG****ATCCGAGACTTCAATGCTGCCATCAA…
1	287800	288356	6.52115	1	28 29 30 31 32 33 34 35 36 37 38 39 40 41 42 0 0 0 0 0 0 43 44 45 46 47 48 49 50 51 0 0 52 53 54 55 56 0 57 58 59 60 61 62 63 64 65 66 67 68 69 70 71 72 73 74 75 76 77 78 79 80 81 82 83 84 85 86 87 88 89 90 91 92 93 94 95 96 97 98 99100101102103104105106107108109110111112113114115116117118119120121122123124125126127128129130131132133134135136137138139140 0 0 0 0 0141142143144145146147148149150151…	TGACCGAGGCGCTTTTGGTTTCGATGCAGAAAGCGCTTGCGG*GCA****CGAT*****CGCTGTTGGAGT*CATCCCATCTCAAGCTTCGTAGCTTTGATGACCTCGCCGCCTGACTTTCTGTCAGCGTACCAAACACCATCGAA*********TGCATCTGGCTCTGCTTCTCTATGTGCTCCAGCGTGGACGCGTGCTCATGATGCTCTTCTTTCGCTCTGCACGCATCCATGGGAATCGCACAGCATCGATTCCTGCACGAACTCTAAGCTTTCGTACAGGAAGCACGAGTAAATATGACCGGGCTAGGGGAGGTCCAGCGATAGAGCCCAGCACCGAACGACGCGACTTGTCGTTCATTTCCTT*TCCAACGCATTGCACAAGTTGACGAA***…
1	288308	288825	5.51824	4	4 5 6 0 0 7 8 9 10 11 12 13 14 15 16 17 18 19 20 0 0 21 22 23 24 25 26 27 28 29 30 31 32 33 34 35 36 37 38 39 40 41 42 43 44 45 46 47 48 49 50 51 52 53 54 55 56 57 58 59 60 61 62 63 64 65 66 67 68 69 70 71 72 73 74 75 76 77 78 79 80 81 82 83 84 85 86 87 88 89 90 91 92 93 94 95 96 0 97 98 99100101102103104105106107108109110111112113114115116117118 0 0 0119120121 01221231241251261271281291301311321…	TCGGTAGCGTGTCCGGTGCCAAATGTGGCGCCGAATAGCAGCAC****GCATGACGGGAGTATTGCAA*******AAAAACTTCATATGTCGCAGCGGCTAGATCAACGCCGCAATGGCGTCTCAGACACGAGTATGTCGAGAGCGGCGGGCCCTGCCAGATATGCATGAATGACCTTTCCTGCCACAAATACTCGGTAGATCGAATAGCGGGACACCATGATCGTTCACCACTTGTCCGGGGATACCTTTCCCGGAGCTTCTCTGCAGGGCGTCAGCATTGCCAAATCTCTCAAACTTCGTATAGAATTCTGTTGCCCCTAGCGAG*******AATCAAATACCATCTCTGGTGGCCACTGATTTTCTCATCTCAAGTCTTCAGCGG****TAACGGG…
1	289532	290037	6.30721	8	101102103104105106107108109110 0 0111112113114115116117118119120121122123124125126127128129130131132133134135 0 0 0 0136137138139140141142143144145146147148149150151152153154155156157158159160161162163164165166167168169170171172 0 0 0 0 0 0 0173174175176177178179180181182183184185186187188189190191192193194195196197198199200201202203204 0205206 0207 0 0 0 02082092102112122132142152162172182192202…	TTC*AGAAACCCAAAGAGTTCAGCGTGTCTGCGCTCGCGGAGGTATGCACGAAGTTCCTCCATAGTTCGCACGGCGCTCGAGCACCTGAAAATCACTCGAAACTCCGGCACAAGCGGCATAGAAACCCAAGCCGTCTACTTGAACATTAGACCTGGTGCAGTCTCTTTTTTTGATGCGTACTCTTGAAACAGTTCCTAATCAGGTAA**CAAAGAGCGTGCGTGTTGCAGTCGACACGCACGGAGGAAGAAACGTGTCTACGTGCGTGTGTGCGTGCCGCCAATGCGCGCCTGCGT***TCGGAATTCAAGCGCCCAGCAGCGGGTCTGGTGCGCCGCTGCAT***CCGCGAAAAGCGCT**CGCCGTAGTTTATCGATGCTGCAGAA*******TCAC…
1	290422	290990	5.4092	17	33 34 35 36 0 37 38 39 40 41 42 43 44 45 46 47 48 49 50 51 52 53 54 55 56 57 58 59 60 61 62 63 64 65 66 67 68 69 70 71 72 73 74 75 76 77 78 79 80 81 0 0 0 0 0 0 0 0 82 83 84 85 86 87 88 89 90 91 92 93 94 95 96 97 98 99100101102103104105106107108109110111112113114115116117118119120121122123124125126127128129130131 0132133134135136137 0 0138139140 0 0 0 0 0 0 0 0141142143144145146147148149150151152…	CGCTTCGTTCCCGTTGGTCTG*TCTCACACTTAGCGCTCACAGGCTCCGCCTCCCGTAACGAACTAAGGATTTCATCCATATCCGGCAATTCCATGCACCGAATGCGAGCACGCTTTGGAACAGAGAACGTGTACTGCCGATTT*****TCCCCGAGGATGGATTCAAATATATCCTCGTCTGAGCTGGTGCCCGATACAGGAGATCTCGTTCCACCATGAGTACTCTCAGGGAACGCAACTGTCGC*ATTGCTCGCCTCATGCTCTCTTGTCCCATCATAATTCATCACCAAATCGCCGGAATCGCTCCCTGCAATGGGACCTCTTTTCAAGGAACGGCGCTCACAGACCCATTCTACGTCGGAGGCTCGCAG**********CGCTTTCATGTGTGT…
1	291217	291753	6.28306	17	26 27 28 29 30 31 32 33 34 35 36 37 38 0 0 0 39 40 41 42 43 44 45 46 47 48 49 50 51 52 53 54 55 56 57 58 59 60 61 62 63 64 65 66 67 68 69 70 71 72 73 74 75 76 77 78 79 80 81 82 83 84 85 86 87 88 89 90 91 92 93 94 95 96 0 0 0 97 98 0 9910010110210310410510610710810911011111211311411511611711811912012112212312412512612712812913013113213313413513613713813914014114214314414514614714814915015115215315…	TTCGCTAAGCTCGCCATTCGCTGGGATTGTGAATCTACGTCAGGATTCGGT*ATGCAGCTTGCTGCTTTCTTCGTAGCAACGTCATTCCCGAGACATCGATCAAT*ATGCTGTATGGCTGATTTCGTTTTTTCGAT******GAGCGTGTGCAGCCGTTCAGCTTGTTCTGCATCGATGGTCTCGAGAAATTCGTCTTCCAATCGCATAAGCCGCTC****TAAGGCAACCTGCCG**CTTTTTCAGAAGAAGAGCAGAAGGCTCAGAACGCATCTTTTCAGGAGCA*****************CTGGGCCGATCTGATCCTGGACCCTCTCGGCGATGATCAGTAGATGC******GATTGTTCCACTGGACTCATTCAACTCACGGGGAAGCGTTGA…
1	292074	292653	5.99318	10	34 35 36 37 38 39 40 41 42 43 44 45 46 47 48 49 50 51 52 53 54 55 56 57 58 59 0 0 0 0 60 61 62 63 64 65 66 67 68 0 0 69 70 71 72 73 74 75 76 77 78 79 80 0 0 0 0 0 81 82 83 84 85 86 87 88 89 90 91 92 93 94 95 96 97 98 99100101102103104105106107108109110111112113114115116117118119120121122123124125126127128129130131132133134135136137138139 01401411421431441451461471481491501511521531541551561571581…	ACGAATCGAGCGAGAAGTTTTCGAGAGGCAAGCCAATCGAGTATGGACCGAAACGCCTCCGAAAGACTTATTTTCTCGGGAGTCACGTAAAGAATCCGAGTCTTTGGATGCAA**GCTGCGAAGATCACGCATAAGCTCTCGAGATTCCGTTTCCGAGGTCGCGCCGCACAGGGCACCGCATGGAATACGCAGCGCCTGCAAACGCATC***ACTTGATCCATGATAAGCGAT*****TTCAGAGGCGAGACCACGACAGTAACACCGCAGCCCGCTGGTCCCGTGAGCGTCGCGGCCAGCTGATAGACGAGAGACTTGCCGCCCCCTGTGGGCATCAGGACGAAAACGTCGCGCCCACACATGGCCGCATTGATTGCC*TCTTTCTGATTGGCACGAA…
1	293600	294070	5.7511	16	137138139140141142143144145146147148149150151152153154155156157158159160161162163164165166167168169170171172173174175176177178179180181182183184185186187188189190191192193194195196197198199200201202203204205206207208209210211212213214215216217218219220221222223224225226227228229230231232233234235236237238239240241242243244245246247248249250251252253254255256257258259260261262263264265266267268269…	ACACCAGCTTCGGCGGAGCTCCAGAAG***ACGATTTCGAACTG******ATTCTGCGTGCGAC*TTGGTGGTGTTCCCGATCGATAC*CGAATCATTGGTGTCTTCTGGGAAGGCATCGGTG*GCACCTGTTGCAGATGCGACGCCCCGCTTGCGTCCTGAAGTAGCGCGCACCATCTCTGAACGCAGCCGGATCGCC**TGAAGGCCGTGCTTGCCCCGTCG********AACAAGCAGATAAAT****ACGCCGTTCGTTACCGTATAGTAAATCGTGCACAATCGGAGACTGGCTCCCCGGTACTGGACGCAAACAACCGCAGACGCCACCGTGCACTTCGTTGTGGTAGACCTCTTCATGGAGAATGTGCAGTCGCTCCATCTCCGCGAGTAGA…
1	294209	294785	6.00137	1	22 23 24 25 26 27 28 29 30 0 0 31 32 33 34 35 36 37 38 39 40 41 42 43 44 0 0 45 46 47 48 49 50 51 52 53 0 0 0 0 0 0 0 54 55 56 0 0 0 0 57 58 59 60 61 62 63 64 65 66 67 68 69 70 0 71 72 73 74 75 76 77 78 79 80 81 82 83 84 85 86 0 0 0 0 87 88 89 90 91 92 93 94 95 96 97 98 99100101102103104105106107108109110111112113114115116117118119120121122123124125126127128 0 0 0 0 012913013113213313413513613713…	TGGTGATGAGGATCGGCGTACCGCGGTACGCCGAGCAGGGACAGCTACTGGCACCTCACAGGGGCATGGCCTCGTTCCCAGTCCACGG*GGCGGCACTGCCGTAGTCGCTGGATGCGAGCGCCTCTGTGCGACTTGGCTTTCTGCGACTGGGGCCGCCACTGCGCTGAAACCGGCCCACGGGGCACGACTCCTGGCTCCGAGAC******AACCTGGGTCCTCGTTCATTGACCCGTGCGGGACGTTTCCCCGTACGCTGCGCCAGCGC**CGCCTTCGGGGCGTGACCAGTGCGATGACTCTGGCGGCGC******CCTGTTGAACGCTGCC*CGTTCTTCCGATGGATGCACGTCGCCGACTTCGCTGGACTGTCGATGGACGCAGAGCGAGCACCA…
1	295120	295657	6.03624	2	13 14 0 0 15 16 17 0 18 19 20 21 22 23 24 25 26 27 28 29 30 0 0 0 31 32 33 34 0 35 36 37 0 0 0 38 39 40 41 42 43 44 45 46 47 48 49 50 51 52 53 54 55 56 57 58 59 60 61 62 63 64 65 66 67 68 69 70 71 72 73 74 75 76 77 78 79 80 81 82 83 84 0 0 0 0 85 86 87 88 89 90 91 92 93 94 95 96 97 98 99100101102103104105106107108109110111112113114115116117118119120121122123124125126127128129130131132133 01341351…	CTCGGCAGTCACAGCGCTGAACGATCGCCTGCGTGTCCACTCGGGCGATTCGACACGCACATCCGCCGCCGTAGATGCGTTGAGAGCATGCCCTCGAA****GATTGCATACAGCAGCAACTCTATTTCCGTGATGTGTTTGGTGCAGAGCTACGGACATGAAAAAGGGTGCGCGTCACTGCCAGTTGGCGCTCAAGTGATCATATGAACAGACCATGGACTTCGAATACGAGTCTGGGGGGCGGTTGTGGCAGTGG**CAATCTTGGAACTCGGAGGTCTGCTTCGGGATTGGAGGATGCTCTGCTGCCTGGCTGGTGAATGCTGGTG**CACGATCG*****GGGAACTTGACGGGTGTAAACGATCCCTGATTCAAGAAAGGTGTTTCGAT***GG…
1	295730	296262	6.3523	12	20 21 22 23 24 25 26 27 28 29 30 31 32 33 34 35 36 37 38 39 40 41 42 43 44 45 46 47 48 49 50 51 52 53 54 55 56 57 58 59 60 61 62 63 64 65 66 67 68 69 70 71 72 73 0 74 75 76 77 78 79 80 81 82 83 84 85 86 87 88 89 90 91 92 93 94 95 96 97 98 9910010110210310410510610710810911011111211311411511611711811912012112212312412512612712812913013113213313413513613713813914014114214314414514614714814915015115…	CAACAAGACTATCTTCACCTTTGCTGCTGTACTCCACT******AGCTTCCCGTTGTGGTTAAAAATCACAATGCCGATCTCACAGTCGCAGAGCACGCTCAGCTCCAGAACTTTTTTAAATAATCCGTTCTTCCGCTTCGAAA**AAGTCGTATTTCTCGCTTTCTCAT***CCTTCAAAAGTTCAAGAGTCACCCTTCCTCGAGTCATGTTCAACACTGTTTCCGGCG*ATAGCTGGGCGGACCGAACGCAGCCGCTACACACCAGGAGTTCTAGTCGCCGGCAAAATTCGCATTGTTTATCGCCAGTGGCCCGTGCGCCAGCCAGAGCGGCGACGTTTGTGCAGGGCGGGCGGCTCGCG***CGATCTG***********CCACCGCTGCCTCGAG…
1	296381	296877	5.25695	2	13 14 15 16 17 18 19 20 21 22 23 24 25 26 27 28 29 30 31 32 0 0 0 0 0 0 33 34 35 36 37 38 39 40 41 42 43 44 45 46 47 48 49 50 51 52 53 54 55 56 57 58 59 60 61 62 63 64 65 66 67 68 69 70 71 0 0 0 0 0 0 0 0 72 73 74 75 76 77 78 79 80 81 82 83 84 85 86 87 88 89 90 91 92 93 94 95 96 97 98 99100101102103104105106107108109110111112113114115116117118119120121122123124125126127128129130131132133134135136…	CTGGCCGAAAGCGCTTCTTCCGGGAAGCTGGGGATCCAGTTTCCTCCG****TTGCTGCCCCCGAAGGCCGGGTATCTTCACTTTTCAGCAAATCGACCAGGTC*TGCAGACGGGAACCTCGA*****CGAGTCATCGTCCCCGCT**CTCGAT********ATGGCAGCGTTTACCGCTACATGTGGTGTGCTCGGTCGACTGCGCACCACGCCGGCG***CTTGCCCGACCAACGCAGGATCCGTTCCCGATATCGTTCATACTGACGCCGCAGGTCCTGCATCATAT**********CTGCCTCGGCACAC*ATCTTTCTAAGAGACTCACACTCAACAAACTGGTCATCGTTCGCC*****ATACTAGGTACAAGCACGTCCTGTGTCGAAGAAC…
1	297520	298064	5.58994	4	8 9 10 11 12 13 14 15 16 17 18 0 0 19 20 21 22 23 24 25 26 27 28 29 30 31 32 33 34 35 36 37 38 39 40 0 0 41 42 43 44 45 46 47 48 49 50 51 52 53 54 55 56 57 58 59 60 61 62 63 64 65 66 67 68 69 70 71 72 73 74 75 76 77 78 79 80 81 82 83 84 85 86 87 88 89 90 91 92 93 94 95 96 0 97 98 99100101102103104105106107108109110111112113114115116117118 0 0 0 0 0 0 0 0 0 0 0 0 0 01191201211221231241251261271281…	GCGCAGGCGCTTGGTCTCAGAGGTAAGCATTAGAGCCCAGGTCAATCTTCTTGACATCGGGCAA**********AGAAGCATTGAATTCAGCGGATATGCGAGGCTGCGGGGAGCGGGGGGCGTCGGCTCCTCCCACGCAATCACTGCACCAGGCTTCCACTGGATTCACCTGAGGCGCCTTAATCATCCCATCGAACGATCATATGCATCGATCCGTTCGGAAATTCTTTCCAATGCAAGCAAAAGGTTCAAAGTGGCTTGCAGAG********AGAGACCCCTGCACGCTACACGTCCAAAAGCGGAGCTGCAGAGCTCCATAAATCAATGAAAC*****************AAGTTCGTGGCGTGAGACGGCGTCGCGTCCGGGTCGCAGCCCTGG…
1	298227	298724	5.82593	8	87 88 89 90 91 92 93 94 95 96 97 98 99100101102103104105106107108109110111112113114115116117118119120121122123124125126127 0 0 0128129130131 0 0 0 0 0132133134135136137138139140141142143144145146147148149150151152153154155156157158 0 0159160161162163164165166167168169170171172173174175176177178179180181182183184185186187188189190 0191192193194195196197198199200201202203204205206207208209210211212…	CGATAAAGCAGGCGTTCACGAGCCACCAGCCGGCTCGCGGAGTAAGCGGCTTGCTCGACGTATCAGAGCGCCTGAACCAGGCCAGGCGCCACCGCTGCGAAGCGCATACCGCGACTGTATATAGACAAGATG*******AAAGCGGCATGCGAAGCGAAGATCGCAGC*********TACCGCAGGTATACCAACTGTGTCGATAACAGTGAGAAGCGGCGAGATCTGAACCTTCACGCCGCTCTCAACATCCTTGACTGCTAGCGATAGCGCTTGAGAGACCGGAACGACCAGTGCATTGAAAACCCGAGGTACGAGGGAGCAGACGAAACGAGTCACAGGAAACCCCCCCGGAAAC***GCTGGTGTTGA*****TGGCAACGGAAAGA***GACCA…
1	298721	299098	6.04155	11	14 15 0 0 0 16 17 18 19 20 21 22 23 24 25 26 27 28 29 30 31 32 33 34 35 36 37 38 39 40 41 42 43 44 45 46 47 48 49 50 51 0 0 0 0 52 53 54 55 56 57 58 59 60 61 62 63 64 65 66 67 68 69 70 71 72 73 74 75 76 77 78 79 80 81 82 83 0 84 85 86 87 88 89 90 91 92 93 94 95 96 0 97 98 99100101102103104105106107108109110111112113 0 0 0 0 0 0 0 0 0 0 0 0 0114115 0116117118119120121122123124125126127128129130131…	CTGACCGAGGATCCCGTGACTTGC*********GCGTTCGAAGCGCAAAGAGTCTTGGACCAGGATTCGGGTCAGCGCAGCGAAGGTTCCCCGTGGAG*AGCGCGTCTCCGGTTCGCACGAGGCGTGTGTAGTCGGATCGGAGTATCTCGGCTTGTTCCCCTGCCTAGACTAGGAGTCCGGCTTTCGCTTACCGGGAACAACACCACGTGCCACAAACGCTCTACCGAATGGAAGCGCGCGCGCTTACCTGTGCAGCAAACAGTGCATGCTCGAAAGCGATCGCTCACGAGAAGCTTCTGGTCGC*AAGAGGTACCCCACCGGGCGCTGCATCGCAGGCGGGCATCAGCGGGACTCTTCGCTACGCGTCCCGGGCGCCTAGCGAGCGAT
1	299381	299725	9.73661	11	16 17 18 19 20 21 22 23 24 25 26 27 28 29 30 31 32 0 33 34 35 36 37 38 39 40 41 42 43 44 45 46 47 48 49 50 51 52 53 54 55 56 57 58 59 60 61 62 63 64 65 66 67 68 69 70 71 72 73 74 75 76 77 78 79 80 81 82 83 84 85 86 87 88 89 90 91 92 93 94 95 96 97 98 99100101102103104105106107 0 0108109110111112113114115116117118 0 0119120121122123124125126127128129130131132133134135136 0137138139140141142 0 0 01…	CGATGCTACGGTGTGCATGC**********TGTTTCTG***CGACACGTGCAACACTTCCC*TACATCTGTGGACGAATCATATGGAATACTGAACTGCTCGCTGTGTTCGTGCCCTTCGACGTTTTCCAAACATCTTCTTCCCGATGTACAGCCTCC**GCATTCGGAGTGCAACAATTGCGCCCGACAAATTCAAACGGTTTTCTAGGATTAGCGGCGGAGGTTTCCGAGTGCCTCTTTCGACCCCGTGCATCTGCAATTTTTCACAGTACCTGAATCAGCATGGTCCACCGCGCTTTCGAGCAAGCGT**TCGTCAAACGT*CCAATATCATTGAACAGTACAAGC*GCATTGGCCTCGATT
1	300129	300715	5.94775	1	26 27 28 29 30 31 32 33 34 35 36 37 38 39 40 41 42 43 44 0 0 0 0 0 0 0 0 0 0 0 45 46 47 48 49 50 51 52 53 54 55 56 0 0 57 58 0 0 0 0 59 60 61 62 63 64 65 66 67 68 69 70 71 72 73 74 75 76 77 78 79 80 81 82 83 84 85 86 87 88 89 90 91 92 93 94 95 96 97 98 99100101102103104105106107108109110111112113114115116117118119120121122123124125126127128129130131132133134135136137138139140 01411421431441451461…	ATTGACTGTGTTAAAGTCGGGACCCTGTACAGAAGGAGCGCTCCGCAGTAGCTCCAGA*TCTCTGCTCGGCCGTAACACGTTCGCCCTCCATAGTGCTTCCTCTT*TCGACGAGGCAGAGAGTTGAGTGTCAGCGTCAGCTGGTTCTGTACCGTTCGGAATCACTGCTGATTGCGGCTTTTGATACTGAACGTCACTTGTAAGGGTATCGCTATCATCCGTTCCCATGGTTCCGCACAGTTGCAGAGACGCGCCCCTCAAGCTTCTCCGAGCTCCCGTTTATACGGAAATCTTTATGGTGGCC*GTTTTCCAGCAGCATTGCTGCGT******CGTCGCCGGTGCCTTGTTCCAGCCGAATCCCAAGCA**GCATGACAAAATCGCTTGCTGATAAGAA…
1	302020	302512	5.49067	2	13 14 15 16 17 18 0 19 20 21 22 23 24 25 26 27 28 29 30 31 32 33 34 35 36 37 38 39 40 41 42 43 44 45 46 47 48 49 50 51 52 53 54 55 56 57 58 59 60 61 62 63 64 65 66 67 68 69 70 71 72 73 74 75 76 77 78 79 80 81 82 83 84 85 86 87 0 0 88 89 90 91 92 93 94 95 96 97 98 99100101102103104105 0 0 0 010610710810911011111211311411511611711811912012112212312412512612712812913013113213313413513613713813914014…	CTGGTTATCCAACGCAAGCATGCTGG***************TGAAC**CGCTGTGCTGGAA*CACTTCGAGTGCACTCTAGATCGCGACCAGGCTGGGTCCGGTTGTGCTCATCTCCCCATACGCAATCGTACGTCGCTGAAAACGAGTTCCATTCCAGGGTATATGCTCATCTGCCACACATATGCTGCCTAATTGACGATGCTTGAAGTCGAATACGCTGG*****GGCCAGCGTCGAGAACTCCCAACGGTATTCTTAAGAACGGCATCACCCTGGGGCAGCTGCTGCGCATAGGCGTCTCCTTCCGAGACGTCCTCTCGCATGGCAAACCGGACCTCGCACTACACACAAAACGCCTGGGGCGTTCCGAGAATCTTCCACTGAGACCGAATGTGG…
1	302865	303377	9.55195	15	38 39 40 41 42 43 44 45 46 47 48 49 50 51 52 53 0 0 0 0 54 55 56 57 58 59 60 61 62 63 0 0 0 0 0 0 0 0 0 0 64 65 66 67 68 0 69 70 71 72 73 74 75 76 77 78 79 80 0 81 82 83 84 85 86 87 88 89 90 91 92 93 94 95 0 0 0 0 0 0 0 0 96 97 98 99100101102103104105106107 010810911011111211311411511611711811912012112212312412512612712812913013113213313413513613713813914014114214314414514614714814915015115215315…	GCGGCAAGAAAGGCTGTGTCCAGTCGTTGCCTTGAAACAGGAAGAAGGGAAACGTGAGGCATGCTCTATGTGAGCGATCTACGCGCAAGCCAGTAGAAGAATCGAGGCCAATGCGCTTGTACTGT*TCA**ATGATATTGGACGTTTGACGAACGCTTGCTCGAAAGCGCGGTGGACCATGCTGATTCAGGTACTGTGAAAAATTGCAGATGCA**CGGGGTCGAAAGAGGCACTCGGAAACCTCCGCCGCTAATCCTAGATATCCGTTTGAATTTGTCGGGCGCAATTGTTGCACTCCGAATGCGGAGGCTGTACGTCGGGAAGAAGATGTTTGGAAAA**CGTCGAAGGGCACGAACACAGCGAGCAGTTCAGTATTCCGTCCCTATCCGACAAGAC…
1	303633	304104	12.6895	13	74 75 76 77 78 0 0 79 80 81 82 83 84 85 86 87 88 89 90 91 92 93 94 95 96 97 98 99100101102103104105106107108109110111112113114115116117118119120121122123124125126127128129130131132133134135136137138139140141142143144145146147148149150151152153154155156157158159160161162163164165166167168169170171172173174175176177178179180181182183184185186187188189190191192193194195196197198199200201202203204205…	CCTGCGGTAGCTGCGATCTTCGCTTCGCATGCCGCTTTCATCTTGTCTATATACAGTCGCGGTATGCGCTTC***********GCAGCGGTGGCGCCTGGCCTGGTTCAGGCGCTCTGATACGTCGAGCAAGCCGCTCACTCCGCGAGCCGGCTGGTGGCTCGTGAACGCCTGCTTTATCGCTCGC*TAGGCGCCCGGGACGCGTAGCGAAGAGTCCCGCTGATGCCCGCCTGCGATGCAGCGCCCGGTGGGGTACCTCTTGCGACCAGAAGCTTCTCGTGAGCGATCGCTTTCGAGCATGCACTGTTTGCTGCACAGGTAAGCGCGCGCGCTTCCAT*******TCGGTAGAGCGTTTGTGGCACGT**GGTGTTGTTCCCGGTAAGCGAAAGCCGGA…
1	304706	305283	5.6737	17	31 32 33 34 35 36 37 38 0 0 0 0 0 0 0 0 39 40 41 42 43 44 45 46 47 48 49 50 51 52 53 54 55 56 57 58 59 60 61 62 63 64 65 66 67 68 69 70 71 72 73 74 75 76 77 78 79 80 81 82 83 0 0 0 0 84 85 86 87 88 89 90 91 92 93 94 95 96 97 98 99100101102103104105106107108109110111112113114115116117118119120 0121122123124125126127128129130131132133134135136137 0 0 0 0138139140141142143144145146147148149150151152…	GCCGCTCGGGCTACCTTGGGTATTCAGGTAACCGCCTATACCGTCACGCGGGAACCCGTAAGGTTCCGATGCGGCCTGCACGA******CGATGGATCCAGCTATGGCGTGGTGGACGCTCCCGGGACGCT***CATTGAA******GCGGCGGCGAGCTTACTCGAACCGCCCCACAACTGCGATGCGCTGGCAATTATCTGCTACTTTCCCCCAGATATGATC**GCGAACGCAGGAGAAA*TGCTCGAACGATATCGTCAAGGGAAGGGGGTGGATCCCATTGCTGGCGCGGAG*****GCTGCACTGTCGCGTACGGTTACGACGGCGTTGAAAGTACCCTGCGCTCATGCGCCGGCGCTAAACGAGTTGCATTTCAGCGCCGAGCGTTGCAACC…
1	306255	306769	5.80037	4	7 8 9 10 11 12 13 14 15 16 17 18 19 20 21 22 23 24 25 26 27 28 29 30 31 32 33 34 35 36 37 38 39 40 41 42 43 44 45 46 47 48 49 50 51 52 53 54 55 56 57 58 59 60 61 62 63 64 65 66 67 68 69 70 71 72 73 74 75 76 77 78 79 80 81 0 0 82 83 84 85 86 87 88 89 90 91 92 93 0 94 95 96 97 98 99100101102103104105106107108109110111112113114115116117118119120121 012212312412512612712812913013113213313413513613713…	AGCA*GGTTGCTGCG********GGCGACCACAGCGCATCCATC******CCGATAAGCACGGGTCAGGAATGAATGCGGTGGCTGTCAAGC**AGATTTAATACCGGAAAGGCGCTCTAGCTAGATGTTTTTTTTGACTGGAGCATGCGAGTGAAGAGC****ACGTCTCGAG****TTTCTGTAGTAACCGCGGCGCTTCGATCTGTTGTTGCCTACCAATACGGGAAAGCTAAGACTGCTCG**GCGTGGGAACACAGCACGGCACGGCGTT*****CTGTGCAATGCCAAAGACGACAGCCGCTGCGAAG*******CGGACTCGAATCGGATCACCCGCTTCCCAACAGGATATCTTCTCTGCCTGCTTCTGTGACTGATGCTGCCTCAAGAGG…
1	307893	308447	5.83761	1	30 31 32 33 34 35 36 37 38 39 40 41 0 42 43 0 44 45 46 0 0 47 48 49 50 51 52 53 54 55 56 57 58 59 60 61 62 63 64 65 66 67 68 69 70 0 71 72 73 74 75 76 77 78 79 80 81 82 83 84 85 86 87 88 89 90 91 92 93 94 95 96 97 98 99100101102103104105106107108109110111112113114115116117118119120121122123124125126127128129130131132133134135136137138139140141142143144145146147148149150151152153154155156157158159…	AAGCGCTCCATTGTCCGCTTGTCCGAGCGCTGCCAGAGAAACTCGTATGCC****GGTCCTGCGGTC*************ATTCGTGGACACG*******TATTCGGTGTGCAAGCGTGCACGTAGACCATTCCGTAGAGAAGATTCAGCAAGTTCAAAAAGTCGATACAGTGTAAAACGATCCAATC*GTCGACGCTTTCACTTTCCGGAAGGCGAATAGCCAGCTGGAGCTGCTGTCGTTCCAGCAGCAACGAGCGCAGTCGTT*CGCGTGCGGGAGCCGTACCCAGCAACGAAGTCAGC*****TGCGACTGTGGAAAGCTCGGCGGCCAACCGGCGTTATCATTTTGATCCTTGGAGGACACTTTTTTCGAGCGGAAGCTC*GATCCCCAGTCCA…
1	309194	309661	6.50215	20	61 62 63 64 65 66 67 68 69 70 71 72 73 74 75 76 77 78 79 80 81 82 83 84 85 86 87 88 89 90 91 92 93 94 95 96 97 98 99100101102103104105106107108109110111112113114115116117118119120121122123124125126127128129130131132133134135136137138139140141142143144145146147148149150151152153154155156157158159160161162163164 016516616716816917017117217317417517617717817918018118218318418518618718818919019119219…	GGTTGCACCGATCCAAGACGCGTGCATTTGCGAGCTTCTTCAATGAGTTTGG*******AAAGCAAATGCCTGAGAAGC**********CGCGTAACTCGGTTCTGGCCTATGACGCTGGACATTCTGTTCCGCGGAGATGCCGCATGCTTGCTCC*******CTGAACGAATGCA***TACATCGAGTCCAGGAATGG*************CTTCTATACTTTCCCCATGGATGACTTTTGGACAAAGTATACGCGTCACGAGCAGCGTTGCACGGTGAACCAGACACAGAAGAAGTGCGTGAAGCAGATCCGCATCTACGAGGTGGTATGTGCTACGCTGACCCGACGTCAGATCCCGAGTCATTCGAAGATAAGCGGCTTGCTTTGGTGTGATTCC…
1	309617	310200	5.15817	6	19 20 21 22 23 24 25 0 26 27 28 29 30 31 32 33 34 35 36 37 38 39 0 0 0 0 40 41 42 43 44 45 46 47 48 49 50 51 52 53 54 55 56 57 58 59 60 61 62 63 64 65 66 67 68 69 70 71 72 73 74 75 76 77 78 79 80 81 82 83 84 85 86 87 88 89 90 91 92 93 94 95 96 97 98 99100101102103104105106107108109110111112113114115116117118119120121122123124125126127128129130131132133134135136137138139140141142143144145146147148…	TCGAACGACTTTGCGAAGTGCACTGGCGGGGCTCATCGAGCGTTCTCGTTAACACGGGGCCAATGGAAAGCAATTCACAGGAACCATGTAGAAAGAGGACTTGTCAATGAGTATGCACTTACTGAAACT**AGGGAGAGCTCGA******CATGA*GCCCGGCAACGCAACCCTTTTCAACCGTTCAAGGTACATAAAGATAAACATGTCGTGTTGGGCGTGGATCGCGGGCGTAACAACACCTCGGCCGTCACCACGCTACCGAATCAAGACGGCATTCCCGGAGCTTTTGAATGGAATGTCACGGAAGCTGCTCAACTTGTCCATGGCTCCGGGTCTTAGCGA******CTCGAGCATGCTCGGCGTCAGCAGCCATTCCCGCTCGGAGAAGGACGG…
1	310230	310747	5.80632	3	76 77 78 79 80 81 82 83 84 85 86 87 88 0 0 0 89 90 91 92 93 94 95 96 97 98 99100101102103104105 010610710810911011111211311411511611711811912012112212312412512612712812913013113213313413513613713813914014114214314414514614714814915015115215315415515615715815916016116216316416516616716816917017117217317417517617717817918018118218318418518618718818919019119219319419519619719819920020120220320420520…	AGCGAGTAGACGACCAATCTCAAAACTCAGATGCAGGGTCAATGTCAAGCGCTTCATGAAGCACAGGCTGTGGCCGGTGTACGCACGCCATTCTTGCCCGAAAACTCGGAACTGAAGCAAGGGAATCTTGGGATGTCGAAGGCGGCCAGCGAGGTGCTGGTGGTGTTGATGCTGATGTGGAAGAGCTCGTGATGTTCGCGTACTCC*GAAGCGATATCACACAGAGAGAGCAGGCGTCGCGTAAGATGCTGGAAACCCTTCGGGTTGCGCCCGGACTCGGGCCGACCAATGTCGTATCCAAAGCATGATTCGAACGTAATGCCC*GATGTGCTTGCGTATTGTGCCGGTACGCGCTCCTGAAC**********AGAGTCGCTCAGGGCAGAGCGGCATC…
1	310970	311552	6.68262	1	28 29 30 31 32 33 34 35 0 36 37 38 39 0 0 0 40 41 42 43 0 0 0 0 0 0 0 0 0 44 45 46 0 0 0 0 0 47 48 49 50 51 52 0 0 0 0 0 53 54 55 0 0 0 56 57 58 59 60 0 0 0 0 61 62 63 64 65 66 67 68 69 70 71 72 0 0 0 0 0 73 74 75 76 77 78 79 0 0 0 0 80 81 82 83 84 85 86 87 88 89 90 91 92 93 0 94 95 96 97 98 99100101102103104105106 0107108109110111112113114115116117118119120121122123124125126127128129130131132133…	TGATGCTGTACGCCATTTTCACGATGATGGATTCATGGACAAGTCGTTCGCATCTGCGACATGACGTTCCTCGATAAATCGCTTTCGGTCTTTCCCAGCCCTGAACTGCAGTATTGCTTGTCCAGTCGTGAGTGC********GAGGAACCAGAATGGCTCGCCTCGGTCGCTGAGCGTGCTCGTA**CCAAAGCCGATGACGACAATGCACCTGAGGAATAGAATAGGCATACGTAGAGCATGCGATTTGGGGTCTCATTGTCCAGCCAGTGCATCTGAGTCCCGGAAATGAAAACGATGGCA**TGTGGCGT****CCATATCTATGCTATGCAGCGCTGTGGACGAG***AGGAAGTACCACAACACGAAAAACGGAATGGAAATATCCTCACCAA…
1	312307	312891	5.53913	1	27 28 29 30 31 32 33 34 35 36 37 38 39 40 41 42 43 0 44 45 0 0 0 0 0 46 47 48 49 50 51 0 0 0 0 0 52 53 54 0 0 0 0 0 55 0 0 56 57 58 59 60 61 62 63 64 65 66 67 68 69 70 71 72 73 74 75 76 77 78 79 80 81 82 83 84 85 86 87 88 89 90 91 92 93 94 95 96 0 0 0 0 97 98 99100101102103104105106107108 0 0 0 0109110111112113114115116117118119120121122123124125126127128129130131132133134135136137138139140141142…	GTGTGCAAGTCACGTTCTGAGCCGCATACGACTAGAGCGTGGAGCAGTGCAAGGCAC*TGCATCAATTACCCCCTTGGCGCTAGCTGCCACTGGTGACGCTTTCACCAGACG**TGAAACCGGTTCCCTGTGGACTAGTTCCGTGGTCGCTCGTGTCTCGGGCTTGCTGCGTTTGGCGACGAGACGTTTGAATGGACTGCTATGGAACAACTAAGTACAAGTGAGCGAGCCAGCAAACGCTTTTACCATAGTATTGTTGTTGGTGTTGTTGGTGTTGCACATGCTGGAAACCGAGACGCGAAA****GGCAGCACCAGATGCACTACGGGGGAGCGCATCAGAGACTCGGGGGCTGCTTCGCTTTGCCATCACTGTGCAGTCGCGTCTTCGAATAGGAT…
1	312969	313441	5.47356	2	13 14 15 16 17 18 19 20 21 22 23 24 25 26 27 28 29 30 31 32 33 34 35 36 37 38 39 40 41 42 43 44 45 46 47 48 49 50 51 52 53 0 54 55 56 57 58 59 60 61 62 63 0 0 64 65 66 67 68 69 70 71 72 73 74 75 76 77 78 79 80 0 81 82 83 84 85 86 87 88 89 90 91 92 93 94 95 96 97 98 9910010110210310410510610710810911011111211311411511611711811912012112212312412512612712812913013113213313413513613713813914014114214…	CTGGAATGCAGTCAGAGACTGCTGTTGCATAGGGAGTGCACTGACCGATGCACGGTGTGGGACAGTGTTCATAGGGCCTGGATTCGAGAAAGCTCGGGAACGAGCGGCATCTGTAGCGTCGGTTCCTGTGCTTGCCTCCCGGAAC************TAGGTGCAAACTACTCGCTGGTCTGCACGGTGCGGTGCCGTATGCTCCAGTGACTGGACAGCTAGTTCGCCAGTGGTGGTTAGGGTG*********AAAGTTTTCTGACCTT*********GTAGAAATTCGGTTGCGGTATCCTAACGGGAGTTTGATGCCATTAGGGAGACATTTCCGGTTCAAAGCCCTGATCGCAG****GTTCGGGGAACCTGGTGC***CGCAACTCGCTAGCGAG…
1	313413	313997	5.0457	6	20 21 22 23 24 25 26 27 28 29 30 31 32 33 34 35 36 37 38 39 40 41 42 43 44 45 0 46 47 48 49 50 51 0 0 0 0 0 0 0 0 52 53 54 55 56 57 58 59 60 61 62 63 64 65 66 67 68 69 70 71 72 73 74 75 76 77 78 79 80 81 82 83 84 85 86 87 88 89 90 91 92 93 94 95 96 97 98 99100101102103104105106107108109110111112113114115116117118119120 0 0 01211221231241251261271281291301311321331341351361371381391401411421431441…	CGAAACGCACCAGTAAGACTGACCGTATGAGGAGGTTGCCCATCGCACCTTGGCGGTCAGCTTCA***CGCATGAGTCGCTGTGCTGCGAGCACATAGCGGTGCAGCGGAACAGCTGGGTTCGCTGTGAGGGCGTCCCCGGCCAGCTGAAAGACGTAGCTCATCACTGAGCCTGGAAG***TTGTCCATGTAAAGAGTAGTGCTGTTCT***TCGGCTGGCATTTCCTCATCCAAAGTCCAGGTGCCCAGTGTGTCCCGA**GCGAAGCGTACCGCTGCTGGGCCGGCGACTGAGGCCTGGGGCTTCCCCCGGTCCCTGCAAGGCCTCGTTGCCTCCTCGCAGTCCGCGGTGACGCAGCGG****TGCTCGT***TGTGTGTACGCAG******GTCTA…
1	313987	314467	7.26476	2	13 14 15 0 0 0 0 16 17 18 19 20 0 0 21 22 23 0 0 24 25 26 27 28 29 30 31 32 33 34 35 36 37 38 39 40 41 42 43 44 45 46 47 48 49 50 51 52 53 54 55 56 57 58 59 60 61 62 63 64 65 66 67 68 69 70 71 72 73 74 75 76 77 78 79 80 81 82 83 84 85 86 87 88 89 90 91 92 93 94 95 96 97 98 99100101102103104105106 0 0 0 01071081091101111121131141151161171181191201211221231241251261271281291301311321331341351361371…	CTGTTCACATTGACCAGATGCAAGAAGCGCTGCT*************GCACGGGCTGCCGCACCCGCCGCGGCACCGATGCTTCC*ATCGATTCCCGACTGCTGGTATCCATTCACTGCTACAGGAGGAGGAGGAGTAGTAGTAGTAGATGGTGGTGCTGGTGCTGGTGCTGGTGCTGGTGCTGGTGCTGGTGCTGGTGCTGGTGCTGGTGGCAACAACGACGACGACGACGATGCCGCAGTGCATGCC*TGCTCATCCTCGGCGAGCTTGTCTGCGGTAGCGTGTGTGTCTGAAAC*********CGCAC*******ACATCACCTCTGTGTGTGACG***GTGCGGTGGCGCTTTCATTCCACTGTGCCGTCAGCGTCGCACGAAGTTGCTCGAGGT…
1	314915	315464	5.9871	1	23 24 25 26 27 28 29 30 31 32 33 34 35 36 37 38 39 40 41 42 43 0 0 44 45 0 0 46 47 48 49 50 51 0 0 0 0 52 53 54 0 0 0 55 56 0 0 0 0 57 0 0 58 59 0 60 61 62 63 64 65 66 67 68 69 70 71 72 73 74 75 76 77 78 79 80 81 82 83 84 85 86 0 87 88 89 90 91 92 93 94 95 96 97 98 99100101102103104105106107108 0109110111112113114115116117118119120121122123124125126127128129130131 01321331341351361371381391401411…	GTCTCTG***GCGACGT*TTCTGGAGTAAGCGATACAGCGTGCCTCCATGTACGTATTCGCTCAGGATGCAAAGATTCGGAGGCGT********GATACAGGCTCCGATAAAACGGACAATATTAGGATGCGAAAGTTTGCTCATCAGCATCATTTCGTCCTGGAAGGAGCGCAGCAGCTGCGCGGAGTCGACCCCATCCACCGGCTGGAGATGCTTAATAGCTACCAGCTGGTCTCGGTACCTGCCCACGAAGACCTCACCGTAACCCCCAGAGCCGATCTTCGGTCCAACAATCACGTCATTGAAATCGATCGACCACTGCA*******TGCTGAAGGCCGTGCTGAAACTTGCCGTTTCCGTTGCAGCGCTGTGCTGATTCGTGTCGCCATCCGCG…
1	315680	316127	5.17227	15	50 51 52 53 54 55 56 57 58 59 60 61 62 63 64 65 66 67 68 69 70 71 72 73 74 75 76 77 78 79 80 81 82 83 84 85 86 87 88 89 90 91 92 93 94 95 96 97 98 99100101102103104105106107108109110111112113114115116117118119120121122123124125126127128129130131132133134135 0136137138 0 0 0139140141142143144145146147148149150151152153154155156157158159160161162163164165166167168169 0170171172173174175176177178179…	GCTGCTCCAGTTTCGAAACGATGTCTGTGAA**CTTTGGTCGACTAGCGGGGTTCATTTGTGAA****GCCGCTGCATAGAGCGCTTGCAGGCTCGGGTGCGTCTCCGGCGGCATCGGAAGCACCTCTTCCAGGTAACCGACTCGATAGACTACCTGGGTCTGCGTCAGATGCTCCCAGGGCTTGCGTCCAGTCACCAGCTCCCACAGTATAACACCGAAGGAGAAT*************ATATCAGCGCTCTCACTGACCCGGTCCTGGCGAATGACCTCGGGAGCCATCC****ATTCGGGAGTTCCCGCGATTCCGGTCGAAATATACGA*********CCTGAGCTGCGTCCTGCTGAGTCCAAAGTCAATG*AGCTTCACATCAATTTCCGCAA…
1	316206	316675	5.09559	20	65 66 67 68 69 70 71 72 73 74 75 76 77 78 79 80 81 82 83 84 85 86 87 88 89 90 91 92 93 94 95 96 97 98 99100101102103104105106107108109110111112113114115116117118119120121122 0 0123124125126127128129130131132133134135136137138139140141142143144145146147148149150151152153154155156157158159160161162163164 0 0 0 0 016516616716816917017117217317417517617717817918018118218318418518618718818919019119219…	GCATC****TGGATATCCGGGACGTCCAACTGGTTTCGT***GATTACGTCTGGGAGATAGCACGCTGCTCGCTTGTCCAACTGCCGCGCTAGCATCCATTCCCGCCAACAGCACCATTGAGCGATTCGTTGGGGCATA**TCGAGACGAGGCCTCCAGGCCTCTGTGTGTGTTGCGAAA******************T****CCCAG******TCCGTACGCAGTCTCG****CCTCCGGGTCACAGAGGAAATGCTCGAGGCACACCCCGGCGAACG****AAAAGGAAACTGCGTTCATCGGCTGACCGCGTTCATCACATGATTCCCCAATGATCTGCACGATGGTGTCAACAGATGCTCAGATGCAGCGAGTTCACCCGCCGTCGTACGACGGA…
1	316981	317552	6.21872	1	39 40 41 42 43 44 45 0 0 0 0 0 0 0 0 0 46 47 48 49 50 51 52 53 54 55 0 56 0 0 0 0 0 57 58 59 60 61 62 63 64 65 66 67 68 69 70 71 72 73 74 75 76 77 78 79 80 81 82 83 84 85 86 87 0 0 0 88 89 90 91 92 93 94 95 96 97 98 99100101102103104105106107108 0109110111112113114115116117118119120121122123124125126127128129130131132133 0134135136137138139140141142143 01441451461471481491501511521531541551561571…	CGATCGAAAGCACCAGTGGAGAGCGCATAACGAGCGCTAATGTCCATATGCC**CGTTCAGAGCTTCGCTCGTTGCT********GTCTGGGAGCCATGGTTATGCCGAGGATGCAGCCCCAGAACGGAACCGTGCATCCTGGATCGCACCTGAAAGTCTGTCCAGCGAGCGAGCAAGATGTAGAATGACGATGCCAACAACGTCCTTGCAGATGCCTCTGAATGTGCACTCAAGAACGTGCTACGCTTGTTTCTAACGGATTCTGCAGACAAAACACCAGCGGCGCCATGGGGAGCACCGCTTAGGGCATCGCCCGCGCTCCGATGTGTTCCGCGAGTCTCACTTGTACCACTGTAGACGAGCGAAGCGCACTCTGTTCCTGATCCAAAGCTTCGCAT…
1	317597	318099	6.45539	2	13 14 15 0 0 16 17 18 19 20 21 0 0 0 0 0 22 23 24 25 26 27 28 29 30 31 32 33 34 35 36 37 38 39 40 41 42 43 44 45 46 47 48 49 50 51 52 53 54 55 0 0 56 57 58 59 60 61 62 63 64 65 66 67 68 69 70 71 72 73 74 75 76 77 78 79 80 81 82 83 84 85 86 87 88 89 90 91 92 93 94 95 96 97 98 99100101102103 0 0 0 010410510610710810911011111211311411511611711811912012112212312412512612712812913013113213313413513613…	CTGATGTTCGCGTGTCAGCTATGAAGCGCTGAACGCGTTCAAGTTCCAGATCACGTGGCAT*GTTCG**********CGTGCAAGTCCACGACGAACAGCCGGTTGGTAACGCGTAGAGCGGCACCGCTGGTGCTCGGCGTCGCT***TCGGACGGTACCGTGCTGGCCTCCGGTGAGCAGCCAACG**TGACCGAAACAGGCATCAAAGGAAACTTCGACGAACTAGCGTATTGCCTGGACATTCACCACAATAGAAAGGCGTTTTACTACTATTTGGCGAAGCAAACATTTCATCTTCTTCCTGTT*TGCAACTTGTGTGAATCGAG**********TCAGTACATAAAGACAGCCCTACGTCGCA*****ATTCGAAGATGCTGCGACTCAAAACA…
1	318350	318874	5.08104	9	4 5 6 7 8 0 0 9 10 11 12 13 14 15 16 17 18 19 20 21 22 23 0 0 24 25 26 27 28 29 30 31 32 33 34 35 36 37 38 39 40 41 42 43 44 45 46 47 48 49 50 51 52 53 54 55 56 57 58 59 0 0 0 0 0 0 0 0 60 61 62 63 64 65 66 67 68 69 70 71 72 73 74 75 0 0 0 0 0 76 77 78 79 80 81 82 83 84 85 86 87 88 89 90 91 92 93 94 95 96 97 98 99100101102103104105106107108109110111112113114115116117118119120121122123124125126127…	GCGTCAGTGAAAGGTGGTGTTCCCGGTGAGCGCTTGGGCTCATCACGACGGGCGCTCGGCTCGTCGACAGGCTCTACGGCACCGGTACAACACCGGCACGTGTTGGCGGACGCTC**GTGACGCAGTTCGATTTCGCTGTT*GGACGTTGGTGACGTTCAA**TGAA*TGCACCAGGAAGGTGCATTCAGTTAACCCCGGACCGGT***GAATGCTCCACGGGAAGCGGCTCGTAGCACCGTGGCAACCGCTTGCCGCTGCGGCTGGGGCCTCACAACCAGTCCAGCGATGCGCTCTCTACACGGCGCTCTTCTCCGAGGTTGTTGTCCAGGACACGCTTGTATAGACTGAGGTACCCATTGTGTACCTGGATGGGCGCTCGTCAAACAGAACATCGCC…
1	319116	319677	5.86928	1	41 42 43 0 0 0 0 0 0 44 45 46 47 0 0 0 48 49 50 0 0 0 0 0 0 0 51 52 0 0 0 0 53 54 55 56 57 58 59 60 61 62 63 64 65 66 67 68 69 70 71 0 72 73 74 75 76 77 78 79 80 81 82 83 84 85 86 87 88 89 90 91 92 93 94 95 96 97 98 0 0 0 99100101102103104105106107108109110111112113114115116117118119120121122123124125126127128129130131132133134135136137138139140141142143144145146147148149150151152153154155 0 0 0 …	TTCCACCTTGATGGAGGCGGGTAAACAGGGAACGCACCG****CTTCGCGAATGATACTCAAGGTAGCGAGCAGAGCACCAGAACCGCCGTCGACAGTGACCTTAGCGGA*GGAATGCGCTCCT**GTGGGTGCTGCATGCTTGCCAAGCACAATCTCGAAACAGGCCCAGATTGTCGAGAAACAAGCCGTCCAGACTCGAAGTGAGGAACTCAATGCTTCCGTGCGGTGCTTTGGCGCTTCTCGACTGAGTCGAACGTTATAGAGTGCGAACCAAAAAGCCGCCAAGAGCGCCAGCATGTCTCCGCGGAGCGCACCGCAGGAGGCGAGCCCAGCCCCAGTCTCGCTGGCGAGGCCTGTCTGCTGTCCAAGTCGGACTTGCAGCAGACTTTCCCTGGAC…
1	319859	320389	6.10037	1	36 37 38 39 40 41 42 43 44 45 46 47 48 49 50 51 52 53 54 55 0 56 57 58 59 60 61 0 0 0 0 0 0 62 63 64 65 66 67 68 69 70 71 72 73 74 75 76 77 78 79 80 81 0 0 82 83 84 85 86 87 0 0 0 88 89 90 91 92 93 94 95 96 97 0 98 99100101102103104105106107108109 0 01101111121131141151161171181191201211221231241251261271281291301311321331341351361371381391401411421431441451461471481491501511521531541551561571581…	ACCCGTTCCAC**ACAGCGCATGCGATAGACGTACTGTTCCGAATCAGTCGTTGTCTCAGCATCGAGCAGTGCTGTTCACTGGTTCGTACGACATCGTCCCGAGTGTTGTCTGAGGGCGTCGCCTACGACGGCATT*CCGAGGACCAACGCACGGCTGCGACATAAACGCAACTTTCCAGTATAGCAGTGTGTGTCGCTCATACGTTTCATCGGGAACAGAACTGCCTCGCCACGTTCGAGCGCGTGGCATTGCCAGTTGTTGCTGCCGCTGTTGCTGCAGCAACCCGGTTACGCACGGGCGCAGGGTAGAGTTGCGAA******************GCGTTGACTTTATCGGAATACGTGGACTAGGCGAGCGGCGCTGCTGCTGCTGCTGCTACGAC…
1	320808	321383	6.63396	1	26 27 28 29 30 31 32 33 34 35 36 37 38 39 40 41 42 0 43 44 45 46 47 48 49 50 51 52 53 54 55 56 0 0 0 0 0 0 0 0 0 0 0 0 0 57 58 59 60 61 62 63 64 65 66 67 68 69 70 0 0 71 72 73 74 75 76 77 78 79 80 81 82 83 84 85 86 87 88 89 90 91 92 93 94 95 96 97 0 0 98 991001011021031041051061071081091101111121131141151161171181191201211221231241251261271281291301311321331341351361371381391401411421431441451461…	ACTGATCCCGCTCAGCTGCGAG****AGCTCTATATTCGATGGTTGCAAGCCAGCATCGCCATGCCTT*GTGTGCAGTTCTCTCTGCAGCCGCAACTATTCGATCGCTTGCTACCACCTCATCCGGAACTCTCTGAA******ACCGTCGTCGACCTCGTTCGGAGATACCTGCGTTTTCGCGAAACGTCCATCGTTCCGCTCCTGCTCACGCTACTCCAGAACGATGAGCCTATCGTGCGTCCTGTCTGCTGGGATGAGCGCCTTACCGCGGATCATCCGCTAAGTGGAGTCGCGAGCCGCGTTGACGACGAATACCTCATCGGTACAGACCTGCTGGTGGCACCCGTCCTCGCCTATGGTCAGCGTCGACGAAGCG*************TCTACTTA…
1	321971	322451	5.11384	16	138139140141142143144145146147148149 0150151 0152153154155156157158159160161162163164165166167168169170171172173174175176177178179180181182183184185186187188189190191192193194195196197198199200201202 0 0203204 0 0 0 0 0 0 020520620720820921021121221321421521621721821922022122222322422522622722822923023123223323423523623723823924024124224324424524624724824925025125225325425525625725825926026126226…	CAGGTGGAGCCGGCGATACCCCATGAAA******AGTTCACCACGGACGTCTATATACCGATCTATTCATCCGTACTGGACGCCGAGACGAGACGCAGCCGCCAGCGACCGCATCGTCAGTGCCCGCCCGTGCAGCAGCCTGGCACGACTCGCGGTGACCA*GCGGCTCTGTGCTTGGTCCGCGCGAGCAA******AGCGTCTAGAACTTGAGCTGCT***CATTGCAGCAGAACC*AAGACTGGACCAGACGTTTTCTCATTTGCGT*****CGCTGGTTTGGCGCACCGC*AGCGCTCCTGGAAGAGCACTGCC*CTCATCGAGCGCGTGATCTGGTCTACCTGGGCCGAAATGAAAGCCGACGTCACCGCGACCAAGGTCATGCTTATGGCGGAT…
1	322976	323561	6.29767	17	25 26 27 28 29 30 31 32 33 34 35 36 37 38 0 0 0 39 40 41 42 43 44 45 46 47 48 49 50 51 52 53 54 55 56 57 58 59 60 61 62 63 64 65 66 67 68 69 70 71 72 73 74 75 76 77 78 79 80 81 82 83 84 85 86 87 88 89 90 91 92 93 94 95 96 97 0 0 0 0 0 98 99100 0 0 0 0 0 0 0 0 0 0 0 0 0101102103104105106107108109110111112113114115116117118 0 0 0 0119120121122123124125126127128129130131132133134135136137138 0139140…	TTGGCCATCGCTCGATGTCATTGATCCACTTGTGTGTATATATGTACAGAATGGTACCGTTTTGGGTGTCTGCTGCGATGGACGCCGCCGGACGCCTTCCGAGGCGATTCGAAATTCCGGCATCG*CGTGCGCTCGCTGCGCCTCACGTTTCCGGAGCATGCAGTGGCATTCCAGCATTCGTACGCTTGACGCTTTCCCAATATGAAAGGTGTATCACGTTCGATACCAGTGTTTGCGCACGCTTTGAGCAAGGATTTCCAAAAACTTCAGGAGGGCGACGCTCAGAAACTAGAGCATTGCGGGTCGCTGCCGAGAAACT******CGGACGTGTTAGCTGCGAACGTTGCAGCTGCGTTTGCAGGCGGCACCGTGCTTGCCCGGACACTGAGTTCCGC…
1	323553	324104	5.86117	1	23 24 25 26 27 28 29 30 31 32 33 34 35 36 37 38 39 40 41 42 43 44 45 0 0 0 0 46 47 48 49 50 51 52 53 54 55 56 57 0 0 0 0 58 59 60 61 62 63 0 0 0 64 65 66 67 68 69 70 71 72 73 74 75 76 77 78 79 80 81 82 83 84 85 86 87 88 89 90 91 92 93 94 95 96 97 98 99100101102103104105106107108 0 0109110111112113114115116117118119120121122123124125126127128129130131132133 0 01341351361371381391401411421431441451…	GTCGTTGAAC**GCCGCTTTCGACACCCATCGACTGCTGATAACGAAGCTGAAGGAGCGTCGCAG*****ACCAGCGT***ATGCAAAGCCAAATACAAGACAGAGGAGAACACAGCATTTGTGGAATAAAGGCCCCTTAAAGGCCA*************CTGTTGGCACCCGAGCGGAACGAAT********CCCAATCGTTCGTGTGTACTCCCGAATGAGCAGACCCTTGCCGTTCTACACTGACTCGATTGTCGTGCAAACGATTCATGACAGGATACACCAACAGCT*******GGCGATTG*AGCTGCATCTTCGCGCCGGACTCGAGCACCGCTTGCCTCGCGATACCCATACACGGATATACCACTCCGACGACGACAACAACAACAACGA…
1	324288	324653	7.40323	11	31 32 33 0 0 0 0 0 34 35 36 37 38 39 40 41 42 43 44 45 46 0 0 47 48 49 0 0 0 50 51 52 53 54 55 56 57 58 59 60 61 62 63 64 65 66 67 68 69 70 71 72 73 74 75 76 77 78 79 0 0 0 0 0 80 81 82 83 84 85 86 87 88 89 90 91 92 93 94 95 96 97 98 99100101102103104 0105106107 0 0 0108109110111112113114115116 0 0 0 0 0 0 0 0 0117118119120121122123124125126127128129 0130131132133134135136137138139140141142143144…	CAGGGGCTCCCGTCTGTTCCGCTTTCACGGGGACAGGGCCCTGGACTCGGACCTGAGTCTACGCAGCGAGCCCGGTGTC*AGTGGAGTGTGTGTCACCGCTCGCTACAGAGGGAGCGTACAAGGATCTGA*GTCTCTGGATTTGCTCTGCTGCCTGGATATTCTCTTCGACACCTGTTTCATCGTATGAAGCATCGCGCTCCACAATTACTCTGTCGAATGGAATAGCGCGCGCTCAAGTGTCCAGCGGACAACGACATCGTCGACGGGATCCCTCAGCAGCGGAAACGGAGACGTCTATCGCGTGAAGCCCCCGATACCCGTCGGGGCCACCTAAGGAGCGGTGGAGCGAGTCCCGTCGCACCTGGA
1	324953	325295	10.618	11	11 12 13 14 15 0 0 0 0 16 17 0 0 0 18 0 19 20 21 22 23 24 25 26 27 28 29 30 31 32 33 34 35 36 37 38 39 40 41 42 43 44 45 46 47 48 0 49 50 51 52 53 54 55 56 57 58 59 60 61 62 63 64 65 66 67 68 69 70 71 72 73 74 75 76 77 78 79 80 81 82 83 84 85 86 87 88 89 90 91 92 93 94 95 96 0 97 98 99100101102103104105106107 0 0108109110111112113114115116 011711811912012112212312412512612712812913013113213313413…	AAGCTGTAACGCATACGCCGTATGCCTGCAGCC******GGCACTTGCACCCACCTGAGAAGGATGCTGCGCTG**ACATGTAGCA**GACTAGATACGGAGCCCTGAACTGCTCGCTTGTTCCTGACTCTAGATGTTTCCAAACT****CAACGTGCACCGGCTCGAGA**TTCAAAGTCCAGTAATAAGAGTTTACGAGTTTGGTAAATGGTCAAAGGTGTCACGGTCGT*TCTCACGAGCTGGCTGCATCGACTGCTCA*CCGCTGGCATTCGTGACGATACCAGACTCAAGGTGATTCGCAAAGCACTCGAACCAGGGCTCG*TACACCAATCGCTATGATTATCCGGTTCGTA*TGCA
1	325476	326023	6.04681	1	22 23 24 25 26 27 28 29 30 31 0 32 33 34 35 36 37 38 39 40 41 42 43 44 45 46 0 0 0 0 47 48 49 50 51 52 0 0 0 0 0 0 0 0 53 0 0 0 0 54 0 0 0 0 55 56 0 57 0 58 59 60 61 62 63 64 65 66 67 68 69 70 71 72 73 74 0 0 75 76 77 78 79 80 81 82 83 84 85 86 87 88 89 90 91 92 93 94 95 96 97 98 9910010110210310410510610710810911011111211311411511611711811912012112212312412512612712812913013113213313413513613713…	TGCCAGTGCTTGTCGTCGCGCTCGATACTCCGCGAGTGGAATACCAGGTGTAACCTGGTCTATGTCCAGGAGATGTGGATGCGTATGACCGGTTGCCTGCGAGACCGGCCTCGTAAGTT**********TTAGTCTGAGCTTCCTCAGCAGCAG**CATC************TCCTTTTCCTCTGCGGCGGCGAC******CTCGGAAGCACGCTGCTGTCGGTACGCGTCCTGGTAGCCGGTGTGGTTGCTAAAGAACGCCCGGCCGGGGCCACGAGCGAGACCTCGA**GGCCAAGACTCTGCATCGTTGCGTGTTTGCTTACAGCC*TTGTGCGACGGGTGC***CTCAGCGCGCTTCCCCAGGGCACGTAGAAGCGATCCTCGGTCGCCGCACTG…
1	326548	327063	6.68262	5	27 28 29 30 31 32 33 34 35 36 37 38 39 40 41 42 43 44 45 46 47 48 0 49 50 51 52 53 54 55 56 57 58 59 60 61 62 63 64 65 66 67 68 69 70 71 72 73 74 75 76 77 78 79 80 81 82 83 84 85 86 87 88 89 90 91 92 93 94 95 96 97 98 99100101102103 0104105106107108109110111112113114115116117118119120121122123124125126127128129130131132133134135136137138139140141142143144145146147148149150151152153154155156157158…	CGAACGCAG**ACTCGGTGAAGGTGCTCCAGGCTGGCCGCTGGCGCTCGGCATTCACCGGCGACATCACCAGCGGTATGCGA****TGGGTGCGTTTGCTC*CCGCGCGAGCTTCAAGCAAGCCTCGTGAATGCTCAGCAGC***ATATCGTAGAGGGTCTTGGCAGCTCCTCGGAACCGGCCATCGACAGGCCACGAACGAGAGATATCGCTGCAATAGCCATGCAG******TTCA******ACGCCGGCGTCGA*******CCATGAGCATGTGGTGTTTTTGCAGT***AGCGCTGCGTTCTCCGTATAATGGAGCGTGCAGGCTCGTGGACCCGATGCCACCACCATGGGGAACGCAAGGCGAGCGCTGGGGCCGCCACGAAACCCCATGGTAT…
1	327285	327847	5.46853	17	31 32 33 34 35 36 37 0 38 39 40 41 42 43 44 45 46 47 48 49 50 51 52 53 54 55 56 57 58 59 60 61 62 63 64 65 66 67 68 69 70 71 72 73 74 75 76 77 78 79 80 81 82 83 84 85 86 87 88 89 90 91 92 93 94 95 96 97 98 99 0 0 010010110210310410510610710810911011111211311411511611711811912012112212312412512612712812913013113213313413513613713813914014114214314414514614714814915015115215315415515615715815916016…	GAGGCTCTGTG*************CGGTATGATTCCACCAGCAACGATGCGCGCTG*GCATGCTCTGCACCCCGACTTGAACGCTTCGATCATCATTCAAAAGTATCTCATGGATTCGGGGCGTCGAGCAGCGTTTTGTAGAGCAAACTTTCGAGACCGTCGCTTCGTACTCTGGGCGGGCAATGTGCTACGTGACCTCAGAATCCCGTTGGAAAAATAGCAGCGGCCAGCAGAGGTGGAATCGAACGCTTGCCACAGGCAATGCCTCGGTATGGTACGTTTCAGCG***********TACAAGAAAGGCTCCAGCGCCGCATCCATACACCGACTAGGCGTTTCCTGAGCAACTGGCCCAAAATCATGGAGTATTCCATCATTCGATAGAAGAGCGTC…
1	328164	328595	5.27353	16	134135136137138 0 0 0 01391401411421431441451461471481491501511521531541551561571581591601611621631641651661671681691701711721731741751761771781791801811821831841851861871881891901911921931941951961971981992002012022032042052062072082092102112122132142152162172182192202212222232242252262272282292302312322332342352362372382392402412422432442452462472482492502512522532542552562572582592602612622632…	GAAACCCTCAACCTTAGACGCGTA****ACGATAC**CCATTTTCA*************ACCGTTCAAATTCATCGAAGATAAGCGCGTTGCAATGGGACTCGATCGCAGGCTGGACAACGTCCTC**TCCGTCGCTGTACCTCCAAATCCAAACGACGGCGTCAAAGAGGTGAACCGAGAGCAG***********************CTGG************GGCCACTCGACGCTTCCCGGGCTCGATACAATTGAGCAGCAGGCCCGACAGACACCAGATGGCATACCAAAAAGTCTAGTGAAGACGTCTGGACC****CGTATCGACGCTCTGAGCGACATACGGAGCAGAGCGAGCTGCACTGTACACTTTTCTCAAATAGAGTCCATGAG**…
1	328971	329542	7.10843	6	20 21 22 23 24 25 26 27 28 29 30 31 0 32 33 34 35 36 37 38 39 40 41 42 43 44 45 46 47 48 49 0 50 51 52 0 53 54 55 56 57 58 59 0 60 61 62 63 64 65 66 67 68 69 70 71 72 73 74 75 76 77 78 79 80 81 82 83 84 85 86 87 88 89 90 91 92 93 94 95 96 97 98 99100101102103104105106107108109110111112113114115116117118119120121122123124125 0126127128129130131132133134135136137138139140141142143144145146147148149…	CGAAAATGGAGATGCACGACACAACTATCGACGAAGCCGCTTCCTCCTCCGTCCCGAGCAAGTCCTCTCTAGCCTCCGTCGCGTTGACGGACCTCATCAAGCAACTGTTCCTTTCAGTTTGGGGAACCGGGCTGCCCGCTGTCGACATTCCTTTGAAATTTTTCGATTCAACCCTAGTGCGGCA***************ACACAACCGCTTCGCAGTACTGGAGCTGCAGAGGCGCTTGGTCGTAGGATCCGCGTTTTTGTGGACACGCTTTCCCCAAATAAACCTGATGCGTCTTCACAAAACGTCGTCGATCGGTATATCTACAACGCCGTTGTGAAAACGTATCAAACGAACCTCAACA***TCCGATCTTAATTGCGGTTCAGTCTCGAGCGCTT…
1	329846	330302	6.24844	7	114115116117118119120121122 0 0 0 0 0 0 0 0 0 0123124125126127128129130 0131132133134135136137138139140141142143 0 0 0 0 0 0 0 0 014414514614714814915015115215315415515615715815916016116216316416516616716816917017117217317417517617717817918018118218318418518618718818919019119219319419519619719819920020120220320420520620720820921021121221321421521621721821922022122222322422522622722822923023123223…	CGACACCAACCGCCCTGATGGCGATTCAGTGGTGTATTCGCCAGTGAACCACCGAACAGACAGCAT*CTTTCA****GCGCCTCATCCTTGATCAAAGCAT**************TCTTCGTGACAGAGTACTGTTTACGTACTTCCTGCTCTTCGACAGCATCTCTCTGCACGA*****CTCGAAATCT*TTCAAGGAGCTCGCAGCTGGCATTGGCGTTGAGCTGGCCTTCGAATCAGCCTGTCGCCCTGGGTCGACTTCATTCCAACGAGCCTTTTCTATCGTCAAAAGCCGGTTGTACG****CTCAGGGATCCATAGAAAATTCGTTCGCATTTGAGACATCGAGGTTGTTTGGCGG*GTTTTGCTCGAACTCCACCTGCTCTGAAAGATGCTG…
1	330272	330780	7.54407	3	72 73 74 75 76 77 78 79 80 81 82 83 84 85 86 87 0 0 88 89 90 91 92 93 94 95 96 97 98 99100101102103104105106107108109110111112113114115116117118119120121122123124125126127128129130131132133134 0 0135136137138139 0 01401411421431441451461471481491501511521531541551561571581591601611621631641651661671681691701711721731741751761771781791801811821831841851861871881891901911921931941951961971981992002…	ATGTAGGCTATCACCGTTAGCTTGCAGGAATCGATCTCAATT**CCACGAGTCCGTCATTCTGCGAGCAACGGATGGATGAAGAGCTTTCGCACAGCCCGTGCC*CTGAACATGGT**GCATTCCGAACAG*AGGGGTATCAACCTCGATCCACACGATCCTCTTCGTGTCGAACGAGTCGAAAGCAAACGCTCTCCAGACAGCACTGGGAAGGAAGGTGGAACATGTGAATTTGTTTGCCATCGAATTTAACGATGATAAAGAGGCTTGCATAGACGATATCA********AAGGCGCGCTTCTGTGGAAGACGATCGC***GTATTGACCAGCACACATCCGACTGCAAACCGAAAACCCGAACGCTCATCACAGGACTTGGAATGCTCGTCCAACT…
1	331253	331757	9.93691	15	37 38 39 40 41 42 43 44 45 46 47 48 49 50 51 52 53 54 0 0 0 55 56 57 58 59 60 61 62 63 64 65 0 66 67 68 69 70 71 72 73 74 75 76 77 78 79 80 81 82 83 84 85 86 87 88 89 90 91 92 93 94 95 96 97 0 98 99100101102103104105106107108109110111112113114115116117118119120121122123124125126127128129130131132133134135136137138139 0 0 0 0 0 0140141 0 014214314414514614714814915015115215315415515615715815916016…	CGCAGCGCCCACAAGTGCCCTTGAACTAGAGAGATCGGAAACTGTCAGCATGCGTCATTGGCGCCTGCTCCACACGGGCAAAGGAAAAACCTGGAGG**CCTCTGCATACGAACCGGATAATCATAGCGATTGGTGTACGAGCCCTGGTTCGAGTGCTTTGCGAATCACCTTGAGTCTGGTATCGTCACGAATGCCAGCGGCGAA**CAGTCGATGCAGCCACCTCGTGAGAATGACCGTGACGCCTTTGACCATTTACCAAACTCGTAAACTCTTATTACTGGACTTTGAATCTCGAGCCGGTGCA**CGTTGAGTTTGGAAACATCTAGAGTCAG***GAACAGAGCGAGCAGTTCAGGGCTCCGTATCTAGTCTGCTACAAGTAGAGTGCATCAAT…
1	332023	332450	11.9465	13	85 86 87 88 89 90 91 92 93 94 95 96 97 98 99100101102103104105106107108109110111112113114115116117118119120121122123124125126127128129130131132133134135136137138139140141142143144145146147148149150151152153154155156157158159160161162163164165166167168169170171172173174175176177178179180181182183184185186187188189190191192193194195196197198199200201202203204205206207208209210 0 0 0 0 0211212213214…	CGATGCACACTTTGCTTGGCATTCTCGTCTCGTTTGAGCACGGCATCTGTGCACGCTTC*****GCACTGGTGGC****ACTCGACCGTCATTGGAGCTCCTCGAATGCTCACGAAACCTCCTTCTTCGAAGACGACCTCGAGATGCGACGGGACTCGCTCCACCGCTCC*TTAGGTGGCCCCGACGGGTATCGGGGGCTTCACGCGATAGACGTCTCCGTTTCC******GCTGCTGA*****GGGATCCCGT************CGACGATGTCGTTGTCCGCTGGACACTTGAGCGCGCGCTATTCCATTCGACAGAGTAATTGTGGAGCGCGATGCTTCATACGATGA********AACAGGTGTCGAAGAGAATATCCAGGCAGCAGAGCAAGT…
1	332419	332954	5.91566	18	5 6 7 8 9 10 11 12 13 0 0 0 14 15 0 0 0 0 16 17 18 19 20 21 22 23 24 25 26 27 28 29 30 31 32 33 34 35 0 36 37 38 39 40 41 42 43 44 45 46 47 48 49 50 51 52 53 54 55 56 57 58 59 60 61 62 63 64 65 66 67 68 69 70 71 72 73 74 75 76 77 78 79 80 81 82 83 84 85 86 87 88 89 90 91 92 93 94 95 96 97 98 9910010110210310410510610710810911011111211311411511611711811912012112212312412512612712812913013113213313…	TGCTCACCGGGTATAACAGCGGAAAGCGTCTGATGAAGTCGCTTTCTGGGTGCTTGAACAGTGTGCGCAAA*****CATGTGCAGCAAAAGAACAATTCTCTCTGTTTGCA******************ATGCAGCGAGAGGATGCAG**TCGTCCTAAACGAATACCCGAGCGATGTGAAAGTGAATGTATCGCGATGGTCAGCACGATCGTGCCGTACACTTGGTCACAGCTCGAGGTCACAA*TAACCCA****TGTCGGAAGGAAATGGAAGCGG**GGTACCTGGTTAACTCGGGAGTACACACGAACGATTGGGATTCGTTCCGCTCGGGTGCCAACAGTGGCCTTTAAG******GGGCCTTTATTCCACAAATGCTGTGTTCTCCTCTG**…
1	333050	333610	5.02562	1	34 35 36 37 38 39 40 41 42 43 44 45 46 47 48 49 50 0 0 0 0 0 51 52 53 54 0 55 56 0 57 58 59 60 61 62 63 64 65 66 67 68 69 70 71 72 73 74 75 76 77 78 79 80 81 82 83 84 85 86 87 88 89 90 91 92 93 94 95 96 97 98 9910010110210310410510610710810911011111211311411511611711811912012112212312412512612712812913013113213313413513613713813914014114214314414514614714814915015115215315415515615715815916016116…	AGACGCGTTCGAAACCGGGTGCAGCGACTCGCGTAACAACCGCTGGAACACCAGCATCAACACCATCCATTGAAAGCTCCTCGATGCTCAAACTGGCGTCCGTGTTGAA************GTGGGCATCCTTCCGCTGATCACGGGCATAGACGTACGCTGCTCGACCTTGCCATGCTCCTGTTCCTGTTTCAAGCAAGCGAACAAAATCCTTAGCTCT*CGGTCGCTCACTTACATAGTCACTCTGGTCCAGCTCGCGATAAAGCGAAAGCGCTGAGAGCTCCCGGCCCCTATAATGTACGACGACGCGTCGTCTTGCTGCGATA**CGCCCCGACTCCCAGTGGTTTATGTTCTGTTCAACGATGAGCGCACTGAGGCCACCTTCCCCGGAGCGCA…
1	333622	334217	6.53528	1	21 22 23 24 25 26 27 28 29 30 31 32 33 34 35 36 37 38 39 40 41 0 42 43 44 45 46 47 48 49 50 51 52 0 0 53 54 55 0 0 0 56 0 57 0 58 59 60 61 62 63 64 65 66 67 68 69 70 71 72 73 74 75 0 0 0 0 0 0 0 76 77 78 79 80 81 82 83 84 85 86 87 88 89 90 91 92 93 94 95 96 97 98 99100101102103104105106107108109110111112113114115116117118119120121 0 0 0 012212312412512612712812913013113213313413513613713813914014…	ATGAAGCTGAGCAGGCCGAGTGTCGTCCCCGAGGTCGCCACTCGTCGAATCCGCACCGAACCAGAGAAACTTCGTCGGCAGC******AGTACCCTGATTCTCGAAGCGTCGGCGCGCGAACGGCCACAGTTACGCAGCATGGCCGAGCTCCGGGGTACGTGTGCTCCGTGCACCAGAGCCATGAGCCGCTACAATGTCCGAGAAGCCCTCACTCGTCACGTCAGCAAATGAATGATGAAAACGACCTGAAACCGTGTCAAGTACGTCAAAACGTCCAGCCGAAAAGCTGGT*GCGCATCTCGTGCACGCGACTGGTGTCTGCTGTTACAAGCCCGCGTAACGCGCCATGCCGAA***TTCAACTAGGGTTGCTTTATTTCCTCGATGAAGACGGATCC…
1	334912	335426	6.12192	20	61 62 63 64 65 66 67 0 0 0 0 68 69 70 0 0 0 0 71 72 73 74 75 76 77 78 79 80 81 82 83 84 85 86 87 88 89 90 91 92 93 94 95 96 97 98 99100 0101102103104105106107108109110111112113114115116117118119120121122123124 0 0 01251261271281291301311321331341351361371381391401411421431441451461471481491501511521531541551561571581591601611621631641651661671681691701711721731741751761771781791801811821831841851…	GCAAGCACTCGTCGAAGCAGTCTTCCGAACAGTAGACGAAAGCTGCTTTCGAACAT*TAGCCAGAGCCAGCGCTCCAGGAGCGGCTCCCTGCTTGGCATTTCACGCTGCAGTCTTCTAGCGATCGGGCTCACTTGGAAACACAGCCATGGAGCGTCACGTATCCAAGGAGTCTACTCGATGAAACGCTTGCAATGTCGTTCA*********ATGGAAACACAGCCATGGAGCGTCACATATCCAAGGAGTCTACTCGATGAAACGCTTGCAATGTCGTTCAATGGAAACACAGCCATGGAGCGTCACGTATCCAAGGAGTCTACTCGATGAAA*CGCTTGCAATGTCGTTCAATGGAAACACAGCCATGGAGCGTCACATATCCAAGGAGTCTACTCGA…
1	335871	336423	5.23376	20	39 40 41 42 43 44 45 46 47 48 49 50 51 52 53 54 55 56 57 58 59 60 61 62 63 64 65 66 67 0 0 0 0 0 0 0 0 0 0 0 0 0 68 69 70 71 72 73 74 75 76 77 78 79 80 81 82 83 84 85 86 87 88 89 90 91 92 93 94 95 96 97 98 99100101102103104105106107108109110111112113114115116117118119120 0 0 0 0 0121122123 0 0 0 0 0 0 0 0 0 0 0 0 0 0 0 0 0 0 0124125126127128129130131132133134 0 0 0 0135136137138139140141142143144…	CGGAGCGACGTTGTCGTCGAACCAGAGCAACACAGAGACCGATCGTTGCGCGCTGAACTCCTGGCTAGGTGCTTTCGCCTCGTCGCCTATCGTCAACGCCGAGTAGGACGCTGTGAGGGCGTCAGTATCTGCTTTTGAGTCCAGGGCTTGTACTAGAACCGCGGATCCGTTAGCAAGTGCTGAGCCCGTGGTGAGCA****GCAGCACGTTTCGCGTCGACATCA********CAGCCA***GTCCTCGTTTGCCGAGGTGACTCGTGATCAGACCCGCTAGCACGCTTTTCT**************TACGCTTGGATGTGTTCGAG*CTTTGCTGCAACCGCAGCGGAGCACTATACCGCATCATGGTTTTTCAGAACGACGCCTAACCTGGGTCCAC…
1	336416	336989	7.18144	17	26 27 28 29 30 31 32 33 34 35 36 0 0 37 38 39 40 41 42 43 44 45 46 47 48 49 50 51 52 53 54 55 56 57 58 59 60 61 62 0 0 0 0 63 64 65 66 67 68 69 70 71 72 73 74 75 76 77 78 79 80 81 82 83 84 85 86 87 88 89 90 91 92 93 94 95 96 97 98 99100101102103104105106107108109110111112113114115116117118119120121 0 0 0 0 0 0 0 0 0 0 0122123124125126127128129130131132133134135136137138139140141142143144145146147…	TGCGCTGCGCTACCGTTCAAAGACCGTTCCATGCAAGCGTGCTCTGTGTGTAGCGCTGGAGCGCCCTCCACAGA**GCACGTCCGCAACGGTTCCGTCTGCAGCATGATACGAGTACGCGCGTCGAGCTGGAAACCATCG**CGAGTCTCCCCAGTGACACCTGCTGCGTCGCTGTCCGCAATCATTGCTGCATTTCGCTGGGATAACCGGATGTTCACGCCCCGAATGCAGATATTCAAGAGAACGCCCATGAAAGGTACACCAACGAGCCAGCCGCCCTGGCAGAGCAGACGACCCGCGGCGCTCCAGCGTATGTGTCGCACGAGCTCGGTGCGTATGTCGACCGAAGGATCAACTCGCTGTCGCAGCAGCGCT****GCCGTTGTCTCCTCCATCG…
1	337090	337608	7.37367	3	100101102103104105106107108109110111112113114115116117118119120121122123124125126 0 0 0127128129130131132133134 0 0 0 0 0135136137138139140141142143144145146147148149150151152153154155 0 0 015615715815916016116216316416516616716816917017117217317417517617717817918018118218318418518618718818919019119219319419519619719819920020120220320420520620720820921021121221321421521621721821922022122222322422…	CAGGTTCTGGAGGATTTCGAGTCTCTCTGAATGATCCGGCATACGCAGCGCTACCTCTAGACCAAAGAAGCCGCTCGAGCCAAGGACGCGGTCCACACTGGCG**********CGTTCACGAACGGTGGCAACAACCAGCACCGCTCCTGATCCATCAGGTAACCGGATATCCAGACGCTTTTCGTGTGAGCGGAGGTCCATGAAAAAGCGCAGAAGCATCGCGTTTGTGCGTTCGACCTCTTCGGATGCATCTAACGCATCTCGACGCATCAATAGGGCGTCAAGGTCATCGATAAGTAGCACACTGGGCGCGTCCATGATGGCCAACTCAATGGCCTCCTCGAAGCGGTGTCGGATCTGACGCGTTCCGAGTCCCGCGAGCGTTGCGCAACGAAGCA…
1	337706	338259	7.16242	1	30 31 32 33 34 35 36 37 38 39 40 0 41 42 43 0 0 0 0 0 0 0 0 0 0 44 45 46 0 0 47 48 49 50 0 0 51 52 53 0 54 55 56 57 58 59 60 61 62 63 64 65 66 67 68 69 70 71 72 73 74 75 76 77 78 79 80 81 82 83 84 85 86 87 88 89 90 91 92 93 94 95 96 97 98 99100101102103104105106107108109110 0 0 0 0 0111112113114115116117118119120121122123124125126127128129130131132133134135136137138139140141142 0 0143144145146147…	AAGAACACGCTCTTCTGCTCCCGTGGATCCGTCGGAAGCCGCT******CGGGAACGAT****TCGTGGCCAG*******AGCGTCAATTTCGTCGAAGAAGAGCAACGATGGAGCGGCGGCACGAGCACGTTGGAATACGCGTTGCACTGCCTTTTCGCTCTCGCCCACGTATTTGTTG****AAGAGTTCCGGGCCTCGGACCATCAG**CATGGGTAGACGACTCTCAGCGGCGGCAGCACGAGCGAGCAGCGTTTTGCTGCAGCCCGGAGGTCCGTACAACAGGATGGCGCGGGGCAGGCGGAATCCGCGTGCCTCCAGTGCTTTCGCGCTGCCCTGCAGGAGCGCCAAGGTCTCCTGCAGCACGCGCTTGGCATACGCTTGGCCACCAACATCG…
1	338649	339232	5.33328	5	23 24 25 26 27 28 29 30 31 32 33 34 35 36 0 0 0 0 37 38 39 40 41 0 42 43 44 45 46 47 48 49 50 51 52 53 54 55 56 57 58 59 60 61 62 63 64 0 0 0 65 66 67 68 69 70 71 72 73 74 75 76 77 78 79 80 81 82 83 84 85 86 87 88 89 90 91 92 0 0 0 0 0 0 93 94 95 96 97 98 99100101102103104105106107108109110111112113114115116117118119120121 0 0 0 0 0122123 0124125126127128129130131132133134135136137138139140141142…	AGCGATTTTGCACAAGGACAAGCAGCACTCGGGGCCGTCCACGCTCGACCCTAAACAGCAGATGCTTCAACCACCGCTGCAGGCTCGCCGAGCGTCTACAGCGCAGCCGTCTTCAACCGCTACCACGAGCACTGACCTTGCTCCCTGTTGCCGAGTCTGTAGTGAGCGCTAC***GATACGGTGCTCCAAGGGACGGCTAGCGGGAATTCTCGGCGGTAGGCTAGAAAGCGCCCTTACAGCAAACTTGCTCATAAATATATGGACGGTGCATTTCC*************AATCGATGAGGTGCTAGGGGCCTTGGATCTGAA**CAGACGCTCCCGATGCGGAGGAGCAGCAACCAATGAGGATAGGATTCACAGCG*****TTGCTGCCTCTGGCGCA…
1	339220	339731	6.00733	8	101102 0103 0 0104105106107108109110111112113114115116117118119120121122123124125126127128129130131132133134135136137138139140141142143144145146147148149150151152153154155156157158159160161162163164165166167168169170171172173174175176177 0 0178179180181182 0 0 0 0 0183184185186187188189190191192193194195196197198199200201202203204 0205206207208209210 0 02112122132142152162172182192202212222232242…	TTGCAACAGAAATCGCACCAACGTACTCGTA*CGCTTTTCCGTGG******TACCTTTCAG**ATAGGGTCCGCTGGTGACAACGCATTCGTGCGGGTGCTGCTTCTCTGAACGCATGCACCACTGGTGTGAACACCACCGCCCAACGCATGCCAGTAGGTCACGCGCACAGCGCATCCAGTAGCGGAAGCATG*ACGGCGAAGCGCAGAGACAACAGCTTGCGTCCCAGCTTGCTTGACGTTTGCTCCACTCGGGTGCGAGTAGCTACCCGCTCCACATCCTCTGTATCGAAGCGTCATCCGGGGCACGCAACGTATCCGGTGACGGCGCATGGAGCATACGCAAACCTGCT***CACGTCTGCAGCGCATCATTCGAGCGGGCAGGAACAAGGTCAG…
1	339872	340452	6.79191	17	34 35 36 37 0 0 0 0 0 38 39 40 41 42 43 44 45 46 47 48 49 50 51 52 53 54 55 56 57 58 59 60 61 62 63 64 65 66 67 68 69 70 71 72 73 74 75 76 77 78 79 80 81 82 83 84 85 86 87 88 89 0 0 0 0 90 91 92 93 94 95 96 97 98 991001011021031041051061071081091101111121131141151161171181191201211221231241251261271281291301311321331341351361371381391401411421431441451461471481491501511521531541551561571581591601…	GCTCACGAAGCGCAGCGTCTTCGCGATGCCTCAGGCGTTCGCGCCAACATCCCTCTTTCCGGTCATCGCGTGCACCCATCATAC**CGCCGTCAGCAATATCATGATGAACAGGGAT****CCTTTCGAGAAACGGAGCAACTACAGTGCGGGCCTGCCGCACACGTGGCGCTGCTTCTGCAAGCCAGCGCAGACGGTACCGAGATCGGTCGTGCACTAGCTCGCTTTGATGCATGAACACGACAGCAA*ATGCTATTCAATAACACGCTACACTAGAGCCGCTACCGAGT****GTCCGATACAAAAACGCAGCTCGAGGACGTGTGCTCACAGTTCAAGTCTCTGCAGCACCATCCGAGTATGGCATCCATCTACGGTCGTTGGCGCTGTAGGCTGC…
1	340414	340887	5.87735	15	39 40 41 42 43 44 45 46 47 48 49 50 51 52 53 0 0 0 54 55 56 57 58 59 60 61 62 63 64 0 65 66 67 68 69 70 71 72 73 74 75 76 77 78 79 80 81 82 83 84 85 86 87 88 89 90 91 92 93 94 95 96 97 98 99100101102103104105106107108109110111112113114115116117118119120 0 0 0 0121122123124125126127128129130131132133134135136137138139140141142143144145146147148149150151152153154155156157158159160161162163164165166…	CAAATGCTTGGGCTGTGACTTGGGGCACGCAAG*GAGTGCATCGCGACCGCAGGAT*************CCAGCGAGAAACCCTGCTTTCGC**CGCGCTGCTCTGCAT******GCAATCTAT*ATCGGTTGAATGCTACAGGTGACTTGCTGCATTTCGCGGTGATAAAGGTAGCACCAGTAATATGAAACCGCTGGTGCACCGTTCACCGTCACATTCGACAGGGAGCAGAAAACCCTTTTTTGCCTCATGTATGCTCATCGAACGCACGC***CCTTGCATCGACGGCGCGGCGGATAGCCTCTCGTCACTGCTCCGCTCTGTGACACCGGTACAG*ACAAACAGCGTCGTTGCTTGCGTCAGGCCAGTGGCAACCACTGAGTGCGGCCATAGAG…
1	342415	342993	5.9314	10	38 39 0 0 0 40 41 42 0 0 0 43 44 45 46 47 48 49 50 51 52 53 54 55 56 57 58 59 60 61 62 63 64 65 66 0 67 68 69 70 71 72 73 74 75 76 77 78 79 80 81 82 83 84 85 86 87 88 89 90 91 92 93 94 95 96 0 97 98 99100101102103104105106107108109110111112113114115116117118119120121122123124125126127128129130131132133134135 0136137138139140141142143144 0 0145146147148 01491501511521531541551561571581591601611621…	ATGCTCGACGTGTCCGCTGTTAGGATCGACCAACTGCGTTCACGTAGCTCATGCTGGAGCCGGTCGTCAGTAGCATCCACTGCGGTGCCTGCAAA***GTACGCAAGCAGAGGAACCAGAGCGCGTGCGTCGCAGGTCGCCCAACAAGTCAGTGTCTCGACGAGCGTCGCAAGCTCGCTCGAATCGGCCGCCTTTGTTCGCGTCATTGCTCGCTGCATCCACATACTTAGCGCCGTATACACGCTTGAGGAAAAGTATTTTGGATCGTTCTTCATCTGGGAAAAGAGCGAACCCCAGTCCGCGGCACTGACGGACGTCTCGAGCGGTGGCTGCTCCCACAGGTGCTCCGCGTTTGCCAGTTTGCA****CAGTTTTTCTAGAATCGAGTCTCGCGCGTT…
1	343546	344038	7.4132	5	31 32 33 34 35 36 37 38 39 40 41 42 43 44 45 46 47 48 49 50 51 52 53 54 55 56 57 58 59 60 61 62 63 64 65 66 67 68 69 70 71 72 73 74 75 76 77 78 79 80 81 82 83 84 85 86 87 88 89 90 91 92 93 0 94 95 96 97 98 99100101102103104105106107108109110111112113114115116117118119120121122123124 0 0125126127128129130131132133134135136137138139140141142143144145146147148149150151152153154155156157158 0 0 0 015…	TGCAG*GCAGCGC*********CGGAGTGGAACGCAG*****CCCGTGAGCGGGTCTCCGCTTAGCCTCTTGCTC*CCCGTTCTGGTGCTTTGCATCGAGTAAAATCGACTGTGTTGCAAACGACTCGAGCGGAAAGCCGCGTGGATGCG*********AGAGCGCCTCGAAAAGCGCCCCTGCCTCGT***GCCGCAACGCTCTATCGCGCTGGATGCGGCGGGCAA**CCCATTCCAGCGCGTGTGCATCCCGCGCTGTACCCGCCATCACGACAAGTGCTCGTGCCGCCCAGGTCTTCTGCTCCCTAAAAGCGACGTCATTCTGGGAAAGGAGAACGCGAAGCGCCTCTGCCAACGCCTGC********GTGATACCCGA*CGATAGCATC*****…
1	344168	344655	5.18975	8	95 96 97 98 99100101102103104 0 0 0105106107108109110111112113114115116117118119120121122123124125126127128129130131 0 0132133134135136137138139140141142143144145146147148149150151152153154155156157158159160161162163164165166167168169170171172 01731741751761771781791801811821831841851861871881891901911921931941951961971981992002012022032042052062072082092102112122132142152162172182192202212222232…	CGGCATTTCCGTGAGAAA***************ACAAGCGTCCTCGCAGC****ACCTTGAATGCGGAGCAC**ACATCCGCTTGCTGCATGCAGTGC****TGCTGATAAACACACGGCGTTGTCGATCCGGTTCATGGATGTAGTGTTGCAGGCTCCTCCTCAGGAACAGGAGGATGCCTCGGAATCGTCGTCACTGCTCCATTGCTCTGAGCTAGGGCTGGGTGACGGGCTTGCATCCACAACCCGCTGAACGAGCGCTTCGATCGACGACGCCGAAGCGCTGTCGCTCGCACCATCGTGGTCCTCCAGTGTATCCGACGTTGACCTCAGCGGCTCGCTGCCGCA**CAACGCCATGCTCCCCTGATCATACAAATTCTCGTCTACCGCACATGAT…
1	344661	344983	5.18011	11	14 15 16 17 18 19 20 21 22 23 24 25 26 27 0 0 0 28 29 30 31 32 33 34 35 36 37 38 39 40 41 42 43 44 45 46 47 48 49 50 51 52 53 54 55 56 57 58 59 60 61 62 63 64 65 66 67 68 69 70 71 72 73 74 75 76 77 0 78 79 0 80 81 82 83 84 85 86 87 88 89 90 91 92 93 94 95 96 97 98 99100101 0 0 0102103 01041051061071081091101111121131141151161171181191201211221231241251261271281291301311321331341351361371381391401…	CTCGAAACGCTTGCGGATATCAGC****GCAACGAGTTCGCGTCGACGGCGTGTCGTAGGCTCTGGAAGCGATCCAGGTACCGTCCTGCACGATGCACCTCTGGGTCTATCTGTTGCAGCTGAT*GATGATTCCAGACGACCGTACCGGATTCCGAAACACATCCGCGATGCCTCTTCTCATATCAGCGACAGGGATCAACGGATTCCGGACTGGATGCACCAACGGACAATTGCCTGTGCGA**CATGAAGCAACATCCGGAGACGCTTAGTT*CTGGA***TACATCTAACCACAGATCAAG******************TGCGT***************CGATATCAGGGTCC*****ATAC*GCATGGA
1	344953	345523	7.74733	10	38 39 0 40 41 42 0 43 44 45 46 47 48 49 50 51 52 53 54 55 56 57 58 0 59 60 61 62 63 64 65 66 67 68 69 70 71 72 73 74 75 76 77 78 79 80 81 82 83 84 85 86 87 88 89 90 91 0 92 93 94 95 96 97 98 99100101102103104105106107108109110111112113114115116117118119120121122123124125126127128129130131132133134 0 0 0 0135136 0 0 0 0137138139140141 0 0 0 0 0 0 0 0142143144145 01461471481491501511521531541551561…	ATGCGAAGCAGTGCCATATCTTGTCCCGTTTTCACGATGAACGAAACATTTCCCCAGGCGTCTGAGAAAGAGTCCAAGCAACGGCACACCTACTGGCGACATGACACGATGAGCGTACCCACTTCTCGTAACGTGTCGGATGCTGGGCAGTGCGTCGGACGCACAGAACACCGCTGGCATCAGCTGTGCTGCTCACGCAAACACAAACACACACATACGATGAAGA**TGCAGCGAGGACCAGGGAGTCGCCGCTGCGGATGCGCGACTCCTGCGTCATCGTCGAGCGCCTAGTGCACCATCTTCTGGACGATGGGACGCTCAGGAGCGGACCTCTGCCTCAC*GATGCGAATCACGA*CGATGATGCATGGTCCGGTTCATATCAATGCA********…
1	345545	346119	7.24616	1	26 27 28 29 30 31 32 33 34 35 36 37 38 39 40 41 42 43 44 45 0 46 47 48 49 50 51 52 53 54 55 56 57 58 0 0 0 59 60 61 62 63 64 65 66 67 68 69 70 71 72 73 74 75 76 77 78 79 80 81 82 83 84 85 86 87 88 89 90 91 92 93 94 95 96 97 98 9910010110210310410510610710810911011111211311411511611711811912012112212312412512612712812913013113213313413513613713813914014114214314414514614714814915015115215315415515…	ACTGAAAGCAGCGTCATCGAGACTCGGACGCTGCCGTGAACTTGCTTCGAC**TACTGACACCGGCGCTTGACGCAAATGCGGGATCGATATGT*GATGAAAGCCTTCGAT**ACATGAGGGGAAGCGAACCATGTCACAGAAAGAGCCTACAAACGTCCGTTTTGACGACAATGGAATGAAAAGAAGACTT*******TGGTGTCCACGACCGAGATTTGTGCATCCGTTCCACTAGAGTTTCCAATGAGTGTAACGGGGTCGTGATATCGCATGTGCGTTTCGTTTTCCTAGAAGGACACGGCACAGGGGATGCTATCATCAAGAGGCGGCCGCCTCCAGCGTGCGACTCTTGCTGCCGTTGTCGCTGGCGTCCGCGTATCCCACAGAAAGCGTCAC…
1	346336	346695	8.32997	11	14 15 16 0 0 17 18 19 20 21 22 23 24 25 26 27 28 29 30 31 32 33 34 35 36 37 38 39 40 41 42 43 44 45 46 47 48 49 0 0 0 0 0 0 0 0 0 0 0 0 0 0 50 51 52 53 54 55 56 57 58 59 60 61 62 63 64 65 66 67 68 69 70 71 72 73 74 75 0 76 77 78 79 80 81 82 83 84 85 86 87 88 89 90 91 92 0 93 94 95 96 97 98 99100101 0 0 0 0 0 0 0 0 0102103 0 0 0104105106107108109110111112 0 0 0 011311411511611711811912012112212312…	CTCACGAG**ATATGCTCCCAG****AGGATTCCGTTCCATGAACTTGAATGGGAGAAGAATCTTGGACTCGAACTTGCGAACTTGCAGGAATCGCGTCTAGTGGAGTGTCTGTCACTGCTTTGCAACAAGGGCGC***GTACGAGGATCGATATTTCTCGACTTGTTCTCCTTGCTGGATTTTCATTTCGGTGCTCACTCGACCATGGATAACACTGCGTTCCACTAATTCCGAATTGGATGGAATATCTTGCAGCTGCTCGTACAGCAGAGAGCGTACGCGACAAGCGCATCGACCAGGAGAAGCCCGTAATCG***TACGGCAGACCATCGGACGCGGGACCGGAAAAGG*****A******CAACCAGGG**TA**GCCACCG
1	346983	347342	7.32373	11	15 16 0 0 17 18 19 20 21 22 23 24 25 26 27 0 28 29 30 31 32 33 34 35 36 37 38 39 40 41 42 43 44 45 46 47 48 49 50 51 52 53 54 55 56 57 58 59 60 61 62 63 64 65 66 67 68 0 69 70 0 0 0 71 72 73 74 75 76 77 78 79 80 81 82 83 84 85 86 87 88 89 90 91 92 93 94 95 96 97 98 99100101102103104105106107 0 0108109110111112113114115116117118119 0 0120121122123124125126127128129130131132133 0 0 0134135136137138…	TCAAGACGCTTCAGAGACGAAGCTGTATGTTTATGTATGTGTGTATGTATGTCGGGCAGGTAACGTGCTTGAAAACTTTTCAGTTTAAAGTGGAGCACTGAACTGCGCGCTCTTTTCCTGTTATTCCATTGCGTTTCCGCACAGCTCCTTAGATGAACAGCGCCGTGAACTGAAGTAC*CGCAACAGAGGGCTTTCGGATGCGTATGTTGGTTTTGGATTCTCGGTGGCTTTGTTTTTCTGGAGTGGCACCTTCGACGCTTTGCTGCTGGTGTTCTTGACGTCACCGGAACCAAGATGTTTCGTGACGTTTTCCATCAGGAGTCCGTAAAAGAACGCATATGGTTGTCTAAA**ATATGACAC
1	347621	348159	6.55165	1	42 43 0 0 44 45 0 0 0 46 47 48 49 50 51 0 52 53 0 0 0 0 0 0 0 0 54 55 56 57 58 59 60 61 62 63 64 65 66 67 68 69 70 71 72 73 74 75 76 77 78 79 80 81 82 83 84 85 86 87 88 89 90 91 92 93 94 95 96 97 98 99100101102103104105106107108109110111112113114115116117118119120121122123124125126127128129130131132133134135136137138139140141142143144145146147148149150151152153154155156157158159160161162163164165…	TCCAGAGGGAGGCGACGCTGCCACCGGCTGCATAGCAA****GATGCAGCCCAGCAGCACGCGTCCGGCACGCTGGCGG**GACCCAAACGCGGCTGCAGCGGACGAGGTACACTCGCTCTACCCCAGCGGTGTGGATCAGCT*TCGTACTTGCCTGCAACGAGGTCGACGTCGCCGGGCAGGCTGCAGGATCCCCAGCTTGCGCCGCTCGCAACCACCGGGTGCATCCACGCTTGGCGGCGCTCCTTTCCGCATATGAAGTGCGTTGCTGTTGTCGAGCCAACGGGTCAGGGGTCAGCGCCCATGCGT**********CCGAAGGTAAAGAGCGTCGTCGATGTGTGCTTCGGGGACGTGCCCAACCGGCGCAAAACCCCAGCATCACAGCACAGCCA…
1	348669	349175	6.3678	15	38 39 40 41 42 43 44 45 46 47 48 49 50 51 52 53 54 55 56 57 58 59 60 61 62 63 0 64 65 66 67 68 0 69 70 71 72 73 74 75 76 77 78 79 80 81 82 83 84 85 86 87 88 89 90 91 92 93 94 95 96 97 98 99 0100101102103104105106107108109110111112113114115116117118119120 0 0 0 0 0 0 0 0121122123124125126127128129130131132133134135136137138139140 0 0 0 0 0 0 0 0 0 01411421431441451461471481491501511521531541551561…	GCTGCTGCTGCTGCTGCTGCTGCTGCTGCTGCTGCTGCTGATGATCCAGCGTCATTCGGTGCACCATCCGGGAACGGAATGGATGCCCGGTGATGCTCTATCCACGCCTGGATCTGCTGGCGAAGCTGCGCATTCTGTCGTTCGAGTCGGGCGCGCTCCTCGGACTCGGCGTCTAGCATCCCTGTTCGTGCGTCCAGTTTGGACTGAAGCTCCTCGTAGT*CTGTACGCAGCTGCTTCCATGCACGCAGAAGCGCAGCGTATCGCTGTGACTTTTCCGAATGCTGGCCCCGAAGCTCCTGTTCGCGTTCCGATAACGACTCCATATCCG*CCGAAAGTGATGCCAGCTGAGCCGAAAGCACCTGTGCCCGATTCTGCCATTTCTTTGCC**TGCACCAT…
1	349913	350494	6.05834	1	39 40 41 42 43 44 45 46 47 48 49 50 51 0 0 0 0 0 0 52 53 0 0 0 0 0 54 55 56 0 0 0 0 0 0 0 0 0 57 58 59 60 61 62 63 64 65 66 67 0 0 68 69 70 71 72 73 74 75 76 77 78 79 80 81 82 83 84 85 86 87 88 89 90 91 92 93 94 95 96 97 98 99100101102103104105106107108109110111112113114115116117118119120121122123 0 0124125126127128129130131132133 0 0 0 0 0 0 0 0134135136137138139140141142143144145146147148149150…	CTGTCGATAGCGAACCTGGGCATGAGGCTCCGCAACGAGCTTTGCAACCCGCAGACCTGGTAGGACACAGCGTCCCGAATACCATATTGCTCGATAATGCATTGCAATGGTCGCAGATGCAGGGGGCACTTCAGCGCGCGCTCCGCCCTACCGAATGGGACTACATTCTAGACGGTCTGGTATTTGGAAATCGATGTGCAGACGTTTTTG***********TGGATCTTGTTGACTCGACATCCCTGCGTCGATTGTTACGACTGCCCAGATCACGAACGCGCGACATGGAAGAGCGCGAGCGTGACGACCTGACACCACGACGATCCGCGAAAGCAACGCCCAGCCGCCGACACGTATTACGGACCCGCGCATGGCGAACGTTGATGCCGGATAGCAG…
1	351093	351609	5.06764	2	13 14 15 16 0 0 17 18 19 20 21 22 23 24 25 26 27 28 29 30 31 32 33 34 35 36 37 38 39 40 41 42 43 44 45 46 47 48 49 50 51 52 53 54 55 56 57 58 59 60 61 62 63 64 65 66 67 68 69 70 0 71 72 73 74 75 76 77 78 79 80 81 82 83 84 85 0 0 0 86 87 88 89 90 91 92 93 94 95 96 97 98 991001011021031041051061071081091101111121131141151161171181191201211221231241251261271281291301311321331341351361371381391401411…	CTGCGTACTCCAGCGG***TTCGCT**TCGTACACAACCTCACTAAT***GCAGGAGTGGGAGCTTCCCGCCCTGGTCACACCGTTCC*GGTTCGGGTGCGTGGAGGACGGCCTCTACCGTGGCGCGTACCCCACGCTGAAGAACTGGCGTTTCTTGCGCCGTCTGCAACTTCGGTCGATCGTAACGCTCTCAGCCGACGCACCGACGAAAGACCTGCGCGAGTTTTGCCAAAACGAAAAAATTCGCCTGTGGCACTGGCACGCGGACAAGTTCGAGG****ATGTGCCAACGCTTGCGCCAAGCACGATAGCGTCGATTCTCTTCTGTCTGCTGGATCAGAGAAACCAACCGCTTTTT**ATCCATTGTCGTGACGGAGGGCATAATACCGGTCTCGT…
1	351619	352065	10.5804	15	38 39 40 41 42 43 44 45 46 47 48 49 50 51 52 53 0 0 54 55 56 57 58 59 60 61 62 63 64 65 66 67 68 0 0 69 70 71 72 73 74 75 76 77 78 79 80 81 82 83 84 85 86 87 88 89 90 91 92 93 94 95 96 97 98 99100101102103104105106107108109110111112113 0114115116117118119120121122123124125126127128129130131132133134135136 0 013713813914014114214314414514614714814915015115215315415515615715815916016116216316416516…	GCCTCAAAACGAACTGTTCCAAACAATTGAAGCATGCGGCATTTGAG*******CATGGTATACGGAGGGAAATGA*GAATCATAGAGGCTT***GCAAGTATGAACAGCTTAATCAAATCACTTATCTCATGCACCCGTGCTCGAGAGCGTACCGAGTCATCTTGATTCCGTTGACATCACACGTTCCAACAGCAAACCG**TCGAATGAACCACTCCGAAAAGACGTCCGAGAATCCACAAACCACGCATGAGTCTGTCAACGCTTATAGCTTCACTGTGAATATCAAAACTCTGCAT***********GGAAA******************ACAAGTTCG********CAAAACAAATCCCGAGGCAGCGCATAGCCAGTTGTTCAGCGTTCCGGT…
1	352354	352779	13.2175	13	135136137138139140141142143144145146147148149150151152153154155156157158159160161162163164165166167168169170 0 0171172173174175176177178179180181182183 0 0 0 0 0 0 0 0 0 0 0 0 0 0 0 0 0 0 0 0 0184185186187188189190191192193194195196197198199200201202203204205206207208209210211212213214215216217218219220221222223224225226227228229 0230231232233234235236237238239240241242243244245246247248249250251…	ACGCCTTTGCCTACTTCTGCAGTGCACTCCCCGCAGCGGTTACACTTTGCTATAGACAGTATTTCCGAAAGCTCAACAACAGCTCCACCGTCGGGCGCTGCC**CTGTGGCGCATGAAGACTCATATCATCGCTTGATG*CATGCTCTTGAAACACGTCCGTGGGGCCTCTCCTCGAAGCGCCTCCCCAATGCCGTACCCCTTACGATATCCCTCGATCGCGTGCTT**TCTTCTGGGCGATCCCTTTTGAGCCTGTTCTATCTGCTGCAGAGGGTAGCGAACGCTGGTCCAT*******TCGATACAGGATTTCTAGAACACGATGTCGTCCATGA*****TGAAACGAGTAACCGAATAAGAATCAACATCGGAAATCATGCGGAGCATTTTCGATC…
1	352964	353477	7.10361	8	96 97 98 99100101102103104105 0106107108 0 0 0 0 0109110111112113114115116117118119120121122123124125126127 0 0 0 0 0 0 0 0 0 0 0 0 0 0 0 0 0 0128129130131132 0133134 0 0 0 0135136137138139140141142 0 0 0143144145146147148149150151152153154155156157158159160161162163164165166167168169170 0 0 0 0171172 0 0173174175176177178179180181182 0 0 0 01831841851861871881891901911921931941951961971981992002…	GCTGCCTCCATGAAGCAACTTGACTGTCGCACGCTCGAGTCGGATCCACGCACTGGAGCGCGTCCGACGCAAATGGCGTACCAGCTGCGAGGCAGCACGCGAGCCCGGGTTCTTTGATAAACGCATCGTTGCCATGCATGGTACATACCCGATGATGGTTTTCATAGAGGCGTTCGGGCAAGGCGTGCAGGCTTGCATTTCCCT**CTCACTGAATAACGCATCATCGCCATGCATGGTACATACCCGATGATGGTTTTCATGGAGGCATCCGGGGAAGCGG*GCTGGATACGCAAGGTGCGCACGTCGTGCAACGCTGC*************GGATCGTCTAGGGCCCAGAT*CCTTCGTCCCTGTCCATGTGGTGTC*ATCGCTGCTGTAGAAT***…
1	353533	354048	5.48091	9	4 5 6 7 8 9 10 11 12 13 14 15 16 17 18 19 20 21 22 23 24 25 26 27 28 29 30 31 32 33 34 35 36 37 38 39 40 41 42 43 44 45 46 47 48 49 50 51 52 53 54 55 56 57 58 59 60 61 62 63 64 65 66 67 68 69 70 71 72 73 74 75 76 77 78 79 80 81 82 83 84 85 86 87 88 89 90 91 92 93 94 95 96 97 98 991001011021031041051061071081091101111121131141151161171181191201211221231241251261271281291301311321331341351361371381…	GCGTC**GAACGC*******AGGCGAGGCACGCTCTCGAAATCGATCCTAGGTCTGGACAAAGCGGACATCGCCGAGGGTACCGC***GCTGGCGCTGCAC**CAGCAA****TGGACGCAGTGCCGCT*GCGGCGTGCATCAAACGGCCCTAGAGATGCGGGCGACTGGCAATGCGGGCTCCAAGTCCTTTTTTCCGGGACGAGATCGATACTTCTGGCGATCCGGCTGTGGATCTGGCACTTGTACTTGTTGGTAGGGATGAAAGCGCAGTAGATGTTACGAAGCCGTCGCGTTCAACAACATCTAGAATAGGATGCATGCAGTG*****TCAATAGAGAAACGCCGTACTTGCTGGAA*******ACTTGACGATTTCG****AGTCGAGTGCAT*…
1	354447	354950	6.11029	8	101102103104105106107108109110111112113114115116117118119120121122123124125126127 0 0128129130131132133134135136137138139140141142143144145146147148149150151152153154155156157158159160161162163164 0 0165166167168169170171172173174175176177178179180181 0 0 0 0 0 0 0182183184185186187188189190191192193194195196197198199200201202203204205 0 0 0 0 0 0 0 0 020620720820921021121221321421521621721821922…	TTC****GGCTCGAGCGCACCGGGCGATCTCAGCTCTTTCTTCGTCGG****CGAGATAGCAAAGGGCTGCTCGCTTAGGTTCGCTCTGCTCAGGTTACTCAGGGTACCCCTGCGAGAAGGTATATGCAC***************CGCGTCGCCAGGCGCATCTGAGCGCGAAGCTAACGACAGCGTACTGCCCGAGCGAATTCCAAAACCCGAATCCTTTCCGTTCGTATGGACCACGGGTGTCGTGTCGATGCGGAATCCAGGTAACGACCGCTTCTCC**CAGAGCGGCACGCTCGCGTGTGA**GCAAGCACTCGCAGAGGAAGCGGGCTTGGGACGCTCCGCGGGCGACG****CAGCGTCGCTCGGACTCGCCTGCGATGCAGCGCTCTGACC…
1	355561	356155	5.93974	17	26 27 28 29 30 31 32 33 34 35 0 0 0 0 0 0 36 0 0 37 38 39 0 0 0 0 0 40 41 42 43 44 45 46 47 48 49 50 51 52 53 54 55 56 57 58 59 60 61 62 63 64 65 66 67 68 69 70 71 72 73 74 75 76 77 78 79 80 81 82 83 84 85 86 87 88 89 90 91 92 93 94 95 96 97 98 99100101102103104105106107108109110111112113114115116117118119120121122123124125126127128129130131132133134135136137138 0139140141142143144 0 0 0 01451461…	TCGAGGCCGCACTGAATGCCGTCCACAGACTCCGAGCACTACCCCAGGTGGTGGACACGGATTTGGGGAGCTCCTCAGCGGCAGCACCCGCG**ACGATA***TTTGC**CGGCGTTATTGGGCTGAGACTCTCCTCCATACTGTGCCAGGTCATGACGCGCTCTTGCTTCA*********CGGATAGCGGTAATGCGTCCATGGGAAGCACCTTGGCGGCTTCGAGTGCGTGCCTGCTCACTGGCGAGTGCTCCGCACTCCACCAATTCCAATACGATATTGCGGTTGCATCCAGCGGCCTCGAATTCGGTGTTTCCACGCTTCGCGCTGGCGACAGCTGTGATCGATCGCTGGGCTCAGACCGCTTTCCCGTCGCTTCCGGTGCCGACGGAGGCAGC…
1	356404	356976	5.72622	19	17 18 0 0 19 20 21 22 23 24 25 26 27 28 29 30 31 32 33 34 35 36 37 0 0 0 38 39 40 41 42 43 44 45 46 47 48 49 50 51 52 53 54 55 56 57 58 59 60 61 62 63 64 65 66 67 68 69 70 71 72 73 74 75 76 77 78 79 80 81 82 83 84 85 86 87 88 89 90 91 92 93 94 95 96 97 98 99100101102103104105106107108109110111112113114115116117118119120121122123124125126127128129130131132133134135136137138139140141142143144145146…	CATGAGAAGGATTG**TGAAACAAACGAAAGAGCGCATAAG*CCCGATTGAGGAGCAAGTGGCA***CAAGCG***ATGTACGATCTCGAGTCGGGGTCGGCGGAGTGGCGCGCG***GACCTGCGCGAGCTCGTGTTTCATAGCGCCGTGGAAATCGATGTAGGTGGTGGTGGACGTCGCGCCATTTTGCTTGTTGTTCCGTACCGTCTCCTGTCCAAGTACCACCGAGTGCACACGAGACTTGTACGAGAACTAGAGAAAAAGTTCAGTGGGAAGCAGGTCGTGATC*ATCGGGAAACGACGCATTCTGCCTAGGGAGCGGAACGGGCGCCGGCTC***TTGAAACAGAAACGTCCACACTCACGCACGCTCACAGCTGTCCATGAGGCATACCTCG…
1	357763	358284	6.87194	2	13 14 0 15 16 17 18 19 20 21 22 23 24 25 0 0 0 0 0 26 27 28 29 30 31 32 33 34 35 0 0 0 36 37 38 39 40 41 42 43 44 45 46 47 48 49 50 51 52 53 54 55 56 57 58 59 60 61 0 62 63 64 65 66 67 68 69 70 71 72 73 74 75 76 77 78 79 80 81 82 83 84 85 86 87 88 89 90 91 92 0 0 0 0 0 0 93 94 95 96 97 98 9910010110210310410510610710810911011111211311411511611711811912012112212312412512612712812913013113213313413…	CTCGAGAATCAGCGTGCGCTTGCATCGCTATCGCGGGTACTTCGGACCGGGTGTGTCGTCAGGGCGCG***CACTTGGCATGCCCCGGTTGCCGGGCGAGGTAGAGAAGCC*CCAGCAGCCGCAACAGCGTGCCCCTCAGCAGACGCG*CTTTGAACCCATGCCCATGCAGGGGTGTGCGGTGCGCTCGGCCTGTCTCTGTTG*****CGCGACTGTGGCGAC***ATGGCATGCGTTGCAGTGACCGCTCATGTGAGGCTCGGCACCTGCAGACCCGCTCGATTCTTCAAGCCTCATTCGCATCTGGGAAATGCAGAGCAG****AAACTAGCCCAACGTTCCCATGCATGTAGAGCACGTGAGATCGCTTCGCTGGGCATCAGCGGCACAGGTGCAT…
1	358366	358943	6.42883	10	39 40 41 0 0 0 0 0 42 43 44 45 46 47 48 49 50 51 52 53 54 55 56 57 58 59 60 61 62 63 64 65 66 67 68 0 0 0 69 70 71 72 73 74 75 76 77 78 0 0 0 0 0 79 80 81 82 83 84 85 86 87 88 89 90 91 92 93 94 95 0 96 97 98 99100101102103104105106107108109110111112113114115116117118119120121122123124125126127128129130131132 0 0133134 0135136137138139140141142143144145146 0 014714814915015115215315415515615715815…	TCGTTTTGAGGAACT*GCGCGTGTTTTACGCGTCGCTGCAACATTCGACTACTACTACTGCTACTGCTGCTGCTGCTGCTGCTGCTGCTGCTGCTCCTGCTGACTATGATCATACTGCGGATGGACATCAGCGGACGTCACCGGTGACACTGGCGACACCAGCGAGCCGACCAGCACTGGGTGCGTTCTCGACGAAACGGGAGTAGCGGTTTAGGACGATGAATCGGTGCAGCCGTATCCCCGTGTAAAGTTCATGGTTATTCAGGCCTGATGAGCGGATTG*GTACATTCATATCGG**GCGCTTTTTTTCGACGAGATATGCATACCGCGTGGTGCGCGTCGTTAAAAAGCAGCTTTCCTGCGAAGCTTCCTTCAGCATATTTGTGTATTGATGTGT…
1	358934	359492	7.22879	1	37 38 39 40 41 42 43 44 45 46 47 48 49 50 0 0 0 0 0 51 52 53 54 55 0 0 0 0 0 56 57 58 59 60 61 62 63 64 65 66 67 68 69 70 71 72 73 74 75 76 77 78 79 80 81 82 83 84 85 86 87 88 89 90 91 92 93 94 95 96 97 98 99100101102103104105106107108109110 0 0 0 0 0 0 0 0 0 0111112113114115116117118119120121122123124125126127128129130131132133134135136137138139140141142143144145146147148149150151152153154155156…	CGAGTTCGCAGACGCTGGAAGCACCACCATGGATGCGGGTGGCGATGCAG*CTGCACTCGCGACGACTGCCGGCTCTAACTCGTCGTCGCGGTTGTCATCGCTCAGCGGAGACGCAGAGGGA*TCGCACGAAACGTCATG**CGGTGTGGGCGGTTGCCGAAATGGGGCAGCGAC****GATTGCTCCTGATGCCGCGTCTACGCAGCGCGCTGCA*AATGCGGATGCATGGAGTGCGCAGGAGCTGGCGCTTCTCTCGCGTGCACTGAAAAAGTATCCCGCTGGTACGCGAGACCGCTGGACGCGCATCGCGGAAGCGTTG*CAGCACCGGTATACGCCGGCTGAGATACGGGCTCAAGCGCAGGCGCTCATGCGGGCGCCACAGAGCGTTGGTCAAC…
1	359605	360179	7.80098	1	28 29 30 31 32 33 34 35 36 37 38 39 40 41 42 43 44 45 46 47 48 0 0 0 0 0 0 0 0 0 0 0 0 49 50 0 51 52 0 0 0 0 53 54 55 56 57 58 59 60 61 62 63 64 65 66 67 68 69 70 0 0 71 72 73 74 75 76 77 78 79 80 81 82 83 84 85 86 87 88 89 90 91 92 93 94 95 96 97 98 9910010110210310410510610710810911011111211311411511611711811912012112212312412512612712812913013113213313413513613713813914014114214314414514614714…	TGAAGAGGATGCGCACGATGAAGCTGCGTTCTACGCAGTCTTCGGGGCAACGTTTCGCCGCAATGCACGCTGGAGTTGCCGGCAGCCGGTGCCGCTTCTCGGCGATGCCTCGACACCAGACGATGAAGTGCTAGCGTTTTACGCGTTC*******TGGCAAGCGTTTGAGTC*GTGGCGCGAGTTCCCTTCGGAAGATGCGGATCAGCTGTGGGAGGATCAGAGTATGACTCGCGAGGAACGTCGCTTTCATGAACGCCAGGA*GCGCAAAGCGCGCCTGCGACGGAAGCAGCTGGAGCGCGCACGTATTCGGCAGCTTGTCGAGCGGAGTTATCGGTTGGATCCGCGTATGCGCAGGATACGCGAAGCTGAGCGCCAGCGCAAAGCGGCTGAGCGGGC…
1	360165	360649	5.45651	16	128129130131132133134135136137138139140141142143144145146147148149150151 0152153154155156157158159160161162163164165166167168169170171172 0173174 0 0 0 0 0 0175176177178179180181182183184185186187188189190191192 0 0193194195196197198199200201202203204205206207208209210211212213214215216217218219220221222223224225226227228229230231232233234 0 0 0 0 0 0 0 0 0 0 0 02352362372382392402412422432442452…	AGCACGACATCAGCGGCTAGTGCGGTGTTCGCGTCCGCAGCGCGCTGTCGCCCGAGGCGCCTCGAGTGCGCTGGGCGTACCTTCTTCGAGTGCTTTGAGTCCAGCCTTCGCGATGCGTTGCCTGAAGCCGACTCCACCGGCACGCACGACGACCCGAGCGTGT*CGGATAACGCACCACAACCGGCAAAGCTGGACGCATTGTTGATCGCTGTTCGCCAAGGCGACTGG**TACCGGCTTTTGGGACTGGAAAACATTCGATACCTGGCCAGCACAGACGA*TATTC****GAC****AAGCGTATAAGCGGGTATCCCTTGCTGTGCACCCGGATCGAGTGGTGCGTCTGTCTCCGAACGCACGTCAGCAGGCGCATGAGGTATTCCAGGGACTCCAG…
1	360661	361208	5.86235	17	30 31 32 33 34 35 36 37 38 39 40 41 42 43 44 45 46 47 48 49 50 51 52 53 54 55 56 57 58 59 60 61 62 63 64 65 66 67 68 69 70 71 72 73 74 75 76 77 78 79 80 0 0 81 82 83 84 85 86 87 88 89 90 91 92 93 94 95 96 97 98 99100101102103104105106107108109110111112113114115116117118119120121122123124125126127128129130131132133134135136137138 0139140141142143144145146147148 014915015115215315415515615715815916…	TGCGGCCCGTACCGAGCAGCAGTACTATCCAGACCGTATGCTGTCGGAACGGGCATCCGCATCCGCATTGACCTCGAATCCGTCCAGCAGCGCAGCAGCAGGCACAAGCCGCGACGGTACCAGTTCGAG**********************TCAACTGCCTCGTATTC*GTCGTTACCGTAACGACCGTTTCGAGGCCTTCATGCCGTTCGGTGAAGCGCACGTTACAGCTGCGGTGTTTGCACCCCAGCGCAGCACCAATCGACTGGACGTCATCGAGCGAAGCCCGTCCACTTCCATCTACCCAACACGT*GCGAAAATAGCACCAGCACCAGTAACAGCAGCAGCAGCAGCAGCAGCAACGCCCTTGTCGTCGTCTGCAACTGGTACGGCGGCACT…
1	361598	362110	6.09633	8	94 95 96 97 98 99100101102103104 0 0 0 0 0 0 0 0105106107108 0 0 0 0 0 0 0 0109110111112113114115116117118119120121122123124125126127128129130131 0 0132133134135136137138139140141142143 0 0 0 0 0 0 0 0 0144145146147148149150151152153154155156157158 0 0 0 0 0 0159160 0 0161162163164165166167168169170171172173174175176177178179180181182183184185186187188189190191192193194195196197198199200201202203…	GCCTTTCATCCGCGGAACGAGAATTTCTTCCTCAGTGGCTCTTTGGACGA*GCGTATTCGTCTCTGGAACATTAGCTCGCGGCACGTTTCAGACTATGCAGAAGTGCGGGGCCTCGTAACCGCTTGTGGGTTTACACCCAACGGCGA*GCAGGCGCTCGTTGGCACGTATCGCGGTGAGTGCAA************AGTCTACAACGTTGTCCGTTTCGAGGAGGGCGAACGGGCTCTCCAGTACATCACGACCCTGGAGGTGCACAGTCGTCGCGGACGCAATAGCAAGGGCAGCAAAATCACCAGTTTCGCCATGATGCCAACACCGGA******TCG***AG****************GCCCTGGTCGAGGCACCAACAGCGGCAGCGGCAGTACC…
1	362612	363148	5.79689	6	19 20 21 22 23 24 25 26 27 28 29 30 31 32 33 0 34 35 36 37 38 39 40 41 42 43 44 45 46 47 48 49 50 51 52 53 54 55 56 57 58 59 60 61 62 63 64 65 66 67 68 69 70 71 72 73 74 75 76 77 78 79 80 81 82 83 84 85 86 87 88 89 90 91 92 93 94 95 96 97 98 9910010110210310410510610710810911011111211311411511611711811912012112212312412512612712812913013113213313413513613713813914014114214314414514614714814915015…	TCGA********CGCCACTGGGGCGAATTCG**AGCATTTTCATTATTACCGCGCGCGAAAACAGCACCGACGCA***TGCGTCGCCCTCGATATCCTCGACACAAGCCGCGGCTTTGCAGCACAGCAAGTCGGCAGCGACCCGCACCAGGCAAGACGGTGCAATGCTCAATACACAGCGAGTGCAAGCCGGTGCAGACTCGCTCACATCGCTGACATCAACCGCCGGTGCGGCCGCA****GAGACGCCGCTCGCTGGCGATGGAAAAGCGTTCGGCTCCGTAGTCGACGACACAGT***CGAGGATTTTCGGTCACCCGCGGG**CAGC********CTCGACCGGGGCCTGCTTACAAAAGCCGCCGCACCAGCTACTGCCAGTACAGCGACGCAA…
1	363583	364021	5.77559	15	51 52 53 54 55 56 57 58 59 60 61 62 63 64 65 66 67 68 69 70 71 72 73 74 75 76 77 78 79 80 81 82 83 84 85 86 87 88 89 90 91 92 93 94 95 96 97 98 99100101102103104105106107108109110111112113114115116117118119120121122123124125126127128129130131132133134135136137138 0 0139140141142143144145146147148149150151152153154155156157158159160161162163164165166167168169170171172173174175176177178179180181182…	CTGCGCTCCTACGGTAGCGCAC***TCGACCTGGCTGC***CACTCCGCAAGAGACCACAGAAGTGGATCCCGCACCCCTTGACTGCAAGTCGT**TGGTATCGGAAATCGAAAGAGGCACTG*******GCGGTGCC***GTTGTATCAACTAGTGACATCGCTGGA*CCAGCTGC*******TGCCCGACATTCACTCGGTGAGGTGGGCTCCAGCTCCG*****ATGTACCTGCTTCGGACTCC*TCGTGGTTGAGCTTCCGCGGCTTCCTCTCTTCCGTTCGAGGCTTCGTCGGGAAAAACCTTCC**CAAACGGACCAGTA*********TAGTTTCGGAGACGCGTGCAAGGCA*CCCGGAGCATCAGCGCTCGGGTTCCAGCACCGGTCAGC…
1	364413	365003	10.0993	6	21 22 0 0 23 24 25 26 27 28 29 30 31 32 0 0 0 0 0 33 34 35 36 37 38 39 40 41 42 43 44 45 46 47 48 49 50 51 52 53 54 55 56 57 58 59 60 61 62 63 64 65 66 67 68 69 70 71 72 73 74 75 76 77 78 79 80 81 82 83 84 85 86 87 88 89 90 91 0 92 93 94 95 96 97 98 99100101102103104105106107108109110111112113114115116117118119120121122123124125126127128129130131132133134135136137138139140141142143144145146147148…	GAGTACAAGCGGCGACGAGAAACGCCTGGAGTGCGTGAACCGAGACTTTAGTGCTTCTATCAATATAAAGAGCTATGCCGTGCTGGA*GAAGAGACTCCTGGAACTGACGAGAGACAACTTTGTCGGTCAGCCTCTCAAGGTAGAAACGTAGAAGAACAAGTTGAAACCGGTAACAGGGAGCCGGTCAAAAAGACTGGGAGACTTGTGCACGTCGGTGCATCGATAAGCAGGCGATCGGTGTGGCGTGCTCTATCGCGCCGACTTGTGCGCAGGGAAGCAGTTGCAGAACCTACTGGTTAGATACTGGAGTTTTTGTACGGGTTTCGACGTCGACACCAGTGAGCTGCCTTTGTAGCTCGGAGGAACGCGCTCTTTACTCCCTTAGCGGTGCCTGCTTC…
1	365289	365782	6.61543	2	21 22 23 0 0 24 25 26 27 28 29 30 31 32 33 34 35 36 37 38 39 40 41 42 43 44 45 46 47 48 49 50 51 52 53 54 55 56 57 58 59 60 61 62 63 64 65 66 67 68 0 69 70 71 72 73 74 75 76 77 78 79 80 81 82 83 84 0 0 0 0 0 0 0 0 0 0 0 0 85 86 87 88 89 90 91 92 93 94 95 96 97 98 99100101102103104 0 0105106107108109110111112113114115116117118119120121122123124125126127128129130131132133134135136137138139140141142…	CAGTTCCGTCCCCGGCTTCGCCCGCGACGAAACATGAAC*****ATATATACGAGGCGGATCCTGTGATGCAGGAGGTCCAGGAGAACGACAATGTCGTTGGCG**CGGACCCTGGGGACACGAATATCATGACCATCGCAGCACCCAAGCGTGCGGAAGATGGCACTGACGG**CAGCTTACGTCAGAAGACATGTGTCTTTTAAATTTCTCGAGAGCA*AGATACGATCG*AGAATCCGGAAAAATGAACGCGAGGAAAAAATTAAGGAATAGAATCGAG****************GAGTGAAAGAGCACCTGGAAGCTTTGAGCGAG**GTGACTAGCCGAGGAGCGGACTTTGAGGCTTTTCTGGAATTCATGAAAGTTTGTACTGCTCATTGGG…
1	365956	366527	68.2034	3	4 5 6 7 8 9 10 11 12 13 14 15 16 17 18 19 20 21 22 23 24 25 26 27 28 29 30 31 32 33 34 35 36 37 38 39 40 41 42 43 44 45 46 47 48 49 50 51 52 53 54 55 56 57 58 59 60 61 62 63 64 65 66 67 68 69 70 71 72 73 74 75 76 77 78 79 80 81 82 83 84 85 86 87 88 89 90 91 92 93 94 95 96 97 98 991001011021031041051061071081091101111121131141151161171181191201211221231241251261271281291301311321331341351361371381…	ATACCGCCTCAACGGTACTCGATA*******GAGGGGAGACTGGCGAATTC***GCACCTACGGAGCGATGAAGTACCCCA*CGTACCTGATGAGCGATATGACTATGAACCTCGAACGTTTCATGATACGCACCGCGTTTGCATTATAGGCGGCCCTGCCTCACAGGGCGAGATGGG********TCACCATCGATGGCATCACGAACGATAGGGAGAATGAACAGAGGATCGAATCCGTAGACAAGAAGACATCACACATGAGAAGGAATGAAGCTTCTGGAATCCGTGCGTCTATTCAAGAGCGTCGTGCGGTACTGGGGCTAGCGAATCCAGTAGAAAAGATATCAGAGTTGAAAAAGGATACGGAA***AGATACTATCGCCTCATTCTACGG*…
1	366608	367071	19.0557	7	109110111112113114115116117118 0119120121122123124 0 0 0 0125126127128129130131132133134135136137138139140141142143144145146147148149150151152153154155156157158 0 01591601611621631641651661671681691701711721731741751761771781791801811821831841851861871881891901911921931941951961971981992002012022032042052062072082092102112122132142152162172182192202212222232242252262272282292302312322332342352362…	TGCTTCGACCCTCAAGTTAGTGAATTCAAGTGATTTT***ACACTGTTTACAGCAGAGGCGTTCAAAGAGCATTCAATCTAAAATTATAGAA**AAAAGGCAAGTTGTGGAGAAGGAAGTAGAGGATCCTGGAGGCCTGGTGTCACCGGCTGCCGGAAGAAAACGGAGAACAGTGCCGAGCAAAGAGGAACAAGACACGTCCAAGAAGCTGAGACAGGATCCCAGACGTCTATGCC**TGCATCAAAGACGACA**GTACGACGAGATGGTAGTGAAAGCTCGTTTTCTTGGATGTATCAAGGATCCGTACAAGCAGAAGTTGCGAGA*GGCCATCGGAAACCGTGTCGAGTCGTACTCCTTGAGTATTGT*AAAGGCTTTTCCAGTACTAGTGCATTT…
1	367231	367771	10.4998	13	18 19 20 21 22 23 24 25 26 27 28 29 30 31 32 33 34 35 36 37 38 39 40 41 42 43 44 45 46 47 48 49 50 51 52 53 54 55 56 57 58 59 60 61 62 63 64 65 66 67 68 69 70 71 72 73 74 75 76 77 78 79 80 81 82 0 83 84 85 86 87 88 89 90 91 92 93 94 95 96 97 98 9910010110210310410510610710810911011111211311411511611711811912012112212312412512612712812913013113213313413513613713813914014114214314414514614714814915…	ATACTTCTTTTCGGATATACAATTCGTTTTGTGCGTTCGATCGAG**CGCCGAGTGCCTGTCGTGCTGTACCTGCAGGAGCGCCTATGCCGCTGGAGCACAAGCATCACGGAGATAGATCGTTTTTACCATGCGAGTGATGACGTTGGCTCGAGGCGTGGCTAGCGCGATACCGGGTCGCGATTCATTATTATTCTGGGGGCTTGGAATCTGTTCAGACAGATCTACTGCATGCGGCAGCGCGAAGGAATACACGAGGAGTCCGCTGAGACAAGCGCGATGCCCAGATGCAAGCTAGCCGCTCCTAGTCCCAGAATAAGCAGC*GTTTCGGACGAGTTGCGCAGGTCTCAATAAAGCATCTGCCACTGGGGCGAGCACGAAGCATTAGCCCTGCAGACT…
1	368141	368616	5.50207	8	102103104105106107 0108109110111112113114115116117118119120121122123124125126127128 0129130131132133134135136137138139140141142143144145146147148149150151152153154155156157158159160161162163164165166167168169170171172173174175176177178179180181 0182183184185186187188189190191192193194195196197198199200201202203204205206207208209210211212213214215216217218219220221222223224225226227228229230231232…	TC*AGACAACCAGAGGCATTGAACTGAAAGCG********TGTACCTGAGGTGGCG*AGCG********CGCTGGG**GCGCTAGCTCGCATACTCCCGTCAAACGAGGCC****TGGGCTTGCTGCAAAGCACCCCTGACCAGTCGTACCACACCCGGTCTCATTCCGCGACAGTTTCAGAAGAACGAAT*GCAGTAACTTCAACGCAACCGAATACAAGCATCTAGTACCGCTTGCATCAAGACGTTTTTTGCTGGGGAATGCTACCGCTGTCACCCGAACGA*CGCGGCCGGTGAGCGATTCCCCGC***ATCCTCTGCTGTTCACGG*AACGGCGTGTGAGGCA*****GATTCAGAAGGGTTCTGCGATAGCCCCGTCGTCGCAGTAGTAGCAC…
1	368657	369209	6.09273	17	34 35 0 36 37 38 39 40 41 42 43 44 45 46 47 48 49 50 51 52 53 54 55 56 57 58 59 60 61 62 63 64 65 66 67 68 69 70 0 71 72 73 74 75 76 77 78 79 80 81 82 83 84 85 86 87 88 89 90 91 92 93 94 95 96 97 98 99100101102103104105106107108109110111112113114115116117118119120121122123124125126127128129130131132133134135136137138139140141142143144145146147148149150151152153154155156157158159160161162163164165…	GCATCGTGCTGGGGCGCACGGATACCGCACTATTGAGCAGGCGATCCCGCCCTGTGCGT****TGCAGGCGGGGGACGG********GCA**********CTTGCTTGAA**CAGCTTACGT*ACACCCGCTGTGTGCAATCCGTTCCTGTAACAGGGCTGCTGCATTGGCGTCCATGTCTGATGCGCCGCGACAGAGACGCTGCCTCCTCGACCGCTTCAGGTGCAGATGCTAGATGTGAGCATTCGATTTTACGAAATTGCGTTCACATTAAACTGTGCAAATTTTCATTACGAG*CACACGGGGCCCTCACTC********GTCAGGTTGTAAGCATCGTCCAGGTGCTGTCGGGTAAGCGCAATCCATGCTTTCGTCCCTGTTGGTCCAAAAGAT…
1	369679	370264	6.51412	1	28 29 30 31 32 33 0 0 0 34 35 36 37 38 39 40 41 42 43 44 0 0 0 0 0 0 0 0 0 0 0 45 46 47 48 49 50 0 0 0 0 51 0 0 0 0 0 0 0 0 0 52 53 54 55 56 57 58 59 60 61 62 63 64 65 66 67 68 69 70 71 0 0 0 0 72 73 74 75 0 76 77 78 79 80 81 82 83 84 85 86 87 88 89 90 91 92 93 94 95 96 97 98 99100101102103104105106107108 0 010911011111211311411511611711811912012112212312412512612712812913013113213313413513613713…	TGCAGCTCAGGGCGCGTTCGTACTCTTTTCTAGTACGTGGTATGTTTGGTCGCGTCGCGGTACAACAATGAGACTTGAAGCGCTGGAGAAACGCTTACCGCTTGTTGGCATTCTCGGACGCTCGGACCTCGT***CCGTGTTCCTG*CGCCGTCGTCGCCATTCTGGGAATGTAT***GCGGAAGCGGGTTCCGCGAAACGCTA**AGCACAGTATCAGGGACCAAAACAAGCAAGCTCGTCGCAAGGAGCGTACCCTTTGACGCCCATTTCCGGAGCAACGACGCCCAAACGAATGACGTCTGCAGGGCATTGCGCGTTCCCGCAGGCACAGCGCGTCGTCGACGGCATTCGACGGCAGCAGATCGCGCACAGCTGCAGTTGTGCGG***********…
1	370772	371340	5.43933	10	38 39 0 40 41 42 43 44 45 46 47 48 49 50 51 52 53 54 55 56 57 58 59 60 61 62 63 64 65 66 67 68 69 70 71 72 73 0 0 74 75 76 77 78 0 0 0 79 80 81 82 83 84 85 86 0 0 0 0 87 88 89 90 91 92 93 94 95 96 97 98 99100101102103104105106107108109 0 0 0 0 0 0110111112113114115116117118119120121122123124125126127128129130131132133134135136137138139140141142143144145146147148149150151152153154155156157158 0 0 …	ATGCGAAGCGCTGCGGCGGACAAACCTGGTCGAGCTCCACTGGACTCACGCGTGCTTTGCGTTGCTGCCACGTGGCCAGCGCGATGAGTGCGTAAGGATCTGCTTCCGTTTCACAAGCAACTCGAATGGCATCCCGTTGACGACGAAGACCCTCCCGTGTCACTACGAGCAACGAACCGTACTCGTCTTCGACAACAACCCGATACCGCAGGTACGGATAGTAGGGTACTTCGGTCAGCGGCCGTATCGGCAGACTCGGTGCG**TATATGTGTCGCGTGCCTGCCGCCATTGTAAAGGTTGGCGGAGACTCAGATGCAGGGCCTGGAGCTTGTTGCGGCATCCACGGTACTGACGTG**********GTCGACGTCGATGAAGTCGGCCCGTTGCGTG…
1	371330	371804	6.19905	16	132133134135136 0137138139140141142143144145146147148149150151152153154155156157158159160161162163164165166167168169170171172173174175176177178179180181182183184185186187188189190191192193194 0195196197198199200201202203204205206207 0 0 0 0208209210211212213214215216217218219220221222223224225226227228229230231232233234235236237238239240241242243244245246247248249250251252253254255256257258259260…	CGTAAGACA**********GGTTCGCGATGAAAGGGAATCCTTCGAGC*********ATCTGAAAGCGCGTCTTCGAGAGTGTGTGTTCAGTTCAGAAAACAAATTCTGACCCGAGACTGTTCAGGTTCCGTTCGGAACCTGTGTATCGGTTCGGCAACCGCATGCTCTGGATAAAGCAACCTGACGACGCAAGTACTCCCGTATTCGTTCTTCGACAAGGGCTGCATGTTGCAGCTC***AGCCCTGATCGCTGCCTCGGCCATGGAACGTCGCAACATGTCAGCGTCGTCAAGAACCCAGGTTCGGCACACCGGGCACTGTGCACGCTTGTGGCATGCCCAACCGCGAATGCAATCGTCATGGAAAACATGACCACATCGGGGCAGTTTTCGAACAG…
1	371845	372397	5.5749	19	17 18 19 20 21 22 23 24 25 26 27 28 29 30 31 32 33 0 34 35 0 36 37 38 39 40 41 42 43 0 0 0 0 44 45 46 47 48 49 50 51 52 53 54 55 56 57 58 59 60 61 62 63 64 65 66 0 0 67 68 69 70 71 72 73 74 75 76 77 78 79 80 81 82 83 84 85 86 87 88 89 90 91 92 93 94 95 96 97 98 99100101102103104105106107108109110111112113114115116117118119120121122123124125126127128129130131132133134135136137138139140141142143144…	CAAAACGTTTCTTTCGACATTCTGTGGGACTGGTTCCAAA***********CCCAGTGCATCTCATTCCCCTGTATTTCTGAGCCAATGCCGATGCTACCG*************CTCTCGATTGTGCTTCTCAAGCTGAGTGAGACGGATGTGCCAACGGTGGCTGCGGAATCGACTCGTGACGCGCCCACAGACACCAGCTTCACC*GCAAG************TGGCGTTGCGGGTATTGCCTCACGCTG*GGCGAG******CTGGGCCAGTGCGCTTCGACGCTGGGCCGATGTCCGAACGAACTCGCGCCACGCGGAGACATGTTATCAAATCGCAACGATCACAGAGCAGTGCGTAACGACCCTGCAAGCTACCATGACAGACGCAAACCAGC…
1	372380	372902	5.19704	9	4 5 6 7 8 9 10 11 0 12 13 14 15 16 17 18 19 20 21 22 23 24 0 0 0 0 0 0 0 0 0 0 0 0 0 0 25 26 27 28 29 30 31 32 33 34 35 36 37 38 39 40 41 42 43 44 45 46 47 48 49 50 51 52 53 54 55 56 57 58 59 60 61 62 63 64 65 66 67 68 69 70 71 72 73 74 75 76 77 78 79 80 81 82 83 84 85 86 87 88 89 90 91 92 93 94 95 96 97 98 99100101102103104105106107 010810911011111211311411511611711811912012112212312412512612712…	GCGTCTGGCATCATCCCTAGCAGGAGACCTGCGGATTGGTGTCTGGTGGCCCCCGCACGACATTGTG*TGCAAAGA******CCTCGTCCAAGGACTCT*GTCAGGACCTCTGTATCCGATGCAACGAG******CAA************GATGATTCCGAGTCGTATGCGCAGCATCAGCGGCAACA******GCTGCAGCTTGTTT****TGCCAGGGAACATGTGTCCCGATAACCTGGCTGGTCTGCTGGCCGTGGTGCGCGGTGACGCACCATCAGTGTGCGCGTCTCCGCTCAAACAAGTGATTCGATCGAAAGCGACC*GAGATGTCCACGGATTTTGCGCGCCAACGACGATTCCCGCTGGTGGTGCTCATGATGCTATCGCCACTGGCGA…
1	372960	373526	6.56588	1	23 24 25 26 27 28 29 30 31 32 33 34 35 36 37 38 39 40 41 42 43 44 45 46 47 48 49 50 51 52 53 54 55 56 57 58 59 60 61 62 63 64 65 66 67 68 69 70 71 72 73 74 75 76 77 78 79 80 81 82 83 84 85 86 87 88 89 90 91 92 93 94 95 96 97 98 99100101102103104105106107108109110111112113114115116117118119120121122123124125126127128129130131132133 0 0 0 0 0 0 0 0 0 0 0 0 0 0 01341351361371381391401411421431441451…	GGCAATGCCGCCGCCCATACCGCCCACGGGCGCTGCTCTG********GTGCGAATGGAAGCAGCACACGATG*****AGCAAGTCGAAGCAGCCCTGGAACAATTGGATGCGCAGTGGCTCCTGGCGCGCCACGAGCCCGCCTATGCCATCGAGTACTTGGTGCTCGCTGGTCTCATGCTAGAACGATATCTTGC*GCAAAATCTGCGTGAGCGTGGTGGCGCACTACCATCATCTTTCTGGGAGCAATTGACCGAGCTCGAATCACGTCTAGAGCAAACACATCATGTTTTGGGTCAGCTCAAACAGACTGCTGCGCAACTGAGCGCAGCTAGTCGACCGGCTTCAGAGGTTGGCCCACGAATCAACCGCCTACTCCGCC***AAATCGCTGCGTAT…
1	374099	374622	6.541	1	42 43 44 45 46 47 48 49 50 51 52 0 53 54 55 56 57 58 59 60 61 62 63 64 65 66 67 68 69 70 71 72 73 74 75 76 77 78 79 80 81 82 83 84 85 86 87 0 0 0 0 0 88 89 90 91 92 93 94 95 96 97 98 99100101102103104105106107108109110111112113114115116117118 0119120121122123124125126127128129130131132133134135136137138139140141142143144145146147148149150151152153 0154155156157158159160161162163164165166167168169…	TCGAACGCAAGGCGCTGGGCCTCAAACCCAGTGAAATTATCCAAGGCAAGGTGCCGCCCGCATCCCGGGAGCAGTGTTTGCGGGAGCGTATAGCTGCTGAGCTCGCCAGACAGCGTTCCGAACGACAAGTGGCTTCCAAAGACCCGCACGTGGCCGTGCCTGCAACGGCGAACTCGGCGCCGTTTTCTCAGGATAGAAGCGATTCGCATCAGATGAGCGTGGAGTTGAGAAGCGGCGTGCCTGGCGCTGCTGGTGGCGAAAAGTGGTCGGACGCATGCCCTCGTAACGAGATGGCGAGCAGC**AGCAGCGG******CAGCGGCAGTGGCAACGGCATCTCGGTGGACTTGCC**********AACTGCATGTGTCCGCAACGCGCAATCGCTT**CT…
1	374936	375484	6.58333	5	26 27 28 29 30 31 32 33 34 35 36 0 0 0 37 38 39 40 41 42 43 44 45 46 47 48 49 50 51 52 53 54 55 56 57 58 59 60 61 62 63 64 65 66 67 68 69 70 71 72 73 74 75 76 77 78 79 80 81 82 83 84 85 86 87 88 89 90 91 0 0 0 92 93 94 95 96 97 98 99 0 0 0 0 0 01001011021031041051061071081091101111121131141151161171181191201211221231241251261271281291301311321331341351361371381391401411421431441451461471481491501…	GCCGGTGCAGAAGCCGTGCGTCCGGAACAAGTGCGCCCACCGCACGTGTTGCGTCAGACAATGGAATACCTGTTGCAGCATATTGTGGATCGT*GAAGATGTTCCATTTCACGAAGTCTACGCGTTCTTACGGGATCGAACACGCAGTATTCGACAGGATTTCACGTACCAGGGTATCTATGACACCAACTGTGC*CTGGGTGCATGAGCAG*TGCGTACGCTTTCACATCCTCGC***CGAGTATCGATTGGCCGTCACTGGACCAGAGGTCTTCTCCTCAAAACAGAATATGGAGCAGCTTGACAAATGTTTATTAGCGCTTTGTCACCTCTATCGAGAAGCCGCTCGACAGGGTCGTTCTGTAAGTGCCCATCGAAGCGAGTTTGAGGCGTACTAT…
1	375994	376570	6.07291	1	22 23 24 25 26 27 28 29 30 31 32 33 34 35 36 37 38 39 40 41 42 43 44 0 0 0 0 0 0 0 0 0 0 0 0 45 0 0 46 47 48 49 50 0 0 51 52 53 0 0 54 55 0 0 0 56 57 58 59 60 61 62 63 64 65 66 67 68 69 70 71 72 73 74 75 76 77 78 79 80 81 82 83 84 85 86 87 88 89 90 91 92 93 94 95 96 97 98 991001011021031041051061071081091101111121131141151161171181191201211221231241251261271281291301311321331341351361371381391401…	TGCGCTTGAAGCGCGGCTGTTCGTACCGGGAGAGGACTTGCCGGCAGCAAGCCTATG***GACACCGCTGAGTTCCACGAAAGAAGC************AAAGTACTCGAA*********GCGCTACCCGATGAAGGTCAGATCTACCTCTCGCCAACCGGACAGGTGCGGTACCGTGGCCGGACACTGCTGCTGCTCCAGTGCCCTGAAGCGTACTGCGATGAAGAGCGCCTTCGCACATACTTCGAACAGGTGGTACCCAAACAAGTGACCCGCGTGCAGGTGCGTCCGCAGAAACGGAGCGCGCTCATAGAGTTTCAGACGCAAAGAGCTGCAGC**TGCAGCGCTTCGTAAGGCTCCCAACACGACCACCTCTGCGCTGGGAAACCGACCGAACT…
1	376996	377539	7.02837	2	15 16 17 18 19 20 21 22 23 24 25 0 0 0 0 0 0 0 0 0 0 26 27 28 29 30 31 32 33 34 35 36 37 38 39 40 41 42 43 44 45 46 47 48 49 50 51 52 53 54 55 0 56 57 58 59 60 61 62 63 64 65 66 67 68 69 70 71 72 73 74 75 76 77 78 79 80 81 82 83 84 85 86 87 88 89 90 91 92 93 94 95 96 97 98 99100101 0 0 0 0 0 0 01021031041051061071081091101111121131141151161171181191201211221231241251261271281291301311321331341351…	GCCACGCAGCGAATTCGGTTCATAAACCGGTGAAGCTTGTCAGCAACATCACAAAACAACGTTCTTGACGAGGTACAC**GCCGAGGCTCGACGCGCTTCCACTCAGTGCGTTCGCAACAAGTAGCCAAGGAGCTCGC*TCACGAGCAGCCGCTAGAATACGCTGCGCGATATGTTGCAACTTGGCAGGAAGTGAGGTGTCCCTATCGGAGACTAGCGAGTCTACGAGTCAATGTTCTCGTTTCCCCTGGTTCGAGACGCAACAAACGAACGAGCGCCTCGTTAGAGCGTGCACCAGCGTCTGCTCCATA*GCAACACGTCGCGAGTGATAGTATCATACAAGGCGGTTCCTTCGTGTAGATTCTGTTTCGCTCGACTGATTTCGATCATAACGAATGC…
1	377702	378281	7.25033	1	21 22 23 24 25 26 27 28 29 30 31 32 33 34 35 36 37 38 39 40 41 42 0 0 0 0 0 43 44 45 46 47 48 49 50 51 52 53 0 0 0 0 0 0 0 0 0 0 0 0 0 54 55 56 57 58 0 0 0 0 59 60 61 62 63 64 65 66 67 68 69 70 71 72 73 74 75 76 77 78 79 80 81 82 83 84 85 86 87 0 88 89 90 91 92 93 94 95 96 97 98 99100101102103104105106107108109110111112113114115116117118119120121122123124125126127128129130131132133134135136137138…	ATCGAACTGCTCTAGAGGCGTTGGTCTCGATACGCAGCACCGGTATCATCCGCTGCACTTGCTGCAGA*TCGATGCAC***CGCTGAGCTGCTCGATG*********GATCGAGGCCGCCACGCAG***TTCGTAGAGCAAGGTGCCCGAGTGTGCATCGGTATCAGTTTTTGCCTTCTCCTCTGACCGCTTACCGTTCGAAACGATGAGCGCCTTCTTGGGTCACGTAGGAGAAACGAACTGGTCACCACAGAAGGCTCCATTCCAGCATCCGATGATGCCCAATACCAAAGTCGACTAGCTCAAGAGCGATCTGGCGAACTCACGCCCTCCAGGCAACGCCCGACACCCACAGCCTACACGTATCCGAATGCGGCTGCAGTGGGCG***CTCTGCGG…
1	378570	379159	7.21127	1	27 28 29 30 31 32 33 34 35 36 37 38 39 40 41 42 0 43 44 0 45 46 47 48 49 50 51 0 0 52 53 54 55 56 57 0 0 58 59 60 61 62 63 64 65 66 67 68 69 70 71 72 73 74 75 76 77 78 79 80 81 82 83 84 85 86 87 88 89 90 91 92 93 94 95 96 97 98 99100101102103104105106107 0 0 0108 0 0 01091101111121131141151161171181191201211221231241251261271281291301311321331341351361371381391401411421431441451461471481491501511…	GTGCGTCGAATGCTTTGCGCAAGACGACAGCGCTGGTCAGTGCACCAAAGTTGTACGTCACGTGCGCGATGTGGGCCGTGGAGTCCTGACCAGGGCCATGCTACCTCTCCGGATCGCTGCTCTTGACGAAAAC******AG***CTCGAATGTTCGGGAA*GCACACACGGCTCGAGTATTCAAAACACCGCTTTCTGGATCGGATATTCGAGCGTTGCAATGGCGGATCAAGGCTAATGCGAACTCGCTGCGTCAAGAGTTTGGGAGGAAGACGCGCTTGCGAATGCGGCGGATAGAAAGCAGCCTTGTCATCCACGAAGAAATTGAGGGAAATCAGATCCGTCGTTCGAATGATCACGACGAAAGTTCAATGCACCATCTGTATCGATACCCCGCGG…
1	379114	379622	6.76716	2	13 14 15 16 17 18 19 20 21 22 23 24 25 26 27 28 29 30 31 0 32 33 0 34 35 36 37 38 39 40 41 42 43 44 45 46 47 48 49 50 51 52 53 54 55 56 57 58 59 60 61 62 63 64 65 66 67 68 69 70 71 72 73 74 75 76 77 78 79 80 81 82 83 84 85 86 87 88 89 90 91 0 92 93 94 95 96 97 98 991001011021031041051061071081091101111121131141151161171181191201211221231241251261271281291301311321331341351361371381391401411421431…	CTGCA*CTCAGCGGTGATTGCGACTGGCTCCGTGAAGTCGCTCGTAG****CCATTTTCG****CATCGGCGGGCAGTTCCGTCGTTGCA*TCAAGCG**CAGAGCCGAAATGAGCGTCAAAATGAACCGCAACTGTAGTGAAG****CAGAAGCTCGAGACGCCGTAGAACGTGCATTTGAACCATGTTATCGCGACACTGCTCCGTTCGAGACCATTCC**CTAGAGCAGAGGCGAACGTCGGAGCTGCAAACGTTGAGTTTGCATTTGGCGAGATCCGTCACAACGTTGGTATCAGTGCGCTCCTGGCATCGCAAAAGTTTGGTACGCTTCCATCATAGCATTCCTGGGAGCCAATC*****ACGCAGCGACCATGCGCTGCACGATCTTCGCTGG…
1	379635	380217	6.78282	12	10 11 12 13 14 15 16 17 18 19 20 21 22 23 24 25 26 27 28 29 30 31 32 33 34 35 36 37 38 39 40 41 42 43 44 45 46 47 48 49 50 0 51 52 53 54 55 56 57 58 59 60 61 62 63 64 65 66 67 68 69 70 71 72 73 74 75 76 77 78 79 80 81 82 83 84 85 86 87 88 89 90 91 92 93 94 95 96 97 98 99100101102103104105106107108109110 0111112113114115116117118119120121122123124125126127128129130131132133134135136137138139140141…	TATTCAAGGTGCTTGGAAGACTGTGCAGTGCCGCTTAGAACGTTCAAA*****CAAGGACGTTGTCGCTGCTTACTTTTTTGCGACCAGGCAGCGA**ATCGCAGTGCCATAGACCCAAACAGGAAGCGCACTGGCAGAGCAATCTGTCACAAG**********CTTTTTGTCTCCCTGATCATGGTTGTTGAAGCGCAAATCGAGGACCAAGGAGTTGGAAATACGGCCGATCTCGAGCGATGCGAAAAGTTCGTGCAACGAGCAGTTCATTCGAACCCGACTGTGCAGTTCATGGTGAGAGCGCTCCGCGAGGCCGGGTGCCCAGTGTTCGTTGAACAGACGGGAACGCCGCCTTCGCCCGGGGTGCAGTCC*TTGGAGCCCGGTGCCGCGGAGAAG…
1	380440	380968	5.13566	8	86 87 88 89 90 91 92 93 94 95 96 97 98 99100101102 0 0 0 0103 0 0 0 0 0104105106 0 0107108109 0 0 0 0110111112113114115116117118119120121122123124125126127128129130131132133 0 0 0 0134135 0 0136137138139140141142143144145146147148149150151152153154155156157158159160161162163164165166167168169170171 0172173174175 0 01761771781791801811821831841851861871881891901911921931941951961971981992002012022…	TCGTCTGTCGTAAGCTTGTCTCGAGCGCAGTCAACTGCTGCTCCACGCTAGCTTTGAAACGATAAAACGGATCATTGTTTGTGGACAGCATCAGCAGAGTCCGCAGCCTCGTCTAGACTCAC*ACCATATCTCGCACGCGGCGATTGCTTTCAACTCTCGAACCGAGTGTCTCCTGAAAGCAA**CTTGTCTACAGTGCTGTAGTACGTCCGCAAATCGCTTCAACGAG*****CCTCGACGATGGACAGCGAGTCTTTCCAAACGACAGGGCATTTTAATACATTTATGTCCTATTTGTTGTAGTTTCTTGCAACCTGTCTCCGCACCGCATCGCTCCATTGACCTGGGCGCACGAAGCGACTTGTACGGGCAGCGCTT*******GTCGTCTAGTCT…
1	381113	381632	6.15665	8	94 95 96 97 98 99100101102103 0104105106 0 0 0 0 0 0 0 0 0 0 0107108109110111112113114115116117118119120121122123124125 0 0126127128 0 0 0129130131 0132133134135136137138139140141142143144 014514614714814915015115215315415515615715815916016116216316416516616716816917017117217317417517617717817918018118218318418518618718818919019119219319419519619719819920020120220320420520620720820921021121221321…	GCAAACAGTCCCAGCAAGGAACATAAACGTTCCCGTCCCGTCTCCTGAATAAGCGACTCCAAGCGGGACTGTACTTGCCTGAAGCG*******AGACTGGACTGCGCTCATGCTCGAATCGACTGCATCGATGCGTTCAACGTGCCGCAAAGCCTCACTTCGGATCGCCAGACCCATATCGCCGAGCCTCTTCACGACAGACAACATATCTTCCAAGTCCTGATCCTGTTGTTCGATCAAAACTCGCTGCTCTTTTTGCTCTTGATCCAAAAATACCTCATTTTCGCGCTCAATTCGGTGCGCTGCCTTTTGTGCTGCGTAGTC***CAGGGGTCGTCCGGTCGACGCGGTGCT**************CGCAAACGGCTCCGTGTCTCGCTGACGCGAG…
1	382081	382628	6.21628	4	8 9 10 11 0 0 0 12 13 14 15 16 17 18 19 20 21 22 23 24 25 26 27 28 29 30 31 32 33 34 35 36 37 38 39 40 41 42 43 44 45 46 47 48 49 50 51 52 53 54 55 56 57 58 59 60 61 62 63 64 65 66 67 68 69 70 71 72 73 74 75 76 77 78 79 80 81 82 83 84 85 86 87 88 89 90 91 92 93 0 0 0 0 0 0 0 0 94 95 96 97 98 9910010110210310410510610710810911011111211311411511611711811912012112212312412512612712812913013113213313…	GCGCTCTACAATCTGTATGTGCAC*TCGGACACCAGGGCTCTCAAAAAAGTAACACATGGCACCTGCATCGAGCGCTGGTAACTTTACATGATCCTAGCGCGCGCGTGCTGCA****ACCCGCTGC******AGCGATGCCTTCAGTGGGCATGCGCAACCGCTGCACCTGACCAACGCATTACACTGTGAAGTTGTCTCTATGGCGCTAGCTTGGTGTCGCTAATATTACAAATACTAGTTGTTGCAACCCGCTGCAGCGATGCCTTCAGTGGGCGTGCGAAACCGCTGCACCTGACCAACGCATTACACTGCGAAGTTGTCTCTATGGCGCTAGCTTGGTGTCGCAAATATTACGAATACTAGTGGTGGCGTCGGAGACGACGGCTGGCGCAGTAAG…
1	382848	383303	6.4639	15	64 65 0 66 67 68 69 70 71 72 73 74 75 76 77 78 79 80 81 82 83 84 85 86 87 88 89 90 91 92 93 94 95 96 97 98 99100101102103104105106107108109110111112113114115116117118119120121122123124125126127128129130131132133134135136137138139140141 0 01421431441451461471481491501511521531541551561571581591601611621631641651661671681691701711721731741751761771781791801811821831841851861871881891901911921931941…	GAGAATACCTGATTCGAACATGCTACGTTTGAGACTGAGAGCAGCGTGGA*******GGCTT***GTACGCGTGAATCACACGAAGCTATTGGTTACTTTACGAACTGTGTCTCACGGACGTCGCCGATCATCATGATGACGGTAACATAAGGAACTGTAGTGGCAAGGCG****TCGAGAAGCTCTGTCCAAAAAATCTGTAAAACCATTGGACTCGA**TGAAC*CGTTCTTGCTCCAACATGAATGTCGAGTTTATCGATGTGAACGACACAT*****TGGGTAGGAAATTACAAGGCATGATCGGAACGAG************CGTTTCGGTACGCCATGCTCATCT*GACACGGGCGCAGCCTGTGCCATGAAT*CACTCCATATATGCAGAGG…
1	383626	384089	13.3459	13	76 77 78 79 80 81 82 83 84 85 86 87 88 89 90 91 92 93 94 95 96 97 98 99100101 0 0102103104105106107108109110111112113114115116117118119120121122123124125126127128129130131132133134135136137138139140141142143144 0 0 0145146147148149150151152153154155156157158159160161162163164165166167168169170171172173174175176177178179180181182183184185186187188189190191192193194195196197198199200201202203204205…	TGGACGTTGCGATCTACGCGTCGCTTTCCATTTTTTCATTTCGATATCGACCGTTCAGGTGTATTCCTTGCACGAGTAACACTAGACTGTGATGCGGTGTTTCCGCTACGTCTGCAGCACCTCCTGGTTCTTTGAGGAGTGCCCCAAATGGCGTGTGAACGCTCGCTTCCTCGTTCGAT*ACATGCCACCGACGGGTACAGGAGGCGCTCCCGGATACGTGTTCCTTCGTTATCGCGCCCGCTGCCGTCCCTAGCGAAAACGGAATTTTCTTGGACGATTCCCTCGGTGCGTACGCTGTCGGTTGCATGTGCAATCACGCCCTGTGCCAT*******TCAGTAGAGG*TTTATGGAACGC**GATGCTGTCCATGATAAACACGCGGACTGGAAGAGAT…
1	384487	385029	5.59579	2	14 15 16 17 18 19 20 0 0 21 22 23 24 25 26 27 28 29 30 31 32 33 0 0 0 0 0 34 35 36 37 38 39 40 41 42 43 44 45 46 47 48 49 50 51 52 53 54 55 56 57 58 59 60 61 62 63 64 65 66 67 68 69 70 71 72 73 74 75 76 77 78 79 80 81 82 83 84 85 0 86 87 88 89 90 91 92 93 94 95 96 97 98 99100101102103104105106107108109110111112113114115116117118119120121122123124125126127128129130131132133134135136137138139140141…	TGGGGCCTTCAGTTGGTGCTCGGCTATCTCCAGGAAAGCCGGTACATCAAGATAGCATAAGAGGTGCGAGGCTACCAGCGAGAGAAGCGCCCAGAGAAGGCTCCGTCGTAGCCGCTGCCGTTTCAAGTCTGGAGAAGCACCCTCGAGCAGGATAGGTGTTTCCTGCAGCCAGCGATCAAGTGCCAACATGCACGTAACAACACAAACACAGCGTCAGTCAGTTCTAGAATCGTGACCAGACCAGCCACGAACACAGCACGAGAAGCACGCAGTCACACCGGATGCAGCCTGCGCTACCCCGTCAAGTCGTCTAGTCACAGTACCGTGCGATAATACGAGCTCAGAGTCAGAACGTTGCAGAACTCTTGTTGTCGCTTAGAGACACGAC***GCAACATT…
1	385208	385759	5.02254	10	34 35 36 37 38 39 0 0 0 0 40 41 42 43 44 45 46 47 48 49 50 51 52 53 54 55 56 57 58 59 60 61 62 63 64 65 66 67 68 69 0 0 70 71 72 73 74 75 76 77 78 79 80 81 82 83 84 85 86 87 88 89 90 91 92 93 0 94 95 96 97 98 99100101102103104105106107108109110111112 0 0 0 0 0 0 0 0113114115116117118119120121122123124125126127128129130131132133134 013513613713813914014114214314414514614714814915015115215315415515…	ACGCATGCACCGA***CGCCATCTTGACGCACGCTGTCGTACTGCGTATGATATCGACACTGTGCTCGAGATGTTCTCGTTGCTGCTCCATTCCACGTCGCCGGAATTCTTCTGCATAGAGTTTGTACATGAATGGCTCTTCAATCAACCGCGCAGCGACCCAGTATACCAACGACAGCACCACAGCGAGCACAAGCCCCG*****TCGATGAACGACACCAGAGCGCATAGCCGAAATGCATGAGTGCACTACCCAAGTACATGGGATCTGAGAAAACGTTAAACGGAAAGCTGGAAACCATCTCCGAGCAGAAAAGCCCGAAATACTCGGGCATGTACGTGTAGAGACGCAGCCGCCAGA**ACCCACTCAAACTGAGCACAGCACCAGTAGTGTAC…
1	385717	386288	5.72395	17	34 35 36 37 38 39 40 41 42 43 44 45 46 47 48 49 50 51 52 53 54 55 56 57 58 59 60 61 62 63 64 65 66 67 68 69 70 71 72 73 74 75 76 77 78 79 80 81 82 83 84 85 86 87 88 89 90 91 92 93 94 95 96 97 98 99100 0 0 0 0 0 0101102103104105106107108109110111 0 0 0 0 0 0 011211311411511611711811912012112212312412512612712812913013113213313413513613713813914014114214314414514614714814915015115215315415515615715…	GCTCGTTCC***********TGGCCTCTCAGCAGAATAACGGAGCGGCAGTCCAGGTATTTCGCACGCAACAGACGCAAACGAGAATTTTCTTCCAACGCAGTGATACACCGCTCAAGGAGGAT*TCCATCGATGACGCGAACGCAGACGATAACGAGGCGAAGGACTCGGTATGTTTCGAGCTTAGGCACCCAGTTCATGTCAAGGTCTAGCCGTTGTGCAGATGCT*CGGGGTATGCAGTCGATCAATCAGAACGGAGTCTTTCAGATACCTGAACGTTAGCGAAATTTTAAAATGTACACTTGATTCTTCTCAAGCGCCTCTGAATATTCTATTTTCATAACAAGCTCCGTCTTCGAACCAATTGATGGTGCGCAAACGACCACTCTTCCAGTTGC…
1	387308	387813	6.55444	20	65 66 67 68 69 70 71 72 73 74 75 76 77 78 79 80 81 82 83 84 85 86 87 88 89 90 91 92 93 94 95 96 97 98 99100101102103104105106107108109110111112113114115116117118119120121 012212312412512612712812913013113213313413513613713813914014114214314414514614714814915015115215315415515615715815916016116216316416516616716816917017117217317417517617717817918018118218318418518618718818919019119219319419519619…	GCAT*GCTTTCCAGGTACCAAGAAACTTGCCCCGTTCAGTGCAGCAGCAA*CAGCAGGAGCAAAAGCATCTGTTGCGCTTGAGGCTTTCACGTTCACGCCATGAAGCAGCAGCCGGCGCCAGTCCGGAGCCTTACAAGGTACAGATGC**********************AAACGCACCCTGCATCGGCGA*CTCGATGAAAGTTCCTCTTACAGCGCGCCTTTGG********TGGATA***CTGCCCCCGCTATGCGGTCATTCGAGGTCGTGCGCAGCGCAGCTACCGAAGAAAAACCAATACCCCGAACAAGGCAGGTTCAGGAACCTGTCGATGTACGCAAGTACGGCTCAACAGCGT*GTTCCGAGAGCATCCACAGCTGCTGTGTATTCGCT…
1	387953	388544	6.28255	3	4 5 6 7 8 9 10 11 12 13 14 15 16 17 18 19 20 21 22 23 24 25 26 27 28 29 30 31 32 33 34 35 36 37 38 39 40 41 42 43 44 45 46 47 48 49 50 51 52 53 0 54 55 56 57 58 59 60 61 62 63 64 65 66 67 68 69 0 70 71 72 73 74 0 75 76 77 78 79 80 81 82 83 84 85 86 87 88 89 90 91 92 93 94 95 96 97 98 99100101102103104105106107108109110111112113114115116117 0118119120121122123124125126 0 0 0 0 0 0127128 0 0 0 0129…	ATTCCGCTTTCGGGCTCTGGTCGACAAG***********ATAAGAGCATTATACTCCACTGTCTTGGTCCATGGAAAAGTTGCCTGCAATGGCGAAAACACAAATCCAATGAATAGCAGAGCGTTTCGCTGGCATCCTTGAAACTTCTCGGTGGGCATCTTTGTCCTG*****CGGCATTGCTCGGTCTGTAGCCGCGAAACGAAACACAAAGCAACATTGGACAACATCAGTGACCAGCGAGCAGCAATAGCCGCCCTGTTCGTGTTCGTC*****ACGCGCGGCAAAGCGGGTACCGA*****GCTTGTCCATTCGAAGCCGGACACGGCTATTGCCGGTACAC***CTGGTG***********CGAAGTATCAGCGT****************CTG…
1	388687	389136	5.46574	16	133134135136137138139140141142143144145146147148149150151152153154155156157158159160161162163164165166167168169170 0 0 0171172173174175176177178179180181182183184185186187188189190191192193194195196197198199200201202203204 0 020520620720820921021121221321421521621721821922022122222322422522622722822923023123223323423523623723823924024124224324424524624724824925025125225325425525625725825926026126…	GGATACATACAGTAATTTGTGGAAGCTGTCCCGCAGAGATGCTTC************TCTCTG****GCTGTTTCCTGAGTGCGTCTCGAGTAAGACGCCCTCGGACATCCTGTGTTAAGGTGAATACGCAAATCCGCTTCTATCAGGTCGTCTCGTGTGCGAGCTTGGGTAAACGGCACC***ACGAGAACAGCAAACATGCAACAGAAGAGTGCGAGCTTCTGC***********GCTGTACCGAATGCTGCGAAACGACTGCGCTAGTCAGCGGAT*ATCGTCCTGAT*********TCGAAGCAAAGGACACCGGCAGTGCCACTGCTGAGAGACGGGAGAATCCAC*************AGCGGCTCTAGCACTTGTCGGCAAAGCGTGCATGC…
1	390503	391019	6.16124	8	101102103104105106107 0 0 0 0 0 0108109110111 0112113114115116117118119120121122123124125126 0 0 0 0127128129130131132 0 0 0 0 0 0133134135136137138139140141 0142143144145 0 0 0 0 0146147148149150151152153154155156157158159160 0 0 0161162163164165166167168169170171172173174175176177178179180181182183184185186187188189190191192193194195196197198199200201202203204205206 0207208209210211212213214215…	TTCCAGATCCCGCAGTTCGCCGAGAATGTCTCGGAGAAAGCGCATTGCGTAGAGGCTGCGACGTTCGTTGGACTCGTCGAGCGCCGCATCTGAGCGCT******CGCGCTTCTCTGGTACCTGTAAGAGCATCGCACAAATGTCTTCGCTCCAAGGTAACAACATGGAAAGAGGAAAATCCTCGATAGAGCGGTGATTCGTAAAGCAAATGTACTTGAACTTGATCAATAGATACCGCAGACGCGCAGCAGCCGCATGCCCAACAACACCAGCGAGGCATCGCTCTACATGTGTACAATGCTGCAG******CAACGCTATC****AGCGTGCTGGCGTC*TGGACCCTGGAAAACCTCCTGCGCTACTAGACGTCGTAGTC***CTTTTAGGTTTTCC…
1	391198	391731	7.04388	19	2 3 4 5 6 7 0 0 8 9 10 11 12 13 14 15 16 17 18 19 20 21 22 23 24 25 26 27 28 0 0 29 30 31 32 33 34 35 36 37 38 39 40 41 42 43 44 45 46 47 48 0 49 50 51 52 53 54 55 56 57 58 59 60 61 62 63 64 65 66 67 68 69 70 71 72 73 74 75 76 77 78 79 80 81 82 83 84 0 0 0 85 86 87 88 89 90 91 92 93 94 95 96 97 98 9910010110210310410510610710810911011111211311411511611711811912012112212312412512612712812913013113…	CATCCGGTAAATAAGGGCAAAAGTCATCCGCACAGAATCCGA**GATCACAGAGCAACATCAGCAATCCGCGTGCGGCTCCGAAGGCGCGTACCAGGTGCGCTGGCGAC*************************GCCACGTCCCCGAGTTTTGAGACCAACGCCCCGTACAACCGACAACGATCCACTTTCGGGAGACGCTCACCGCACTGACCCGTGAGGATTGCA***********GTACGAGCCTGCAG*******GAACAGCTCCGCCGCATCAGCGCCTTCGCTCTGCAGCAGCGGGTACAGCATCGACTCTAGGAGCGCCCTGGTGTCCAGGGCGTCGCCCAGCGTGGATATTGCACGTCCCAGGACACGAAAAGCAGCCTCAATGCCGAGCC…
1	391941	392511	6.19128	5	21 22 23 24 25 26 27 28 29 30 31 32 33 0 0 0 0 34 35 36 37 38 39 40 41 42 43 44 45 46 47 48 49 50 51 52 53 54 55 56 57 58 59 60 61 62 63 64 65 66 67 68 69 70 71 72 73 74 75 76 77 78 79 80 81 82 83 84 85 86 87 88 89 90 91 92 93 0 0 0 0 0 0 0 0 0 0 0 94 95 96 97 98 99100101102103104105106107108109110111112113 0 0114115116117118119120121122123124125126127128129130131132133134135136137138139140141142…	GCAGAGCAGTAGCCAGAAGGACAGCGATGCT****CGCTCGCGGGCCGCAACCAAACTGACCAGCGTGGAGATCCTTCTCCAGTGCACCGAGCAGGATCCCAAAGTCTTTGTGAAATCGCTCTGCGTCATC**TGCACAGGCGAACAAAGCAAGCAGCAGCTCCGAAAGCTC*****TGCGACAACTCGATCCGACAATCCCGAAGCATAGAGGTTGCCAAAGTGTCCAGCGAGCGCTCCAGCGTGCC**GAGCATACCAGACACAGCCTCCGAGCAT***GGCGTAGGCGCGTACAACCCGAAGCACTGGACGCAGC*****AGGTCACCGTTTCCGAGCCAATCCATGACAGAGTAAAATAGGCGATCCAGTACTACGTCGTATTCGGAAGCCACCA…
1	392744	393250	6.97228	15	37 38 39 40 41 42 43 44 45 46 47 48 49 50 51 0 52 0 53 54 0 0 0 0 0 0 0 0 0 0 55 56 57 58 59 60 61 62 63 64 65 66 67 68 69 70 71 72 73 74 75 76 77 78 0 0 0 0 0 0 0 0 0 0 0 0 0 79 80 81 82 83 84 85 86 87 88 89 90 91 92 93 94 95 96 97 98 99100101102103104105106107108109110111112113114115116117118119120121 0122123124125126127128129130131132133134135136137138139140 0 014114214314414514614714814915015…	CGCCTTTGCGCAAGCGTCGCCCAGTACGGAGCGAAAAACGAAAAACAAAAAACGGGAACCATACATGATTTCACCACGCTACATGCGGAGCCAGTAAACGAATGGTATTGTCTG******TCTATGCATGAGATCATTGCATCATTTCATATGCGATGCCTTGTTTTGAGGTCACAGCGAATGTTCTTGATCCCGGGGTGATGGAACGAATGCCGGTGACACAGAGCCGCAATATAGCCGTTCCGAGAAACACAACCAAGAATCACCAAAATACTCGTAAGCATCCCTATACGCTTATTGTTG*ACTCCCAAACTCGGGGCTGTACATGTCAAAGTCCCACAAAGAATCAAGAGCCATCAATACGACCCGCAACTCAGCGTTTAAGTTTAATCTG**AC…
1	393361	393871	5.80468	14	100101102103104105106107108 0109110111112113114115116117118119120121122123124125126127128129130131132133134135136137138139140141142143144145146147148149150151152153154155156157158159160161162163164165166167168169170171172173174175176177178 0179180181182183184185186187188189190191192193194195196197198199200201202203204205206207208209210211 0212213214215 0 021621721821922022122222322422522622722822…	GCGTCATCGAATCCGGTC**TGTTTCGATCACGCGCT***TGCAGGTCGTACCCTAATTTCACTCACTCGCAAACGCTGAGAAATTACGACGTGCATGCGCTGGGAACAAACTCCTCGCGGAAGCAGGTCGACGTGCTCGAAACTC*GTTGATCA*****AGAGCGTTGCCTGTTACCAAGGAAATGTCGGACTTGGCTTTGGATGTCACGA**AAGTG*CAGGTGCTGAGTCTCGTACGCCTTGGCTACGGGCCGATGCAGATCACACCGGCGAGCATGC**CCGCGAAACGACACTGCGATATCGCTCGTCGCTCCTCCGCGTATTCCCTCAGAAGTGCAGGATTGCATTTAAGCTCCGAAGGGGTACTGAATTAGATCCTACTTTAGCGGTTGATA…
1	393867	394317	6.036	13	112113114115116117118119120121122123124125126127128129130131132133134135136137138139140141142143144145146147148149150151152153154155156157158159160 0161162163164165166167168169170171172 0 0173174175176177178179180181 0 0 0 0 0 0 0182183184185186187188189190191192193194195196197198199200201202203204205206207208209210211212213214215216217218219220221222223224225226227228229 023023123223323423523623…	TGTTCATCTTCGATGTACAGAGCCTCGATCTGCGGCCCGCAAAGAGACGCTTGGCGGTAGGTAGGTGCCCATGGAAATCCCTTAAACCTCGTCCTCCTCCGAGCGC****CGCCCTGAGGCGCATGACCGCTTGTTTCATTGCCCGG*TGCATGCCCTCGACTGGTGTAGACGGATCGCCAGGATATGCTTCTCCAGTTTCGAGTCCGGTTTTTTACCCTCGTATCCTAAGCCTCTGCTGGACAACCCGCTCAGCGTGTACGGTTTCCGCTGCAGGCGCAGGCAGACGCTATCCTATTCGAT****ACCTCGCGATCCGCTTCCTGGCTCTCTCTTCGATCTCCGCGTTCCCTTTCCATAACACATGCCAATGCGCGTGGCGAGCACC*ATGGTACCTA…
1	394336	394865	5.14883	1	27 28 29 30 31 32 33 34 35 36 37 38 39 40 41 42 43 44 45 46 47 48 49 50 51 52 53 54 55 56 57 58 59 60 61 62 63 64 65 66 67 68 69 70 71 72 73 74 75 76 77 78 79 80 81 82 83 84 85 86 87 88 89 90 91 92 93 94 95 96 97 98 991001011021031041051061071081091101111121131141151161171181191201211221231241251261271281291301311321331341351361371381391401411421431441451461471481491501511521531541551561571581591…	GTGATAGGTACCCGT*CGATG***AATGCTGCTGAGCT***GCGATA********TAGAGTGCTCG***CCCACGGCCTCTCGA********TCGTCATACCGCTTGATAGGTCCGCTACGGACGGCGTCTCCGAGACGTCAGCGGCTCGACAAGCTGCCAAAGTCGAAT***********GGGGCGCTGCCCGTCTCTGGGTGATCGCTACCCCGATTACAACGCATTCTTCGGATGCAGGCTTCACTAATTCCCGAGGTTCTATACCTAAACGCTTCAGAAACCTCGACAAAAAGATCAGACGAAAATCGAACG*TGCCCGTTGATTTGGGGCGTCCACGCAAAACGTTTTGTTTGCCTCTCATGGACGCCAACACGTGCATTTGGTGGCTTTTAAG…
1	395294	395762	5.25124	16	135136137138139 0 0 0 0140141142143144145146147148149150 0 0 0 0 0 0 0 0 0 0 0151152153154155156 0 0 0 0 0 0157158159160161162163 0 0 0164165166167168169170171172173 0 0 0 0 0174175176177178179180181182183184185186187188189190 0191192193194 01951961971981992002012022032042052062072082092102112122132142152162172182192202212222232242252262272282292302312322332342352362372382392402412422432442452462…	AAACACAGCAGCAGAAGCGCTTTTTCTTCACGTGCTTGACACAGCTGAAACTCGAAAAATATTGGCAGCGTGCGTGCGTGCGTGCGTGCGTGCGTGCATGCGTGCGTGCGCATTTGGCGCGCGCGCCACCCCGCAAATCCGTAACGGCTATCGG**GTGCGCTGTTC**ATGGCTCGATCGAAG****GTTGCTACGAACTGCGGGATCCTCGATTGTGCGCCGGACGCTGGCGATAACATCCGTCTCTCTACGTCCT*AGCTCCATTTTCCTTGACCAGCGCT***TCTGTTCG****GGGGCTCTGGTCATCGGGTGCACTACCAGTGCACTGCGTGCCACAGACGTCTAGGCGGCAGGGCGCGCGCTCCACGGACCCGTCGCCGGTACCGCTGGTG…
1	396040	396533	5.9483	2	13 14 15 16 17 18 19 0 20 21 22 23 24 25 26 27 28 29 30 31 32 33 34 35 36 0 37 38 39 40 41 42 43 44 45 46 47 48 49 50 51 52 53 54 55 56 57 58 59 60 61 62 63 64 65 66 67 68 69 70 71 0 72 73 74 75 76 77 78 79 80 81 82 83 84 85 86 87 88 89 90 91 92 93 94 95 96 97 98 991001011021031041051061071081091101111121131141151161171181191201211221231241251261271281291301311321331341351361371381391401411421431…	CTGCGGCTGCAGC*CAGACGCGCTGGCGAGCGCACGTCACTTGTCTGCCACTCCCCGGTGAGTTCGTCTGCGGTGCTCGGTATCGAAGAAAACGTG**TCGAGGCTAGAGGCCCAGCTCTGTGCGCTACTGAGGGTGCCCGACCTCTGGTAGGTACTCG*AGGTCGGCGATGATGAAGATGCACCTGGCCGATTCGCTC*GGTCATCGAG*TAGCTCATGCGTATGCACAGCATGCTC****TGGAGCACTGAATGCGCCCGAGCCCCAGG**CTGGGCGCTCCACAGTCACCTCTGTTCTCGAGGCCTGTGAACCCTCTACGCTTTCCAGCGTTTCCGCTGGCCCTGTTCCTGGTGTGATGGAACGACCCAGA*GCAGCCGTCATCACGAAACGACCC…
1	397102	397581	6.17826	8	101102103104105106107108109110111112113114115116117118119120121122123124125126127128129130 0 0 0 0131132133134135136137138139140141142143144145146147148149150151152153154155156157158159160161162163164165166167168169170171172173174175176177178179180181182183184185186187188189190191192193194195196197198199200201202203204205206207208209210211 0 0212213214215216217218219220221222223224225226227228229…	TTCCAGAAG***************CGCAGCATGCGATCGG***TGGTACCACCACCCGACGCCAACAGATGACTCTGCCAGGGGCACCAGCCGAG**TGCCTTAACCGCAGCAGTGTGCTCATCGAAACGGAGTCGTGGATGCTGCAGTGCGCGACGATCCCAAACCATCAGCAGGTTATCGTTACCGCCCGTAGCC**AGTTGCATACCGTTCGGACTCCATTGCAGGCCGCAGACCTCTTGTTCGTGCGCTACAAGTGTCGAGGCAAGGTGGCGTGCT***TCCCGCACGT***CATGAAGCTGCACGGTGCTGTCCCGACTGCC*****CGAGCACAGC**AGCGGTCCGTTCCAGTGCAGGGAGCCGACGCGTCCCTGGTGCGTTCGCAGCGTTC…
1	397560	398118	7.6351	1	24 25 26 27 28 29 30 31 32 33 34 35 36 37 38 39 40 41 42 43 44 45 46 47 48 49 50 51 52 53 54 55 56 57 58 59 60 61 0 62 63 64 65 66 67 68 69 70 71 72 73 74 75 76 77 78 79 80 81 82 83 84 85 86 87 0 88 89 90 91 92 93 94 95 96 97 98 99100101102103104105106107108109 0 0 0110111112113114115116117118119120121122123124125126127128129130131132133134135136137138139140141142143144145146147148149150151152153…	TCTGTGAAACGAGTGCCTTCGACAGCGGGCGATGCATCCGTATCCCCAGCTGGGGCGCTTTCCGCCGAACCGAGCGACTTCCACATCGCTGTGAAAGGTAAGCGCCCGGTTGCTGAAGCGCTCCTGT*CACCTGCATG*******AGATCTTTGGCTGCTGGAAGACGACGAGGCTGTGCCAGCATGCGCAAGTTGCCTGGTGTCCTCGGGCACCAGCGTTTCCCGCGCTGTTCCAGC*GAGCAGGGCTTTGCCCACTCCGAAACGACTCGTTTGGGGTTTGGGGAAAATCTTCCAAAAGCGCAGCGTCTCATCGGCGGCAGCACTTGCCACGGTTTGACCA**********TCCGGTGAGGTGGTTAGGTGCAGGACGCGTGCCCCGTGGCCAGTTAG…
1	398146	398699	5.75705	4	7 8 9 0 10 11 12 13 14 15 16 17 18 19 20 21 22 23 24 25 26 27 28 29 30 31 32 33 34 35 36 37 38 39 40 41 42 0 43 44 45 46 47 48 49 50 51 52 53 54 55 56 57 58 59 60 61 62 63 64 65 66 67 68 69 70 71 72 73 74 75 76 77 78 79 80 81 82 83 84 85 86 87 88 89 90 91 92 93 0 0 0 0 0 94 95 96 97 98 9910010110210310410510610710810911011111211311411511611711811912012112212312412512612712812913013113213313413513…	AGCAGCAGTCACTGGGAACTTTTCATCAGG**CAGCATCGCGGTCCTTTTTACTCTGGTGCGCGTACTGCGCCAACTATCGATGAAACACCATCGCGA**********CAAGTGTAGCGCCAACCGCGTAGATATCAACGGCCAGTAGCATGCCTATC***AGGAATGTGATGCCCGCAAGCACTCTGCTGTGACGGTGTCGAGGACAGCAGCCTCTGCG**ACGACCATGAGCATGCTATTCATGCCGCAGAGCGCGCCTGCGTTCCGTGCAACAACGAAGCGGAGGGAGGCTGCAAGCAGGGGTCATGCCCTGGCATTCCGAGATGCAGCACCGCGTTTGACGGGTGCCCCAGGAGGAGTTACGCGAACGCCGCTCCTGTGAGCAGCATTCAATGCA…
1	399114	399588	8.42882	15	52 53 54 55 56 57 58 59 60 61 62 63 64 0 0 65 66 67 68 69 70 71 72 73 74 75 76 77 78 79 80 81 82 83 84 85 86 87 88 89 90 91 92 93 94 95 96 97 98 99100101102103104105106107108109110111112113114115116117118119120121122123124125126127128129130131132133134135136 0 013713813914014114214314414514614714814915015115215315415515615715815916016116216316416516616716816917017117217317417517617717817918018118…	TGGAAAACTTGAGGCAAGCGG**CATTGCAGCATGCCACACCTGAGGAACG*AAACAGAGTGAAGGCTCATGCCTTCGCATAAGATGATGATGATGATGATGATGGTTTTGGTACGAACCCGTGTTCGGCGGTGTTGTAAATCGTCGTAATTCCAGTGACGTAGAGAAACCGAGCGGCAGGGCGTT***GAAGAAGCACCCTTTAAGGCTCACCAACAATCCTCATTCTACGAACTAGTCCCTGAGCCATTATCGCTGTACTCGGAACGTTGTGCCTGATTATCGAAAACAAATTCGGGACAAAATCTCAATTCAA***GAATGGAGCGAGCAGGTCTAGGTTCCATTTCATACCGACGCCGGTGTAGACGAAGCAGCAGCAAACTCAGGCA*CCACAG…
1	399895	400362	13.0267	13	74 75 76 77 78 79 80 81 82 83 84 85 86 87 88 89 90 91 92 93 94 95 96 97 98 99100101102103104105106107108109110111112113114115116117118119120121122123124125126127128129130131132133134135136137138139 014014114214314414514614714814915015115215315415515615715815916016116216316416516616716816917017117217317417517617717817918018118218318418518618718818919019119219319419519619719819920020120220320420520…	CCCCAAAGTTGCGATTTACGATTCCCTTTCCATTTTCAGCTTGATCATGCCCAGTCTCGGTGCGCCATGTGCTGCGGTGGCGCTTGCCAGTCGTC*AGATGATATCGTATATCCATCGCAGCTGCTCCGTCGGACACGGCC**CTGTGGAGCATGAACACCTGCTTCACCGCAAGG*TGCATGTTATCGACGGGGAGAGAAGGCTGCGCT*GGAGGCCCGTTTCCATTCTTGCGCCCTACACTCGTACTCTAAAATCACATGCTTTTTTGAGGCGTTTTCCTTGGCGAGTACCTCATCCGATGCATACGGTAACGTATGCTGT*CC*****TATTTAGCACAAGGACGTGTTGAACGCAATCCTGTCCATGA*****TGGATCGCGTACAGGAATGAAA…
1	400664	401214	5.92869	1	29 30 31 32 33 34 35 36 37 38 39 40 41 42 43 44 0 0 45 46 47 48 49 50 51 52 53 54 0 0 0 0 0 55 56 0 0 57 58 59 0 0 0 0 60 61 62 63 64 65 66 67 68 69 70 71 72 73 74 75 76 77 78 79 80 81 82 83 84 85 86 87 88 89 90 91 92 93 94 95 96 97 98 99100101102103104105106107108109110111112113114115116117118119120121122123124125126127128129 0 0 013013113213313413513613713813914014114214314414514614714814915015…	GAAGCA*ACTTCTTCGTTACGCTTAGCGTATGACTTGGCGGAGTATGCA**CATCCAGCATAAGCTTTTCGCGGTCAGAGCAG*AGTAGAATCGTTGTAACGAGGCTACTCAGCCGACTTGGCGCGCTAGTAATTGTATC*ACTCTGGAGTAAACGCGCGTAGCTGGAGCGTCATCGAAACCCTG****AGCGCTTTGGTAACTCGTCTGCTCGGACGAGGAACGAGCAGGACCTTCCGCACGTGCAGCGTTGACGTGTTCCGTAGGCTCAGAGCGCGTCGACTGCGT****GCGCAGCCGCTGGATGCAGCGCTTGT*CTTCGTTTGCAAGCCTCGACGCTA*TGATACTGTTCAAAAGTGGTACGGTATTTGTTGCGTATGCTGGCGTCGAGCGCTC…
1	401390	401883	5.70576	2	13 14 0 0 15 16 17 18 19 20 21 22 23 24 25 26 27 28 29 30 31 32 33 34 35 0 0 36 37 38 39 40 41 42 43 44 45 46 47 48 49 50 51 52 53 54 55 56 57 58 59 60 61 62 63 64 65 66 67 68 69 70 71 72 73 74 75 76 77 78 79 80 81 82 83 84 0 85 86 87 88 89 90 91 92 93 94 95 96 97 98 99100101102103104105106107108109110111112113114115116117118119120121122123124125126127128129130131132133134135136137138139140141142…	CTCCGGAG*GCAGCGGTAGATCACTCCGCAAGTAGTGCT*CCCGGGAGACGCGGAGCAC*CGAGGCCTGCCCAGTGGCACCAGCAC******CTCTTGCTCTTTTAATAAAGCGACGCGTCTGTGCTGACGGAAGCGGCATTGCGGAACAGCTGCGTACGCGCTTTCTTGGAAGCCTCGTTCGACGGC****GCGAGCCGTTTGTACGACTGCGAAGACACGAGCTCCGGAACAACCTTTGCCAGTCTTTACGTGTGTGTGTGTGTCGGACACAGCG***********GTTCGCCTAGGCTGCTTCCCTGGTATAGATCGAGGGTGAGTCGCTTGTTCAGCAG**********GCTTCCTGGAAGTGTTCCGAGACCCCGACTCCAGCAAGTTTCCCGT…
1	402199	402772	6.39863	12	10 11 12 13 14 15 16 17 18 19 20 21 22 23 24 25 26 27 28 29 30 31 32 33 34 35 36 37 38 39 40 41 42 43 44 45 46 47 48 0 0 0 0 0 0 0 0 0 0 0 49 50 51 52 53 54 55 56 57 58 59 60 61 62 63 64 65 66 67 68 69 70 71 72 73 74 75 76 77 78 79 80 81 82 83 84 85 86 87 88 89 90 91 92 93 94 95 96 97 98 99100101102103104105106107108109110111112113114115116117118119120121122123124125126127128129130131132133134135…	TACTGAAGGCGTCTGCGTCGATGGTCGGTATCGCATTTCGACCAGCACTGGCTGCTCCGTCGACAACGCCGTCCAGTGGTAGCACAGCGACGAGGTCTCCGTCAACGCTACGATTCACGGCGGCAGCGCCCTGGACCCGAATGCGCAGCGCTGGCTGCACTTGTGTGGCGACCTGTGTCTTCTGGGGCTCCGCATTTCCCGCTGGCGACCGAATGACCACTACACCGCTCTCCAACGGCTCATACATGGTTGCACGAAATACGCCACGGAACAGTTTACCACTGGCGAGCGCGCGTTCAACCTTGTCGACTGGCCAGT******ACTCCGGGTAGGGCGCAGACTCCGTCCTGGACGCAGGTGCTGCATGCGCTTTTTCCGAAGCGCTTTCGTTCAGTG…
1	403089	403616	6.95	20	65 66 67 0 0 0 68 69 70 71 72 73 74 75 76 0 77 78 79 80 81 82 83 84 85 86 87 88 89 90 91 92 93 94 95 96 97 98 99100101102103104105106107108109110111112113114115116117118119 0120121 0 0122123124125 0 0126127128129130131132133134135136137138139140 0 0 0141142143144145146147148149150151 0152153154155156157158159160161162163164165166 0 0 0 0167168169170171172173174175176177178179180181182183184185186…	GCAGATTCAACGTCCAACTCGAAGAGAACCGAGAACGCATACCGATCCTTGCCCGCAACCAGCGAGCACAGGTTGCTCGTTAGCAGCGCCGGCAGCATCTCGATGCGCTGGTCCACCAGGTAGACAGTGCAGCCACGCTCCCGTGCCT***CTTCATCGAGTGCTGTCCCTGCTCGAACGAAGCTCGCCA********CATCAGCG*ATATGCACGCCAACTTGAAGGCGAGTCGACGCTCTCGCATTTGCTCCCTGTCCATTGCTCCGATCCACGAGGCGGCAGTGCAACGCATCGTCGATGTCGGTGCACCCCGGTGGGTCGATACTGAAAACAAACATAGACCGCAAATCGAGGCGACCAACCAGCGTGGTATCCATCGGGGCAGGCGCAACGGAA…
1	403954	404421	6.80507	8	101102103 0 0 0104105106107108109110111112113114115116117118119120121122123124125126127128129130131132133134135136137138139140141142143144145146147148149150151152153154155156157158159160161162163164165166167168169170171172173174175176177178179180181182183184185186187188189190191192193194195196197198199200201202203204205206207208209210211212213214215216217218219220221222223224225226227228229230231…	TTCGTTCAC*GTGTTCACAGATACGTTCGACTTGCTCATTCATG*AGCAACTCACCAGGAGCAT*********CCTCATACCCCAAGCTTGCTGCCAATTG***GCGATGTACAATAATGTCGGCATAGCGCCGTATCGGTGACGTGAAATGGGTATACAGCGGCACTGCGAGTCCGTAGTGGTAGTAGGATGACGCAGGAGCCGAGCCAGCGGAGCAGTATGCAGCCTGCATCATGCAACGAGTTGCAAGCATCCGAAACAGCTCTTCCAGCAGTGGGTCCTCTTGGCCAGCTGAGGTCGTTGAG******ACGGCGTCGAGACTTGCC*********GCAAGCGC**********************CTTGGACGAATCCACGTGCATCTCGATTCC…
1	405410	405977	7.22771	10	32 33 34 35 36 37 38 39 40 0 0 0 41 42 43 44 45 46 47 48 49 50 51 52 53 54 55 56 57 58 59 60 61 62 63 64 65 66 67 68 69 70 71 72 73 74 75 76 77 78 79 80 81 82 83 0 0 0 0 0 84 85 86 87 88 89 90 91 92 93 94 95 96 97 98 99100101102103104105106107108109110111112113114115116117118 0 0 0 0 011912012112212312412512612712812913013113213313413513613713813914014114214314414514614714814915015115215315415515…	AGACAAATCACCGAGA*CGAGCCTGCGGGGGGATCTTTCC*CGGCAGCGAATTCGGCGAGTGTGTCTGAGTCGTCA*GAAACACAATGCGCCCGCGCGATATTTTCAGCTTCGGCAACAGCT*CCCGAC**************ATAGAAGCAAATGGCTCAGATGGCAAACCTGTATGGTCTTCTCGATGCCGTCCACCGTGAAACGCGGTTTCTTGTCCCGCGGATGCCAGATAGCGG***CATTGCAGATCAGGGTATCTAGGTGATCGATGCGCGCCACACTTGACAGCTCTCTCACAAACTTTAGTACAGAGGCGAAATCATCCAGATCACAATGCAGCACTGTATAGGCGTCCTTTGGAAGGTTCACGCTGTTTGCTGCGCGTTCCGCCCGATC…
1	406979	407497	8.93644	12	14 15 16 17 18 19 20 21 22 23 0 0 0 24 25 26 27 28 29 30 31 32 33 34 35 36 37 38 39 40 41 0 42 43 44 45 46 47 48 49 50 51 52 53 0 0 54 55 56 57 58 59 60 61 62 63 64 65 66 67 68 69 70 71 72 73 74 75 76 77 78 79 80 81 82 83 84 85 86 87 88 89 90 91 92 93 94 95 96 97 98 99100101102103104 0105106107108109110111112113114115116117118119120121122123124125126127128129130131 0 01321331341351361371381391401…	TTAGAGCTTCTTCATGCTACGATCCAGCTTCTGCAATATTTTTCGCAA*TCTAACATGC*****GGGCTGCTTGCGTGGTTCAGCTGCTTGCCCTACTGTATC**********CAAAGAAAAAAGGAAACAGAAGCTAAATACATGCTCGCAACTAGATATTCGCAATTAATCCCCCAGAGTAGAAG**TTGAAAGCT*GAAATCATCCTTCAATTTGACGA*******TTCGCCTTCTTGGCAGAATCTGCCTCGAAAGGGTAAAATCTGTGGAGATGGTAAATCCCGTTTCCTCGCCGTAGTGGCG*GTG*TTCAAACACGACCTACGTTGCTCCTCTTCGGCACCGC*****TTTCCCAGTACACACGGGGAAGGCTGTGTT*GGTCAGCACCGTG…
1	410717	411256	5.51296	4	3 4 5 6 7 0 0 0 0 0 0 8 0 9 10 11 12 13 14 15 16 17 18 19 20 21 22 23 24 25 26 27 28 29 30 31 32 33 34 35 36 37 38 39 0 0 0 40 41 42 43 44 45 46 47 48 49 50 51 52 53 54 55 56 57 58 59 60 61 62 63 64 65 66 0 0 0 0 0 0 0 67 68 69 70 71 72 73 74 75 76 77 78 79 80 81 82 83 84 85 86 87 88 89 90 91 92 93 94 95 96 97 98 99100101102103104105106107108109110111112113114115116117118119120121122 0 0123124125…	TTCGACTCAAAGTCGCT*CTGCTGCT**TGCCGTTCTGCACCCACTGGTTCTGCGCCTGCGAGTCGTAGCAGCAGCCCTGGGCATAGCATGTAAACTGGTTGATACCCGCGTTGCCGCACGGCTGGCGCTGCGCTCCCGGTGACGGGCAGACGGGTACTGGTGCCTGCACCTCCTGCAGCGCTACAG*****AAGCCTGCGGTGCAT**********GGTTGATGTCGTAGTAGCACCAGGG*CGCGAGGATGCCGTTCG*******CTGTGGGCTGCCAGCAGCATCCCGGTATCGCAGTGCACTCGTCGGGGTAGATGTAGCTCCAGCCGCAGGGGACGCGCTGCGTCACTGGAACAGCGCTGCACGCCACTGAGACGCTCTTCAGGGTGCACGCGT…
1	411323	411812	7.4924	2	13 14 15 16 17 18 19 20 21 22 23 24 25 26 0 0 0 27 28 29 30 31 32 33 34 0 0 0 0 35 36 37 38 39 40 41 42 43 44 45 46 47 48 49 50 51 52 53 54 55 56 57 58 59 60 61 62 63 64 65 66 67 68 69 70 71 72 73 74 75 76 77 78 79 80 81 82 83 84 85 86 87 88 89 90 91 92 93 94 95 96 97 98 9910010110210310410510610710810911011111211311411511611711811912012112212312412512612712812913013113213313413513613713813914014…	CTCCTCGTCAGCGCGGCAGCAACGCACCTTGTTCAC**AAGGTTATCCGAAGGGATCAGGTA**********CGTCCCGCACTGCTTCGTTGGGTCCTTGCACACACAGAA*****TGACGGCAGCAGCACCTGTTGTTGTTGCTGTTGTTGCAATTGCTGCTGCTGCTGCTGGTTGTTGTTGTTGCTGAAGGGGTTGTACGTACAGTT******CTGCGTCTCGGCGTTGCAGCACTCGG*****GGCCGCAAGCAATATAGCTCGAGTTC******GACACGTTGCCGGTCGTGCCGCTCAGCGAGTTCGAGACGTACCCGTAGGTCTGGCACACGTACTCGGTCATCGGCTGGAAGCACTCGTTGCCGAGCCCCAGGCAGCAACCAGCCTCCAGAC…
1	411932	412490	5.13123	10	38 39 40 41 42 43 0 0 0 0 0 0 0 0 0 0 0 0 0 0 0 0 0 0 0 44 45 46 47 48 49 50 51 52 53 54 55 56 57 58 59 60 61 62 63 64 65 66 67 68 69 70 71 72 73 74 75 76 77 78 79 80 81 82 83 84 85 86 87 88 89 90 91 92 93 94 95 96 97 98 99100101102103104105106107108109110111112113114115116117118119120121122123124125126127128129130131132133134135136137 0138139140141142143144145 01461471481491501511521531541551561…	ATCGAGTCAAACTTGCTCCAGAACCGCTCCTCAGGACTAGAATGTGCTCAAGTACAACGAAACTAAAAAAACAGTTCCAGACGCCCTA**CTGCAG*********ACACACTCGCTACATGCAACTCGGAAACCGTATTCTGACTACAAAGAGAAGAAAGGGTACCAATATACCGCCATTACCACCAAGGCTATCATCGGGGGCAAGCTCATAGGCAGAGGTAATCATTCCTTTACGTTCCAAAAGCAAATTCTGGTCCATTCTTTCTGTTCATCTGATCTCTGAATGTCAGTCCCCGAAGAGGACCTCAG****ATGACACTCCGCGCACATTTATCCGCATTAACGCATTCGTTCATTCGTACTCTCGGGTCTTGTGAACATGAGTGGAATA****T…
1	412942	413502	10.5182	6	20 21 22 23 24 25 26 27 28 29 30 31 32 33 34 35 36 37 38 39 40 41 42 43 44 45 46 47 48 49 50 51 52 53 54 55 56 57 58 59 60 61 62 63 64 65 66 67 68 69 70 71 72 73 74 75 76 77 78 79 80 81 82 83 84 85 86 87 88 89 90 91 92 93 94 0 95 96 97 98 9910010110210310410510610710810911011111211311411511611711811912012112212312412512612712812913013113213313413513613713813914014114214314414514614714814915015115…	CGAA***********ATGTATGGAGTTCGTGAACCGAGATTTTCATGCCGCTATCAATATACGGAGATGTGCGGTGCTGGA*GAAACGACCTCCAGAGTGGACACAAGAGGATTTTATTGGACAACCTCTCAAAGTCGAACTATATGAGAAGAAGTTGGAAGCAGTAGTGGGTGGCTCGTCGAGAAAGGCGGGG***GGCGTCTGCACATCAGTTGGAGACGATTTGTCCAAGGCGCGGTTTTCCCTCCACTACCGTACACGGCCGGCGGCGACGTTCGTCGTTTGAGAAGCGTTCGGTGCGGGCGCGTTACGTCGCTTATTCAGA*CCGTATTTGCGAAGAGTACCTAGAGTATATGTGGTAATAGTTGATGCTTTTCGTGAAGATATCGCTGCCATG…
1	413778	414319	9.69839	2	13 14 15 16 17 18 19 20 21 22 23 0 0 0 0 0 0 24 25 26 27 28 29 30 31 32 33 0 34 35 0 0 0 0 0 0 0 0 0 0 0 0 0 36 37 38 39 40 41 42 43 44 45 46 47 48 49 50 51 52 53 54 55 56 57 58 59 60 61 62 63 64 65 66 67 68 69 70 71 72 73 74 75 76 77 78 79 80 81 82 83 84 85 86 87 88 89 90 91 92 93 94 95 96 97 98 99100101102103104 0 010510610710810911011111211311411511611711811912012112212312412512612712812913013…	CTGCCGAACAGAATGTGCAGGATAACGACTTTATGGTTGACGCGACGAAGCATCAAGGAAAGAAAGAGGCGGATCCTGCCACACAGGAAGTGCAGGATAAAGACATTGTGGTTGGCG**CGGATCCTGGGAACACGAATATCATCACCATCGCAGCACCGAAGCGTGCGGAAGATGGCATGGACGGTA*ATTTACGCCAGAAAGACATGCGTCTGCTGAGATTCTCGAGAGCGA*GATACTATCG*AGAATCCGTTGTAGTGAATGCAAGGATGATAATCG***TTACGTGGAATGCAGGAATAAAGCATCACCTGGAAGCTTTGAGCGAG**GCGACGAGCCGCGGAGCGGTCCATGAAGCTTTTCGGAAATTCATGGAATTTCGT****GTTGCCCA…
1	414700	415266	80.1379	3	10 11 12 13 14 15 16 17 18 19 20 21 22 23 24 25 26 27 28 29 30 31 32 33 34 35 36 37 38 39 40 41 42 43 44 45 46 47 48 49 50 51 52 53 54 55 56 57 58 59 60 61 62 63 64 65 66 67 68 69 70 71 72 73 74 75 76 77 78 79 80 81 82 83 84 85 86 87 88 89 90 91 92 93 94 95 96 97 98 991001011021031041051061071081091101111121131141151161171181191201211221231241251261271281291301311321331341351361371381391401411421…	CTTCGAGGGTACTCGATACAAG*******GGGGACCGGAGTATTTACGACTATG***GGGAGATGAAGAACCTCA*CGAACCTGACGAACCATTTGACAATGAACCTAGAACGTTTCATGATACGCGCCGTGTTTGCACTTTACCCGGGCGTCTCTCGCAAAGGAGTATAGG********TGATTATCAATGGCATCAAGAACGATCGCAAGCATGAAGGTGATGTCGAATTCGTCGACACGAAGGCGTTTAACGACAGCACGAATGATACTTCTGTAATCCATTCGGTTATACAAGAGCACCGTGCAATCTTGGGGCCGGCGAATCCAACATACAAGACATCAGAGTTGAAAAAAGATAAGGAA***AGATACTATCGTCTTATTCTGCG*CTATTTC…
1	415332	415820	22.215	7	109110 0111112113114115116117118119120121122123 0 0 0 0124125126127128129130131132133134135136137138139 0140141142143144145146147148149150151152153154155156157158159160161162163164165166167168169170171172173174175176177178179180181182183184185186187188189190191192193194195196197198199200201202203204205206207208209210211212213214215216217218219220 0 022122222322422522622722822923023123223323423523…	TGTCTCAACCCTCAAGTAAACATATTCAATTGATTTCTCGCAGTATAT**AATAGAAGGGTTCAAAGAGCGTTCTTTTTCACACAAAAAAATGAAAAGA**AAAGCTATGAAAAAGCAAGTCGACGATCCCGGAGGCCCAGTGTCGCCTGCTGCCAGAAATAAAAACAAAAAACAGAGCCGAGTCCAGAAGAACAGGAAAAGAAGAAGAACCGAAAGCGGGAGGCCCTAGGTCGAAGGCG***GCGGGAAAGATGAC**TGTAGAATGAGATGATGGTGAAAGCCTGTCTTCTTAATCATATCAAGCATCCTTACAGGGAAAATTTGCGAGA*CGCTATCGAAAAACGTGTCGACTCGTACTCCAAGAGTATTATCAAGGCATGGTCAGGGCTGATGCA…
1	416023	416525	15.7171	13	18 19 20 21 22 23 24 25 26 27 28 29 30 31 32 33 34 35 36 37 38 39 40 41 42 43 44 45 46 47 48 49 50 51 52 53 54 55 56 57 58 59 60 61 62 63 64 65 66 67 68 69 70 71 72 73 74 75 76 77 78 79 80 81 82 83 84 85 86 87 88 89 90 91 92 93 94 95 96 97 98 991001011021031041051061071081091101111121131141151161171181191201211221231241251261271281291301311321331341351361371381391401411421431441451461471481491501…	ATACTACCTCTCTGATATACTGGTCGTTTCGTATGTTCTATCGAG**CGCCGAG**CCTGTTGTGAGCACCCGCTGTAGCGCTTATACCGCTCAAGCAGGTGCTGTACAGAGACAGAACGGCTTTGCCATACCACTAAGGGCGTCCGCTCGAGGAATGATTCACTTGAAACGGAATCAGGGCTATTTGTCATTCTGGGAACATGCAAAGTGCGCAGAAAGACGTACTACCTGCGTCAGCGCGAAGTGCTGTACTAGGGTTCCACTGC********GACCAGGGCGAGGCCCAACGCAGCATCCTGTGCATAGTCTCAGGATAAAATGC*****GTTGCGAACGAGCTACGCAGGTCTTGCAGCAGCAGCGGCAGCAGCCACTTAAGAGGGATACCGAGC…
1	416570	417096	5.6013	8	94 95 96 97 98 99100101102103104105106107108109110111112113114115116117118119120121122123124125126127128129 0130131132133 0 0 0 0 0 0 0134135136137138139140141142143144145146147148149150151152153154155156157158159160161162163164165166167168169170171172 0 0 0173174175176177178179180181 01821831841851861871881891901911921931941951961971981992002012022032042052062072082092102112122132142152162172182…	GCGAGACCTCCCCAAAGAGACTTCCCTGAAGCTCAGCCGCTGCCTCGTCGATCCCCGACGTCATTCCAAAGAGCACAGTTCCACGATTTGTTTCCTTGCGAGACAGATCCTCGAAAAAGTCCGA***CTACAGGTTTCAGATCGCCCGAGCTCCAGTGCAGG***GTTGTTTCCAGCACTGGTGCCGAGATCGCTACAAACCCGTGATCGTTTTGTTCTCCAGCACTATAGGCCTCGCCAAAACTAGGTACAGTGCTCTTTGACAACACAGCTGTAGGATCCACGAAGCTATTGCTTTAAGTCAGAGGGAACGCTCGAGACTGAGCGC****CCCGAATAAATCATGCTATCCGTTGAGGACACAAAGATGCGCTTGAGC***GCTTTCGCGATCGCCC…
1	417618	418185	5.831	1	27 28 29 30 31 32 33 34 35 36 37 38 39 40 0 41 42 43 44 45 46 47 48 49 50 51 52 0 0 0 0 0 0 0 0 0 0 0 0 53 54 0 0 0 55 56 57 0 0 0 0 0 0 0 0 0 58 59 60 61 62 63 64 65 66 67 68 69 70 0 0 0 0 0 71 72 73 74 75 76 77 78 79 80 81 82 83 84 85 86 87 0 0 0 0 88 89 90 91 92 93 94 95 96 97 98 99100101102103104105106107108 0 0109110111112113114 011511611711811912012112212312412512612712812913013113213313413…	GTGCAGAGCCCGCACTTCGA***CGAGGCATTTGATTAACGTCCCTGTAAACGATCCGCATCCAACGCGTTACGATGCGCAGGCAACATGCTCAAGATGCTTTCTTCGGCGTGCTCTGGAGTGCCTCTATACTGGATTGGAGGTCTTCTTTCTCGTCACTTTCCATGAACGGCAGTATTTGTA******GTACTTCAACGACACCATTCCGA****************CCTAGCACACAAGGCAACGACAAGAATACATCCGCCGACTCGAGGCCTCGCAACGAGCCCGCATGCGTCGTTATTGGCAGCA*****CTTTGCGCCGATCATGCACAATCGTTGTAACGATGCTTCCAACAGC**GCTGCCAATGGCCCAGTTGGTGTAGCCTTTCAGCTT…
1	418952	419547	9.23113	6	20 21 22 0 0 23 24 25 26 27 28 29 30 31 0 0 32 33 34 35 36 37 38 39 40 41 42 43 44 45 46 47 48 49 50 51 52 53 54 55 56 57 58 59 60 61 62 63 64 65 66 67 68 69 70 71 72 73 74 75 76 77 78 79 80 81 82 83 84 85 86 87 88 89 90 91 92 93 94 95 96 97 98 9910010110210310410510610710810911011111211311411511611711811912012112212312412512612712812913013113213313413513613713813914014114214314414514614714814915…	CGACTACCATCGGCAAGAAACGTATGGAGTTCGCGAACCGAGTCTTTAACGCTGGAATCAATCTACGGAGATGTGCGGGAATAGACAAAAGACTCCCAGCGTCGACACGAAAGAACATTGTTGGACAACCTCTTAAACTGGAACTGTATGAGAAACAAG*GGTACCCGCAGTAGGTGGCCGGTCGAAAAAGACGGGGAGG**CGTCTGCACGTCAGCTGGAGACTTTTGGTCTAGGGCGAGTTTCTCGCCAGTACTGTACACTGCCAGCAGCAACGTTTTTGTTTTGAAAGGTGTTTGTTGTCGTCGTCGGGTGCGGAGGTCGTCCGAGACGTTTCGGCCTCAGAAGCTCTAGCCGACGCTTCCAAGACACTGCAATACCGTTCCGGTTTTGAAGCATA…
1	420502	421072	45.057	3	4 5 6 7 8 9 10 11 12 13 14 15 16 17 18 19 20 21 22 23 24 25 26 27 28 29 30 31 32 33 34 35 36 37 38 39 40 41 42 43 44 45 46 47 48 49 50 51 52 53 54 55 56 57 58 59 60 61 62 63 64 65 66 67 68 69 70 71 72 73 74 75 76 77 78 79 80 81 82 83 84 85 86 87 88 89 90 91 92 93 94 95 96 97 98 991001011021031041051061071081091101111121131141151161171181191201211221231241251261271281291301311321331341351361371381…	ATACCGCCTCAGTGGTACTGCACACAAG*******GGTGACGCAGACATTTACGA***ATACAGGGCAAAGAGGTGCCTCA*CGAATATGAGGAACCATAGAATGGCAAACCTCGATTGTTTCATGATACGCGTCGCCTTTGTGCTGTACCCGGGCATATTTCGC********GAAGCGATGCTTGCAATCATCGATGGTATGAAGAACGATCGCCAGCATGAACAGGAGATCAGACTCGTCGACAAGAGGACATCACGCAGGATAATGAATGATGCTCCTGTAATTCGCGCCACTATTCTAAAACATCGTTCGGTCTTGGGTCATGTCAACCCAAGAGAAAAC*TCTCGGATATGAGAAACGACGGAGAGAGTTGTTACTCTCT***CATCCTGCCC*…
1	421149	421589	11.0326	7	121122123124125126127128129130131132133134135136137138139140141142143144145146147148149150151152153154155156157158159160161162163164165166167168169170171172173174175176177178179180181182183184185186187188189190191192193194195196197198199200201202203204205206207208209210211212213214215216217218219220221222223224225 0 022622722822923023123223323423523623723823924024124224324424524624724824925025125…	AACTCTATTCACCAGATTCTCGCCGTT****CAAAGCAGAAGCGTCCAATGAGATG****TTCTCCCAAAAAATC******TGACACTTATGTAGTATGATGTAGTGGGTTTGGGGTGGCCGGTGCTGCCGGATGTCAGAATGAAATGAGACATATTGCCTAGCGAAGAGGGTCAGGAAAAGAAGAAGAAGCAACATGGGGGGCCTTACATC******GAAGGCCGAAATTGTGACTTCTGTACGACAAGATGGTGGTGGAATCTTATCTTCTCCAACATATCAATGATCCGTACGACTGATTGTTGCGAGA*CGCTATCAGAAACCGTGGCGGATCGTAGGCCGGGTATGTTTGGAGCTTTTCTTTAGGACGTTGGCATTTGGACAGCGAC***CTGC…
1	421764	422299	7.03298	13	19 20 21 22 23 24 25 26 27 28 29 30 31 32 33 34 35 36 37 38 39 40 41 42 43 44 45 46 47 48 49 50 51 52 53 54 55 56 57 58 59 60 61 62 63 64 65 66 67 68 69 70 71 72 73 74 75 76 77 78 79 80 81 82 83 84 85 86 87 88 89 90 91 92 93 94 95 96 97 98 991001011021031041051061071081091101111121131141151161171181191201211221231241251261271281291301311321331341351361371381391401411421431441451461471481491501511…	TACCTAATCTCGGCTGTACTGATTGTATCTGACTTTCTATCG**TGCGCCGTTTACCTACCTTGAGCACCCGTTGTAGCCTCTCTATCGCCGCTGTGGGTGCACTCCGGAAGCAGGGCAGCTCTGACATACCACTGGGCGCGTTGGAAGGGGCTTGGTTCATGCTACATGGGATCAGGGAGATTTATTTTCTTTGGAGCCTCCAAGCGGATCTTGCAGACGATTTGCATGCGGTAGCGTAAAACGGCGTACTATCTGTTCACCGCGACGGTGT*****TAGTGCTCAGACGCAGCATGCC********TGCTCCTAGTCCCGAAATTAATTGCGTTTTGGATG**AGTTGCC****CAAGTGTCTCATATCACTCTCCACTGAAAGTCACACGGAGGGC…
2	467	982	28.2427	12	15 16 17 18 19 20 21 22 23 24 25 26 27 28 29 30 31 32 33 34 35 36 37 38 39 40 0 0 0 0 0 41 42 43 44 45 46 47 48 49 50 51 52 53 54 55 56 57 58 59 60 61 62 63 64 65 66 67 68 69 70 71 72 73 74 75 76 77 78 79 80 81 82 83 84 85 86 87 88 89 90 91 92 93 94 95 96 97 98 99100101102103104105106107108109110111112113114115116117118119120121122123124125126127128129130131132133134135136137138139140141142143144…	TAGAGCAGT*CGCTCCAGAAGAGGATATTAACATGTTTCTCGTGATGGGCGAGACGCACGTGGAGTGACGTGACGGCCAGATTTCGCAAT*GCATTACCAAAGCGCACGACATAGAAAAAA****************ATAAGTACCAAAAAGGACAGCAACTATCATCGCAAACTACTGTAAAGTTTAAGAGGAAGAAA***TTTGCGCGTATGGTCAAAC****AATTCTATTTAGGTAGGAGGTC*TGCGAGCCGGGAGACTCTACCCGCCTGGC*****ATCCGTCTGAATTTCAGTTGAGAGTGA***TGTGACGC*ACCTTAGCATCTCATCGGCATAGCAATTGATTTCGTGACTACAAGCGGGCATGCTGCGTCTGCGCGTAGGCTTCCTCG…
2	1166	1601	5.9065	7	109110 0 0 0 0 0111112113114115116117118119120121122123124125126127128129130131132133134135136137138139140141142143144145146147148149150151152153154155156157158159160161162163164165166167168169170171172173174175176177178179180181182183184185186187188189190191192193 0 0 0 0194195196197198199200201202203204205206207208209210211212213214215216217218219220221222223224225226227228229230231232233234235…	TGTCCAGCACCGCTGACGAGGTACTTGGCGTAATTTTGGAAGA***AGGGATGCACACGCTCATTTCTCCTCTATGTATCCCCAGTAGAACAATTCAGGTGGGTTATGAAAGTCTTTTGAAAAAATACTTCCGGAAACATCACTTTTGCGATGTGCGTTACGTCGCAAAGCAGGTCG****************CTCTCCAAATGCTTCAGACTTAGGGAGAAAAGTTACAAAGATACCTGGCGTACGAATCGATATTGTTTCT*GATAGCGTCTCGCAAA*****ATTCAGCCAAACCGGTCATTGATATGTTGGAAACGACAGGATTCTACATCCATCTCGTCGTCTAGACGGCACTATTGCAGCTATCGACAAAAGGTCTCCCCTTTTGCT****TC…
2	2394	2982	9.72393	6	21 22 23 24 25 26 0 27 28 29 30 31 32 33 34 35 36 37 38 39 40 41 42 43 44 45 0 46 47 0 0 0 48 49 50 51 52 53 54 55 56 57 58 59 60 61 62 63 64 65 66 67 68 69 70 71 72 73 74 75 0 0 76 77 78 79 80 81 82 83 84 85 86 87 88 89 90 91 92 93 94 95 0 0 96 97 98 991001011021031041051061071081091101111121131141151161171181191201211221231241251261271281291301311321331341351361371381391401411421431441451461471…	GAAATGTACACCCCAGTTCATGGTGTGTCTACGAGGTTCGGAACTCATCTACATGTATCGTGACGAAACGCCTTGCGCACTCCTTGTATGTTCTTGTCGTTGGAGCCGGCGTAATTCCTTTTTGGTTCTTCCAGCGCCTTGTTCCGTATGCTACTACGCACCTATGACTTTCGGCCTTTTTCAAGGCTCTCAACTGATTGAAAAAGTTCGCTAGCGCACGCTGATGCTCACAGTATAGATTCATACGTAGACGAACCCACCGGGCATTTGGATACTCCGCCTACAGCGCCACGCAATGAGCAACACGAACTTCCAGGAACTCCCAAGAAGCTTGTAAGTCCGCTCCTCGGCTCGTTACCTAGCTAATAGCCTCAAGGTTCTCTTGCACTTCTGCGTTCC…
2	3174	3680	16.4541	8	101102103 0 0104105106107108109110111112113114115116117118119120121122123124125126127128 0 0 0129130131132133 0 0134135136137138139140141142143144145146147148149150151152153154155156157158159160161162163164165166167168 0 0169170171172173174175176177178179180181182183184185186187188189190191192193194195196197198199200201202203204205206207208209210211212213214215216217218219220221222223224225226227…	TTCGCCGGAAG*****ACACGCACCTAGAACATGCGGTAGCGTTTTCGG**********TGCAAGCATTGGGAATAGCGCTGGG***CGCAGGAGTGCTGAATGCCTACCT*GACGCAAGGGCTATTCCACCCGGCGCAAGCTGTGCGCAAACTGTATTGGACGGTGCAGCGATGGCAGATGGAGTATTTTGGCGGCTGGAGTGGCGTCTCCAGTTGTTTGTTTGGACTTAAAGGACCGGAGTGGCCGGCCGCAACTCTGTAAGGGTAATCGTTCCAGATGCAAGCAATCAGTGTAGCGAAATAGAAGCGCGAGTGGACTCACACGGATGATGCGGACCGTGTACAGTAGTGGCGAGAAGCCCGCCCTAGACTAGACGTCATTAACCAATGTGCAGACG…
2	3948	4530	6.42683	1	27 28 29 30 31 32 33 34 35 36 37 38 39 40 41 0 0 0 42 43 44 45 0 46 47 48 49 50 51 0 0 0 52 53 54 55 0 0 0 0 0 0 0 0 0 56 57 58 59 60 61 62 63 0 0 64 65 66 67 68 69 70 0 71 72 73 74 75 76 77 78 79 80 81 82 83 84 85 86 87 88 89 90 91 92 93 94 95 96 97 98 99100101102103104105106107108109110111112113114115116117118119120121122123124125126127128129130131132133 0134135136137138139140141142143144145146…	GTGCAGAGGCTGCACGACTCGTCTGCAGACTGGTGCCCATGTGGGTGCAACTCGGAGATGCGGATGCACTC*********GCTCGTCTGGGTATCGTCCTCGCAGAGT****GCTACAATGAAGTGTATCCGGAGGCGTTGGCGGCCATGTTAGAAGCACTGGGTGCCATTTTGGACCATTTGACTGCCTACCTGCCGCCGTCGGAGGTTCCATTCGCTGAGATTCTCTCCCGATTGGTTCCTGTCTTACGAAATCCGGCCGAAGAGGTACAAGCTGCGGCGGCTCTGGTTGTGATGGTGCTTGCTCGTCATGCTGGCTCCAGTATTCCAGACTCGGAATGGCTGCGTGTTGCCCAGGAGCTTCGAAGAGCGCTCGGTGCCCAGCGGCGCCAAGTGCGC…
2	4727	5269	6.87051	18	7 8 9 10 11 12 13 14 15 16 17 18 19 20 21 22 23 24 25 26 27 28 29 30 31 32 33 34 35 36 37 38 39 40 41 42 43 44 45 46 47 48 49 50 51 52 53 54 55 56 57 58 59 60 61 62 63 64 65 66 0 0 0 0 0 67 68 69 0 0 0 0 0 0 0 0 0 0 0 0 0 0 0 0 0 70 71 72 73 74 75 76 77 78 79 80 81 82 83 84 85 86 87 88 89 90 91 92 93 94 95 96 97 98 9910010110210310410510610710810911011111211311411511611711811912012112212312412512…	CTTGCTGGTGCA*CGTGCTGTGGCGG***CGCT*****AGCTACGGTGGTGTCTGCGCAAGATTCCGCCTCCCTGGAGGCGCTGCGTGCACCCATTTGGGACGGCGTGCGTGCCTATTATGATCGAACGTTGGTGGCGTTTCTCTCAGCGG********CAGCTGCGCTGATTCGCTGCATGCCATTGGAGGAACGCGCCTTTCATGCAGCGGCGCTTTTGGCGCCAACGATGCGTGCGATGCGCACACACTGCGCTGTTGGTGTCCTTGAACAGCTGCTTGTTCACGGCAGTATACCCGAA********GACACCTTAGCATCGAACGTTTTAGGAGAGTTTTTGGAGATGTGTTTCCTGCGACCGGAGCGA*************AGCGTCTGTCGGG…
2	5661	6111	6.1569	16	136137138139 0 0 0 0 0 0140141142143144145 0 0 0146147148149150 01511521531541551561571581591601611621631641651661671681691701711721731741751761771781791801811821831841851861871881891901911921931941951961971981992002012022032042052062072082092102112122132142152162172182192202212222232242252262272282292302312322332342352362372382392402412422432442452462472482492502512522532542552562572582592602612…	AACAGACTCGAGCCCAAGGTTTGCTGT***CGGTGGCAACGCTACGTTCGT*******GTCGCACTGCC****GTGGACGAGGCGGTAGCTGGCGCTCTGGTTCGGGAAAACCACGCCTCTGAGGTTATCGTGCAGCACGTGTTGGAGCTGAAAAACGCCAG**TGTTCTGGCTGAGC*******************GGAAAGCTGCAC***AACGCGCTCTAACCTATGCTATCACGAACAGAGGCGATGCCGGCGG**TGTCTTCCGAACACTT**TTCGCGTTCTGGCGCGCTGGCGAATGGGACGCCACGGCGACGCTGGCTTT*GATGCGTGCGCTACCCCGCTTCGCCGACGCCGCTGGAGAACATGTCAGGTTGTACGTTAGCGAGCTCCTT…
2	6618	7156	5.53474	5	23 24 25 26 27 28 29 30 31 32 0 33 34 35 36 37 0 38 39 40 41 42 43 44 45 46 47 48 49 50 51 52 53 54 55 56 57 58 59 60 61 62 63 0 64 65 66 67 68 69 70 71 72 73 74 75 76 77 78 79 80 81 82 83 84 85 86 87 88 89 90 91 92 93 94 95 96 97 98 99100101102103104105106107108109110111112113114115116117118119120121122123124125126127128129130131132133134135136137138139140141142143 0 0144145146147148149150151152…	AGCCACTGTGCCAGAGTCTGCGGCGCGCATGTCGCACTTATTCAGCACTAGAACGGTGGGTAGTGCTAGTCTGCGAAGTAGGCTCGCG**ATCTGGTGATCTGCAGCGACGACTCCCTGGGAAGCGTCCACTAGGAAGAGCGCGAGCGTCCTGTC*********************CTTAGCTCGAGAGCTCAGGGTCCGAAGAAACCGTTCAGTCAGCTGAAGCACTCGGGCGTAAAGGCTCTCATACGCGACAGAATACTCCAAGCTGTGGGCGAACTGTTGCATAAGGTTTGGTCCAGAGTCGCCAAAGGCTGCTTTGCTGTTAGGCAAGCTGTTTGCCGCCGGCAAGCGACCACGTTGCACACGCTCTGGCAGC***CATTCAAGACCGGGTGTA…
2	7765	8217	6.32787	16	143144145146147148149150151 0152153154155156 0 0 0 0157158159160161162163164165166167168169170171172173174175176177178179180181182183184185186187188 0189190191192193194195196197198199200201202203204205206207208209210211212213214215216217218219220221222223224225226227228229230231232233234235236237238239240241242243244245246247248249250251252253254255256257258259260261262263264265266 0 0 0 0 0 0 0 …	TCCGGAGCGCTACTCTGTAGTCTCGTACGAATAGCTCGCTCAACGTTTCTCTGCTGCTCCTTGTTTTCGAGAAGGTCTGTCTTGTTGAGCACGAGTAGAAGCGGCTTTCCTTGTAACTCCGTGGCCTCCTGGATCAAACTGTGCTCCATACTAGTCAGCAAACGGCGAGGGTCCTTCGACTGCTGCAAGGCTAGAGCA******ATCTCCGCTGCA*********TCGAGTACT*******AGGCCACAAGCAGTGGCCGTGGCGA*TACTCGTAAGCATCTGCGCATAGGCACCCGTTTCGAGCGGGTCAGGTGCT***********GCGTCTGCTGCACGACTCCCGGCCACCGCAGTTCGACGCCGCGCTCCAGCGGTATCCGTAACCAGAAAGCC…
2	8479	9054	6.23273	6	20 21 22 23 24 25 26 27 28 29 30 31 32 33 34 35 36 37 38 39 40 41 42 43 44 45 46 47 48 49 50 51 52 53 54 55 56 57 58 59 60 61 62 63 64 65 66 67 68 69 70 71 72 73 74 75 76 77 78 79 80 81 82 83 84 85 86 87 88 89 90 91 92 93 94 95 96 97 98 99100101102103104105106107108109110111112113114115116117 0 0 0 0 0 0 0118119120121122123124125126127128129130131132133134 0 0 013513613713813914014114214314414514…	CGA**GCTTGGAATCTAGCATGCTTATCAAGAA*****GCTGGAGAAACGATCGGAAACCCCAGAATCTCGAATGGTGTATTTGAACAACAATCGAGCAATGTTGTCGAAATATCTTCCTTTCTTGTGGCCTTCATGGCAGCCATCGATATCAATACGAACAAGCAGCTAGAAACTCGTATGTCTCTGCTTAGAGAGGGCAAGTGGCG*ACGCATGCGCTTTTGCTGTGAAAGTCGTCGCCTCTTTGGATGAGCCTCCTAGATTCTGTTCTGATCTTAACTCAATATTTCATATGATTCACGGTCTCTGATCTACGTCGAAAGCGCTTTACAAATATCGAACCAGAGTGTGCGACATGTATTCCGCCATACTACAATGCCAGCGAGCGATTCG**AGCG…
2	9402	9958	7.12859	6	23 24 25 26 27 28 29 30 31 0 32 33 0 34 35 36 37 38 39 40 41 42 43 44 45 46 47 48 49 50 51 52 53 54 55 56 57 58 59 60 61 62 63 64 65 66 67 68 69 70 71 72 73 74 75 76 77 78 79 80 81 82 83 84 85 86 87 88 89 90 91 92 93 94 95 96 97 98 99100101102103104105106107108109110111112113114115116117118119120121122123124125126127128129130131132133134135136137138139140141142143144145146147148149150151152153154…	ACCAGAGGCAGTAAACGAGAGGAGTTCGGAAACCGAAACTTTGACACCGTCACCAATGTCGGACAATGTACGATGTAGAAAACGAGATTCGAGGAACTGACACGAACCAGGTTTCTGGGGATACGCTTCCGGCTCGAAGTATGGAACGAGAAACCCAGAGCGGTAGCAGGCGGCCAGTCGATAAA***********************GGCTGGGAGGCAGCTGTAAGATTGGGCTATCCATTTACCCCACATGC********CAGTGAAAAGCTTATCTTTTTGGTAACAATGTACAGGAATAGAGCGCGCTAGCCCTCGACTCGTGTGCTCCATTCACACTAGGGGGTGTGTAGGATGCTCCTGTGTGGGCAGAGTCGTTGTATCGAAGGGAATGAC…
2	10848	11422	6.91665	6	19 20 21 22 23 24 25 26 27 28 0 29 30 31 32 33 34 35 36 37 38 39 40 41 42 43 44 45 46 47 48 49 50 51 52 53 54 55 56 57 58 59 60 0 61 62 63 64 65 66 67 68 69 70 71 72 73 74 75 76 77 78 79 80 81 82 83 84 85 86 87 88 89 90 91 92 93 94 95 96 97 98 99100101102103104105106107108109110111112113114115116117118119120121122123124125126127128129130131132133134135 0 0 0136137138139140141142143144145146147148…	TGGAAGGCACCTGCGCC****ATT**GTTCTGCAAAAACATCTATCATCAACGCTATGAAAGTGCTCACCCAT*CAAACTGCAGGAAAAAGTA*****AGGCTCGTCGAGGACCCTTTGGGCGGGGGACCCTTGCAGAGCTCGA********CGAACATTACACTGAA*******CCAGTAAGCCCTTCGGTGTGAAGTGTCGGCCGAGGTCGA**ATGCTCACGAGGCATGCAGGCGACCATGACGGACAGAGACACGGGCGATAACCAGCTTCTCGCGGCTTTCTATCATGCAAGTGTTCATGTAACCATACTTGGCGCACAAGCCAGGTCAACGCTGACGATGAGTAGTGCG***AGCGCGGATCTCGCCATACCAGCAAAGTGTCGTTCGCTGAT…
2	11674	12272	6.12411	6	19 20 21 22 0 0 23 24 25 26 27 28 29 30 31 32 33 34 35 36 37 38 39 40 41 0 0 0 0 42 43 44 45 46 47 48 49 50 0 51 52 53 54 55 56 57 0 58 59 60 61 62 63 64 65 66 67 68 69 70 71 72 73 74 75 76 77 78 79 80 81 82 83 84 85 86 87 88 89 90 91 92 93 94 95 0 0 0 96 97 98 99100101102103104105106107108109110111112113114115116117118119120121122123124125126127128129130131132133134135136137138139140141142143144…	TCGATTGTGTTTTGCTCAACGTATGATGGTCTTTCGTGGAAGCGTGCATGTTCCTTTGTCCATCAGAGCCTCTTTATCGCCGTTCGTATCAGTGGTGCGGAAACCCAAGCC**CCGGTGGCATGTTTG********GTAGACTTTCTCGTTTAACCTATGAAGTACGATGGATTGGCGAGGAGACAG****TCGTGAAAAACCAGCTTGGATGA***CTTGTACTTTACTTGCAAGATTTCCAGCATTACGACTTCGGGGAGCGTGCTCCATACACCTGCTCATCGCAGAATCACTGGCTTGCAGACGCGTGCGCATCTCTCGCAAGCTAGAAGCGACAGCATCAGCAGTTTCTGGGACCTCTGGCCAATCTGCAG********GATACATTCCGTTCG…
2	13007	13509	6.08633	3	72 73 74 75 76 0 0 0 77 78 79 80 81 82 83 84 85 86 87 88 89 90 91 92 93 94 95 96 97 98 99100101102103104105106107108109110111112113114115116117118119120121122123124125126127128129130131132133134135136137138139140141142143144145146147148149150151152153154155156157158159160161162163164165166167168169170171172173174175176177178179180181182183184185186187188189190191192193194 019519619719819920020120…	ATGAATCGCTCGATATATTGAGCTGCTTATGTTTTTG*****TTTTCTCG****CTTGCTGTTATACTTTGTGG***CACCGGTGCTGGAGATTTCTC**TCGGGCGCCTACGCGGCGCTGCGATGCATCGAAGTATTCGTGGAAGCTTGCGTATATGTCTATGATCCTCGGATCAGGAGATGCTCAATGATAGGACTCGAGCATCAGATTTCGTTACGCTCAAAGGTTTGGTGGATAGATTCATGAAGTTTGTGGACCGTTGGCAGAGCTGTGTCCGTGAGTCCTAATTACAG**TTGCCCAACGAGTTG*TGGCAAGGCGAACAATCCTCGTC*TGGGA**ATTTGTGCAATCTTCAATGCAGTCCCGAATCTCATTTCGTGGAAGATTCTCCCCGT…
2	14445	14950	5.92203	8	101102103104 0 0 0 0 0 0 0 0 0105 0 0 0106107108109110111112113114115116117118119120121122123124125 0126127 0128129130131132133134135136137138139140141142143144145146147148149150151152153154155156157158159160161162163164165166167168169170171172173174175176177178179180181182183184185186187188189190191192193194195196197198199200201202203204205206 0 0 0 0 0 020720820921021121221321421521621721821922…	TTCCTGCATGTTGATCGGAAACTTCGAGTCTCGGTTCAGAGAGTGCT******TGTGCGCATGGTTGTTGGTCG*******ACGCACACCACCGCAGG*******CCTTCAGTATTCGATCTTCCCGCCATCGGACATACCAGCCAGTTTATCGGACACCAGC*********TCGTGCATCCATCCCTGTTTCAAGCACCTCGTTGCTATACGTTCCAGTGGGCACGCGTGCTCGT*GATGCATGGATGGCTTCTTGAACGCTCCTACGGGAATCGCTCGGAACCGCCTCCTGCACTCGATACA*CGTTCTCGTCGAAGTAGCCGGCGT*GCAGCCTCTGCGCGCCACAGCGTGTCCAGTGCCACTGGATACCACCATGAAACGATGCGACGTATGAGT…
2	15774	16136	9.16479	11	14 15 16 17 18 19 20 21 22 23 24 25 26 27 28 29 30 31 32 33 0 0 0 0 0 34 35 36 37 38 39 40 41 42 43 44 45 46 0 47 48 49 0 0 0 50 51 52 53 54 55 56 57 58 59 60 61 62 63 64 65 66 67 68 69 70 71 0 0 0 72 73 74 75 76 77 78 79 80 81 82 83 84 85 86 87 88 89 90 91 0 0 0 92 93 94 95 96 97 98 99100101102 0 0 0 0 0103104105106107108 0 0109110111112113114115116117 0 0 0 0118119120121122123124125126127128129…	CTCTTTGGATATGGTACCAGAAGCTCCCGTTTCTTCTGCTTCCACGGAAAACAGACCCGGACTCGGAGTTCAGGTAGCAC**AGCGATCGTATCAAGAGGCGAATGCGTCACCGCCGGACACGAAGGGAGCGTCGACGGGTCGACGT*TCTCGACGTGAGCTCCAGCCTCGATTCTCTCATCAGAACTTGTTTCACCATGAGCAACGTCGCGTTCTACAAATCCTCTATCAAATGGAACTTTATGTATTTTCGCATGTATTGGAATGCGTACTCGCCAAAGCGATTGCTCAGAAGAGAGCCGCAATC***************GTAGGCTGCGGCATCG*******AGGCGAGACTTTTTTTGCCTGGCAAGGGCGTGTGCCGAGCGAT
2	16418	16773	9.21208	11	8 9 10 11 12 13 14 15 16 17 0 18 19 20 21 22 23 24 25 26 27 28 29 30 31 32 33 0 0 0 0 34 35 36 37 38 39 40 41 42 43 44 45 46 47 48 49 50 51 52 53 54 55 56 57 58 59 60 61 62 63 64 65 66 67 68 69 70 71 72 73 74 75 76 77 78 79 80 81 82 83 84 85 86 87 88 89 90 91 92 93 94 95 96 0 97 98 99100101102103104105106107108109110111112113114115116117118119120121122123124125126127128129130131132133134 0 013513…	TGCTGACTTGGAGCCTTAGTATCGCAGAAACCTGGCACGAGGCGTGCGACCGGTACTGCGACTAGCGACACGCGAG**TCCGACGGGCATGCGACGCTGAAC**TGG*CCAGTCTGATACGGCCTTGCGTTTTGTTTCAAGTATGGGTCAAGGTGTGTAGCCTCGACACTTCAAGCGCTTTTGTG*ACGGGCCTACGCTTTCATAATTCGTAATGGGATTCTCGATAGGCTTCTTAGAAGGATGGTTTCGACATTTTGCCGCTGGTGCTCGTCACGTCACACGATTCAAAACGAATCTCGACGGATTCGAACACGAGTTCG*TAAAGTAACCGAAACCATCATGCAACTCATGAGTACAATCC
2	16986	17541	6.36259	1	41 42 43 44 45 46 47 48 49 50 51 0 52 53 54 55 0 0 0 0 0 0 0 56 57 58 59 60 61 62 63 64 65 66 67 68 69 70 71 72 73 74 75 76 77 78 79 80 81 82 83 84 85 86 87 88 89 0 0 0 0 0 0 0 0 0 0 0 0 90 91 92 93 94 95 96 97 98 99100101102103104105106107108109 0 0 0 0110111112113114115116117118119120121122123124125126127128129130131132133134135136137138139140 0 0 0 0141142143144145146147148149150151152153 0 01…	TTCGAGACTGAAGCGCAACACATTGCTCTGGTTCAGAAATTGCGTCAGCTCAAGCGCGCTTGTCCAGGGTGTATGCAG**AAGCCGTCGCCATACGAGCTCCCGCAGCCGGTGAATGAACTCGTGGTCAAAGGTGCCTTCCTCATCATAGAAGGGC****CCGCCGGTGACCTCGCGAGAGGGTTCAAGCTCAGCCAACATGTACAGCTTACGCGTCTTATTACGAATACTTTGTACCTGCTTCACCAGCTCACGTCGCTGGAGCTCTTTGAGGGTTCGATTCACATCCGCTAGTGGCAAGCCGAGACGTCCCCGGATGTGTCGAACCCAGATGCCGTGTTCGCCAGCCGCTCGGATCTGTTCATAGACGGCACGTTCGGTGTTTGTGAGGCCCGCCAG…
[truncated: 15,725 more rows]
