# Supplementary material for: Study of Dispersed Repeats in the Cyanidioschyzon merolae Genome
Source: Int J Mol Sci. 2024 Apr 18;25(8):4441. doi: 10.3390/ijms25084441 (PMC11050394; doi:10.3390/ijms25084441)
Supplement: Supplementary file 1 [file ijms-25-04441-s001.zip › ijms-2902088-supplementary/supplement/s1/freq_consensus.txt]

FAM= 1
IDL=     557
TGAAG----CGC-TTCGAT--CGAGCGCTGCG--GCA----CGATGC---
CG-----AGCGCT----GCA---------TCGA-----C---GC------
-C--TGA------CG--------TCCATC------------CG-----G-
----------CGA---------------------G---------------
---------G-----------G----------------------------
----GC-------------GCG---------CG---------GCAGC---
---GCGA-----GCA-------------------------------GC--
-----------------------------TGC------------CGA---
---TCG----------TGA---------------GCG-------------
--GC----CAG----------------CG-----GCAGC------CGC--
------C----TCG----------TCGCAGA--C---TGCT-----CGAG
CATCCGA
//
FAM= 2
IDL=     502
C---GCAGCGC-----CGCTG-----------------GAA----GCAG-
---CGA--C--------TGCAGG---TCGAC-------TGC---C-----
----------G---------------GC-G---CGAA---TGC-G--G--
-----------------------TGC------------------------
CGA---------------CGCAG----C-------T--------G-----
---TCGAGC---------A---------------GCA----G--GCGATC
G-------------C------C--------------TTCG---------T
CGA------TGCA----G--------------------G------AGCG-
C----G---------CTGC------------------T------------
-CAGC----CGT------CGATGC----G---------CAG----CGAAG
CG
//
FAM= 3
IDL=     587
GCTTC-A-GGTACTCGATACAA--------GGTGAC--GGATATTTAC--
C----ACGGGGCGATGAAGT-C-TCA-CGAACCTGAAGAACCAT-TGA--
--GAACCTCGAACG-TTCATGA-ACGCGCCGT---TGC-----AC-CG-G
C----CTCGCA--GG----TG----------CGAT--TCA--GGCATC--
GAA-GATCGC--GCATG-----GA--TCGAA---GTCGAC-AGA-G-C-T
C------GAGCACGAATG--GCTTCTG--ATCCGTGC---CAAGAGCA-C
GTGC-----TGG-GCTG--GAATCC--CAG----G---TCAG---TGA--
---G-----G------G------TCGCCTC-TCCTGC--------CGTGT
TTCTGGACCG-G--CTCGAACGCAA-GC-G---TG--GCTG---------
-----TGA-G-GT----G--ACGGAA-GCT-TCC---TG---AAGCGCTT
CAACG--GTTCC--TGTGCAA-ATCAAGTC-CATT--GTG----TCGACT
CC-G--TCCTT-ACGGCATCATGAAGGAGATCAGTCC
//
FAM= 4
IDL=     530
CGAGCGC-----CTGC----------------CCAGC-------------
---------GCA------------------------GCAGCG--------
----------AGCGCTG--C------------------------TGC---
-----AGCG--------TCGA--------CTGCA----------------
----------TGCA--------------------TTCGA-----------
-------TGCAGCG------------------------------------
CGA-------------------GC--------------------------
----------AGCGC-------CGAGC----------TGCA-C-------
-CA---TCG----CGA---------------------------------G
CTGCA----------CGCA---------GC------------TGCA----
----------CGATGCAGC---TCGCTGAT
//
FAM= 5
IDL=     536
GTGCAC----GCG--------------------CGC--------------
----------GCTTG---C----TCGC--------C----TTGC------
----CGC--------CGC---------GCAGCAGCG-----TCG------
----------------C--------CGCTC---------GAA--------
--CGCTGC---------GCA--------TCG--------GC-------G-
----------------------------GCAG------------------
-------------------------------GAT----TGCTC-------
----------------------CGAA----CGC-----------------
-----TGCG-ATCG-----GCGA------------------GCA-C----
TCGA----------------------------------------------
GTTC------GCGT----------GCTGCAGCGCA-
//
FAM= 6
IDL=     580
GAAC-----GCGCA--GCATG--GTTCGTGAA-CG---CT--------G-
-ATCAA----A-----TG-GC--TCTG-A-G-------C----GAGCTG-
----------CTTTG-----C-------C---CTCGAA---T-C--GAAG
----TGAA--C-----------GC---TCG---A------G---------
--GC--------------CAG--------G-----G--------------
TGC-----------------------------------------------
-------CGCTG---CAGCG-------CTCGA-------------CAGCG
-------------------------------GCGC----------GCA--
------G---------------------------CGCTG-----------
-------------------------CTGGA--------TCGC--------
----------CGC-------------------TCGA-----TGCA-CG--
----GCGCAC--CGAAGC-GTTGTC-TGCA 
//
FAM= 7
IDL=     451
TGCATCG----CAAGCG-ATTCG-GTG-TTTTCGC-G----------GCA
----TTC-----GCGTTC-T---C------AAGAATCA------GAA---
---------GCA---A---T-CTGGA--C-C----TCGCCG--T-C--G-
-----ACGAA--G--TCGAG--C-G---A-C-----------A-G-A-CA
-----GA-G---C---G-C-A--GCG---G------A--CGACAC-GT--
--CGAGA--GT--TGCAA---T--CTTCT--G-----TC---GATCCGT-
CAA--GTTGC-A--------TCGAAA----------T-G-A--C---GAT
GC-----GC-TC--C--------T----TTCGCGAGG---TGC-T-----
T--CGCAGCG-------G-G-TTCCAGG-CGATGCTTTC--CGAG----T
T 
//
FAM= 8
IDL=     503
-----TTCCAGAA----------------CGAAGCGCTCG---CTGGACG
-----------AGC---------CGCTG-----CGCAG------------
-------CGATGC------------------------------GCAG---
-----------GC---------------------------GA--------
-----------------------GCA-CG---------------------
----------------------GCTGCA----------CG---TCG---A
GC-------------------TGCA-----------CAGCGC----G---
---------C--CG-GCAGACGC-TCC--G-C-T--TCGA-CCGGCC--C
T-C-A--G--T-CA--T----C-CAT----TTCGA---TGAGA-G-TGTC
C---AAAG-----TC--GTC--CTCTGGAG-----TCT-CAGCACCGCAC
ATT 
//
FAM= 9
IDL=     514
GCGTCTGGA--------TTCA-----------CGC---------------
---TGCA------------TCGA--------------------CGCTG--
-----GCA--------TCGCA------------------TTC----CGAA
-TGC--C-----CGAA-----------------CGTTTC-----------
--------------------------------------------------
-------------------------------------------TCGA---
----------------------------------------TGCA------
----------------TCGC------CGAGTGC-------------GCG-
---CGCTGCA--CGAA------GCACG-------------------TCG-
GCACG--------------G-------------GCATCG--TGCG-----
-TGAACGC---TTC 
//
FAM=10
IDL=     552
CGAG----------------------TCG--------GAA----------
-GCTTCG-----------GCTGCA------------------GCAACAGC
G---CGA-------------------------------------------
-----------------------------------GC-------------
-------CAGCGA------TGC-------------------------CG-
---------------------CG---------------------------
-----C-----TGCG--------------------C--------------
--TGCA--------------------------------------------
-----------TGCA--------------GCGTTCG----------TCGC
-----------------------CAGTGCTTCG----------CGCTG--
---GCATC-------CGAA--------------CGCTGC-----GCGAAC
GC 
//
FAM=11
IDL=     349
A--CTCGA------------CAGC-----------GTTCG---A------
--GG--TCG-A-------CATCGAGCG---GCT--A-TGGAAC--TGC--
--CGCTGC-----C---TCGA--TTTCTCGACTTGTTCT--A--T----C
TTCG-TACTTG-----T---G-A--A-----------A---AT-C----T
---A-G---C---GT---CTT----G-GC-GC-------A--CTC--C-G
CTGGAATTCG--AC---ACCG--ATCA-GATGATTCGCGAC-CCG---GC
GG---CG---AA--AA-CGAT--CA--ATCCA-T-CATACTGCACCGAT 
//
FAM=12
IDL=     557
C--TAGA-CAACA-G--A--G-TCAGGATCGCGTTTC-CTTCAACGGCGA
CATGCGCGTCGTG-CTC-TG--TGCC-GAT-T-------GCGC--ATCGA
-CGC-C------G------GAACAG--AC-------------GCAACG--
AT--C---TTC-TTCC------ACG-TA--CGTT--A-------------
--C---------CGAAAG-TT-C-----TTC-AGGCGGAAGGTCC-GCGA
-CCG-ACGAGTCT-C--GGC--GTGCTTC--------C--C--CAG-GGC
-GGTGC----G--GCGA---CTGAGCA-CTCGTCCGCAACGCA-T--ATT
CTGGA------GC-G--A-GCTGCGTCTGGGCGTCGCCCTGGTCGCAGT-
--CTCCT-G---ATCGCTTCGCGCTG---GCAGGCAGT--GTCTGTCTGC
GCAG-TTGCAGGCTCCCAGAATGA--A-G----CCGA--CCGT-TC---T
GAA------CCTCGAGCCGACGCCCTCAGTGGTATGGCAAAGCCGTTCTG
TCTCCG- 
//
FAM=13
IDL=     455
GCG--C---G---CGC-T-----GCT--T-----T-----AC-G---C-G
--CG-CTTTGC-------------GCGT-G--TCGAGG--T-----TGC-
--CAC-----C-----------GCACTGC---C---G------GAA-C--
GC--CA--GCTCG----CATGC----GAC-G--ACAG--GG-TCGC-TCG
ATGC----CTCCGTTTC-GCGCC-G-TGC-GTA--C---GATCA---GC-
---T----T--GCGAG--C-CTGT-CGCTGCA---GCAAGCGCA-GCTGT
TCCAT--------CG-----GGATT-G-GGAAC--TCGA--ATG------
-G-AAC--GT-CCG-AA-G---ATC-A-GCTGGAGAACA-GTCGAGA--T
TTCGATCCGTC-ACGCT---TTCGTGCAAAGCG-TGA-GCA-GCTCCG-A
GCGTC 
//
FAM=14
IDL=     496
GC------GATCCGTT----------AAGACGC------TG-------GA
AC-------CG-----------GGAATGAAAGCAGCTCT-C-CCGA--G-
ATC-GCA---GCTCGAACGCAA---GAAT-GTGAA---CCACGTTGTCCA
---GAAGGA-GTCGCCAGA-GTCAGGGAA--GTCTTCAATGATTCGAC-A
AG-G-----TGCTGTTG-ATGAGCCTTCTC-ACGAGCGAAACTGAGGCCG
C--A---GAATCCACTGCAGCT-GA-CAGATGATG------C--CGTTCT
C-TCG---TCG-T-GT-C---CA-CGGGC--C-T---C--CGAATACCCA
T--ACGCT-CGA--GTTTC--CCGAAGCG--TC-CATC-ACTGAA-GAAA
CCGACGT--CTGTGCTTCAT--CGATCGC-------GTTCCAGGAAC--C
TG--GTTGCGATTTCG--GA--AAGATG--CG-GC-TGAACT-GGA 
//
FAM=15
IDL=     481
C-GC-CGA---GCTGCA-------CGAAGCG------TCGAG-A-GC---
A--------G------------GAA-----GCGCT-----------TGCA
TCG--ATG-TATCGGTTATTTTACGAA-CCTTGTTCGA--GCGTCGCGAA
TCATCTTGATTCCGGTGACGT-ACGAATTCCAGCGGCAA-G-G--TCGA-
-GAG-CACTCCGAAA--ACGACCGAGAATCC--AAAC-AC--ATGAATCC
GTAAGCCC--ATTGCTGCACTTCGAAT-TCGA-GCTGCATC-AAA-----
--GAAAA----------A----GAACAG-GC--G-----C---------T
G----TGC-----------------CAGCGT--------TGCG-------
---GCA-------------CGCTTG--------------GCTC-------
----AGC----CGA-----TGCA-----CGT 
//
FAM=16
IDL=     467
G-AAACAA--------GCGT-C----TGA----------TTCG-------
------GCTGC--------TTCG---------------------------
---------------------TCGA------GCTGTTC-----GA-----
-CAAGCG---------CGAGCA--------GC-------------GCTGC
----------------AC-----------------------------GCG
C----TCG--CGAG-------------------------------TGCA-
------------------TGCA----------------------------
-------------TC--------CGA-----TGCG---------GCAGCG
----------GA---------------------CGAAA-C--------GA
A-C------CGA--CGC 
//
FAM=17
IDL=     563
GCTCGT---------------------------------------CGC--
------------GCAC-------ACG---------GCA-CG---------
--CTGGACG--------CGA---C------------------TTCAGC--
--------------------CG----TC----------C--------CG-
----------GC--------GTGCTC------------------------
----------------CGAGC----------------------------A
CG--GC---------------------------TGCA------------G
C------CG---------------------------CGGA----------
------------------------------------GCA---G---C---
-------TCGA--GC---TGCTGCG--------GC----------CA---
---------------TCGAG-----G-----CATG--------GCAACG-
--------GCGA- 
//
FAM=18
IDL=     535
TTG-CGATGCAGCGTTC-----------CGCT------------------
--TGCGCAACG---TC------------------------------TGC-
--------------------GCAGCG----------------------AC
GC-----GCGA------------TGC--------------------CGA-
------GCTG-------CG-----------------CAGC----------
-----------CGA------------------GCAT--------------
----G---------------------ACG----CG---------------
-------TCG----------CG----------------------------
-----CGCT-----------------------------TG----------
-----------TC---ACG-----GAAGCA-----------------CTT
GC-------TTC------------TGA--CAGC-- 
//
FAM=19
IDL=     551
CAA------TT----GAA-CTG---GAG--CAAAA-----C------GAG
C---------CG----CG--------CG----CGA-------GA------
-------GC-----------TC-----C-----TC---------------
------------------------CGT-----------------------
-CAA-------------------TGCAGC------------CTC----GA
--GC--TCTGGCG--------C----------------TG---CGC----
----------------CG---TGCA-----------------AACG----
--------------TCA---A-----------------------ACG---
-CTGGT------G---------------------------GCTG------
--------------------------------------CTG---CA-CGT
TCCA-----GC---------CAG-----------------ATCCAGGTCC
A 
//
FAM=20
IDL=     485
CATCG--------------------------G-TTCG-------TG----
---CAGAGCA------TC-G--GCAC--GC-----------------TC-
-----------T-G------------GCA----------CGC-TGCTCC-
-------CGA-------CAA--G---TC----------ATG-----CAGC
G---------------TCTCGA--------------------------TC
GAGGC--TGC--C--------------------------------G---C
A-----------TG-----------GCC----------------------
-----G---------CG------------------ACGGC----------
-------C----CGAG-------------------TCGTGCT--------
--------CAGC-----------------GTCGA- 
//
