# Supplementary material for: Study of Dispersed Repeats in the Cyanidioschyzon merolae Genome
Source: Int J Mol Sci. 2024 Apr 18;25(8):4441. doi: 10.3390/ijms25084441 (PMC11050394; doi:10.3390/ijms25084441)
Supplement: Supplementary file 1 [file ijms-25-04441-s001.zip › ijms-2902088-supplementary/supplement/s1/similarity_gypsy_copia.txt]

Query= cyan_20_961243_961817_+_LTR/Copia

Length=575
                                                                      Score     E
Sequences producing significant alignments:                          (Bits)  Value

cyan_20_1165384_1165865_+_LTR/Gypsy                                   63.9    2e-11


>cyan_20_1165384_1165865_+_LTR/Gypsy
Length=482

 Score = 63.9 bits (34),  Expect = 2e-11
 Identities = 52/60 (87%), Gaps = 3/60 (5%)
 Strand=Plus/Minus

Query  398  TCGATAGAGGATTTGTGGAACGCGATGTCGTTCATGATGATGAAAAAGGCACCGGAAGGA  457
            |||||||||||||||||||||||||||| |||| || |  ||||| ||| |||| |||||
Sbjct  363  TCGATAGAGGATTTGTGGAACGCGATGTTGTTCTTG-T--TGAAACAGGTACCGCAAGGA  307


Lambda      K        H
    1.33    0.621     1.12 

Gapped
Lambda      K        H
    1.28    0.460    0.850 

Effective search space used: 413858505


Query= cyan_1_57925_58012_+_LTR/Gypsy

Length=88
                                                                      Score     E
12:50 02.04.2024                         (Bits)  Value

cyan_19_84921_84974_+_LTR/Copia                                       60.2    4e-11
cyan_19_84902_84978_+_LTR/Copia                                       60.2    4e-11


>cyan_19_84921_84974_+_LTR/Copia
Length=54

 Score = 60.2 bits (32),  Expect = 4e-11
 Identities = 34/35 (97%), Gaps = 0/35 (0%)
 Strand=Plus/Minus

Query  20  TCATCATCATCATCATCATCGTCATCATCGTCGTC  54
           ||||||||||||||||||||||||||||| |||||
Sbjct  40  TCATCATCATCATCATCATCGTCATCATCATCGTC  6


>cyan_19_84902_84978_+_LTR/Copia
Length=77

 Score = 60.2 bits (32),  Expect = 4e-11
 Identities = 34/35 (97%), Gaps = 0/35 (0%)
 Strand=Plus/Minus

Query  20  TCATCATCATCATCATCATCGTCATCATCGTCGTC  54
           ||||||||||||||||||||||||||||| |||||
Sbjct  59  TCATCATCATCATCATCATCGTCATCATCATCGTC  25

Query= cyan_20_209377_210109_-_LTR/Copia

Length=733
                                                                      Score     E
Sequences producing significant alignments:                          (Bits)  Value

cyan_2_181633_182108_-_LTR/Gypsy                                      58.4    1e-09


>cyan_2_181633_182108_-_LTR/Gypsy
Length=476

 Score = 58.4 bits (31),  Expect = 1e-09
 Identities = 90/119 (76%), Gaps = 2/119 (2%)
 Strand=Plus/Minus

Query  69   CTTCCTTCGCATCTGT-TAAGCTTCAACGAGCTGAACTAGAGGTCGGAACTTAATGGAAA  127
            ||| |||||||||||| || | ||||| |||||  || ||||||  || || ||||||| 
Sbjct  238  CTTTCTTCGCATCTGTCTAGGTTTCAA-GAGCTAGACAAGAGGTGAGACCTGAATGGAAG  180

Query  128  ACCATGGACGAGGCAGTACCTGTTCTAGCGCAAGGTGTTTAGGAGGTAGCTTACCTTGT  186
             || |  || |     ||||   | |||||||||||||||||||||||||||| || ||
Sbjct  179  GCCTTTAACCAAATCTTACCCACTTTAGCGCAAGGTGTTTAGGAGGTAGCTTATCTCGT  121


Lambda      K        H
    1.33    0.621     1.12 

Gapped
Lambda      K        H
    1.28    0.460    0.850 

Effective search space used: 531677683

Lambda      K        H
    1.33    0.621     1.12 

Gapped
Lambda      K        H
    1.28    0.460    0.850 

Effective search space used: 53549407

Query= cyan_2_429131_429709_+_LTR/Copia

Length=579
                                                                      Score     E
Sequences producing significant alignments:                          (Bits)  Value
  
cyan_16_41027_41504_+_LTR/Gypsy                                       58.4    1e-09

>cyan_16_41027_41504_+_LTR/Gypsy
Length=478

 Score = 58.4 bits (31),  Expect = 1e-09
 Identities = 31/31 (100%), Gaps = 0/31 (0%)
 Strand=Plus/Minus

Query  387  CCTCGGCGAGTACGCTGTCCGCTGCACACGC  417
            |||||||||||||||||||||||||||||||
Sbjct  391  CCTCGGCGAGTACGCTGTCCGCTGCACACGC  361

Query= cyan_2_453235_453322_+_LTR/Gypsy

Length=88
                                                                      Score     E
Sequences producing significant alignments:                          (Bits)  Value

cyan_3_470769_470860_+_LTR/Copia                                      115     8e-28

>cyan_3_470769_470860_+_LTR/Copia
Length=92

 Score = 115 bits (62),  Expect = 8e-28
 Identities = 83/92 (90%), Gaps = 6/92 (7%)
 Strand=Plus/Plus

Query  1   CGAGACGCAGAACTGTACGTACAACCCCTTCAGCAACAACAACAAC------CAGCAGCA  54
           ||||||||||||||| ||||||||||| ||||||||||||||||||      ||||||||
Sbjct  1   CGAGACGCAGAACTGCACGTACAACCCGTTCAGCAACAACAACAACCAGCAGCAGCAGCA  60

Query  55  GCAGCAGCAATTGCAACAACAGCAGCAACAAC  86
           |||||||||||||||||||| |||||||||||
Sbjct  61  GCAGCAGCAATTGCAACAACTGCAGCAACAAC  92
