# Supplementary material for: Study of Dispersed Repeats in the Cyanidioschyzon merolae Genome
Source: Int J Mol Sci. 2024 Apr 18;25(8):4441. doi: 10.3390/ijms25084441 (PMC11050394; doi:10.3390/ijms25084441)
Supplement: Supplementary file 1 [file ijms-25-04441-s001.zip › ijms-2902088-supplementary/supplement/s2/genome.fasta]

>Chromosome dna:primary_assembly primary_assembly:ASM2256v1_:Chromosome:1:4127356:1 REF
GTCCCATGGAATCAATAGCTTACAGGACGTTAATGTGTGTTTTTTTAGCGCGCTCAGACC
TCTCCGCAAGCACTCACTCCAGGCCTGAAATGCCCTGCTACTCAAGCACCGCCCCGCTAC
TCCAGCACTAAAGTCACATACAGTTGCCGGGGCCCATGCACGCCGCGAATGCGGGTCATC
TCAATATCGGCCGTGGCTGACGGACCGGAAATCAGCGTCAGGGGCTCGGTGGCAGCATCC
GCCAGCCGTGCAAAGGCTTCCGGAACCGTCTCCACCACTTGCGAGGCCCGCACCACGCAA
AGATGCCGGTCAGGAATCAGCGACGTGCGCCGCCGTCCTTCCCCCGCGCCGTGCCGCAGC
ACCAGCGTGCCCGTCACCGCAATGCCCACGGAGCAAGCCGTCACCACGCCCGCGCAGCGG
TCCAGCTCGTCCACGCCTGCCTCGCTCTCGGGCATAACCGCCGGGCTCCTGGCCAGCCAC
TCGGCAGGGAAGCCATCGGCCACCACCCAGGGCAGCGCCGCCTCGTCCGCCTCCCGCAGC
ACTCCGGCAATAGTCGAAGCCACATCACCCGCCTTCACACTCATTACCTGCGCGTCATAC
TCGCGCAGCCGCTCCAGAAATAGATCCAGCCGCTCTGGCAGCGTCAAAGTCCCGGCTCTT
CGGTAGTTGGCTGGGCTGTCTTCCGGTTCGTAACGGTCATCGTTACCTTTCACCGCGCTT
TGAATGCGCGCCAGAATCTCCGCGCGCGCTTCACTCTGCGTCACGATGCGTCTCCTTCCA
CCACTGCCGAAACGACTGCTTCGGAATCGCTTGTAGATCGCGCGCCGCCGTCCATGCCGA
CAGCTCCCCCGGCAGCCGGTGAATCCAGCCATCCTTCACCAGCGGAGCCTGCGCCATCTG
CGCCAGCCGCTGCGCCGCCTCCAGTCTTCGGTGGCTGCGAAACACAGCGGCCACGGCCTT
CATGCCCAGCGTTTCCGGCTTCAGCGCGCTCTGCTGCTCCCGCACCACCCGGCCGCGCAG
GTGTATCAGCACCTCCGGGATATTGATCTTCACGGGGCACACTTCATAGCACGCGCCACA
CAGCGATGAGGCGTAGGGCAGCGACTGCGCGTGCTCCATGTTCTGAAGCTGCGGCGTCAG
GATCGCGCCAATCGGCCCGCCATAGGTGGACCCATAAGCATGTCCGCCCGTCTGCCGGTA
GACCGGGCATGCATTCAAGCACGCGCCGCATCGAATGCACTGCAGCGTCTGCCGCGCTTC
CTCATCCGCCAGAATCCCCGTGCGCCCATTGTCGATCAGCACCACGTGAAAGTTCTTGGG
ACCGTCTCCGTCATGCACGCCCGTCCAGATCGAGTTGTACGGGTTNNNNNNNNNNNNNNN
NNNNNNNNNNNNNNNNNNNNNNNNNNNNNNNNNNNNNNNNNNNNNNNNNNNNNNNNNNNN
NNNNNNNNNNNNNNNNNNNNNNNNNNNNNNNNNNNNNNNNNNNNNNNNNNNNNNNNNNNN
NNNNNNNNNNNNNNNNNNNNNNNNNNNNNNNNNNNNNNNNNNNNNNNNNNNNNNNNNNNN
NNNNNNNNNNNNNNNNNNNNNNNNNNNNNNNNNNNNNNNNNNNNNNNNNNNNNNNNNNNN
NNNNNNNNNNNNNNNNNNNNNNNNNNNNNNNNNNNNNNNNNNNNNNNNNNNNNNNNNNNN
NNNNNNNNNNNNNNNNNNNNNNNNNNNNNNNNNNNNNNNNNNNNNNNNNNNNNNNNNNNN
NNNNNNNNNNNNNNNNNNNNNNNNNNNNNNNNNNNNNNNNNNNNNNNNNNNNNNNNNNNN
NNNNNNNNNNNNNNNNNNNNNNNNNNNNNNNNNNNNNNNNNNNNNNNNNNNNNNNNNNNN
NNNNNNNNNNNNNNNNNNNNNNNNNNNNNNNNNNNNNNNNNNNNNNNNNNNNNNNNNNNN
NNNNNNNNNNNNNNNNNNNNNNNNNNNNNNNNNNNNNNNNNNNNNNNNNNNNNNNNNNNN
NNNNNNNNNNNNNNNNNNNNNNNNNNNNNNNNNNNNNNNNNNNNNNNNNNNNNNNNNNNN
NNNNNNNNNNNNNNNNNNNNNNNNNNNNNNNNNNNNNNNNNNNNNNNNNNNNNNNNNNNN
NNNNNNNNNNNNNNNNNNNNNNNNNNGCGCCGCTTTCTGAAAGGAAGGAGCCTCGGCCGA
ATCGCCCACACGAATCGTCATCGCACGGTCTCCTCTTCTGTGGAAGCAAGAATCTCCGCG
AGATGTACGGTGCGAATCCCCACCTTCCGCTGATGTAGCCCGCCATAAATGTGCATCAGG
CAGGAGTTGTCCACCGCCGCGCACACCTCCGCGCCCGTGTTCTCCACGTCGCGCATCTTC
TCGGCCAGCATCTCTGCGGAAACATCGCCATTCTTCACCGCGAACGTGCCGCCAAATCCG
CAGCAACGGTCGGCATTGGGCAGCTCCACCAGATCGATGCTGCGCACCTTGCGCAGCAGA
CGCAGCGGCAGATCGCCGAGTTGCAGACTGCGCAGAGAATGGCAGCTCGCATGGTAGGTC
ACACGATGCGGATAGTAAGCGCCGACGTCTTCCACTCCCAGCTTGTGGACGAGCAGCTCG
CTGAACTCGAACACGCGTGGCAGCAGCGCATTCACCGCGCCTACAAGTCTCGCGTCTCCT
GTCGAAGCCGCCATCTTGGGGTAGTGATCCCGAATCATTGCCACGCAGGAAGAAGAGGGA
ATGCACACCGCCTCCGCATCCTGAAAGATCTCAACAAATCGCTGCATCAGCGGCATGGCC
TCGCGCTGATAGCCGGTGTTGTAATGCATTTGGCCGCAGCAGGTCTGCTCGCGGGGAAAC
TCCACCGTATGCCCCAACCTCTCCAACAGCCGGACCAGACTCCTGCCTGTCTCCGGAAAG
AGCAAGTCGTTGTAGCAGGTAATAAAGAGTGAGACGCGCAAAAGCCAATTCTCCCAACGT
GGCAGTTAAGGTGTGGCAGACCCGGCCGGAGTTCTTCCTTCATTCAGACGAGGAAGAAAG
TGCAGCAATTTCATGCAGAGCCTGCCTCGCTGCTCTGGAACCTGATGCGTGACAACAACC
CCGGCTTCCTTTGAGTGTAGCTCCTGGCGCATTTTGGATTGGGCACGGCTCTTGGATTAT
CGGGCAGCATAAAAGGCACCCTGTAGGGTGCCTTTTATGCTCAATCTGTTTGCGAATTAC
AGGGCCGCGGCCAGAGCCGGGTAGCGCACATACTGGCAGGTTTCATAGAGGGCCAGCAGT
CGCTGCGTCATCAAATAATAAGAAGCTGCCGCCTGCTGCATGTGGAAGGGAACTCGCGGT
GAGGCCTTCTTCAGCAGCATGTGCAACTGAATCATGAAGACCGCCCGCTTCACGATCATG
GAATCCTGACGAATGCGCTCCGCGATGATGACCGCCTCTTCAAAATTCCAGCGCTGCACA
TAGGCCGCCAGGTTCACGAGCAGGTCTGCATTCTTGCGCATTCTCTTCAGACCTTCACGC
CCTCCCAGCAATTGCCAGATATCGTCTGGCTCTAGCCGAAGCTCGCGGTTCTGGGGGTTC
AGATGGTCTTGCGCGACCATGGCGAGGCCTTTTTCATGCATGGGCTGAATGCGGGAGACA
ATGTCTTCCCACTTCGTCGAGCGTAGCTTGTACTGCTGGAACTGGATGTACATCATCCAG
ACCAGACCGGAACCGCCTACCAGAAGGATGGGGAGTATCCACATGGCGTCTAAGGCTTCC
TCAAGTTAGAAAGAATCTCTGCATCACTTTCCAACCTGCGCTGCATGTTGGAAAGGTAGA
TCTGCATGTCAGGAGACAGCTTACGTTCCGCCGGCTCGTTCAACCAGAACATTGCAACCC
AATATACAGTAACTGCCTGCGTACTGAAAATTCTTATTTGGTCTAATACGATCCCGTGGT
AATCCGGTCCGTGATAGGCCGACGCCAGTTCTTCAGCAAAGCCGATGGCTGCCCACAGGG
CCCATCCTGTGGTGATGGCCATGACATGATTTCTCCAAACCAGCCCCAGCCGGGTGGAGG
AGAAGCCCATGGCCACAAATAATTCCAGTGTTATCAGGGAAGAGAAAAGCCTTCCTCGTT
CAATCCATGTTCCGAGAAAGCTGGATTCTGCCGGATGAGCGAGCCATGCCAGTCCCGCTG
CGAGGACAATACCTGCGACCCCAAACACCAGAAACGAGCGCAAAGCGCTTCTGACCCAGG
TTCCCGTCGGCCTTAGAACGTTGCGACAAATCTCGTAAATCACCCCTATCTGCAGCAGCA
GGTCAATGATTTCTGCTAACCAGTAGGTGTAGTAGTACTCTCTCAGCGATCCCAAGACCG
CGAAGAGTACCACATTCTTCAGTACCAGAAAGGCTATCCAGATCGTAAATATGGGAAAGG
CTCGAAATCTCTTGCGCAGAAGCAGCACAAGCAGCAGGGCGGCCTGCTCGGTAAAGCCAN
NNNNNNNNNNNNNNNNNNNNNNNNNNNNNNNNNNNNNNNNNNNNNNNNNNNNNNNNNNNN
NNNNNNNNNNNNNNNNNNNNNNNNNNNNNNNNNNNNNNNNNNNNNNNNNNNNNNNNNNNN
NNNNNNNNNNNNNNNNNNNNNNNNNNNNNNNNNNNNNNNNNNNNNNNNNNNNNNNNNNNN
NNNNNNNNNNNNNNNNNNNNNNNNNNNNNNNNNNNNNNNNNNNNNNNNNNNNNNNNNNNN
NNNNNNNNNNNNNNNNNNNNNNNNNNNNNNNNNNNNNNNNNNNNNNNNNNNNNNNNNNNN
NNNNNNNNNNNNNNNNNNNNNNNNNNNNNNNNNNNNNNNNNNNNNNNNNNNNNNNNNNNN
NNNNNNNNNNNNNNNNNNNNNNNNNNNNNNNNNNNNNNNNNNNNNNNNNNNNNNNNNNNN
NNNNNNNNNNNNNNNNNNNNNNNNNNNNNNNNNNNNNNNNNNNNNNNNNNNNNNNNNNNN
NNNNNNNNNNNNNNNNNNNNNNNNNNNNNNNNNNNNNNNNNNNNNNNNNNNNNNNNNNNN
NNNNNNNNNNNNNNNNNNNNNNNNNNNNNNNNNNNNNNNNNNNNNNNNNNNNNNNNNNNN
NNNNNNNNNNNNNNNNNNNNNNNNNNNNNNNNNNNNNNNNNNNNNNNNNNNNNNNNNNNN
NNNNNNNNNNNNNNNNNNNNNNNNNNNNNNNNNNNNNNNNNNNNNNNNNNACCAGGGCGA
GAACGGCGGTGCGAGCAATCTTCTTCATGAGAAATCTCCTTCAGTGAAATCTTCGATAAG
GGGGAGTCAGCGAGTCTGTGATCAAGCTTCCTGGCAGCCAGAGTTCTGTCACTCTCTGAG
CAATGGAGAAAGCATCATCCGGAGTGCCTGGCCATCCGGCCGGGCATTTTTGCTGGGCGT
ATAAGGAAACTTGCGGAGGGAATGTCGAGCGGCGGAAACGGCACAAGGCCATCCGGCCCG
GGTAGAAGCGGGAAGAGCCGACCGAGGAGGGATATATGTCTTCACGGGTCCTGACTCCGA
ACCGTTAAAAATGACGATAGGGAAAGCCTAAGCTGTTAAGAAGCTGAAAAACAACCGAAT
TTAGATCAAATAAGCGCATTTTCAAAAAAAAAGCAATCCCCGAAGGGCGCTAAACAAAAA
GAACTTACCAAGGTAACTCTCATCCTTCGATAAACGCCATATCTTCGGCGCCATCCCAGC
CTCAACCCGGAATGCACTGCGGATGCGCCCCGTGTCGTTTTTCCAGCGGATATCCTAAGC
CTGCTGCAGCAACGACGGCTTTTCATGAGCCAGTTTGAGCACTAGCTCGCCAAAGAGAGT
GTTTGCCCAGGCAAACCATGGCCGCGTGTACTGCGACGGATCGCTCGCGTCAAAGGACTC
ATGCATATAGCCGGTTCCTCCGGTGGTGTTCCGCAGCCATCGCAGGCAGGCAACGATCTC
CTCGTCATGAGTTGACGTCAAAGCTCGAATCAGCAGGCTCATCGGCCAGATAGCATTTCG
GCCTGTGTGCGGGCTGCCGATGCCCTGGGCTGCGGAGCCCTCAAAGTACCAGGGGTTGGC
GGTACTGAGCACAAACCGCCGGGTGTTTTGGTAAAGAGGGTCGTTCGAGTCGCAGCACCC
CAGATAGGGCAGGCTCAGCAGACTGGGAACATTNNNNNNNNNNNNNNNNNNNNNNNNNNN
NNNNNNNNNNNNNNNNNNNNNNNNNNNNNNNNNNNNNNNNNNNNNNNNNNNNNNNNNNNN
NNNNNNNNNNNNNNNNNNNNNNNNNNNNNNNNNNNNNNNNNNNNNNNNNNNNNNNNNNNN
NNNNNNNNNNNNNNNNNNNNNNNNNNNNNNNNNNNNNNNNNNNNNNNNNNNNNNNNNNNN
NNNNNNNNNNNNNNNNNNNNNNNNNNNNNNNNNNNNNNNNNNNNNNNNNNNNNNNNNNNN
NNNNNNNNNNNNNNNNNNNNNNNNNNNNNNNNNNNNNNNNNNNNNNNNNNNNNNNNNNNN
NNNNNNNNNNNNNNNNNNNNNNNNNNNNNNNNNNNNNNNNNNNNNNNNNNNNNNNNNNNN
NNNNNNNNNNNNNNNNNNNNNNNNNNNNNNNNNNNNNNNNNNNNNNNNNNNNNNNNNNNN
NNNNNNNNNNNNNNNNNNNNNNNNNNNNNNNNNNNNNNNNNNNNNNNNNNNNNNNNNNNN
NNNNNNNNNNNNNNNNNNNNNNNNNNNNNNNNNNNNNNNNNNNNNNNNNNNNNNNNNNNN
NNNNNNNNNNNNNNNNNNNNNNNNNNNNNNNNNNNNNNNNNNNNNNNNNNNNNNNNNNNN
NNNNNNNNNNNNNNNNNNNNNNNNNNNNNNNNNNNNNNNNNNNNNNNNNNNNNNNNNNNN
NNNNNNNNNNNNNNNNNNNNNNNNNNNNNNNNNNNGCAGCCACATGGCGTCGATGTCGCC
GGTGATGACAAATGTATCCGGCTTGCCGTTGACGCTCCCCGGAAAAACCGTGGTGTCGAG
CGTATTCGGGAAACAGCGCTCAAACATTCTGCCCAGCACCGGATCGGCGATGAGAGCTTT
CACCCGTTGGATGGCCGCTTCAATGGCCGGGCTCTGGAATTTGCGTTCTCCCACCGGGGG
ACGCCCCTGATCCATCTTCCATGTGGCAGCCTTGTATTGTGCCAGAGGGAAGGCGGCCAG
AGCCGAAGCTGCCATGCCTCCTCGCAGCAGGTCGCGGCGTGTGATGGGAGTGGGAGCGAG
GCTGGAGGAATCGTTTTTCATCTCGGTAATCCTTGGGTGGGTAGTTCTTTTGACCATTCC
CGATATGTTGGCGTTACCATAATAAGCGATCGGGGCGGTCGCGACTGTTTCGACCCGAAC
AAGAGATGGTGAATCCTCGCCTTGTCCGGAAATTCTGTCATGAGGTACACGGAGTGAAGC
AGCGCGCGATACAGCGGCGAGATTTTTTGAAAGCATGTGCAGCGGCTGCGGCCGCTTCGG
CAATTCCGGCCTATGGATTGCGGTGGAATTCTGCGCATGCGCTATTGATGCCGGCCACCA
AAGCCGCAGGCGAGATGCAGGATGTGCTGCCGATGATCGGCACCGGATGGCACGGGCATA
TGTTCCCAGGTGCGGTGATGCCCTTCGGCATGGTGCAGCTCAGCCCTGACACCAGCGGAA
TGCCCGAGCCGAAGTGGAACGGGAAATGGGACATCACAGGCTGGGATCATTGCTCCGGAT
ATCACTACACCGACAACGTCGTGCAGGGCTTCAGCCATACGCACCTGCAGGGCACCGGCG
CCAGCGATCTGGGAGATGTGCTCCTCATGCCGATGGTCAAAGGCCGCAACTGGAGCTGGA
ACTCCGGCACTCCGGCGCAGCAGGCGGAGGCGCAGATCGAGGCTCTGGGTGAAAACTCAG
GCTGGGTCATGAATGCGGGCGAGCGGGGCTACTGGTCCTTCTTCTCCCATGACGAGGAAG
AAGCCCGCCCAGGCTATTACCGGGTGCATTTGAAGACTCCCGATGTGCGAGCAGAGTTGA
CCGCAACCACTCGCTGCGGTATGCATCGCTATCACTATCCTGCAACCGGTGTGCACGGCC
TCATGCTCGATCTGGTGCACGGCATCGGCTGCGAGGTTTATGCGGCGGAATTGCATGTGG
AGAGCACGACCCGCGTCCGTGGCGTACGCTCCACGCATGGATGGGCCGCCGACAAGCAGG
TCTATTTTGTAGCCGAGTTTTCGCGGCCCTTTGCCTCGGTGGAAGTCCGGGTGGACGGCA
AAGAGCAGTCACTCCAGGCGGGCGATCATGTCGCCGGAAAGCAGGTTCAGGCCATCTTTA
CGCAGGCTGACAGCGCAGATGCGCTGGTGGTTNNNNNNNNNNNNNNNNNNNNNNNNNNNN
NNNNNNNNNNNNNNNNNNNNNNNNNNNNNNNNNNNNNNNNNNNNNNNNNNNNNNNNNNNN
NNNNNNNNNNNNNNNNNNNNNNNNNNNNNNNNNNNNNNNNNNNNNNNNNNNNNNNNNNNN
NNNNNNNNNNNNNNNNNNNNNNNNNNNNNNNNNNNNNNNNNNNNNNNNNNNNNNNNNNNN
NNNNNNNNNNNNNNNNNNNNNNNNNNNNNNNNNNNNNNNNNNNNNNNNNNNNNNNNNNNN
NNNNNNNNNNNNNNNNNNNNNNNNNNNNNNNNNNNNNNNNNNNNNNNNNNNNNNNNNNNN
NNNNNNNNNNNNNNNNNNNNNNNNNNNNNNNNNNNNNNNNNNNNNNNNNNNNNNNNNNNN
NNNNNNNNNNNNNNNNNNNNNNNNNNNNNNNNNNNNNNNNNNNNNNNNNNNNNNNNNNNN
NNNNNNNNNNNNNNNNNNNNNNNNNNNNNNNNNNNNNNNNNNNNNNNNNNNNNNNNNNNN
NNNNNNNNNNNNNNNNNNNNNNNNNNNNNNNNNNNNNNNNNNNNNNNNNNNNNNNNNNNN
NNNNNNNNNNNNNNNNNNNNNNNNNNNNNNNNNNNNNNNNNNNNNNNNNNNNNNNNNNNN
NNNNNNNNNNNNNNNNNNNNNNNNNNNNNNNNNNNNNNNNNNNNNNNNNNNNNNNNNNNN
NNNNNNNNNNNNNNNNNNNNNNNNNNNNNNNNNNNNNNNNNNNNNNNNNNNNNNNNNNNN
NNNNNNNNNNNNNNNNNNNNNNNNNNNNNNNNNNNNNNNNNNNNNNNNNNNNNNNNNNNN
NNNNNNNNNNNNNNNNNNNNNNNNNNNNNNNNNNNNNNNNNNNNNNNNNNNNNNNNNNNN
NNNNNNNNNNNNNNNNNNNNNNNNNNNNNNNNNNNNNNNNNNNNNNNNNNNNNNNNNNNN
NNNNNNNNNNNNNNNNNNNNNNNNNNNNNNNNNNNNNNNNNNNNNNNNNNNNNNNNNNNN
NNNNNNNNNNNNNNNNNNNNNNNNNNNNNNNNNNNNNNNNNNNNNNNNNNNNNNNNNNNN
NNNNNNNNNNNNNNNNNNNNNNNNNNNNNNNNNNNNNNNNNNNNNNNNNNNNNNNNNNNN
NNNNNNNNNNNNNNNNNNNNNNNNNNNNNNNNNNNNNNNNNNNNNNNNNNNNNNNNNNNN
NNNNNNNNNNNNNNNNNNNNNNNNNNNNNNNNNNNNNNNNNNNNNNNNNNNNNNNNNNNN
NNNNNNNNNNNNNNNNNNNNNNNNNNNNNNNNNNNNNNNNNNNNNNNNNNNNNNNNNNNN
NNNNNNNNNNNNNNNNNNNNNNNNNNNNNNNNNNNNNNNNNNNNNNNNNNNNNNNNNNNN
NNNNNNNNNNNNNNNNNNNNNNNNNNNNNNNNNNNNNNNNNNNNNNNNNNNNNNNNNNNN
NNNNNNNNNNNNNNNNNNNNNNNNNNNNNNNNNNNNNNNNNNNNNNNNNNNNNNCCGAGG
ATCGTCCTCCGTCGGGGCTTGTGCATACAAAGCAGATGTAAACCAAGCAAGAAGGCCCTG
GGGTGGTTTCGTCCCAGGGCCTTTTCACGCGTAGAGGCGGGGCTGCCAGAGCACTGGGAA
CGGCCAGAAAAGCGAGTTGCTACTCAACGGCGTAGAGCGAAGCGGAAGATATATCGCTCC
ATAACCGGTCGAGAATGCGCGCCAGTTCGGTGGCCAGCGAGAGAATGCCGCGCTGCATCT
CTTCCTGATTGCCATGCTGCAGCCACTGCGGCCACTCGGGGCAGTCGGGCTGTGGCAGCA
GTGGTGCGTCCGGCGAATCATCGGTCTGCTTTTGCAATGATTCTGCCATGATGGCGAGCC
GCTGCGAGCAAAGACGGTCAAATGCTTCCAGGTCGCGCAGAGTTTCGTCTGTCAACGTCT
CGGCCACGGCGAACGCCGTATATTGCAACAGTGCCAGTTCTAAAATATAGAATCCGCGCA
GCATGGCCTGCCAGCGCCGAATGCGGTCTCGGGCAGCCATGTGCTGATTGCGGCGCGGGC
CAATCTCAAAGGGAACGGCATCGGCCTGCGCATTCACCGCGCCAAAGTTATCGAAGATGC
GGGCGCGCAAGCGCCTCACGCGGGTGATCGCCTTTGCGTCGTGGCCAGGAAGTGTGAACT
CGCTCAACTGGCCGAGCAGGCTCAGGTTTCGAGTGAAAGTCTCCACCATCTGGTTGACTG
CGGATTTTGGATGGAGTCGCTCGAAGACGAGCCACATCATGAAAANNNNNNNNNNNNNNN
NNNNNNNNNNNNNNNNNNNNNNNNNNNNNNNNNNNNNNNNNNNNNNNNNNNNNNNNNNNN
NNNNNNNNNNNNNNNNNNNNNNNNNNNNNNNNNNNNNNNNNNNNNNNNNNNNNNNNNNNN
NNNNNNNNNNNNNNNNNNNNNNNNNNNNNNNNNNNNNNNNNNNNNNNNNNNNNNNNNNNN
NNNNNNNNNNNNNNNNNNNNNNNNNNNNNNNNNNNNNNNNNNNNNNNNNNNNNNNNNNNN
NNNNNNNNNNNNNNNNNNNNNNNNNNNNNNNNNNNNNNNNNNNNNNNNNNNNNNNNNNNN
NNNNNNNNNNNNNNNNNNNNNNNNNNNNNNNNNNNNNNNNNNNNNNNNNNNNNNNNNNNN
NNNNNNNNNNNNNNNNNNNNNNNNNNNNNNNNNNNNNNNNNNNNNNNNNNNNNNNNNNNN
NNNNNNNNNNNNNNNNNNNNNNNNNNNNNNNNNNNNNNNNNNNNNNNNNNNNNNNNNNNN
NNNNNNNNNNNNNNNNNNNNNNNNNNNNNNNNNNNNNNNNNNNNNNNNNNNNNNNNNNNN
NNNNNNNNNNNNNNNNNNNNNNNNNNNNNNNNNNNNNNNNNNNNNNNNNNNNNNNNNNNN
NNNNNNNNNNNNNNNNNNNNNNNNNNNNNNNNNNNNNNNNNNNNNNNNNNNNNNNNNNNN
NNNNNNNNNNNNNNNNNNNNNNNNNNNNNNNNNNNNNNNNNNNNNNNNNNNNNNNNNNNN
NNNNNNNNNNNNNNNNNNNNNNNNNNNNNNNNNNNNNNNNNNNNNNNNNNNNNNNNNNNN
NNNNNNNNNNNNNNNNNNNNNNNNNNNNNNNNNNNNNNNNNNNNNNNNNNNNNNNNNNNN
NNNNNNNNNNNNNNNNNNNNNNNNNNNNNNNNNNNNNNNNNNNNNNNNNNNNNNNNNNNN
NNNNNNNNNNNNNNNNNNNNNNNNNNNNNNNNNNNNNNNNNNNNNNNNNNNNNNNNNNNN
NNNNNNNNNNNNNNNNNNNNNNNNNNNNNNNNNNNNNNNNNNNNNNNNNNNNNNGAGTGT
TTTCTACATTGGCATTGGCCGGACCCGGCAGATACCAGATGGCCAGCGCCGAGCTGCCGA
TCAGCGCAATACCGCTCGTAATCGTGTAGTTTTCGAGCGTTCTGATCAGAAAGAAGATCA
GAAAGATGCTGATGCCTTCCCATAAGAAATGGGTAAGCGGAATCGAGCCGAACATATGTC
CGCCCAAAGGTACGAACACTGCGCACAAGCCGAAAGCAATGATCAGGTAAAAGGCGGATC
TGGCGGAGGAAACCAGGTTTTCCCGGGAGATCAGAAATGCATACAGCGGGCCGGTCGCGG
CGCCCGGGATACGAAACGTCATGATCAGGATCATGGTGATCGTCGCCGAGATCACCATGC
GCGCAACCAGCATGCCGCGGCCCGGATAAGGGGCCAGTTCGCTGCGCAGAAAATCAGCAA
ACCATGCGGCAAATCCGCGTGTATCGGTCCGTCCCGCGGTCGCAGTGGTCATGACTATTT
CTTGAAGTCCCGCAGCAGGGGCCTGCTGCCGTGAACCACCACAACAGCAGATTCCCCAAG
CCGGAAATCCTGCTGAGGGCCGTTCAGAATGCGAATGCGAACCGGGAAGCGCGAAGCCAG
ANNNNNNNNNNNNNNNNNNNNNNNNNNNNNNNNNNNNNNNNNNNNNNNNNNNNNNNNNNN
NNNNNNNNNNNNNNNNNNNNNNNNNNNNNNNNNNNNNNNNNNNNNNNNNNNNNNNNNNNN
NNNNNNNNNNNNNNNNNNNNNNNNNNNNNNNNNNNNNNNNNNNNNNNNNNNNNNNNNNNN
NNNNNNNNNNNNNNNNNNNNNNNNNNNNNNNNNNNNNNNNNNNNNNNNNNNNNNNNNNNN
NNNNNNNNNNNNNNNNNNNNNNNNNNNNNNNNNNNNNNNNNNNNNNNNNNNNNNNNNNNN
NNNNNNNNNNNNNNNNNNNNNNNNNNNNNNNNNNNNNNNNNNNNNNNNNNNNNNNNNNNN
NNNNNNNNNNNNNNNNNNNNNNNNNNNNNNNNNNNNNNNNNNNNNNNNNNNNNNNNNNNN
NNNNNNNNNNNNNNNNNNNNNNNNNNNNNNNNNNNNNNNNNNNNNNNNNNNNNNNNNNNN
NNNNNNNNNNNNNNNNNNNNNNNNNNNNNNNNNNNNNNNNNNNNNNNNNNNNNNNNNNNN
NNNNNNNNNNNNNNNNNNNNNNNNNNNNNNNNNNNNNNNNNNNNNNNNNNNNNNNNNNNN
NNNNNNNNNNNNNNNNNNNNNNNNNNNNNNNNNNNNNNNNNNNNNNNNNNNNNNNNNNNN
NNNNNNNNNNTCTGCGACCTGGGCGCGCGCCTCCTGTACGGCCGCATCCGCGCGGGTCAG
GCTGGCCTGGGCGCTCTTGACGCCTGCCTGGCTCACGCTCACCGCGCTGCTTTGAGAGGC
GATGGTGCGGCCCTCANNNNNNNNNNNNNNNNNNNNNNNNNNNNNNNNNNNNNNNNNNNN
NNNNNNNNNNNNNNNNNNNNNNNNNNNNNNNNNNNNNNNNNNNNNNNNNNNNNNNNNNNN
NNNNNNNNNNNNNNNNNNNNNNNNNNNNNNNNNNNNNNNNNNNNNNNNNNNNNNNNNNNN
NNNNNNNNNNNNNNNNNNNNNNNNNNNNNNNNNNNNNNNNNNNNNNNNNNNNNNNNNNNN
NNNNNNNNNNNNNNNNNNNNNNNNNNNNNNNNNNNNNNNNNNNNNNNNNNNNNNNNNNNN
NNNNNNNNNNNNNNNNNNNNNNNNNNNNNNNNNNNNNNNNNNNNNNNNNNNNNNNNNNNN
NNNNNNNNNNNNNNNNNNNNNNNNNNNNNNNNNNNNNNNNNNNNNNNNNNNNNNNNNNNN
NNNNNNNNNNNNNNNNNNNNNNNNNNNNNNNNNNNNNNNNNNNNNNNNNNNNNNNNNNNN
NNNNNNNNNNNNNNNNNNNNNNNNNNNNNNNNNNNNNNNNNNNNNNNNNNNNNNNNNNNN
NNNNNNNNNNNNNNNNNNNNNNNNNNNNNNNNNNNNNNNNNNNNNNNNNNNNNNNNNNNN
NNNNNNNNNNNNNNNNNNNNNNNNNNNNNNNNNNNNNNNNNNNNNNNNNNNNNNNNNNNN
NNNNNNNNNNNNNNNNNNNNNNNNNNNNNNNNNNNNNNNNNNNNNNNNNNNNNNNNNNNN
NNNNNNNNNNNNNNNNNNNNNNNNNNNNNNNCGTGCCTGTGCCAGAGCCTTTTGCGAGGC
GATCACATCCAGAATATTGCGGACTCCGTAGTTGTAGGAGTCACGTGTCGCCTCGTAAGA
CTGTTCGGCTGAAGTCACCAGCGCTCCTGCCGCCTGGCGCTGGCGCAGGGCCGTCTCTAC
ATTGGTATGCGCCGTCCAGACCTGATTTGCAATGTCATCCTGCAGCGTATCAATCTGTGC
CTGAGCGGCGGCCTTTTGGGCGAGCGCCTCTGCGACCTGGTGCTCGCGGCGGCCACCGTC
AAATAATGTCCACTTCAATTCCAGGCTTGCGTCCCAGGTTTCGCCGCTCGCATAGCCGGG
GACCAGTTGATCCTGCGCGCCATACTGCCGGTCGAGTCCGCCGTTTCCGCTGAAGTTCAG
CGTAGGGAAGTAGGACGACCGCTGCTGGCGAATCACTGCATTCGCTGACTTCACCTTTGC
GATCAATGCTTCGAGGTCAGGCCGCTGCTTCAGCGCACGCTGCGTCTCTGCCTTCACTGN
NNNNNNNNNNNNNNNNNNNNNNNNNNNNNNNNNNNNNNNNNNNNNNNNNNNNNNNNNNNN
NNNNNNNNNNNNNNNNNNNNNNNNNNNNNNNNNNNNNNNNNNNNNNNNNNNNNNNNNNNN
NNNNNNNNNNNNNNNNNNNNNNNNNNNNNNNNNNNNNNNNNNNNNNNNNNNNNNNNNNNN
NNNNNNNNNNNNNNNNNNNNNNNNNNNNNNNNNNNNNNNNNNNNNNNNNNNNNNNNNNNN
NNNNNNNNNNNNNNNNNNNNNNNNNNNNNNNNNNNNNNNNNNNNNNNNNNNNNNNNNNNN
NNNNNNNNNNNNNNNNNNNNNNNNNNNNNNNNNNNNNNNNNNNNNNNNNNNNNNNNNNNN
NNNNNNNNNNNNNNNNNNNNNNNNNNNNNNNNNNNNNNNNNNNNNNNNNNNNNNNNNNNN
NNNNNNNNNNNNNNNNNNNNNNNNNNNNNNNNNNNNNNNNNNNNNNNNNNNNNNNNNNNN
NNNNNNNNNNNNNNNNNNNNNNNNNNNNNNNNNNNNNNNNNNNNNNNNNNNNNNNNNNNN
NNNNNNNNNNNNNNNNNNNNNNNNNNNNNNNNNNNNNNNNNNNNNNNNNNNNNNNNNNNN
NNNNNNNNNNNNNNNNNNNNNNNNNNNNNNNNNNNNNNNNNNNNNNNNNNNNNNNNNNNN
NNNNNNNNNNNNNNNNNNNNNNNNNNNNNNNNNNNNNNNNTTCAGCTTTAACTTCTTTTG
CGGCTGCCAGATTTGCCCCGGAGCGGCGGGTGCTTTTTGGGCGATGCCGTTCCCGGTTGC
AAGTCCCAGAACAACAGCCGCAGCTACAAATGGAGAGAAGAACTTCATGGCGTGAAAGAG
TTGGAGAAGCCTTCTTCATTGTGCATGAGGCATAGGCAGGGAGCAATGCTTTGTCCTGGC
AGATCAACGGCTGAGGCCTGATCTGCATGCAGGCTTTATCGCCGAGAGCCCGGCGAACTG
CATTGCCCCCAAGAAAAACAGGCTGCCCTCGATCCTGCGAGAGCAGCCTGTTTCTTGTGT
GACGTTATTCCGCGCTTTGCGTGACCGGGAACTGGTAGATACCCACGCTGATAGGCGCAA
CCGTGATGCTATTTGTTGCACGGCCCAGAGCGACCTTCCGGATGGAAACCTGCGGGGCCT
GTCCCACGCGATCGGCAGCCTGCAGATCTTTGCCTGTGAGCTGCCAGAGTGTGGTGGGCC
CGTCGACGCGGGTTCCCGTCACATTGAGGTGGAATGTTTCTGCCTTGTCGGTCGCGTTGA
CCACGGCCACATTCAAAAACTTGTGGTCGGGTGTGAGCGCCGCAAACATATCGAGCGGAT
AGGTCGGGCTTCCCGAGTTCGTCTTCGGCTGATCTCCACCTACCGGATATTGCGGTGCCG
GCTGAGGAGAATTGCCGTTGAGCGCTACAGGAATGGAACCGGGAACAAAGTGATCGCCAT
AGAGCTTGAACATCAGCCCCGTGGTGTTGAATGTAGCGGCGGTGGGCGTGTAGTCCATGG
TGGAAANNNNNNNNNNNNNNNNNNNNNNNNNNNNNNNNNNNNNNNNNNNNNNNNNNNNNN
NNNNNNNNNNNNNNNNNNNNNNNNNNNNNNNNNNNNNNNNNNNNNNNNNNNNNNNNNNNN
NNNNNNNNNNNNNNNNNNNNNNNNNNNNNNNNNNNNNNNNNNNNNNNNNNNNNNNNNNNN
NNNNNNNNNNNNNNNNNNNNNNNNNNNNNNNNNNNNNNNNNNNNNNNNNNNNNNNNNNNN
NNNNNNNNNNNNNNNNNNNNNNNNNNNNNNNNNNNNNNNNNNNNNNNNNNNNNNNNNNNN
NNNNNNNNNNNNNNNNNNNNNNNNNNNNNNNNNNNNNNNNNNNNNNNNNNNNNNNNNNNN
NNNNNNNNNNNNNNNNNNNNNNNNNNNNNNNNNNNNNNNNNNNNNNNNNNNNNNNNNNNN
NNNNNNNNNNNNNNNNNNNNNNNNNNNNNNNNNNNNNNNNNNNNNNNNNNNNNNNNNNNN
NNNNNNNNNNNNNNNNNNNNNNNNNNNNNNNNNNNNNNNNNNNNNNNNNNNNNNNNNNNN
NNNNNNNNNNNNNNNNNNNNNNNNNNNNNNNNNNNNNNNNNNNNNNNNNNNNNNNNNNNN
NNNNNNNNNNNNNNNNNNNNNNNNNNNNNNNNNNNNNNNNNNNNNNNNNNNNNNNNNNNN
NNNNNNNNNNNNNNNNNNNNNNNNNNNNNNNNNNNNNNNNNNNNNNNNNNNNNNNNNNNN
NNNNNNNNNNNNNNNNNNNNNNNNNNNNNNNNNNNNNNNNNNNNNNNNNNNNNNNNNNNN
NNNNNNNNNNNNNNNNNNNNNNNNNNNNNNNNNNNNNNNNNNNNNNNNNNNNNNNNNNNN
NNNNNNNNNNNNNNNNNNNNNNNNNNNNNNNNNNNNNNNNNNNNNNNNNNNNNNNNNNNN
NNNNNNNNNNNNNNNNNNNNNNNNNNNNNNNNNNNNNNNNNNNNNNNNNNNNNNNNNNNN
NNNNNNNNNNNNNNNNNNNNNNNNNNNNNNNNNNNNNNNNNNNNNNNNNNNNNNNNNNNN
NNNNNNNNNNNNNNNNNNNNNNNNNNNNNNNNNNNNNNNNNNNNNNNNNNNNNNNNNNNN
NNNNNNNNNNNNNNNNNNNNNNNNNNNNNNNNNNNNNNNNNNNNNNNNNNNNNNNNNNNN
NNNNNNNNNNNNNNNNNNNNNNNNNNNNNNNNNNNNNNNNNNNNNNNNNNNNNNNNNNNN
NNNNNNNNNNNNNNNNNNNNNNNNNNNNNNNNNNNNNNNNNNNNNNNNNNNNNNNNNNNN
NNNNNNNNNNNNNNNNNNNNNNNNNNNNNNNNNNNNNNNNNNNNNNNNNNNNNNNNNNNN
NNNNNNNNNNNNNNNNNNNNNNNNNNNNNNNNNNNNNNNNNNNNNNNNNNNNNNNNNNNN
NNNNNNNNNNNNNNNNNNNNNNNNNNNNNNNNNNNNNNNNNNNNNNNNNNNNNNNNNNNN
NNNNNNNNNNNNNNNNNNNNNNNNNNNNNNNNNNNNNNNNNNNNNNNNNNNNNNNNNNNN
NNNNNNNNNNNNNNNNNNNNNNNNNNNNNNNNNNNNNNNNNNNNNNNNNNNNNNNNNNNN
NNNNNNNNNNNNNNNNNNNNNNNNNNNNNNNNNNNNNNNNNNNNNNNNNNNNNNNNNNNN
NNNNNNNNNNNNNNNNNNNNNNNNNNNNNNNNNNNNNNNNNNNNNNNNNNNNNNNNNNNN
NNNNNNNNNNNNNNNNNNNNNNNNNNNNNNNNNNNNNNNNNNNNNNNNNNNNNNNNNNNN
NNNNNNNNNNNNTTTGCCAGCACCGGAGACTATCGCGGATGATCAACCTTTGTAAAGCGA
TTTATCCCCATACTCTGACTTCTCAAGGAAAATCGCGGAAGATCAACGGATTTCCGGTAG
CGACAGTTCAAAATCCAGCAGAACATCTCCCAGGCACTTGCCATGCGCATCCAGCGAGAG
CGAGCAGGTCACACTCTTTTCGCCCGCCCGCTGCAGCACAAAGTTCAGCGCATGCAGTGA
CGGAACCGAGTAGCGTGTCACGGGCGTGGCCAGTACCGGCGCGAAAACCTGTGAGAGTAG
TTCGGCTGTTACATATTGCTCAAGCACCGGAAAATCTTCTGCCCGGTAAGCAATCAGCGA
GATGGTGAGCAATCGGCCTTTGTCTCCCGNNNNNNNNNNNNNNNNNNNNNNNNNNNNNNN
NNNNNNNNNNNNNNNNNNNNNNNNNNNNNNNNNNNNNNNNNNNNNNNNNNNNNNNNNNNN
NNNNNNNNNNNNNNNNNNNNNNNNNNNNNNNNNNNNNNNNNNNNNNNNNNNNNNNNNNNN
NNNNNNNNNNNNNNNNNNNNNNNNNNNNNNNNNNNNNNNNNNNNNNNNNNNNNNNNNNNN
NNNNNNNNNNNNNNNNNNNNNNNNNNNNNNNNNNNNNNNNNNNNNNNNNNNNNNNNNNNN
NNNNNNNNNNNNNNNNNNNNNNNNNNNNNNNNNNNNNNNNNNNNNNNNNNNNNNNNNNNN
NNNNNNNNNNNNNNNNNNNNNNNNNNNNNNNNNNNNNNNNNNNNNNNNNNNNNNNNNNNN
NNNNNNNNNNNNNNNNNNNNNNNNNNNNNNNNNNNNNNNNNNNNNNNNNNNNNNNNNNNN
NNNNNNNNNNNNNNNNNNNNNNNNNNNNNNNNNNNNNNNNNNNNNNNNNNNNNNNNNNNN
NNNNNNNNNNNNNNNNNNNNNNNNNNNNNNNNNNNNNNNNNNNNNNNNNNNNNNNNNNNN
NNNNNNNNNNNNNNNNNNNNNNNNNNNNNNNNNNNNNNNNNNNNNNNNNNNNNNNNNNNN
NNNNNNNNNNNNNNNNNNNNNNNNNNNNNNNNNNNNNNNAGGGGAAATCCAAGATGCGCC
AGATCGGGCACATCCTTGTATCCGGGATCGGCAAAGTATCCGCCCGTGATCTGGCCTGCG
CATTCCAGTAGATGGCCCACTACCGTGCCTTGCCCAAGTTGTGGCCAGTCATCGGCGCGC
CACGCAAACTCATGCATCAATGGCCCAAGAAAAAGCGAAGGGTCGGCCGTGCGCCCGGTC
AGCACCACGTCAGCGCCCTGGGCAACTGCTTGCGCGATCGGTTCCGCTCCAAGATAGGCG
TTAGCCGAGAGCAAATGCTCGCGCCATCCAGCCGGCATTGCGTAGCCGGCAACGGCCGGC
TCCAGCAAAGAGGCAGCCAACGGCAACACATTGTCGCCCATCACATAAGCTACTTTGAGT
CCACGCAGCNNNNNNNNNNNNNNNNNNNNNNNNNNNNNNNNNNNNNNNNNNNNNNNNNNN
NNNNNNNNNNNNNNNNNNNNNNNNNNNNNNNNNNNNNNNNNNNNNNNNNNNNNNNNNNNN
NNNNNNNNNNNNNNNNNNNNNNNNNNNNNNNNNNNNNNNNNNNNNNNNNNNNNNNNNNNN
NNNNNNNNNNNNNNNNNNNNNNNNNNNNNNNNNNNNNNNNNNNNNNNNNNNNNNNNNNNN
NNNNNNNNNNNNNNNNNNNNNNNNNNNNNNNNNNNNNNNNNNNNNNNNNNNNNNNNNNNN
NNNNNNNNNNNNNNNNNNNNNNNNNNNNNNNNNNNNNNNNNNNNNNNNNNNNNNNNNNNN
NNNNNNNNNNNNNNNNNNNNNNNNNNNNNNNNNNNNNNNNNNNNNNNNNNNNNNNNNNNN
NNNNNNNNNNNNNNNNNNNNNNNNNNNNNNNNNNNNNNNNNNNNNNNNNNNNNNNNNNNN
NNNNNNNNNNNNNNNNNNNNNNNNNNNNNNNNNNNNNNNNNNNNNNNNNNNNNNNNNNNN
NNNNNNNNNNNNNNNNNNNNNNNNNNNNNNNNNNNNNNNNNNNNNNNNNNNNNNNNNNNN
NNNNNNNNNNNNNNNNNNNNNNNNNNNNNNNNNNNNNNNNNNNNNNNNNNNNNNNNNNNN
NNNNNNNNNNNNNNNNNNNNNNNNNNNNNNNNNNNNNNNNNNNNNNNNNNNNNNNNNNNN
NNNNNNNNNNNNNNNNNNNNNNNNNNNNNNNNNNNNNNNNNNNNNNNNNNNNNNNNNNNN
NNNNNNNNNNNNNNNNNNNNNNNNNNNNNNNNNNNNNNNNNNNNNNNNNNNNNNNNNNNN
NNNNNNNNNNNNNNNNNNNNNNNNNNNNNNNNNNNNNNNNNNNNNNNNNNNNNNNNNNNN
NNNNNNNNNNNNNNNNNNNNNNNNNNNNNNNNNNNNNNNNNNNNNNNNNNNNNNNNNNNN
NNNNNNNNNNNNNNNNNNNNNNNNNNNNNNNNNNNNNNNNNNNNNNNNNNNNNNNNNNNN
NNNNNNNNNNNNNNNNNNNNNNNNNNNNNNNNNNNNNNNNNNNNNNNNNNNNNNNNNNNN
NNNNNNNNNNNNNNNNNNNNNNNNNNNNNNNNNNNNNNNNNNNNNNNNNNNNNNNNNNNN
NNNNNNNNNNNNNNNNNNNNNNNNNNNNNNNNNNNNNNNCGATCCATGGTGGACCAGGCA
CTTCGCGATCATGGCCTGACTGCCACGGCAGCCTATGAGGCAAATTACATGTCGACTGCC
CTGAGCCTCGTTCGTGCGGGATTCGGAATTGGCATTCTTCCGGAAGACGCCGGAACCATG
GGCAGTGCTCAAAATCTGGTCGCGCTGCCTATCGTTCGTCCCCAGCTCACGCGGCCCATT
CATGTGCTTATGCGAAAGGGAAGAAGCGCGTCGCCCGCAGTTCAGCAGATGCTGCAGATT
CTTAGAGACATTACTCGAAAGTCTGGCGACCCTGCTCGCGGCAAAGGGTAGGTTGTGGCG
CAACTTCTATTCCGTCTAACAGAATAGTCTGTTCTATTATTTCTATTTCACAGATGTAGA
TTCATTCCCCTATAGTTACCGATCGGAATGAAAGAAGCGCCTGGCAAGATGTGTGAAGTG
TAACCCGGACCAGGGCGAGCGTTTTGAAATGGAACTAAGGAGAGAAGCATTGCGCAAAGC
ACTTTCAGCGTTCATTTTGTGCCAGGCAGTGGCGCTTGCAGCGGTTGCTACCGCGCAGAG
TGTCGTCACGATTGATACAGGCAAGTTGCAGGGCTCCACGCAAAACGGTGTGACAGCCTA
TAAGGGAATCCCCTACGCCGCCCCGCCCGTGGGCAAACTCCGCTGGGAACCTCCCCAGCC
CGCGGCCCACTGGAAAGGCATTCGCCAGGCGACGCAGTACGGTCATGACTGCATGCAACT
TCCATTTCCTAGCGATGCTGCTCCGCTCGGAACCACGCCTTCTGAAGACTGCCTGGTTGC
GAACGTCTGGGTTCCTGCCCATCATGGCAAGGCTCCGCTGCCCGTCATGGTGTGGATTTA
CGGAGGTGGTTGGGTCAACGGCGGCAGTTCGCCCGCCGTCTACAGCGGCAAGCATTTTGC
GCGCAAGGGCATTGTCTTCGTCAGTTTCAACTATCGCCTTGGACGCTTCGGCTTCTTTGC
CTTTCCCGAACTGACCAAAGAGAGCAAGACCGGCCTGCTCGGCAACTATGGCTATATGGA
TCAGATTGCGGCACTCAAATGGGTACAGCGGAACATCGCGGCCTTCGGCGGCAATCCGCA
TGAGGTAACGGTGTTCGGTGAGTCTGCCGGAGGATTTTCAGTACACATGCTGATGACCTC
TCCTCTGGCCAAGGGCCTCTTTGAGCGAGCCATGGTGGAGTCCGGTGGCGGCCGCACAAT
GCTGGGCGCAACCGGCCTGACCCAGGGCATGAACGGTCAGCCCTCAGCCGAACAGATTGG
TGTAAATTTCGCGCGGAGCATGGGCATTGAGGGCGACGGAGCCGCTGCACTCAAAAAGCT
GCGCGCGCTGCCGGCAAAAGATATCGTCGATGGTCTGAATATGGCCAGCATGCAAAGGGC
CGCGACCACTTATTCCGGTCCAATTCTTGACGGTAAAATCGTCGTCGGCCAGCCGGAAAC
GCTCTACAAAGAAGGCAAATACCAGCATGTGCCTTTTGTGATCGGCGCAAACACTCTCGA
TATCGGCTTTACTCACGCTCACAATGTGCAACAGCTTTTTGCTCCTTTTGGCGCAAATGC
CAACGAGGCAAAGAAGGCATATGGGGCAACCGCTTCATCCAATTTCTTCTTGCTCGGCAT
GCAAGTCGGTGCCGACGCCATGATGAGAGAACCGGCGCGTTTCGTGGCTGCAACACTTTC
CTCGCAGGGAGTTCCCGCATGGGAGTACCGCTTCGGCTACGTGGCGAGTTCCATGCGCAG
CAAGTGGCCCGGCGCTCCGCATGCAACCGAGATTCCCTTTGTCTTTGACACAGTCAAGGC
CAAGTATGGGGCGGCGGCGACCGCACAGGATGAAAAGATGAGCGAAGCGATGAACACGTA
TTGGGCCAACTTCGCAAAGACCGGCAACCCCAACGGCGCGAGTCTTCCGGATTGGCCAGG
ATACTCGTCGAGCAAAGATGTTCTCATGGACTTCACCGAGAACGGCCCGGTCGCGAAGCG
TGATCCCGCCGAGGAACGTCTCAACCTGACCGAACAGGTCGCAAATCACGCCCACGCCGG
TAAGCAGTAGGTTCAACACATGCAATCAGAAAGTGGCGCGCTATGGTGCGCCACTTTTTG
ATGCGCAGATGTTCCACTCTGCGTTCTTCATAGAACCAGGAGTGCGATGCAGAAAGAGGT
TTTCGTGCGACTCCGTGCAAGCTTGTGCTTTGCCATCTCCTTGATGCTGGGCCTTTCGGG
TATCACGTTTTCTGCGCATGCCCAGGCGCCTGGCAACAGCAGCGCCGCTGTCAAACAAAG
GGCAGATCATCTGCTNNNNNNNNNNNNNNNNNNNNNNNNNNNNNNNNNNNNNNNNNNNNN
NNNNNNNNNNNNNNNNNNNNNNNNNNNNNNNNNNNNNNNNNNNNNNNNNNNNNNNNNNNN
NNNNNNNNNNNNNNNNNNNNNNNNNNNNNNNNNNNNNNNNNNNNNNNNNNNNNNNNNNNN
NNNNNNNNNNNNNNNNNNNNNNNNNNNNNNNNNNNNNNNNNNNNNNNNNNNNNNNNNNNN
NNNNNNNNNNNNNNNNNNNNNNNNNNNNNNNNNNNNNNNNNNNNNNNNNNNNNNNNNNNN
NNNNNNNNNNNNNNNNNNNNNNNNNNNNNNNNNNNNNNNNNNNNNNNNNNNNNNNNNNNN
NNNNNNNNNNNNNNNNNNNNNNNNNNNNNNNNNNNNNNNNNNNNNNNNNNNNNNNNNNNN
NNNNNNNNNNNNNNNNNNNNNNNNNNNNNNNNNNNNNNNNNNNNNNNNNNNNNNNNNNNN
NNNNNNNNNNNNNNNNNNNNNNNNNNNNNNNNNNNNNNNNNNNNNNNNNNNNNNNNNNNN
NNNNNNNNNNNNNNNNNNNNNNNNNNNNNNNNNNNNNNNNNNNNNNNNNNNNNNNNNNNN
NNNNNNNNNNNNNNNNNNNNNNNNNNNNNNNNNNNNNNNNNNNNNNNNNNNNNNNNNNNN
NNNNNNNNNNNNNNNNNNNNNNNNNNNNNNNNNNNNNNNNACCGGAAATCAGTGGCTCCT
GCAGGATGTGTTGCGCAGAGACTGGAAGTTCGACGGCTACGTGGTGAGCGACGCCAACGC
GGTCAGGAATCTGCAAACTCATGGGTTCGCACAAGATCAGGAAGACGCTGCAGTGCGCGC
CTTCAAGGCCGGCGTCAATATGGAGATGGCCATCGGGCAGACAGCGTATGATTNNNNNNN
NNNNNNNNNNNNNNNNNNNNNNNNNNNNNNNNNNNNNNNNNNNNNNNNNNNNNNNNNNNN
NNNNNNNNNNNNNNNNNNNNNNNNNNNNNNNNNNNNNNNNNNNNNNNNNNNNNNNNNNNN
NNNNNNNNNNNNNNNNNNNNNNNNNNNNNNNNNNNNNNNNNNNNNNNNNNNNNNNNNNNN
NNNNNNNNNNNNNNNNNNNNNNNNNNNNNNNNNNNNNNNNNNNNNNNNNNNNNNNNNNNN
NNNNNNNNNNNNNNNNNNNNNNNNNNNNNNNNNNNNNNNNNNNNNNNNNNNNNNNNNNNN
NNNNNNNNNNNNNNNNNNNNNNNNNNNNNNNNNNNNNNNNNNNNNNNNNNNNNNNNNNNN
NNNNNNNNNNNNNNNNNNNNNNNNNNNNNNNNNNNNNNNNNNNNNNNNNNNNNNNNNNNN
NNNNNNNNNNNNNNNNNNNNNNNNNNNNNNNNNNNNNNNNNNNNNNNNNNNNNNNNNNNN
NNNNNNNNNNNNNNNNNNNNNNNNNNNNNNNNNNNNNNNNNNNNNNNNNNNNNNNNNNNN
NNNNNNNNNNNNNNNNNNNNNNNNNNNNNNNNNNNNNNNNNNNNNNNNNNNNNNNNNNNN
NNNNNNNNNNNNNNNNNNNNNNNNNNNNNNNNNNNNNNNNNNNNNNNNNNNNNNNNNNNN
NNNNNNNNNNNNNNNNNNNNNNNNNNNNNNNNNNNNNNNNNNNNNNNNNNNNNNNNNNNN
NNNNNNNNNNNNNNNNNNNNNNNNNNNNNNNNNNNNNNNNNNNNNNNNNNNNNNNNNNNN
NNNNNNNNNNNNNNNNNNNNNNNNNNNNNNNNNNNNNNNNNNNNNNNNNNNNNNNNNNNN
NNNNNNNNNNNNNNNNNNNNNNNNNNNNNNNNNNNNNNNNNNNNNNNNGGACGAAGCCAG
CACACCGCTCTATCCTTTTGGCTACGGGCTCAGCTATACAGCATTTGCTTTTTCTCATTT
GCAAATAGACAAAAGCAGCGTCAGCAAGAAGGAAGACGTACATGTATCTGTCGATGTGAC
AAATACGGGAAAGCTTGCCGGGGATGAAGTGGCGCAACTCTACATCCATCAGGAGTATGG
GAATGCTTCCAGGCCTGTGCGGGAGCTGAAGGGCTTCGAGCGAATCACACTACAACCGGG
CCAGACCAAAACCCTACAATTCACCCTGGGAAAAGAGCAGCTCCAATACTGGAGCCAGGC
GCTTCATCGCTGGACCTACGATCCTTCTACCTATGATGTGTGGGTTGGGGACGACTCCAC
NNNNNNNNNNNNNNNNNNNNNNNNNNNNNNNNNNNNNNNNNNNNNNNNNNNNNNNNNNNN
NNNNNNNNNNNNNNNNNNNNNNNNNNNNNNNNNNNNNNNNNNNNNNNNNNNNNNNNNNNN
NNNNNNNNNNNNNNNNNNNNNNNNNNNNNNNNNNNNNNNNNNNNNNNNNNNNNNNNNNNN
NNNNNNNNNNNNNNNNNNNNNNNNNNNNNNNNNNNNNNNNNNNNNNNNNNNNNNNNNNNN
NNNNNNNNNNNNNNNNNNNNNNNNNNNNNNNNNNNNNNNNNNNNNNNNNNNNNNNNNNNN
NNNNNNNNNNNNNNNNNNNNNNNNNNNNNNNNNNNNNNNNNNNNNNNNNNNNNNNNNNNN
NNNNNNNNNNNNNNNNNNNNNNNNNNNNNNNNNNNNNNNNNNNNNNNNNNNNNNNNNNNN
NNNNNNNNNNNNNNNNNNNNNNNNNNNNNNNNNNNNNNNNNNNNNNNNNNNNNNNNNNNN
NNNNNNNNNNNNNNNNNNNNNNNNNNNNNNNNNNNNNNNNNNNNNNNNNNNNNNNNNNNN
NNNNNNNNNNNNNNNNNNNNNNNNNNNNNNNNNNNNNNNNNNNNNNNNNNNNNNNNNNNN
NNNNNNNNNNNNNNNNNNNNNNNNNNNNNNNNNNNNNNNNNNNNNNNNNNNNNNNNNNNN
NNNNNNNNNNNNNNNNNNNNNNNNNNNNNNNNNNNNNNNNNNNNNNNNNNNATAATCAAA
AGCTGCAGGTCTCGCTATCGTGTATGAAGGATTTCCCCGAGCATCCAGCTGAATTTCGGC
AGTCCCAGTTCGAGCAGCTTCCACCTTACTCATGAATTGTGTGGTGAATCCCGACTCTCC
TAGTTGTTGCAAAGCCCGCTGTCCGTCTTCGTCCGCGCCAAATGCGCTGATCAGAGTGGG
CTGGTCTCCCAGCCGCTTGAGAGCTGCCGCCACGTTTAAAGGAGCCCCGGCCAAAGCCTC
CGCGCCATCCTGAAAGCGATCCCAGAGAATCTCACCCACGCAGAGAATCGACACGAGCCG
TTCCTTTCCAATGTTCGCCACGCAAATAAGTGACTACATTCCTGACTATAAACTGATATA
GCAATTATGCTTTACCTGTCTACCTTTACTCTGCCAGGATGAAGAGGCGAGCAGAGAACC
CTTAGAAGAGATTCAGGAGCCGCAAATCGACCATGAACAAGCCGCTGGAGAGAATCATGA
AGACGAAGAAGGTGATGGAAGAGCTCTCGTCCGATGAACCGAAGTACCGCCTGATCGCCG
ATAGTCTTCGCGAGAGCGTGCTTTCTGGCGAATACCGGCCCGGCAGCCGGCTTCCGAGTG
AAACTGACCTTGTCCGCCGCTTCGGCGTCTCGCGCATGACTATCGTCAAGGCCATCAAGG
AGTTGCAACAAGCGGGCCTGGTTACGCGCCGCGTCGGGTCGGGCACTTACGTCAGCCCCC
GGACCAGCCAGACCAGCCGGCTGTTCGGGTTGTTGATTCCAGAGCTGGGGCAAACGGAGA
TCTTTGAGCCGATCTNNNNNNNNNNNNNNNNNNNNNNNNNNNNNNNNNNNNNNNNNNNNN
NNNNNNNNNNNNNNNNNNNNNNNNNNNNNNNNNNNNNNNNNNNNNNNNNNNNNNNNNNNN
NNNNNNNNNNNNNNNNNNNNNNNNNNNNNNNNNNNNNNNNNNNNNNNNNNNNNNNNNNNN
NNNNNNNNNNNNNNNNNNNNNNNNNNNNNNNNNNNNNNNNNNNNNNNNNNNNNNNNNNNN
NNNNNNNNNNNNNNNNNNNNNNNNNNNNNNNNNNNNNNNNNNNNNNNNNNNNNNNNNNNN
NNNNNNNNNNNNNNNNNNNNNNNNNNNNNNNNNNNNNNNNNNNNNNNNNNNNNNNNNNNN
NNNNNNNNNNNNNNNNNNNNNNNNNNNNNNNNNNNNNNNNNNNNNNNNNNNNNNNNNNNN
NNNNNNNNNNNNNNNNNNNNNNNNNNNNNNNNNNNNNNNNNNNNNNNNNNNNNNNNNNNN
NNNNNNNNNNNNNNNNNNNNNNNNNNNNNNNNNNNNNNNNNNNNNNNNNNNNNNNNNNNN
NNNNNNNNNNNNNNNNNNNNNNNNNNNNNNNNNNNNNNNNNNNNNNNNNNNNNNNNNNNN
NNNNNNNNNNNNNNNNNNNNNNNNNNNNNNNNNNNNNNNNNNNNNNNNNNNNNNNNNNNN
NNNNNNNNNNNNNNNNNNNNNNNNNNNNNNNNNNNNNNNNNNNNNNNNNNNNNNNNNNNN
NNNNNNNNNNNNNNNNNNNNNNNNNNNNNNNNNNNNNNNNNNNNNNNNNNNNNNNNNNNN
NNNNNNNNNNNNNNNNNNNNNNNNNNNNNNNNNNNNNNNNNNNNNNNNNNNNNNNNNNNN
NNNNNNNNNNNNNNNNNNNNNNNNNNNNNNNNNNNNNNNNNNNNNNNNNNNNNNNNNNNN
NNNNNNNNNNNNNNNNNNNNNCATATACAACTTTGTGGCCGATTGAATCACATCCTGATT
GACAGTTGTCAATTCATATCACTACAACGAGTCCTGCCAATCTCAGGAGGCAGTATGAAT
CGACGAATCATTGGACTGGTCAATCTGGTCACAGCCAGGCGGCGCGGCAAGACGGCGGCT
GTGGGCACGCCGGCAATACCAGCAGCTACCCCGGCGCGACGGGGTTCGCAAGGCACGCGA
ATGGCTTTGGCGCTCGCCATTTTGCTGGCAGCTTTTCTGTGTGCTCAACCCGTGAGGGCG
CAGATGAGCTATGGCGGAGTGGTGGGCACGGTCACCGACAGCACAGGGGCGATTGTTCCT
GGCGCGCGGGTTGTGCTCAAAAATGTGCAGACTGGTGCCACCCAGAGCGCAATGACCGGT
ACGGCCGGCAATTTCAGCTTCGTTAACCTGATCCCAGACACCTATCAGGTTACCGTTTCT
AAATCAGGGTTCAAGTCGGTCACCCAGAGTGGAATCAATNNNNNNNNNNNNNNNNNNNNN
NNNNNNNNNNNNNNNNNNNNNNNNNNNNNNNNNNNNNNNNNNNNNNNNNNNNNNNNNNNN
NNNNNNNNNNNNNNNNNNNNNNNNNNNNNNNNNNNNNNNNNNNNNNNNNNNNNNNNNNNN
NNNNNNNNNNNNNNNNNNNNNNNNNNNNNNNNNNNNNNNNNNNNNNNNNNNNNNNNNNNN
NNNNNNNNNNNNNNNNNNNNNNNNNNNNNNNNNNNNNNNNNNNNNNNNNNNNNNNNNNNN
NNNNNNNNNNNNNNNNNNNNNNNNNNNNNNNNNNNNNNNNNNNNNNNNNNNNNNNNNNNN
NNNNNNNNNNNNNNNNNNNNNNNNNNNNNNNNNNNNNNNNNNNNNNNNNNNNNNNNNNNN
NNNNNNNNNNNNNNNNNNNNNNNNNNNNNNNNNNNNNNNNNNNNNNNNNNNNNNNNNNNN
NNNNNNNNNNNNNNNNNNNNNNNNNNNNNNNNNNNNNNNNNNNNNNNNNNNNNNNNNNNN
NNNNNNNNNNNNNNNNNNNNNNNNNNNNNNNNNNNNNNNNNNNNNNNNNNNNNNNNNNNN
NNNNNNNNNNNNNNNNNNNNNNNNNNNNNNNNNNNNNNNNNNNNNNGCGGTCCTATCGTC
AAGAATAAGGCCTTCTTCTTTTTCTCGTGGGAGCATGAATCGCTGCTTTCCTCGCATCCC
TCCACGGCCACGGTGCCCACCACTGCTGAGTTGCAGGGGGATTTCTCGAGCGACCCTCAG
ACCATCTACGATCCAAATACCGGCCAGCCATTCCCTGGCAATGTTATTCCGCAAAACCGC
ATCGACCCCATAGCGCTGAAGATCCTTCAGCTTGAAACTCCCGATGAATCGCACGTAGTT
CAAAAGCCCTTCACCACCAACTTCGTTGCTTCTGCTCCCACCGAGGGCTACCAGACGCAG
TACAACGCTCGCGTAGACATTGCCCCGACTTCACAGGATTCACTGTTCGCTCGCTATGTC
TTCTGGAATCCCCACAATGGTTCCAGCGATCCTTTCGGCACCAAGACCGGACTCGGCCCA
ACAGGGAACTACACGCAGGAAGCCGAAGTGGGCGAGAATCATGTGTTCAATCCCACAACC
ATTGCAGATGTGCATTTCGGGTACCTGGAGAACTACAACTTCCAGTACATCCTGAGCCAC
GGCTTCGACATGTCAACCATCAGCCCGACATACGGCAACATACAGCAGGAAAGTCAAAAC
GCGAGCCAGGGCATTCTTCCCGCGCTGGGCATTCAGGGCTATGGAGTAGGGGCTGCGCAG
AGCACCCTGTATTGGAACAACAATGCATGGGAGCTGAACGGCAGCCTGACCAAGATTCTG
AACCGTCACACCATCAAGATCGGTGCGGACTGGCGTCAGTTGCTTTGGGAAGCCTACGGA
TATTGGACCTACGGGCTCAATGCGACTCCGTTTTTCACCGCATCTTCCAGCTCTGACCAG
ACCACGGGCAATGCTCTGGCTTCCTTCCTCCTCGGCATTCCATCGAGTACGGTCGCTTCT
TATGGCAATACGGAACATGCCTTCATTCACAGCTATTCCTTCTATGCAATGGATACGTAT
CAAGCGTCCAAAAAGCTGACCATCACGGCCGGCCTGCGTTGGAGTCAGCCCGGTGCATTC
TCTGAGGAGAATAGCCTCGATGCCGTATTGCAGCCCGATGCGGCCGTGACGATCGGCAAT
CTCAATTCCATTCAGAATCCCGTGAATGGCCAGTCTCAGCCTCTTACGGGCAGGGCGGCT
CTTGAAAATAGCGCCGAATACCCGCATGGTCGCGATGAACTGCTTCACTGGAAACTCTTT
GCGCCGCGACTCGGGCTCGCTTATCAGATCACGCCGCAAACCGTCTTCCGCCTCGGATAC
GGAATCTCTTATTTGCCGCCGGACATCACCCAGGATGGTCCACAACTCAGCCCCATCAAC
CGCGCCAATACGACCTATACCAATACGGTGGGCCAGCCGCTGATCGCTACAGTCGATAAC
CCACTGCCCAATGGATTCGTGAAGCCCGGTGGACACACGCAGGCAGCTCTCGATTCGCTA
TTAGGTTCAGGTCTGTGGGCCGGTCTTCCCAATGTTCCCTACGCATACACGCAGCAGTGG
AATGCCGCTGTGCAACGCGCACTGGGGACCAACAGCAGCCTCACCATTGCCTACGCCGGA
GCCAAGGGAACGCATCTCGTCATTGCAAGTGCCTACACCGGCCCCGGCTACAACCGGAAT
CAGTTGCCTGACCAATATGATTCGCTCGGCACCCAGCTTCTCAAGCAGGTGCAAAATCCC
TTCTACGGCATCCTGCCTTCTACGTCAGTCGTGGGTGGGCAGACGGTGCAGCAAGGCTAC
CTGCTCGAGCCGCACCCGCAATATCCTGATGGCATGCTGCAGCAGAATGCACGCTACGGC
TCATCAACCTATAACGCATTGCAAATGCAGTACACCCTGCACATGAGGCATGACGGAATC
GTGCAGGTTGCTTACACCTACAGCAAGCTGTTGAGCGACACCGACAATACCAGCTCATTC
CTTGACGGTCAGGGCGCGCAGGGCTTGCCGCAGGACAACTACAACCTTAAGGTCGAAAAA
TCCCTGAGCATGCAAGACATCACGAACAATCTCGTGATCGATTACGGTGTAGATCTCCCC
TTTGGCCGCGGCCAGCTCTACCTTGCCAATGCAGGGCGGCTCGTCAACAGCATCATCGGG
GGATGGCGCATCAACGGCATCACGATCTTCCGCAGTGGTACGCCCATCGCATTCACCGCG
CCTCCCAACATCCTCAGCCAGTTTGGTGGAGGAACGGCTCCCTTTGGTCCGGGNNNNNNN
NNNNNNNNNNNNNNNNNNNNNNNNNNNNNNNNNNNNNNNNNNNNNNNNNNNNNNNNNNNN
NNNNNNNNNNNNNNNNNNNNNNNNNNNNNNNNNNNNNNNNNNNNNNNNNNNNNNNNNNNN
NNNNNNNNNNNNNNNNNNNNNNNNNNNNNNNNNNNNNNNNNNNNNNNNNNNNNNNNNNNN
NNNNNNNNNNNNNNNNNNNNNNNNNNNNNNNNNNNNNNNNNNNNNNNNNNNNNNNNNNNN
NNNNNNNNNNNNNNNNNNNNNNNNNNNNNNNNNNNNNNNNNNNNNNNNNNNNNNNNNNNN
NNNNNNNNNNNNNNNNNNNNNNNNNNNNNNNNNNNNNNNNNNNNNNNNNNNNNNNNNNNN
NNNNNNNNNNNNNNNNNNNNNNNNNNNNNNNNNNNNNNNNNNNNNNNNNNNNNNNNNNNN
NNNNNNNNNNNNNNNNNNNNNNNNNNNNNNNNNNNNNNNNNNNNNNNNNNNNNNNNNNNN
NNNNNNNNNNNNNNNNNNNNNNNNNNNNNNNNNNNNNNNNNNNNNNNNNNNNNNNNNNNN
NNNNNNNNNNNNNNNNNNNNNNNNNNNNNNNNNNNNNNNNNNNNNNNNNNNNNNNNNNNN
NNNNNNNNNNNNNNNNNNNNNNNNNNNNNNNNNNNNNNNNNNNNNNNNNNNNNNNNNNNN
NNNNNNNNNNNNNNNNNNNNNNNNNNNNAATTCCATCTCTTGCCCCAGCGCAATTGGATG
AACGATCCTAACGGCCCCATCTACTGGAAAGGCCAGTACCATATGTTCTTCCAGTACAAC
CCTGACGCCGCGGTGTGGGGAGATATGCATTGGGCTCACGCCGTCAGCCCCGATATGGTT
CACTGGCGGCATCTTCCGATAGCCCTTGCGCCTACTCCAGGCGGTCCCGACGCGGCTGGC
TGCTTCTCGGGCACAGCGGTGGTCGATAACGGAGTGGTCACGGTTTTATACACCGGCGTA
GTCAACAGCACTCTGGCTAATGCCACACTCAATGATGGCCAGCACATATTCCGCGAGAGT
CAGTGTCTTGCAACTTCAATTGACCCGGACCTCAAAACATGGAAAAAGCTTGCTGCGCCT
GTGATCGCCGCTCCACCTCCCGGCCTGTCGATTACCGGCTTTCGCGACCCGTCGCCGTGG
CGCAGCGGAGAGTGGTGGTATCTCGCCGTAGGTTCAGGCAATGCGCACACCGGCGGGGAC
GTGTTGCTTTATCGCTCGCGCGACCTCAGACATTGGCAATATCTGCATAAGCTGGTGAGC
GGCGAGCAGTCCGCGAAAGGCGCAATCAATCCTGTTGCCAACGGTGACATGTGGGAGTGT
CCCGACTTCTTTCCGCTCGGGGAGAAGCACGTGCTGATCTACTCCTCTCGCGGAGGCGTG
CATTGGCAGACGGGCACGTTAGATAAGGAAGCAATGCGCTTCCACCCCGAGAAGACCGGC
ATTCTCGACTACGGCGCCTTTTATGCCGCCAAGACGCAATTGGATCAACAGGGGAACCGC
ATCCTCTGGGGATGGATTCCAGAGCAGCGTCCCGCTGCTGAGTACAGTGCGGCGGGCTGG
GCTGGCATGATGTCTCTGCCTCGCGTGTTGCGCATGCAGCCGGATGGCGGCCTCGGCGTC
GCCTTCAGCCCAGCCGTGCACAGCCTCCGCACGCGCGAACATCGCCTCGATCCTTCTCAA
AAGATACAATCGCAACTCGCGGGGCTCTTTCTCCCACGTGCAACCGGGGAAATCTTGGCT
CAACTGAATTGCGATCATCGAGCCTTTAGCTTCTCACTGATTGCAAAGTTTCCGCACAAG
CAGCAGTCCCAGCCCATTGTGGAAATTGCCTATGATCCGTCGTCGCGGCAAATCTTTGCA
GACAAGAAAGCAGTGCCCATCGCATGGGACCGCGACAATCTTTTGCAGTTGCACATTTAT
GTCGATGGTTCCGTGGCAGAGATTCTCTTGTCTGGTAAAGCGGTATACACCAAGCGCTTC
TACTATGCCGGTGAAGATGCGCCGNNNNNNNNNNNNNNNNNNNNNNNNNNNNNNNNNNNN
NNNNNNNNNNNNNNNNNNNNNNNNNNNNNNNNNNNNNNNNNNNNNNNNNNNNNNNNNNNN
NNNNNNNNNNNNNNNNNNNNNNNNNNNNNNNNNNNNNNNNNNNNNNNNNNNNNNNNNNNN
NNNNNNNNNNNNNNNNNNNNNNNNNNNNNNNNNNNNNNNNNNNNNNNNNNNNNNNNNNNN
NNNNNNNNNNNNNNNNNNNNNNNNNNNNNNNNNNNNNNNNNNNNNNNNNNNNNNNNNNNN
NNNNNNNNNNNNNNNNNNNNNNNNNNNNNNNNNNNNNNNNNNNNNNNNNNNNNNNNNNNN
NNNNNNNNNNNNNNNNNNNNNNNNNNNNNNNNNNNNNNNNNNNNNNNNNNNNNNNNNNNN
NNNNNNNNNNNNNNNNNNNNNNNNNNNNNNNNNNNNNNNNNNNNNNNNNNNNNNNNNNNN
NNNNNNNNNNNNNNNNNNNNNNNNNNNNNNNNNNNNNNNNNNNNNNNNNNNNNNNNNNNN
NNNNNNNNNNNNNNNNNNNNNNNNNNNNNNNNNNNNNNNNNNNNNNNNNNNNNNNNNNNN
NNNNNNNNNNNNNNNNNNNNNNNNNNNNNNNNNNNNNNNNNNNNNNNNNNNNNNNNNNNN
NNNNNNNNNNNNNNNNNNNNNNNNNNNNNNNNNNNNNNNNNNNAGTTGGGTATTCCTGCC
CTACCTGCTTTGTTGTTCCTCATACTGCTCTATGGAATACCGCGCAGCTCGCGCTGGCTG
GTCACACAAAACCGTGTCGAAGAAGCGCGCGAAGTGCTCGCCATGATTGGCACGCCAGAC
ACAGAGGCCGAACTGAACGAAATTGTACGTTCCGTGCATCGTGACCGCTCCCAGAAGCGG
GAAGCGATTCTGCAAAGGAAATACCTGTTCCCCATATTTCTCGCCGTGGCGACCGGAATG
TTCAATCAACTCGCCGGCATCAACGCCATTCTTTACTACCTCAACTCTATCTTTGCCTCT
GCCGGATTCAACCAGATGTCCAGCAGCGGACAGGCCGTCATCATCGGCTTCACCAACTTG
GTCGCGACACTCTTCGCCATGTCGATCATCGACAAGGTGGGGCGCAAAAAACTTCTGCTC
GTCGGCGCAGTGGGAATGATCTTCTGTCTCGGCGGCGTGGGATGGCTCTTTCAGTCCGGG
GCGCGATCGGCATGGCTGCTGTGGCTCCTGGTTGGCTACATCATTTTCTTTGCGATCTCG
CAGGGCGCGGTCGTCTGGGTCTATATCAGCGAGATCTTCCCNNNNNNNNNNNNNNNNNNN
NNNNNNNNNNNNNNNNNNNNNNNNNNNNNNNNNNNNNNNNNNNNNNNNNNNNNNNNNNNN
NNNNNNNNNNNNNNNNNNNNNNNNNNNNNNNNNNNNNNNNNNNNNNNNNNNNNNNNNNNN
NNNNNNNNNNNNNNNNNNNNNNNNNNNNNNNNNNNNNNNNNNNNNNNNNNNNNNNNNNNN
NNNNNNNNNNNNNNNNNNNNNNNNNNNNNNNNNNNNNNNNNNNNNNNNNNNNNNNNNNNN
NNNNNNNNNNNNNNNNNNNNNNNNNNNNNNNNNNNNNNNNNNNNNNNNNNNNNNNNNNNN
NNNNNNNNNNNNNNNNNNNNNNNNNNNNNNNNNNNNNNNNNNNNNNNNNNNNNNNNNNNN
NNNNNNNNNNNNNNNNNNNNNNNNNNNNNNNNNNNNNNNNNNNNNNNNNNNNNNNNNNNN
NNNNNNNNNNNNNNNNNNNNNNNNNNNNNNNNNNNNNNNNNNNNNNNNNNNNNNNNNNNN
NNNNNNNNNNNNNNNNNNNNNNNNNNNNNNNNNNNNNNNNNNNNNNNNNNNNNNNNNNNN
NNNNNNNNNAACCGGCTTCCATCAGGAGAGCCGCCCATGCCGATGCCCGCCAAGCGAACC
TGGAATTCTCCATGGACACAGTTACGAATTAAGGAATTGTCTGTGCCGAATGGCTCCCTT
ACAGACACTGCCGTCACGCGAGACGGCGGTAAAACCTGGAAGTTCGGCCAGGATGCCTTC
CGAAGTACCTTGAAGAAGAATCGCTGCAGCGATTCCTTCGCCGGGGCAGGTGCCAATGGC
ACGCTCTACTATGGNNNNNNNNNNNNNNNNNNNNNNNNNNNNNNNNNNNNNNNNNNNNNN
NNNNNNNNNNNNNNNNNNNNNNNNNNNNNNNNNNNNNNNNNNNNNNNNNNNNNNNNNNNN
NNNNNNNNNNNNNNNNNNNNNNNNNNNNNNNNNNNNNNNNNNNNNNNNNNNNNNNNNNNN
NNNNNNNNNNNNNNNNNNNNNNNNNNNNNNNNNNNNNNNNNNNNNNNNNNNNNNNNNNNN
NNNNNNNNNNNNNNNNNNNNNNNNNNNNNNNNNNNNNNNNNNNNNNNNNNNNNNNNNNNN
NNNNNNNNNNNNNNNNNNNNNNNNNNNNNNNNNNNNNNNNNNNNNNNNNNNNNNNNNNNN
NNNNNNNNNNNNNNNNNNNNNNNNNNNNNNNNNNNNNNNNNNNNNNNNNNNNNNNNNNNN
NNNNNNNNNNNNNNNNNNNNNNNNNNNNNNNNNNNNNNNNNNNNNNNNNNNNNNNNNNNN
NNNNNNNNNNNNNNNNNNNNNNNNNNNNNNNNNNNNNNNNNNNNNNNNNNNNNNNNNNNN
NNNNNNNNNNNNNNNNNNNNNNNNNNNNNNNNNNNNNNNNNNNNNNNNNNNNNNNNNNNN
NNNNNNNNNNNNNNNNNNNNNNNNNNNNNNNCAGCCGCCACAAATGCCAAAGGAACTCCG
CGGGCTTTTGGCCTGGCCGCGGGTGTCATGATCGCGGCAGACCCGATGAAGCAGGGACGC
TACGCCGTAGCGCGGCAGGCCGGCAGCCAGATCTTTATCTCTCTCACCAATGACTCCGGT
AAATCCTGGCAGCATCCGGTCCTTGCTGCGCAATTGCCTCCAGGAGCGAAGTTTGGTCAT
CTTGCCATGAAATATTCGTCCAGCGGCGATCTGGGATTAATCTGGCAGGCAATATATCCC
GGCGGCAGTTTTGATATGTGGTCATCCGCCTCACTGGACAATGCGAATACCTTCCACACC
GTCCGTATCAGTCATGCCATCTCTCCGCCGTGCAACCCTGACCGGTGCAATTTTCTGCTT
GGCAATGATCTCTCATCCATGACGTTGGATAAGAAATATCTCTATGCGGTCTGGGGCGAC
AACCGCTCCGGTTTTGAAGGTACCTGGTTCGGCCGGGTCCCACTCTCGGCCTATAAGGGG
AAGAGCAATGAATAGAGTGATTCGCTACGTCACGTCGGCGCTGGCGCTGCTCGCCTTCAT
GTTGGCGGTGAAATCTCCGGCTTCTGCTCAGGTGGTCACCAGGCCGCATTGGGTTGCCAC
TTGGGGAGCAGCGCCTCAGGCTGGCAACTGGCAAGATGAATTTCAAAATCAGACTGTGCG
CATGATTGTTCACACCAGCCTTGGTGGAAGTCGCATCCTTGTGCAAATATCGAATGCCTT
CGGTCACCGTTCACTGAAAATCGGCGCGGCACACGTGGCGCTTTCTGCAGGAGGCGCAAA
GATAGTCTCTAGTTCCGACCACCCTCTCACATTTTCCGGTTTGTCTTCGGTAGTGATTCC
CCCCGGCGCGCTCGAGGTCAGCGACCCGGTGGAGCTGCATGTTCCGGCTCTTGCCAATCT
CGTGGTTAGCATCTATGTGCCCGGCCGCACGGAGCCGGCAACGAAGCATTTCCTCGGGCT
GCATACTACCTATATCTCCGGTAGCGGCAATTTCACGGCATCAGAAGTCTTCCCCACCAA
GTGGACCGCCAGTTCTTATTTCTGGTTAGCTGGCGTAGATGTGGAAGCCTCCAGCCAGTC
GCATGCCGTCGTAGCCTTTGGCGACTCTATCACCGATGGATTCCATTCTTCGCTCGACAA
GAATATGCAGTGGCCCAGCCAGTTCGCTGCACGCCTTCAGGCAAACGCTGCAACGTCTCA
TCTGGCGGTGGTCAACGAGGGTATCGGAGGCAATCGTGTCCTCCACGATGCAAAGCTCTA
TGGTGTGAATGCTCTCGCGCGTCTTGACCGTGATGTTTTTGCGCAGGACGGCGTCAGGTA
TCTGACCGTTCTCGAAAGCATCAATGACCTGGGCTTCCCTCACGCCGTCGGCGGTCACGG
AGATCAGGAAGTCACAGCGCAGCAGTTGATTGCCGGACTCAGGCAGATCATCCTTCGCGC
GCATGCGCACGGCATCCTGGTGTTCGGCTGCACATTGACGCCGTATCAGGGTGCTGATTA
CTACAGCACAGAAGGAGAGGCCAAAAGGGAAGCCATCAATCACTGGGTTCGCACCAGCGG
TGCCTTTGATGGTGTCATTGACTTCGACAAGGCGGTGCGCGGTCCTAAGCACCCAGAGAG
AATGCTCGCTGCTTACGACAGCGGAGATCATCTCCACCCCAACGATGCTGGCTATCAGNN
NNNNNNNNNNNNNNNNNNNNNNNNNNNNNNNNNNNNNNNNNNNNNNNNNNNNNNNNNNNN
NNNNNNNNNNNNNNNNNNNNNNNNNNNNNNNNNNNNNNNNNNNNNNNNNNNNNNNNNNNN
NNNNNNNNNNNNNNNNNNNNNNNNNNNNNNNNNNNNNNNNNNNNNNNNNNNNNNNNNNNN
NNNNNNNNNNNNNNNNNNNNNNNNNNNNNNNNNNNNNNNNNNNNNNNNNNNNNNNNNNNN
NNNNNNNNNNNNNNNNNNNNNNNNNNNNNNNNNNNNNNNNNNNNNNNNNNNNNNNNNNNN
NNNNNNNNNNNNNNNNNNNNNNNNNNNNNNNNNNNNNNNNNNNNNNNNNNNNNNNNNNNN
NNNNNNNNNNNNNNNNNNNNNNNNNNNNNNNNNNNNNNNNNNNNNNNNNNNNNNNNNNNN
NNNNNNNNNNNNNNNNNNNNNNNNNNNNNNNNNNNNNNNNNNNNNNNNNNNNNNNNNNNN
NNNNNNNNNNNNNNNNNNNNNNNNNNNNNNNNNNNNNNNNNNNNNNNNNNNNNNNNNNNN
NNNNNNNNNNNNNNNNNNNNNNNNNNNNNNNNNNNNNNNNNNNNNNNNNNNNNNNNNNNN
NNNNNNNNNNNNNNNNNNNNNNNNNNNNNNNNNNNNNNNNNNNNNNNNNNNNNNNNNNNN
NNNNNNNNNNNNNNNNNNNNNNNNNNNNNNNNNNNNNNNNNNNNNNNNNNNNNNNNNNNN
NNNNNNNNNNNNNNNNNNNNNNNNNNNNNNNNNNNNNNNNNNNNNNNNNNNNNNNNNNNN
NNNNNNNNNNNNNNNNNNNNNNNNNNNNNNNNNNNNNNNNNNNNNNNNNNNNNNNNNNNN
NNNNNNNNNNNNNNNNNNNNNNNNNNNNNNNNNNNNNNNNNNNNNNNNNNNNNNNNNNNN
NNNNNNNNNNNNNNNNNNNNNNNNNNNNNNNNNNNNNNNNNNNNNNNNNNNNNNNNNNNN
NNNNNNNNNNNNNNNNNNNNNNNNNNNNNNNNNNNNNNNNNNNNNNNNNNNNNNNNNNNN
NNNNNNNNNNNNNNNNNNNNNNNNNNNNNNNNNNNNNNNNNNNNNNNNNNNNNNNNNNNC
TGCAATGACCAGTCGCTCCCGGCCACGAAAGGCTTCGAGTGCATTCTGAAAAATTGAGCT
CTTGAGCTGGTTGCCGTCGAGGTTGTGAGCCAGGGTTGCCCTCAGCGCCTCAGGCTGTTC
ATAGATTTCCCGCAGCATGGCATGGGCAAACGTGCGTGCTTCCGTGGTCGTCATCGTTGC
TCCCGTAGTGATTGGCTGGCACGGCATCGAAGAATTATGGGGCCATAAAGACCCGATGTA
CCTCGTGCCAAAATTCTATCGTAGTTTAGAAAAGCTCATATTGAAACGATTGAATATGCG
GTCTTCTTCCATGTATAAATGTGGCGTCAAAAGAAAGCACGGATTTAGTTCTTAGGCCGT
CTTGTGCGAGGAAGAAGAACTACAGGTACCTCTGCCGCAAAGTGTGATGCCAATGTTGAG
GTATTGCTCTTCATGAAATCGGGTGCGGACAGGTGCAAATGATAAGGTGATTCGGAGCAA
TAAAAGGGAGGCTGGATGAGCGTGTTGTTAAAAGACTTGAGGTGCAGGCACTGTGCGCGC
GTTACTGTGAAAATGCTTCAGTCCATTTTGCTGGGCTGCATGCTGGTCTCCTCTTCCGCT
TTATGTGAAGCACAGAGTTCGCATTCTACGTTCACATTTCATAACACCCTCATGCCAGAG
CCGTCTTCACTGCAGGCAGGGAAGGGCTATTTGGTGCTCACACCTCAGTTTGCCGCGACG
ACCGGCAAATTTCACGATCCTCGCCTCGATCATGCTATTGAGCGCGCCATGTCGCAATTG
AAACAGGAAACTGGCGTCCTGATTCCTGTCGATGTTCAGTCGGCATCCGAGGTAAGCCAT
CCTGTCTTTTCGATTAGTGTGGATGGCCCCGGTGAAAAAGTGCAATCGGTCGATGAGAAC
GAATCCTATTCTCTGACTGTGACCTCGCAAAGCGTGCATCTGCAGGCTGCCACTGATGTG
GGCGCGATGCATGGTCTGCAGACGCTGCTTCAATTGGTGCAGCACACAGACACGCAATAT
TTTCTTCCCGCCGTTACCATTCACGATTCCCCACGCTTTCCCTGGCGCGGACTAATGCTG
GATTGCAGCCGCCACTTCGAACCGATTCCGGTTATCAAGCGCACACTCGACGCCATGGCG
GCGGTAAAGATGAATGTCTTCCACTGGCACTTGAGCGACGACCAGGGCTTCCGTATCCAG
AGCAAAGCCTTTCCCCTGCTGACCCAACGCGGTTCTGACGGGGACTTCTATACCCAGGCG
CAGGCTCGGGAAATCGTGGCTTACGCTCGGGCGCGAGGCATTCGTGTGGTTCCCGAGTTT
GATATGCCCGGGCATACCAGCTCATGGTTCGTGGGTTATCCGAATCTCGCGAGCGCTTCT
GGCCCATTCCATATCGAGCGCCACTTTGGAGTCTTTGACCCCGTCATGGACCCGACACGC
GCGAGCACCTATGTGTTCCTCGACAAATTCATCGCAGAAATGGCGAGCATCTTTCCTGAC
CCGTACATGCACATTGGCGGCGATGAAAATAATGGCGTGGAGTGGAAGCACAATCCTCGT
ATCCAGGCATTCATGCGTGCCCACAATTTGAAGGGCACTGCCGCCTTGCAGGCCTACTTC
AATCGGAGACTGCTGAAGATTCTGCAGAAGTATCACAAGCACATGATTGGCTGGGATGAG
GTGCTCGCTCCTGGACTGCCCACGGATGTCATGATTCAGTCCTGGCGTGGTTACGATTCG
CTGGCCTCTGCCGCGCGCAAGGGATACACCGGTATTCTCTCCTCCGGTTACTACCTTGAC
AGCATGCAAACGGCCGCGGAGCACTATGCCGTTGATCCCATCCCGTCCAGCAGCACGCTC
ACACCTGAACAGCGCAAGCGCATTCTCGGCGGTGAGGCTTGCATGTGGGGCGAGTACGTC
AATTCGAACATCATCGACTCGCGCGTATGGCCGATCACAGCCGCGATAGCGGAGCGTCTG
TGGTNNNNNNNNNNNNNNNNNNNNNNNNNNNNNNNNNNNNNNNNNNNNNNNNNNNNNNNN
NNNNNNNNNNNNNNNNNNNNNNNNNNNNNNNNNNNNNNNNNNNNNNNNNNNNNNNNNNNN
NNNNNNNNNNNNNNNNNNNNNNNNNNNNNNNNNNNNNNNNNNNNNNNNNNNNNNNNNNNN
NNNNNNNNNNNNNNNNNNNNNNNNNNNNNNNNNNNNNNNNNNNNNNNNNNNNNNNNNNNN
NNNNNNNNNNNNNNNNNNNNNNNNNNNNNNNNNNNNNNNNNNNNNNNNNNNNNNNNNNNN
NNNNNNNNNNNNNNNNNNNNNNNNNNNNNNNNNNNNNNNNNNNNNNNNNNNNNNNNNNNN
NNNNNNNNNNNNNNNNNNNNNNNNNNNNNNNNNNNNNNNNNNNNNNNNNNNNNNNNNNNN
NNNNNNNNNNNNNNNNNNNNNNNNNNNNNNNNNNNNNNNNNNNNNNNNNNNNNNNNNNNN
NNNNNNNNNNNNNNNNNNNNNNNNNNNNNNNNNNNNNNNNNNNNNNNNNNNNNNNNNNNN
NNNNNNNNNNNNNNNNNNNNNNNNNNNNNNNNNNNNNNNNNNNNNNNNNNNNNNNNNNNN
NNNNNNNNNNNNNNNNNNNNNNNNNNNNNNNNNNNNNNNNNNNNNNNNNNNNNNNNNNNN
NNNNNNNNNNNNNNNNNNNNNNNNNNNNNNNNNNNNNNNNNNNNNNNNNNNNNNNNNNNN
NNNNNNNNGCCCGCTTCTGTTTTCGGTCCCTGCATTATGGTCTGGCCTATCATTTGCGAA
TTGATCCGCAATAATTCCGTTTGACGGCAAGCAAGATCGACATTCCGTCACAGCCGCATT
CTTCCTGTCTGAGATGAAAGACAGAATATGCGAAGAGATCGAACTATACTTTGAAGGCGC
ATGCGAATAGCCTTAACGCACTTGGCATCGGGCGCCACAAGGAGATAGTTGTGATGAGAC
TTGGCAGTCTGCTCTCGCTTGTTCTGTTTTTCGTTGCTGCTGCGTTAGCACAGAGTACCC
TGCCGCATTTCACCGTGGCCGATCATCATGGGAGCGTCACGCTATTAGGACGTTCTCCAT
CGCAGTCGAAGACGACTGTCATTCCGACTGTCTTGGTGCCGGTGACACTATCTTTTGTTG
CCAACCCNNNNNNNNNNNNNNNNNNNNNNNNNNNNNNNNNNNNNNNNNNNNNNNNNNNNN
NNNNNNNNNNNNNNNNNNNNNNNNNNNNNNNNNNNNNNNNNNNNNNNNNNNNNNNNNNNN
NNNNNNNNNNNNNNNNNNNNNNNNNNNNNNNNNNNNNNNNNNNNNNNNNNNNNNNNNNNN
NNNNNNNNNNNNNNNNNNNNNNNNNNNNNNNNNNNNNNNNNNNNNNNNNNNNNNNNNNNN
NNNNNNNNNNNNNNNNNNNNNNNNNNNNNNNNNNNNNNNNNNNNNNNNNNNNNNNNNNNN
NNNNNNNNNNNNNNNNNNNNNNNNNNNNNNNNNNNNNNNNNNNNNNNNNNNNNNNNNNNN
NNNNNNNNNNNNNNNNNNNNNNNNNNNNNNNNNNNNNNNNNNNNNNNNNNNNNNNNNNNN
NNNNNNNNNNNNNNNNNNNNNNNNNNNNNNNNNNNNNNNNNNNNNNNNNNNNNNNNNNNN
NNNNNNNNNNNNNNNNNNNNNNNNNNNNNNNNNNNNNNNNNNNNNNNNNNNNNNNNNNNN
NNNNNNNNNNNNNNNNNNNNNNNNNNNNNNNNNNNNNNNNNNNNNNNNNNNNNNNNNNNN
NNNNNNNNNNNNNNNNNNNNNNNNNNNNNNNNNNNNNNNNNNNNNTTCTGCTCGAGCCAA
CAGACGTTAATCTGAAAAATAATTTTCCCTTCTCAAAGCCCTACTTTGCCAGCACGGCAG
CTCGCATGTATCACTTGCAAAATGTTGCTCTTCCTTTCTGGTATGGCGCGTCCTCCAAAT
CGTTCAGAAGACAGCACAGCTTCCCTGACGCTCAGATTTTGGCAGCATCAGCTCAATCCT
GCCAGAGCGCTACGCAGGTTTCTCCCGGCACCCTGGTCGCAACATCGCAGATCATCCCGA
AGCCAATAGGCAAGATGCGTCATGAGCATCAACTGATTGGCTACTGGACCGGTGAAGACA
GCACAGGTGCGTTGTTTCCTCTGCATGATGTTTCACCACAGTGGGACAACATCATCGTCG
CCTTTGCAGCACCCGTTTCCGGTGGTCCAGAAGGAGCGTTGCGCTTCACGCTTCCACAAG
GCATTTCTTCCCGGCAATTCAAGTCAGACGTGGCATCGCTGCAGCAGCAGGGCAAGACTG
TCATGCTCTCACTCGGCGGAGGCGGAGAATTCTTCAAGCTCGATCAATCCGCACAGGTTC
CAGTATTCGTACAGAGCGTCGAGCATCTTGTCGCGAAATACGGATTCCGTGGAATTGATC
TTGATTTTGAAAGTCCATCGCTCGACCTCGCTCCCGGTGATACAGACTTCCGCCATCCGA
CCACCCCATCCATCGTGCATTTGATCGCTGCCATGCGCCAGATCAAAGCTCATTTCGGCC
CCAAGTTTCTCCTCAGTATCGTGCCTGAGGGATCACAGGTGCCCGCGGGGTATGACACCT
ACGGCGGCCAGTTCGGGTCAGAGCTTCCGATCATCTATGCGCTCCGCAAAGATCTTTCTT
TCGTCGATATTCAGGACTACAACACGCCACCAATGGAAGCATTGGACGGGGAAATCTATC
AGTCGCACACGGTCGATTATCACGCGGCATTAGCTGATCTCCTGCTACACGGATTCTATG
TCGGTNNNNNNNNNNNNNNNNNNNNNNNNNNNNNNNNNNNNNNNNNNNNNNNNNNNNNNN
NNNNNNNNNNNNNNNNNNNNNNNNNNNNNNNNNNNNNNNNNNNNNNNNNNNNNNNNNNNN
NNNNNNNNNNNNNNNNNNNNNNNNNNNNNNNNNNNNNNNNNNNNNNNNNNNNNNNNNNNN
NNNNNNNNNNNNNNNNNNNNNNNNNNNNNNNNNNNNNNNNNNNNNNNNNNNNNNNNNNNN
NNNNNNNNNNNNNNNNNNNNNNNNNNNNNNNNNNNNNNNNNNNNNNNNNNNNNNNNNNNN
NNNNNNNNNNNNNNNNNNNNNNNNNNNNNNNNNNNNNNNNNNNNNNNNNNNNNNNNNNNN
NNNNNNNNNNNNNNNNNNNNNNNNNNNNNNNNNNNNNNNNNNNNNNNNNNNNNNNNNNNN
NNNNNNNNNNNNNNNNNNNNNNNNNNNNNNNNNNNNNNNNNNNNNNNNNNNNNNNNNNNN
NNNNNNNNNNNNNNNNNNNNNNNNNNNNNNNNNNNNNNNNNNNNNNNNNNNNNNNNNNNN
NNNNNNNNNNNNNNNNNNNNNNNNNNNNNNNNNNNNNNNNNNNNNNNNNNNNNNNNNNNN
NNNNNNNNNNNNNNNNNNNNNNNNNNNNNNNNNNNNNNNNNNNNNNNNNNNNNNNNNNTA
ATCCCCCATCGTGGAGTTTTCTCCTGCAAATGCAAGCCTGCCGTCAGTGCCTATCTTAAA
GACTGAAATTGTATTGTGGAGCCGGTTGGCCGCATAAAGGACGTTGCCTTGAGCGGAGAT
TGCAATCTCTGATGAGAAGTTGGTTCCCACAAAACCCCGAGGCAATGCGGAGATAATTTG
CTGACGGTCGAGGATGCCAGAATCAGGGGCGTAGTGAAAGAAGGCGATGGTAGACGCTTC
TTCCTGAATGGAGTACATCCAGCGCTTATTGGGGTGAAATGCAAAGTGTCGCGGTCCGTC
ACCGGTAGGCAGCTTAAAAAAAGGCGTTGCTGCAACCGGCGTCAGCTTGCCTGTTTCCTC
CTGCAGTCGATAGCTGTAGATGCGGTCCTGTCCCAGATCAGTGGAGAGTACGAACCGATT
GTTGGGGTCGGCATGAATCATATGCGCATGCGGAGCGTCGTGTCCGCTGATGGCAAAGCT
GCCAGCAGGTGCGTTTGTAGCGCGTTGCGCGCCAATTGCGCCGGTGTCATGGTGCACGCA
TACAGCCGAACCAAGTGAGCCATCTGCTCGAATCGGAAGCACTGCTATGCTGCCGCCGAT
GTAATTGGCAACAAATGCAAACTTTCCTCTTGCGTCTACGCTCATATAGGCGGGGCCAGC
TCCTGCTGAGCTGACGGTGTTGATCAAGCACAGAGCGCCTGAACCGCGATCAATGGCAAA
TGCACTCACTGAGCCATTGTTGCCCTCAAAGTTCTCTACTTCGTTGATCGCATAGAGATA
TCGTTTTGAGGGATGGATCGTTATCCAGGAAGGGCTAGGCGTTCTGGCCACCAATGTGCC
ATGCAGCAGGTCGCCGTTGTGAGGGTCCAATTCAAAGCGATAAATTCCTTCGCCGTTTTT
TTGTTTCCCGAGGTCACCTGTGTATGTGCCCACGTAAGCAAATGTCTTGCCACTTTTGGA
AATATGTTCAGTAGCCCCGGCCACACGATGCGCTGCCGCTGCAACGGCCACAGTGGCCGC
ACTCTTCAGGAATTGCCTTCGAGANNNNNNNNNNNNNNNNNNNNNNNNNNNNNNNNNNNN
NNNNNNNNNNNNNNNNNNNNNNNNNNNNNNNNNNNNNNNNNNNNNNNNNNNNNNNNNNNN
NNNNNNNNNNNNNNNNNNNNNNNNNNNNNNNNNNNNNNNNNNNNNNNNNNNNNNNNNNNN
NNNNNNNNNNNNNNNNNNNNNNNNNNNNNNNNNNNNNNNNNNNNNNNNNNNNNNNNNNNN
NNNNNNNNNNNNNNNNNNNNNNNNNNNNNNNNNNNNNNNNNNNNNNNNNNNNNNNNNNNN
NNNNNNNNNNNNNNNNNNNNNNNNNNNNNNNNNNNNNNNNNNNNNNNNNNNNNNNNNNNN
NNNNNNNNNNNNNNNNNNNNNNNNNNNNNNNNNNNNNNNNNNNNNNNNNNNNNNNNNNNN
NNNNNNNNNNNNNNNNNNNNNNNNNNNNNNNNNNNNNNNNNNNNNNNNNNNNNNNNNNNN
NNNNNNNNNNNNNNNNNNNNNNNNNNNNNNNNNNNNNNNNNNNNNNNNNNNNNNNNNNNN
NNNNNNNNNNNNNNNNNNNNNNNNNNNNNNNNNNNNNNNNNNNNNNNNNNNNNNNNNNNN
NNNNNNNNNNNNNNNNNNNNNNNNNNNNNNNNNNNNNNNNNNNNNNNNNNNNNNNNNNNN
NNNNNNNNNNNNNNNNNNNNNNNNNNNNNNNNNNNNNNNNNNNNNNNNNNNNNNNNNNNN
NNNNNNNNGTGAAGAGCGAAATCCCGAAACTGGGAAAACCACGATCAGGGTTCCGTTCAA
GAAATTGCGTGGCCAGGGGGTTCTCTTGCGCAAGGTGTATATGAGGAGCAATCAGCTTGG
CGAAGACAGGGCCCGCAATGGCGGCGGTAGGTAGTCCGATCAACAGTGCATAGAAGATGG
TGTGCCCCACATCGGCGTGGTACATGGTGACGGCCAGCATCGCAGCCGGGTGAGGCGGTA
CAAGGCCATGAACGACAGAGAGTCCCGCGGCCAAAGGCAGACCGACCAACACCATCGAAG
TGCGTGTGCGTTTCGCGACCGTATAGGCGATGGGGATCACCAGGACAAATCCCACCTCAA
AAAATGCAGGCAACCCTATGATCAAGCCGATCGTCATCATGGCCCAATGCACACGCTTCT
CACCAAAGAAGCGAATGAGCGTGTGTGCAATGNNNNNNNNNNNNNNNNNNNNNNNNNNNN
NNNNNNNNNNNNNNNNNNNNNNNNNNNNNNNNNNNNNNNNNNNNNNNNNNNNNNNNNNNN
NNNNNNNNNNNNNNNNNNNNNNNNNNNNNNNNNNNNNNNNNNNNNNNNNNNNNNNNNNNN
NNNNNNNNNNNNNNNNNNNNNNNNNNNNNNNNNNNNNNNNNNNNNNNNNNNNNNNNNNNN
NNNNNNNNNNNNNNNNNNNNNNNNNNNNNNNNNNNNNNNNNNNNNNNNNNNNNNNNNNNN
NNNNNNNNNNNNNNNNNNNNNNNNNNNNNNNNNNNNNNNNNNNNNNNNNNNNNNNNNNNN
NNNNNNNNNNNNNNNNNNNNNNNNNNNNNNNNNNNNNNNNNNNNNNNNNNNNNNNNNNNN
NNNNNNNNNNNNNNNNNNNNNNNNNNNNNNNNNNNNNNNNNNNNNNNNNNNNNNNNNNNN
NNNNNNNNNNNNNNNNNNNNNNNNNNNNNNNNNNNNNNNNNNNNNNNNNNNNNNNNNNNN
NNNNNNNNNNNNNNNNNNNNNNNNNNNNNNNNNNNNNNNNNNNNNNNNNNNNNNNNNNNN
NNNNNNNNNNNNNNNNNNNNNNNNNNNNNNNNNNNNNNNNNNNNNNNNNNNNNNNNNNNN
NNNNNNNNNNNNNNNNNNNNNNNNNNNNNNNNNNNNNNNNNNNNNNNNNNNNNNNNNNNN
CGCCCGTGCCGGTGCCACCTTCGATTCCATATCGCTTCATGCTCGCCACTTTCCTCCTGT
GCGTTTGAAAACTTTGCCTACTGTGCCCAGCTCCTGGCAGAGCGGAATAAATAGCGCCCG
CTCCTCCTGCCGGTCTCACTCTCTGCTCCGTATGAAAGTGTGCCGTTTACCCAGACAGCT
ACAATTCCCGCAGAGGGCGATTGAGAGTCCGTGAAAGTTGCGGTGTCAGTGATCCTCTCT
GCGTCAAAGAGAACCATATCTGCAAAGTAGCCCTCGCGAATGGCGCCACGATGCCGCAGG
CCAAATCGCTGTGCCGGCAACCACGTCATCTTTCTGATGGCCTCCGGAAGCGNNNNNNNN
NNNNNNNNNNNNNNNNNNNNNNNNNNNNNNNNNNNNNNNNNNNNNNNNNNNNNNNNNNNN
NNNNNNNNNNNNNNNNNNNNNNNNNNNNNNNNNNNNNNNNNNNNNNNNNNNNNNNNNNNN
NNNNNNNNNNNNNNNNNNNNNNNNNNNNNNNNNNNNNNNNNNNNNNNNNNNNNNNNNNNN
NNNNNNNNNNNNNNNNNNNNNNNNNNNNNNNNNNNNNNNNNNNNNNNNNNNNNNNNNNNN
NNNNNNNNNNNNNNNNNNNNNNNNNNNNNNNNNNNNNNNNNNNNNNNNNNNNNNNNNNNN
NNNNNNNNNNNNNNNNNNNNNNNNNNNNNNNNNNNNNNNNNNNNNNNNNNNNNNNNNNNN
NNNNNNNNNNNNNNNNNNNNNNNNNNNNNNNNNNNNNNNNNNNNNNNNNNNNNNNNNNNN
NNNNNNNNNNNNNNNNNNNNNNNNNNNNNNNNNNNNNNNNNNNNNNNNNNNNNNNNNNNN
NNNNNNNNNNNNNNNNNNNNNNNNNNNNNNNNNNNNNNNNNNNNNNNNNNNNNNNNNNNN
NNNNNNNNNNNNNNNNNNNNNNNNNNNNNNNNNNNNNNNNNNNNNNNNNNNNNNNNNNNN
NNNNNNNNNNNNNNNNNNNNNNNNNNNNNNNNNNNNNNNNNNNNNNNNNNNNNNNNNNNN
NNNNNNNNNNNNNNNNNNNNNNNNNNNNNNNNNNNNNNNNNNNNNNNNNNNNNNNNNNNN
NNNNNNNNNNNNNNNNNNNNNNNNNNNNNNNNNNNNNNNNNNNNNNNNNNNNNNNNNNNN
NNNNNNNNNNNNNNNNNNNNNNNNNNNNNNNNNNNNNNNNNNNNNNNNNNNNNNNNNNNN
NNNNNNNNNNNNNNNNNNNNNNNNNNNNNNNNNNNNNNNNNNNNNNNNNNNNNNNNNNNN
NNNNNNNNNNNNNNNNNNNNNNNNNNNNNNNNNNNNNNNNNNNNNNNNNNNNNNNNNNNN
NNNNNNNNNNNNNNNNNNNNNNNNNNNNNNNNNNNNNNNNNNNNNNNNNNNNNNNNNNNN
NNNNNNNNNNNNNNNNNNNNNNNNNNNNNNNNNNNNNNNNNNNNNNNNNNNNNNNNNNNN
NNNNNNNNNNNNNNNNNNNNNNNNNNNNNNNNNNNNGTATCGTTACCGTCGATGATCCGG
GCTTGCCGGATTAAGGTGTCGCATTGGGAAGAGGCTGTCATTGAGAGTGCTCAGCAGGTA
ACTCCCTGTATAAACCAAATTCCCCTCAAAGCAAAGCATGCATGAGATATCCTGCAAACC
TCAGGAGGCTGAAATGTCCGGCACCAGTGCCTTCAATCTCGCTCTTCAAGCCAGCTTGAT
CTCCCCGCTCGACAAAGGGCTGGGTTATTTGCAGGCTCCAGCTTCTTCCACCGNNNNNNN
NNNNNNNNNNNNNNNNNNNNNNNNNNNNNNNNNNNNNNNNNNNNNNNNNNNNNNNNNNNN
NNNNNNNNNNNNNNNNNNNNNNNNNNNNNNNNNNNNNNNNNNNNNNNNNNNNNNNNNNNN
NNNNNNNNNNNNNNNNNNNNNNNNNNNNNNNNNNNNNNNNNNNNNNNNNNNNNNNNNNNN
NNNNNNNNNNNNNNNNNNNNNNNNNNNNNNNNNNNNNNNNNNNNNNNNNNNNNNNNNNNN
NNNNNNNNNNNNNNNNNNNNNNNNNNNNNNNNNNNNNNNNNNNNNNNNNNNNNNNNNNNN
NNNNNNNNNNNNNNNNNNNNNNNNNNNNNNNNNNNNNNNNNNNNNNNNNNNNNNNNNNNN
NNNNNNNNNNNNNNNNNNNNNNNNNNNNNNNNNNNNNNNNNNNNNNNNNNNNNNNNNNNN
NNNNNNNNNNNNNNNNNNNNNNNNNNNNNNNNNNNNNNNNNNNNNNNNNNNNNNNNNNNN
NNNNNNNNNNNNNNNNNNNNNNNNNNNNNNNNNNNNNNNNNNNNNNNNNNNNNNNGGTGT
GCTCGATGACGAATCGTCCATCCGGGAGTTTCTCGCCAGCGCCGTCGAGATTGCTCGAAA
GCTTGCAGGACAGGGACGCTTTCGTCGAAGCCCTTTTCTGCTTTCCGGCGCTGGTTCAGC
ATGGTACGACGNNNNNNNNNNNNNNNNNNNNNNNNNNNNNNNNNNNNNNNNNNNNNNNNN
NNNNNNNNNNNNNNNNNNNNNNNNNNNNNNNNNNNNNNNNNNNNNNNNNNNNNNNNNNNN
NNNNNNNNNNNNNNNNNNNNNNNNNNNNNNNNNNNNNNNNNNNNNNNNNNNNNNNNNNNN
NNNNNNNNNNNNNNNNNNNNNNNNNNNNNNNNNNNNNNNNNNNNNNNNNNNNNNNNNNNN
NNNNNNNNNNNNNNNNNNNNNNNNNNNNNNNNNNNNNNNNNNNNNNNNNNNNNNNNNNNN
NNNNNNNNNNNNNNNNNNNNNNNNNNNNNNNNNNNNNNNNNNNNNNNNNNNNNNNNNNNN
NNNNNNNNNNNNNNNNNNNNNNNNNNNNNNNNNNNNNNNNNNNNNNNNNNNNNNNNNNNN
NNNNNNNNNNNNNNNNNNNNNNNNNNNNNNNNNNNNNNNNNNNNNNNNNNNNNNNNNNNN
NNNNNNNNNNNNNNNNNNNNNNNNNNNNNNNNNNNNNNNNNNNNNNNNNNNNNNNNNNNN
NNNNNNNNNNNNNNNNNNNNNNNNNNNNNNNNNNNNNNNNNNNNNNNNNNNNNNNNNNNN
NNNNNNNNNNNNNNNNNNNNNNNNNNNNNNNNNNNNNNNNNNNNNNNNNNNNNNNNNNNN
NNNNNNNNNNNNNNNGTTTTCTCCCACTGATTGCTGATTTCCTGAATCTTCTCTCTACGC
TGTTGCCATAGTTGAATCTTCAGATCGTAGCGAACCATTACGTTTTCAATCCAGAAGGGT
CGGTTTTCTGACAGCCATGCCTGCCGATAGAGTCCGCGAATTCTGGAGTAGCCCTCAACC
ATATCCTCGCAGCGGCCGTCCACTCCATCCATAGATTGGAACAGCCTCTCGATGGTAGAT
TTCGTCTTCTTCGACTTGTCTTTGCGCATGGAATAGATCTGCGCATACGCGTCAGACATT
TCGGCCGAGAGCTGAAATTTCATAGCCGCAAAATCGATGCGCTGTGCAGCCATCTCCATG
GCGGCAATCACCTCGGGATGAATCAGGTGAGGGGATTCGCTCTGCGCTTCTCTCAAAAGG
CGAAGAGCATTCTCAGCGTGCAGGCGAACCTCATGAACTTGAAGGCTCAGTTTCTGCACC
TTCTCCTGCTCAACAGGGTTCCAGGGGTCAAGCCAGAAGACTCTATCCGACACGTCCCAG
GTGTGCGTCACGTCCATCAATTCCTGTTGCGCTTCCATGACTTTTCCGCTCGTGTCATGA
AAAAACACTTTGCCAAAGGCCATCTGATAGGGCGCTCCACTGCTCAAGCCCGGCTGCCAA
CTGGCGGCCGCGCCAAACAGAACGCCGAACCAGTCTTCATTGAAGAGGCCTTCCCCGTCA
TCGTTCCACACCGTGGTTAACGCACCCGTCGAGCCGAGCCGCTGGCCGGCTGCAATGAAG
CCGGAGATATTATCGATGGCGTTCTCGCCCAGTGGGTACATGACTGACCAGTTCGAGTCT
CCCGGCGCTACCCACGTCTCAATCCCCGCATTCTTAAACGGCAAAATATTTTTGTCGTAG
TTGTCTTCATGCCAGTAGACCCACGGAACCGCAATCATATCTTTCGGCAGCCTGCTGATG
GCTGCGGGGTCATTCCAGGCCACATCGCCCCAGAAGAGCAGTCGCCGGTGCAGCGGAGCC
AGCGTGGAATGAATCTGTGAAAGGAAGTCGGCGTAAACAGGACCTAAGCCGCGTTTTTCT
ACCTCTTCTTTTGTGCGTCCGGTTCCCAGGTTGAAGGTCTCGTCCGCTCCAATGTGCAGA
AACGGACTGGGGAAATCCTCCGCGAGCTGAGTGAACCATGACAGGATCAATTTTTGCGTG
CCGGGCTGGTTCGGCGCCAGTACACTCCCGTGCGGATTTTCCGCCAGGTTCGAGTAGGTC
TCATCCGTCAGCACATGATGCAGATGGCCAAAGGCTTCCTGCTCGGGAATGATCATGATG
TGATACTGGCTTGCGTAGCGTGAAAGCTCCTGAGCTTGACCGCGCGTAATCGCACCGCCC
GGTGGCACAACGCCCGGATCATTCGCATACTCGATCACATTCTCGAGATAAGGAGAGTAG
ACATTGATTTTGTATGAGGCAAACGTGCGGATCTGCTCCTTCATAAAAGCCAGCGTCGGA
AGGGGACCGCGTGATAGATCGTCATCGATGCCTCGATAGCTCATCGCCGGCCAATCTCGA
ATTGTGCCGAGTGCTAGATAGGCTGAAGTGCCGTAACCAGACAACATCTGCTTGAGCGTC
TGCACGCCATAAAACACCCCTGCTGCGGTCGCACCCACGATCGTGACTCTGCCAGGCGTT
GCCAAAAGAACGTAGCCTTCAGCCTTCATGGCGGGCTCAAATTTCAGATTCGCGCTCTCC
AAGGCCTGTTTCGCGGCCCGAGTATCTTTGCGCAAAAGCCGGACGGTCAGTTCGGGACTG
CCCGTGCTGGGCGCGACCTGGATGCCCCGTGCCTTCATCGCTCTTTCGAGGTCTTCCGCG
GCAAAGTTATCTTCTGGATTATCACCAGGAACAATAATCAGTGCACTGGCTGCGGAAGTA
GTTCCCGAAAAATGACACTCTCGTGGCAAAGGAATCAGGCGCGGCTGAGGCTGCATCTGC
GCATGCATGACAGGCGCAAAGCAGCACAGCAGAGCTGCGAGAAGCGCCCACACGAGGCGG
TTCAGCCCAAATCCCGAACGACAACGTCGCAGTGCCGGTGAAAGAGTCTGCAGGCGCCGA
AAGCAAAACGCGTAGCTTCGGGCGTCCGAGTTCCGATTGCAGGTGGAGGAGAGCGACAGC
GATTTCATCGAGAACCTTTCGTGAGGAAGAGTAGATAGGCCGCAATGTTCATGGTGGATG
GATGAAATGGTATACCGGAATGAAAACTACCTTAACACCTCTGCCATGTTCTCTCCGAAG
AGCATGGACCCGTTCGCGATCCNNNNNNNNNNNNNNNNNNNNNNNNNNNNNNNNNNNNNN
NNNNNNNNNNNNNNNNNNNNNNNNNNNNNNNNNNNNNNNNNNNNNNNNNNNNNNNNNNNN
NNNNNNNNNNNNNNNNNNNNNNNNNNNNNNNNNNNNNNNNNNNNNNNNNNNNNNNNNNNN
NNNNNNNNNNNNNNNNNNNNNNNNNNNNNNNNNNNNNNNNNNNNNNNNNNNNNNNNNNNN
NNNNNNNNNNNNNNNNNNNNNNNNNNNNNNNNNNNNNNNNNNNNNNNNNNNNNNNNNNNN
NNNNNNNNNNNNNNNNNNNNNNNNNNNNNNNNNNNNNNNNNNNNNNNNNNNNNNNNNNNN
NNNNNNNNNNNNNNNNNNNNNNNNNNNNNNNNNNNNNNNNNNNNNNNNNNNNNNNNNNNN
NNNNNNNNNNNNNNNNNNNNNNNNNNNNNNNNNNNNNNNNNNNNNNNNNNNNNNNNNNNN
NNNNNNNNNNNNNNNNNNNNNNNNNNNNNNNNNNNNNNNNNNNNNNNNNNNNNNNNNNNN
NNNNNNNNNNNNNNNNNNNNNNNNNNNNNNNNNNNNNNNNNNNNNNNNNNNNNNNNNNNN
NNNNNTCCGTCTTTTTATTCAGGGGCATCTCGCCCCTGGTGTAAATGCTCCAGGCCTCTT
CGACGGGTTCAACGTGGATTGGGAGTTTCCCCTCAAATCAGACCGCAACAACTTCACCGC
ATTGCTGCATGAGTTCCGGCAGCAGTTGAACGCACTGAGTCGCAAAACAGGCAGGCATTA
CACTCTGACCTTCGACTCTCCTGCTAATCCAAAGAAGTACGCGAACATCGACCTGAAGGC
CGCAGCCAATGAAGTCGATTTTCTTACAATCGATGGCTACGACTACGCGTCTCCTGACCA
GAAGCTTACGGAGGCCAGCTCTGCGCTCTACGACAGCCCCGCCGATCCTCTGCGCCACGA
TGCGCGCTCCATTGACGACACCGTCCGAGCCTATATGAAAGCAGGCGTACCCCCGTCCAA
GTACACCATGGGCATTCCGCTTTATGGCTTGGGCTGGAGCGGTGTCAAAGCAGGCAACCA
CGGTCTTTACCAGGTTGCGGCAGCTCCGGCTCCCGTCTTCCTTGCCAATGGAAAGGGCAT
ATGTCCTACTCAGAGCAAAGTGCATCCGGCTGTGGGTTGCGACAACATTCTCACCCCGGG
CTTTGCCACCGACGCCACGCTCGCGCAGTTGTTGCATCGTCCAGACGCGCACTACTGGTA
TGACGCGAAACGTGTGGAAGCTACGCTATATCTTTCCTCTGGTCACTGGTTCTACACCTT
TGACGACCTGCGTTCCATCAACGCCAAGGCTGCTTACATCCGCACGCATCATCTGCGCGG
AGCCTACGTCTGGGCCGTGAACGACGAAGAGCCTGCTGCCAGCGAGATCAAAGCTCTGGC
TGCCGGATTAAAGGAAGCAGGGAACTAGCTCATCGAAGGAACGCCGAGGCCGGACAGCAA
TAACACGCAAGGCGTCGCTTGGTAGCCTGGCATCGCCGCATGAGATCCGCCACAAGCACA
GTTCTCATGTGGAGGACGATGTCCGTCCTCCACATGAGGGATCATGGCTACTGGTTAAGG
TCGGCGGCGACTGCTTTTGTCAGTGTGCCAGAGGAATCATCATCCTTCAGCGCCCAGACA
TAGGCGCCGCCCAAACCATATTGTTTGATGTAATCCACCTTGCATTGCACCGAGTTGGCG
TCGTCGAAGCTGAATGCCCAGTCACTGAAAGGCGCGGTGGAAGCATTGAACATGCGGGTT
GCACATCGGGTGGAGTCAAAGCTCACAGTGAAGCCGTGGCTCATCATATTTTCGATAGTT
CCGTAGGTCGCCATTCCGTCGGTGAGCAGCGGATCGCAGCCTGCCGCCGGACTGGATTGA
TTGTTACCGCTGGTGCAGAGCCCCGTACCGTTGGCCAGCGGAACAGGCGTGGTGCCGTTC
GTCGTCATCGCGCCGGCGCCGTCAGTTGCACCGGTCGCATTTTGGTACATGCCGCTGTTG
GTTGAGGTCAGCCCGCCTGCCCAGCCCACACCATAAAGTGGAATGCCCATGGTGTACTTG
GCCGCCGGTGCGCCGTGGCTGAGATAATACTGCACCGTGCAATCGATGTAGTTGCATCCC
TTGGTCGAACTGGTGCCGTAGAGCGGGTCCTGCCCTTCGTCATAGAGCGCCGAGCCATCG
TTCGTGGCATTCGACCAGTCTCCGGCATAGTTATAGCCATCCACATTCAGGTAGTCGAGT
TCCTGTGAGACGGCAGGGATATCGATCGTGTCATATCCTCCATCGTTGCCTGAGAACTCG
GCCGCACCCGGCGTGGAAGGACCAGCAGCCAGATCGGCGATCAACTGATAGGTTTTGCCC
GTCGTCGTTGACAGAGTATTCAGCTCATTACGAAACTCCGTCATCAGCGCGGTGAAGTTA
TTGGTCTCGGCGGCGTTGGGGAACTCCCAGTCAATATCAAAGCCATCGAAGAGGTTGGGT
GCATTCACTCCGGACGCAATATTGCCCTGAATGAACATGTTGATGCACGAGCTGACAAAC
GCCTGGCGATTGGCGGCCGTGCTCGATGCTGTGTCAAATAGCTGGTTATACGTCGGTGGA
TTCCATCCGCCAATGGAGATCAGTATTTTCAGGTTGGGATGGAGTTGCTTCAGTTGCATC
AGCGCGCCAAAGTTGCCTAGCAACGGAGAGGCTGCTGCTGTCGCACCAGGAACTTGCGGC
ACGGCCTTCTGGTAGTCCGCGTACGAGTCGGCGAGCGAGCAGACCACGTTCGTGCCGTTC
GAGGCAGGCTTGGCAAAAGCGTAGATCACGTCTGTCAGCGAGTTCACGACGCCGCTGGTT
TGCAGGTCCGCAACATTGGAGTTGGCGTAGTAGGTTCCCCACTCCTCAAACCATCCGCCC
ACAAAATAGCTTGCAGGCGCATTGGTAGTGGTCACTGCAACGGTGCTGGCCGGTCCTGTC
CCGGCATGATCGGTTGCTGCCACTGAGAACGTGTATGACGTGGATGGGCTCAGTCCGGTG
ACCACATCGCTTGTCGAGGATGTGCTTTCTGTCGCGGGCCCTCCGGTGATGGTGTATCCG
ATGGTGCAGCCGGTAGGAGCAGTGACCGCGGACCAGCTCAATACTGTGGACGAACCGCTG
GTATTGCCTGCGGTCAGATTGGCAGGTGCGCTCGTGGGAGCAGTCGTGCAAGGGTTGGCC
TGTGTTGTAAAGCTGCCCGTAGCTGCGGACGACGAACCCGCCGAGTCCGTGGCCGCGACG
GTGAACGTGTAAGCAGTGGAGGAAGCCAGACCCGAAACCGTTGCTGAAGTTGCGCTGGTG
GTGACGGGTGATTGCTGACTCACTTGAACGGTGTAGCTCACGGTGCAGGCGGCCGGCGGC
GTATCTGCGTTCCATGACAGGTTCGCGCTGTCATAAGTCGTGGAGGCAGCCAGACCAGTT
GGGGTAGCGGGAGCTTGTGTGCAACTGGAACAGGCTCCCTGCGATGTCCACGGTTTCCCG
CTCCCGGCGGGTCCGCTGTTCGTTGCCGGGTCCTGCCCCTGTGTCCACCAGTTGGCGACG
TACGAGATTCCGTTTTCGCTAACTGTCATGCCGGTTGTGTAAGCCGTGGCTGCATTCCAC
GCTGCTCCGCATCCACCACCGGACGAACTGGCAGCGGTCGTAACTGGCACGGCCGTGCTC
GCCGACGATGTTCCATCGGAGTCTGTCGCCTGCACAGCAAAGTTGTAGGTTGTGGAGGCC
GTCAGCCCGGTCACCGTGAAGCTGGTTCCGGTCGCGGTACCGATGGAGCTTCCATTCTCG
AGTACGGTATAGCTGGTGATCGAGCAGTTGGCTGGCGCCGTCACTGTTCCCCAATTCAGA
GTCGTGCCCGTGCTTGTCGTGTTGGAAGCCGTCAGGCCTGTCGGCGAGCTGGGAGCCGTT
GTGCATGAGCTGGTGGAGCTGGCCGGACTCCAGAGCGCGGGAGCATCCGGTGGATCCCAG
CCCGGCTCCGAGGTATGCGATTGCAAACAGATGTAATCGACGCCGTTATAGCTCACCTCT
TGGCCCGCCGTGTACGCAGTGTTGGTTTGCCACACGGGAATACTCTGCGCTTTCAACGTT
ATGGGAGCAGCAATCAGCAGCAGGATCAGGCACAGAACTCCCAGCAGACTACGGATGAAA
CGTGAGTGATTCATCTTCTCCTCCACGACTAATGTTCGGGGGACTTCCAAAGCCGCCTTC
GGGGAACTCCCCGGGTTGGAGATATGCAGGCTCCGCATTGATTGCGGGTCTTTCATTTCG
GGCAATGGTGATATCTGAGGAAAGGAGAGCGGATATCAAGGCTCAAAGAGCAAAGAATTC
CGACATTTGAGCATATGTGCTAAAAATGATCAATCTCTTTTTCTGGAAGGCCGCTTCAAG
GAGGAAGAGAAGTCCCGGCAGGCACCGCTTTTATATGGGATCAATACGAATGGGAGCGGC
CAAAGAGAATGAATTGTTGCGTAAATAGTTCTATTGATGTGATTTGCTAGGGTATGCTCA
GATTGCCATTGGGCTCGGCCAAACGCTTGGGCGGTTCCCGTCGGTCCTGGGCATCTGTGA
TTCACGAGAGGGAAGACGATCACCTGATCTCGTCATCAGGTCGAGCCCCGGCGATGTTCA
TCGGGGTCCCTGCGAAAAATCGTGGGGTTGGATTCCTCCTTTCGGGGAAAACGATGAAGA
ACTTGCTCCGTAGCCAGGGTGAATGATGTCCAACACGCTTAGTCCACGTTCCGAACAGAT
CCTCAAATTCCTGCTTCGCACCGGAACCGCTACCATCGAAGAGATTCTTGCCGCTGTCGG
CTCTTCGTCCCCAAGCATCCGGCGCGATCTGGGCAGGCTTGAGAATCGCGGACTCATTCG
CCGCATTCACGGCGGGGCAACACTCGTCGAGCCGCTTCTTTACGAGCCTTTTCGGTTTGA
CAGCTNNNNNNNNNNNNNNNNNNNNNNNNNNNNNNNNNNNNNNNNNNNNNNNNNNNNNNN
NNNNNNNNNNNNNNNNNNNNNNNNNNNNNNNNNNNNNNNNNNNNNNNNNNNNNNNNNNNN
NNNNNNNNNNNNNNNNNNNNNNNNNNNNNNNNNNNNNNNNNNNNNNNNNNNNNNNNNNNN
NNNNNNNNNNNNNNNNNNNNNNNNNNNNNNNNNNNNNNNNNNNNNNNNNNNNNNNNNNNN
NNNNNNNNNNNNNNNNNNNNNNNNNNNNNNNNNNNNNNNNNNNNNNNNNNNNNNNNNNNN
NNNNNNNNNNNNNNNNNNNNNNNNNNNNNNNNNNNNNNNNNNNNNNNNNNNNNNNNNNNN
NNNNNNNNNNNNNNNNNNNNNNNNNNNNNNNNNNNNNNNNNNNNNNNNNNNNNNNNNNNN
NNNNNNNNNNNNNNNNNNNNNNNNNNNNNNNNNNNNNNNNNNNNNNNNNNNNNNNNNNNN
NNNNNNNNNNNNNNNNNNNNNNNNNNNNNNNNNNNNNNNNNNNNNNNNNNNNNNNNNNNN
NNNNNNNNNNNNNNNNNNNNNNNNNNNNNNNNNNNNNNNNNNNNNNNNNNNNNNNNNNNN
NNNNNNNNNNNNNNNNNNNNNNNNNNNNNNNNNNNNNNNNNNNNNNNNNNNNNNNNNNNN
NNNNNNNNNCCCGGTAATCGCAAGCGGATATCTCCCGCCGGGCCTATTTTGATCATTTCT
GGCATATTTGGTCATTTTTTCCTTGAAATCTCATGAAATTCGCCCTATCGTCATCTGCAA
TTCAAAAAGAGGTCTTTAGAAAGACCTGAAAAGCAGCCTTTTCCCCAGTTCTCTTCGTTG
CATTTGCCAGCATTTGGCTCATGCGCCGAACCATGATTCATCGCCGGATGAGCCTCAAAA
GCTCCTCCGTTCGATGTTTCCTTCGCAGGTTTGCAGTACTTCTCTCGGTCGCCATAACTC
CCCGGCAGAGGGAGTGGGACCGGCCCCAACGGCCGGGTGTGTTCATGCATCAGGATTGCA
AATCGGAAATTTTAGGAGGTATGTGATGAGAACTTGCGATGGAAAGGGACCAACCGGCCC
TCTTTCGCTCGAAGGCTTCAGTTCAGCGCGTCAATTCTTCAGGAACTCTGGCAGCATTTT
TCTGTCGCTCTTGCTGGCTATGTGCATGCTCCACCCGCNNNNNNNNNNNNNNNNNNNNNN
NNNNNNNNNNNNNNNNNNNNNNNNNNNNNNNNNNNNNNNNNNNNNNNNNNNNNNNNNNNN
NNNNNNNNNNNNNNNNNNNNNNNNNNNNNNNNNNNNNNNNNNNNNNNNNNNNNNNNNNNN
NNNNNNNNNNNNNNNNNNNNNNNNNNNNNNNNNNNNNNNNNNNNNNNNNNNNNNNNNNNN
NNNNNNNNNNNNNNNNNNNNNNNNNNNNNNNNNNNNNNNNNNNNNNNNNNNNNNNNNNNN
NNNNNNNNNNNNNNNNNNNNNNNNNNNNNNNNNNNNNNNNNNNNNNNNNNNNNNNNNNNN
NNNNNNNNNNNNNNNNNNNNNNNNNNNNNNNNNNNNNNNNNNNNNNNNNNNNNNNNNNNN
NNNNNNNNNNNNNNNNNNNNNNNNNNNNNNNNNNNNNNNNNNNNNNNNNNNNNNNNNNNN
NNNNNNNNNNNNNNNNNNNNNNNNNNNNNNNNNNNNNNNNNNNNNNNNNNNNNNNNNNNN
NNNNNNNNNNNNNNNNNNNNNNNNNNNNNNNNNNNNNNNNNNNNNNNNNNNNNNNNNNNN
NNNNNNNNNNNNNNNNNNNNNNNNNNNNNNNNNNNNNNNNNNNNNNNNNNNNNNNNNNNN
NNNNNNNNNNNNNNNNNNNNNNNNNNNNNNNNNNNNNNNNNNNNNNNNNNNNNNNNNNNN
NNNNNNNNNNNNNNNNNNNNNNNNNNNNNNNNNNNNNNNNACTATGCTCGATGCCAACGA
ATGGTTTAATAAGCGCCAGCAGGCAGAGAATGGCCTGCCCAACAAGAACCCGGTCAACCA
TCACAATGTTTACGGCTTCACCATTGGCGGCCCGGCCTTCATTCCCAAGCTCTACAACAC
CAGCAGGAAGAGAACCTATTTCTTCTGGGCAGAGGAATGGCGCAAGACCAGCACGCCCGG
CGGCGATACCATGCCCGCGGCCTCCCAGGCAGAACTGCAGGGCATCGTACCCGGCGACTT
TACCAATGCACCCGCCAACTGTACGACGTATGATCCTGCTTCCAACACCACGAAAATCTC
GTCGCAGTGCTATAGCAGCAATTCCAAGGTCTATCTGACCAACGTCTTTGACAAATTCCC
CGCCAATGACGGGGGTAATTACACTTTTTCATACAGCGCGCTGAACAACTACCGCGATGA
CATCGTGCGCGTCGACGAGTACTTCACAAAGAAGCTGCATTTCTTCGCGAGATACCTGAA
CGACACGATGCCTTCCGATGATCCTGAGGGCCTGTGGGCCGGCTCCAATTACCCCACCCT
CACCGACACCTCCTACAACTCCCCGGGCAAGAACGTTGTAGCCAACCTCACATGGACCAT
CAGCCCCAAGGCGGTCAATGAGTTTGAGTTTGCCTGGTCGCAGGGCACCATCGCCGCGAA
TATCAAGCCGGGCCAGTTCGCAACCTCTTCCAAGATCAATAGCGAACTGACCAACCAATG
GACGCCCGATCCCTATGGCAAGGTCCCAGCCGTCAGCATTATCGGAGTCACCGGCTTCAA
CCCCGGCTCGTCCCCATACAAGGAGCGCAACCTCGACCGCACATTCTTCGACAATCTCTC
GCTGTCTCTCGGCAAGCAGACCATCCGCACCGGCTTCCAGTTGCAGCAGATGGTCAAGAC
CGAAAATGCCGTGAATGGCGATCCCAGCTTCAGCTTCAATTCGTGGGGTGACTTCCTCGT
GGGCAACGTGGCTTCGTTCACTCAGACGCTGCCGGATATCGTGCCTGACCTGCACTTTGC
CAATCTTGAGGCGTACATTCAGGATGACTGGAACATAACCCGCCGTCTCACCCTGAACCT
GGGCGTCCGCTGGAGCCGCTTCCCATCACCCACCGATGTGAACAACACCCTTTCCAACTT
CGATCCGGCATTTTTCAGCCCGCTCTTTGCTCCGCAGATCGATGGTGGAAATGCAGCGAC
AGACCAAAACGCCGGCAATTTCCTTCCCGGACAATCTATCAACGGCTACGCGCTTCTCCC
GGCCACTTACACCAACGGCCTCATTTTTCCCAAAGGTGCTGCCTGCGCGCAGGCGCAGTC
CATTGCACCTCTGTCCTCCTGTTCTCCCTATAACCGCTATGTCAATCCCAACTACAACGC
CAACTTTGCTCCTCGTCTTGGCTTCTCCTATGACGTCAGGGGCAATGGAAAGACCGTCAT
TCGCGGCGGCCTTGGCATCTTCTACGATCGCCTGCTCGACGGCATCTGGGAGCAGAATGC
CTTCAACAACCCTCCGCTCGCGCAGAAGGTCACTATCCTCAATGGTTCATTTGACAACAT
TCAGAGCGGATCAAACGCTGTCAGTTATGGGCCCAATAACATCACTGCCACAGGAACGCC
CGCATTCAAGGTGCCCAACTACGCCAACTTCAATGTCTCGGTGCAGCATATGCTCTTGCC
CAACACCGTTGTGGAAGTGGCTTACGTCGGCAACCTGGCGCGTCACCTTCTTGGTGAAGT
CGACTTGAACCAGCCCACCGTGGCCGCCCGCGAGACCGCGCCCACGAACTCCAGCGTGAA
CTACATCCGTCCTTATCGCGGCTACGCGGCCATTGTCAGCCGTGTGCCCATATTCACCAA
TAACTACAACTCGCTGCAGATCAGCGTGAACCATCAATCCCACGGCCTGCAGTTGGGCAT
GGCCTACACCTACTCCAAAGACATGACCACCAATTCCTCTGACCGCAGCAACGTGGCGAC
AGACACCTATGACCTCAGCCTCGACTACGGTCCATCGACCTACAACACGCCGCAAATCTT
CACTGCCGATTACGTCTACGATCTGCCCTTCTTCCGCGGCCAGCATGGCCTCAAGGGCAG
GCTGCTGGGCGGATGGGAGGTTTCAGGCATTACCTCCTTCACCTCCGGCAGTTCCATCTC
GCTCATTCAGCCGCTCGGACCCTGGGATCAAAGCGGTCTGAATACCGGCCTCGGCATGGG
AGCGGCAGGCATCGCGCCTCGCCCGGACCAAATCGCTCCGGTTCACATGTACAAGAAGGT
AGGGGAGTGGTTCAGCACCTCATCCTTTGCCACTGCCGTCAATCACTTTGGCTCCGAGCG
CAGTGGCAGCATGCTCGGCCCCGGGTATGACAACTGGGATCTGGCCGCTGTCAAAAACAT
CAAGATCCTGAATGGGGATTCGTTCCAGCTTCGTGGTGAATTCTTCAATGCCTTCAACCA
TGAGAGCTTCGGCAGCCCCGGCAGCATTGGCAGTTCTAACTTCGACGGCGTCGATGTTGG
AACCCAGGACCCCAGCTACGGGCAGGTGATTGCTGGACATTCACCGCGCCGCATCCAACT
CGCAGCCAAGTTCTACTTTTAATCAGCCTTGAGCTGAATCAACTTGCATGACTGGGAAGG
CCGGAGTCTATGCTCCGGCCTTACTTTTTTTGTGTCTGTGCTGGCGCGGCCGCCTTGGAC
TTCCCATCCGGCGCCTCTGACATCACCTGCAGCAGTCGCTCGTTCTCGGCTTTTTGCAGG
CCCTGCAGCTTCTTGAACTCCGCATTCGACGCATCCACCATTCCCATCTTGCGATAGAGA
CGTCCAAGCCGCCAGCGGGCATTGGTGTCCTTCGGTGCCAGCCGCACCGCCTCCCGATAC
TCCGCCACGGCCTTCGCGTCGTCATTCAAGTCCGCGTAAACCTCGCCCAAATCGCGATGC
GCCATCGCATTGCCCGGCCCCATCCTGACAGCCTTCTTCAGCAGCGGCAACGCATCGNNN
NNNNNNNNNNNNNNNNNNNNNNNNNNNNNNNNNNNNNNNNNNNNNNNNNNNNNNNNNNNN
NNNNNNNNNNNNNNNNNNNNNNNNNNNNNNNNNNNNNNNNNNNNNNNNNNNNNNNNNNNN
NNNNNNNNNNNNNNNNNNNNNNNNNNNNNNNNNNNNNNNNNNNNNNNNNNNNNNNNNNNN
NNNNNNNNNNNNNNNNNNNNNNNNNNNNNNNNNNNNNNNNNNNNNNNNNNNNNNNNNNNN
NNNNNNNNNNNNNNNNNNNNNNNNNNNNNNNNNNNNNNNNNNNNNNNNNNNNNNNNNNNN
NNNNNNNNNNNNNNNNNNNNNNNNNNNNNNNNNNNNNNNNNNNNNNNNNNNNNNNNNNNN
NNNNNNNNNNNNNNNNNNNNNNNNNNNNNNNNNNNNNNNNNNNNNNNNNNNNNNNNNNNN
NNNNNNNNNNNNNNNNNNNNNNNNNNNNNNNNNNNNNNNNNNNNNNNNNNNNNNNNNNNN
NNNNNNNNNNNNNNNNNNNNNNNNNNNNNNNNNNNNNNNNNNNNNNNNNNNNNNNNNNNN
NNNNNNNNNNNNNNNNNNNNNNNNNNNNNNNNNNNNNNNNNNNNNNNNNNNNNNNNNNNN
NNNNNNNNNNNNNNNNNNNNNNNNNNNNNNNNNNNNNNNNNNNNNNNNNNNNNNNNNNNN
NNNNNNNNNNNNNNNNNNNNNNNNNNNNNNNNNNNNNNNNNTTCAGCCTGCGCGTACCGT
CCCTGCTGCTCCAGTTCCGCGGCCTTCTGGTTCGGATTCGTCTGCGCCACGACAGCCGGA
TTCCAGGTCAGCGTCAGCCCCGCAAGAGACAAGCCGAGCACATGTAGGCGTATTGATTTC
ATTGGTGACCATCATAAGTGCTCTAACGTCAGTTGTGACGCAAAACTCGCTGAACGTCCA
TACCGGAAAATATGAACGCAACGCGGCCAGTCTCATATTTGCACGACAACCGCGCACAGC
AAAAAGGCTCTCGCAATCGAGAGCGCGCAAACCCTTCCTGGCGTCGCAGGCCAGATGATT
CGGTAGTGCTTGCAATCTGTCTGGAAAACAGGAAATGCAGAATTCGAACCACTCTCCCAT
GCAGGGCTGGCTCACGTTGATTCTTAATTCTGAGACGAGAGAGATGCTGGCGGAGAGGGA
GGGATTCGAACCCCCGATACCCGTAAAGGTATGCCTGATTTCGAGTCAGGTGCATTCAAC
CGGGCTCTGCCACCTCTCCGCTATCGGACTAATCGTTTTTCACCAGCCTGCTGTTTAGGC
TGATTGAGTCACTTCCATGCGGGACGCGCCGGTGTCCGTTCTGGTCTCCCTTTGCTTTTC
ACCTATCGCCGGGCAAGATCTTCCCGGAAGCTTGGTGGCTGGCAGTGGGATGTGCTCAGC
GCATAACGATCTGCAACGTCTTGCCGCCGGGGCAGATCCGCGCAAGCGCGCAGATCAAGT
CCGGCCATAACGAGTTTACTGGCAAAGCTATGGGGAATGCAATGCCGCCCTTCCGGGCTT
ACGTTCTTCTGCCGGCTTCGATGCCTCGGGCTGGAGCGGTGCGCGTTTGTACTGGTCTCT
TCTTGGTTTTTCTCTAAGCGGACTGTCCTCGCGGCAGCCGGGTACTCGGGAGTGCGGTCC
GAAGAGCGCATCTCTATTGGCAGGGTTCTGTGCACGCGCAGTTCAGTCTCCGTGCGCAGG
TCTCCTCCGGTCCTCACAAGCCTGCCCCCAGGGTATGGCGGTTGCAATGCCGGGAGTAGT
TCTCAATCCCGGCCGCTTCCCTGGCCGTGGAGTGCCAGCCGAATCGCCGCATCGGAGGGA
AGAAGAGATCGTTCAGAGCTTTGGGGGCAGGGGCCGGACCTGCCATCAAGGATCCACATA
TCGGAGCATGAGTGCGGATAGCGTGTAAATCGGGCATTCCTCAGTCGCCCGTATGGCTGC
TCTCTCAGCAGCAGCCGATTACATGTGGCTCGCCTGAGCCGGGCAAAGACAGAGGGTTCG
GATGTATATCAATTACAATCCAGTTGATGATCCGATCCGGCAGCCATATTTTTCTTGAAG
CTGAGCTCAACCGCACTGCATTGTCTGCCTGGACTGCCTGCTGGAGCGGAAATTGGCCTG
ATGCTTAAGGATAAAAAAGCTGGACAATCCCTTCGGAACGGCAAAGAGGGCACAGATGGG
GCGGATTCTGAGAACACGCGCCAAGGGGATCGTAGCCGCCTCGCCGATAACGTCATCTCG
CTATATGTCCTCCAGGGGCTGAATTACCTTATTCCGATTGCCGTCTTGCCGTATCTGGTG
CGTGTGTTGGGCCTCGATATGTACGGATTGATGGCCTTCGCCCAGTCGTTTGCCCAGTAC
TTTACAATTTTGACTGATTATGGCTTCGGCTTCTCTGCCACCCGCGACATCGCGCGTCAG
CGCGACGATAATGAGGCCATTTCGCGCATTTTCTGTTCTGTCTTGACTATCAAATTAGCA
CTCCTGTTACTCGGTGCAGTGGTTGCTGGCATAGTCATAGCAGTCGTACCTCGATTTCAT
CATAATGCGCCCTTCTTTCTTGCCGCATACCTCGCGGTTGTTGGGAATACGCTCTTTCCG
GTCTGGTATTTTCAGGGCATCGAGAGAATGCGTTATATCTCGGTTGTTATTGGGATTTCA
AAGCTGGCAGCCGCCATCGCTCTCTTCGCCTTCGTTCACCGTCCTCAGGACGCTTTACTC
GCGATTACCATTCAATCGCTGGGCACATTGGTTGGTGGAGCTATTGGATTCGTGTTGGCC
TTCGGCCGCTTTCATATACAGGTCCGTCTCCCACGCCGGCAGGATTTGCGTACCGCACTG
GTAGAGGGCTGGCACCTTTTCATTTCCACGGCCGCGGTCAGCTTGTATGCCAATACCAAT
GTATTTTTGGTAGGCCTGATCGCCGGAAACATAGAGGCCGGATATTTCAGCGCGGCAGAT
AAATTAATTCGCGCGATGCAAGGTCTTACAGTTCCGGTTGCGCAGGCCGTGTTCCCTCAT
GTGAATCAATTGGTCTCACAGTCCAGAGAGCGGGCACTGCGGTTTACCCGCGAAATGCTG
AAATGGATAGGAGCAATTACTCTTTTGCCCTCTGCCCTTATGCTTATTTTTGCGAGGCAG
ATTGCTACACTTGCTTTCGGGCATGCTGCCATCGGGAGTACGCCTGTCCTGCGTTGGATT
GCCTTCCTCCCCTTCGTGATAGCGCTCAGCAATATATTCGGAGTCCAAACCATGATTCCA
TTCGGTCTTGACGTGCAATTTAGTCGGATTCTGATTTTGGCAGGCGTTTTTAATATTATC
CTTGCCGTTCCACTGATTCACATCTTTGGAGCCGCAGGGGCCGGCATGTCCGTCCTGGCA
ACGGAGGTTTCCGTTACTTTCGCCATGTTTGTACTCCTTGAACGGCAGGGAATTCACGTT
TTTAATAGTCGCGAGGTCGATGCTCAAAGCTGATGTGGTCGGGGTCGGCTTGCGATAGTG
TTCTCGCCGAACGCATTGCTGCCGCAGTCAGGATCGCTTTTTCGTTAGGGTAAATGCGGT
CATCTCGAGAGGATTGTGATAGATATTCCCAGGCCCTCAGAGATATAGAGTATTGGGGAG
GCAGGATGGGCGCATCATTTACCTGGCGTATAGCTCAAGATCGTTACTGTAATATATATG
TGGCAGGTTGCGCAGCCACGAACGAAAACCGCTTCGCTCTTGGTGCCGGTGCCCAATTCC
AAAGACTACACTGATTCAGGTGGAAGCCCAGTGGCCAAAATTAACTTCCTAGTTCCTCCT
CTCTCCAAGCACTCGTTTACAGGTGGTATCTGGTGCATATTTGAATATGCTCGCGGCTTG
ACAGCTAGAGGGCATGATGTATCAGTTGTTCCAATCTTGCCGTCGCCTCAACCCTGTTGG
TTTCCAGGTAAGAACTTTCCTGTTCTGACTCGATCTGGTCGCAACCGGGGAGCGACACTG
GGTAGGGCTTTACTGGAGTTCGGAAAAGTCGGTATGCGTCAGCGAGTTGTCCCAGTGGAA
GAATTGCGCAGGTTGGCCGAAAGCCTTTTGATGATGTATCCGAAGGTTTTTACTGAATTT
GTACGCTCTGGTTTGGCCGAGTCCTACATTCGTACCGTTGTACCAGCCGCGGATATCAAT
ATCGCAACTTCATTTGAGACGGCACGCCCAGCCGCGCTACTCGGCGGTAAGAAGTTTTAC
TTTGCGCAGCATTATGAGCCCTATTTTGCAACAGAAAAGCAAGATTCGGAGGGAGCTAAA
ACTCTTGCCTTGCAAAGCTATCATTTAGGTTTCAGATTGGTGGCGAATTCCTCGTGGCTG
CTAAATCAGCTCAGGTCAGAGCTTGGTGATTATGATGTAGACCTATGCCCAAACGCGATT
GATCATAAAGTCTTCTGGGGTGAACCCAAGCAACGGATTAGACCTGACAAGGTTGTCCTA
ATCAGCTACGGTGGGAGAAATGCGGAATGGAAAGGCTTTCTTGATATGGCTAAGGCTGTG
GCGCGTGCCAGGTCAATGGCCCCTGATATCAACATTGAATGGAGGGTCTATGGAAAGGCA
CTGCTTCCCCCGGGAAATAATATCGCCTCCTACCACGCATTAGGATTTCTTTCTCCTCCC
GAGTTGAGTTCAGCTTATAGGGAGGCCGATATCCTGCTGAGTGCCTCCTGGTACGAAAGC
TTTCCGTTGTTTCCACTCGAGGCGATGGCATGTGGTCTTGCTGTAGTTACAACTCAATCT
GGAACTGAGGAATATGCTATCCCCGCGCAAACCGCGGAAGTTGTTGAAGCAAGATCTACC
GGTTCAATTTCCGACGCAATCCTCAAGCTTGTCAATAATCCTGAGCACTGCTACCGGATA
GCAGTCGCAGGAAATCGCATCAGCAGAGAGTTCACTTGGGAGCGTTCCGTTCGGAGGCTC
GAAGATATTTTATTAGCATAAAGATAAGCGAGGGCGACAGCGTCTCACGCATATCAAAAG
TATGAGAAACAAGAGGGAACTCTCCTGTGTTTGCAATCACTTATAAAATAGAGGAAGTGC
GTGAAAGATAACCGCCGTTGATAACGTTGAGCTATCCCGGTCCAGGGTGAGGCCATCTTA
CGCAGATGGGTAATAGATCATCCCTGTATTTGAAAAAGTAGTGTGGCGCCCTTTATTATG
ATTTATACCTGTTGCATTACAGGATAACAATGTCACAAGTCTATATCATAGTTGTGAACT
GGAACGGATGGCGGGACACGATCGAGTGTCTCGAGTCCGTTTTTCGGCTTGAATTTCGGG
ATTTTGCAGTGATTGTCTGCGATAACGCATCAGAGGATGGTTCACTGGGCCACATCGCTG
CCTGGGCCAGGGGGGAATTGATGGCGGGGTGCGGTAATCCCGATCTTGCCTGCCACTCGA
CCCCTCCAGTTCGCAAGCCAATCCCATACCTGGACGTCAGTCCGGCAGATCAGCTCTCGG
TGGTCTCGCGCCAGGAAAGACTGTTCCTCCTTCAGACGGGAAGCAATTCAGGATTCGCGG
CCGGAAACAATGCAGGCCTGCGCGTGGCCCTCTCGGACCCGAACTTCGAGTACGCCTGGC
TGTTGAACAATGACACGGTCGTTCACCCGAAGGCGCTGTCCGCGATGGTAAACAGAATGG
AAGCGCGGCCCGATGCCGGCATCTGCGGCTCGAAGCTGTTGTACTACAACAGACCCGAGG
AGGTGCAAGCCCTCGGCGGATCATCGTACAATCTCTGGACTGCGCGTGTACATCATCTTG
GCGCGGGCCCGATGTCCAGCCAATTGCCCCGCGAAGAGAGCGTAGAGGCAAATATGAAGT
ACGTGGTTGGGGCCTCGATGCTGGTCAGAAAGTTCTTCCTTGAGCGCGTTGGCTTGATGA
ATGAATGCTACTTTCTTTATTTCGAGGAAATCGATTGGGCGACTCGCGCCAGGGGCAAGT
GGCGCCTCGTCGTTTCCCTGGATTCGGTAGTATTCCATAAAGAAGGCGGTAGTATAGGTA
CAGTACGGCAATCGGCATTGCAGCCAATAAAGACCGAATATTATGCGACTCGAAATCGCA
TTCTGTTTACTAGGAAGTTCTATCCATTTGCTCTAGGGACGGTCCTTCTCGCGGCAGCAG
CAAGCTGTGTTCAGCGCATTGTTCGAGGGCATAAGGCAAACGCCCGAGCGGTGTTTTTGG
GTATTAGCTCGGGGTTCGCGGGCGAAGAAGGCGCGAAGACGCGACTATGACGCGTCAACG
CGGATAAAATATGGATTTTATTCTCCTAATTATTCTCGCAGTCCCAACGTTGATTACGCT
ACTGCGCGCTCGCGAGATTAAGCACAATTCTTTTTGCAGCGCAGGGTTCCTGTACTATCG
GGTTCTTCTGTTAGGGATCGGCTATTTTTCTTTGGCTGCTACAAACTCAAACGCGGCTTA
TCGAAACTGGGCGAATATGTTTGCTGGTCTTCTAGGCCATCGAGTCGTAATCTTTGCGGC
TTCGATCAGCGTCCTGCAGGATGCCGAGTGCGTGGTCCATCTGGCCGCTGAAACGGGAAA
GGGCCAATCGGTGTATGAATAGGTTGAGCTTCGATTGCCGGTCGTTAGGAGCTATTAGTT
TGATGCCGTTGGAAGCCACTCTACCTGGAAGCAGCAAATGCTGGCTGTAGCCGTTTATCT
TGCTGTCATCTTCTGCGGCTATTTGCTGGTCAGCAGAAAAGATCGTAGTCTCCTTCATTG
GATGACACCATCGGTGGCACTTAGCGTTCCTGCCCTTTTTCTGTTTCCAACGCTCTATAC
GATGATGTTCGGTACTGAATCCAGTACTTATGCCAGGCAATATACCTTAGCTGCGGAGAC
CGCACAATTGGTTGTTCCTGCCCTGGTCTACAGGTGGATTAAAACGCCTGCGATAGGCTG
TCGTGGCAAACGTCCAGAGGTTCGCATCGGCCACTGGCTGGTTCTTTTCTTCGCAATAGC
GGTATTCCTTCCCGTCCTGATTCAGTTCCATGCCTATCTTCTTGATCCAAGAGAGATTTA
CCTGAAAACCCGCCGCGGTTTCGGTATAACCTTCTTTGGGTCTGCCATGTTGCTGAATAT
AGCAGGCGCTCTCTTCTTCTTTCGAAAAGAAAAGAATAGGATTGCCGATGTCCTCTTCTG
GCTGCTTGTGGTGGCTCTTTCTTTAGAGCACGGCAGTAAAGGCGAGTTGGTTCAATTTGT
GTGGTTCTGGATACTGTTCAGGGTATATGTAGATGATCGTCCATTTAGGCTAGGCGAAGC
TGTGCGCTTTATTGCGGTAGGTGGTGCATTAGCATGTACAGCGTTCGTATTTCTCGGGAT
AGCTGAACCAGGCGATATAATACAGGGGTTCGCCAAATATGCTGATTACAATAGGACGGC
CGCTCTCGTAATCGATGACCCCGATCATCCCGTGTATTTTGGTCTAATTACCGTAGAAAA
TGAAATCTATTCAAGAATTCCACGTGCTATTTTTCCGAGTAAACCCACGGTATATGGAAG
CTATATTCTTACCAGACGATATTTCCCAGCCTCCGCGTGGCGAGACGTTGGATCGCCTGA
TTTTGGAGTTGGGATTCAATATGCTGATTTTGGTCCGTTCGCTATTGTATATATCGCTAT
GTTCGCTGCCTTCGGCGGATGGGCAACTTCATGCGTTGTCCGGAGAATACGAACCGACCC
CAACCCGGGCAATCTCTTGCTACTCGCCTTTTTCTCCGGCATTCAACTCATTCCGCTAGG
CGCTGGCTATTTGCTGCCGGAGTCGCTTGTATTGGCTTTTGGTGTTCAGGCGGTTTTGCG
ACTTCCAAAGTTTCGCCTCTTGCCTCGCATTCGACCTTCGCTAAGCGAAGCATCGGTTGA
TGCTTCTCGTGACAGACTTCATACCTGAGTTATTGTTCCCATGGCAAATAATCAATCAGT
CGAAAATTTGGGCAAAAGTGCCTCTTCATTGGCGCAGCCTTCCTGTTGCACTACAGGTAA
AACCATTGTCTATGCGGCGTTCAAGGGGATGGGGGATCTCCTCAATGCGGCACCTGTGAT
ATCAGAGCAATTGCGTTGTGGACATAGTGTAAAACTCCTTCTCTTCCCAGGAATGATGCT
GGAGGAGTTCGTAAGCCTCCTCGATTTCGGACCTGAGGTGGCCAACTTGGAGCTTATTTC
GCTTCCGGTCTCGGGAGGGATTCGGTCACTTGGGCGGTTTCTACGGATCGCATCTAAAAT
TCCGGCAGACCTTGTTTGGATTTCCCCGCATGGTCCAAGGGAGGCTTCTAGCTGGAAAAT
TCCTTTACTTCTGTGGCTTACAAAGATTGCGCTTTGGCGTAACGGCAAGATCGCTGCCGC
AGACAGTGAGCACCTGTCTTGGCTATTCGACATCCGCGTTCCCATTGATCGAGACCTTCC
ACTATACGAACGAGAGTGGCGGGCCTTCATGATGATGGAGGCCGACGGAAAATTGGATGT
GCCTCTGCCTCGGGTAAAGTTCCTGCCGAAAATAGACAGTGAAAAAACCAAGCCCCGCAT
GTATGACGTCCTGATTCATCCAGGTGCCAATGCCTCTAATCGTACCTGGCCGTATGAGCA
TTACAGCGCACTGGTTCAGAGCCTTCCGCCGGAGCTCACTATCGCGGTACTTGGACTTCC
GCAGGATCTTCAAAGGATGCGGAGTGTCCTTCCTGATAATCGAGGCATCATTTTCCTTTC
AGGATCACTTGAGGAGGCTATTATCGCAATCGCGCGTGCCAGAGTCGTTCTGGCCATGGA
CAGCGGAACTGCCCACTTTGCCCAGAATCTCGGAATTTCTACAGTGGCGCTGTTTGGGAA
GTCAGCCCCGGATACTATCATCGGACGCAATAGTAGCGTGCTCCCGATCTATGAGCGCAG
GTTTTCTTGTCAGCCTTGCGGGCGCGCGACCTGCAGCCAACCGGAGGTTTATTGTATGAA
TTCGATATCTGCCGAGACAGTGGTGGCCGCCGTTAAAAGCCTATTGTCGAAGAGCTAAGT
GTGGAGCGCTATATTTCAGTCCGAAGCCGTATCCCCCGGGGGGCGATTGGCAACAGACTC
GAATTGCTGAAGGGTGGCGCGATTGACCTTCTCCCTCTCAGGATCCCAGATCCAACCCCA
CTTGTTGAAATATTTAGCCATGTTGTAAAGATGCACCCATAGAGCGCGAGTACTCTTGTA
GGACTCCCGGGCGTGATCGTGAACGACAGTAGCGTGAGGAAAGAAGACGGTCCGATACTC
CGCGTGCATTCTACGTGTTATGTCGATGTCCTCCGGATACATGAAGAAACGCTCGTCGAA
CAAGCCAATTTGCTGAAGGGCCGAAGTACGGAAAAGCATAAAACACCCAGAGAGATAGGG
TACTTCCATCACTCGGTCGTAGTTGGTAAATCTGAGATCAAATTGCCCCGCTGCCCGGCG
TCCGCTCCAACGAAGCGGCACGGTCGAAAAGCGTCGTGATAAAAGGTCTAAAGGACTCGG
CAACAGTTTGCAAAGGTATTGCAAGGCCCCGTCTGGATAGACCACCTTCGGCATCAGCTG
GCCGACCGTCGGGTTTTCAGCCATAAACTCGACCATCTTTTGCAACTCGAAGGGATCGAA
ATAGATGTCTGGATTTAGGACGAAGTGAAATTCCGAGCTGTTTAGAATTCGCCGCATGGC
AATGTTGTGGCCAGCCCCGTAGCCGTTATTCCTATTCGCGCGGATGTAAATCACCTGTGG
ATTATCTAAGTACGGGTGACGAGCGGGAACAGGAGAATTGTCTACCAGATATACTGTCAG
GCGCAAAGAAGACTTGAGGGCGGAATCCAGCAATCGCCTCAACTGAGATTCGGGAGTGTT
ATACAGGACAACAGAAGCTGTAACCGTACACAAGGAGCTTTTAGCCGACCCAATCATAGA
AGATACGAAGCACAAAACCAGAAAACAGACGTCTTGCTATTTAAAAACTTCATTGAAAAG
TGCTTCAAAGCGTCGAACGCCTTACAGCGAATTGACTTGAGCCCAAAAGCTTGACGCAGT
GGATGGGGTAGGCTTTTGGGCGAAAGCCTGTTCTTAGTTAAATGCCTAGCGTTGTATGGA
GTGAGCCCATGAATTCCTCATTCTTGCCTTGGCTCGACTTTTATACTATAACAGCGTCGG
ACTGGAATTTCAGAACTGAGGATTGTCTCTGAATGGAAGGGTTTTGAGCTGCCCCGCAGC
TCCTGCCTGTCATAACTGGAGTTTCTCTTGGTTGACCCGCTTGGCATTCCTAAGCCAGAA
GGGGATGGCGCTTTCGGCTTGCGATGGTTCGGTGCGGCCTGTATTCACAGGCGAATTTGC
GGTTACTGTAGCTCAGGTGACGCTCTCCCGCAACATCCGCAGAATCTCTTCCTCGCTGTG
ACCCTTCTTGCCCATCTCGCGGCTCTCCTCTCGTACTTCCAAGAGAACCACAACAGATCA
AACTCTCAACCTCAAACCGGATTAGTTTTTGGGGGGGCACGCTTGCTCGCGCCGTCCTGC
CCCTCTACACTTCAAGGGCATAAACCAAGCTGCCTTTGAAAGGACTCTGAAGTGAAAATG
AAAGCGGTATCACAGAAAGCCCTGCGTTGCGCCGTGGTGCTCGCCGTGGCGCTCGTCACG
GCCGTTGCTCTCCCTGCACAGAACAAGCCCTACCCCACCGCGGCTCAACTGGCTCCCACG
CCGCCCATGGGCTGGAATAGCTGGAATCACTTCGCAGGCAAGGTGGATGAGGCCGATGTG
CGCGCCGCTGCCAAGGCCATGGTTGACAGTGGCATGGCCGCCGCCGGATACAAATACATC
GTCATCGACGACACCTGGCAGGGCAAGCGCGACGCGCAGGGATTCATTCATCCCAACAGC
AAATTCCCTGACATGCCGGGCCTGATTCAATACGTCCATTCGCTTGGCCTCAAGTTCGGC
ATCTACTCCTCGCCCGGGCCGCAAACCTGCGCGGGCTATGAGGGCAGCTACGGTCACGTC
CAGCAGGATGCAGAGACCTACGCCCGCTGGGGTGTCGATTATCTCAAGTACGACCTGTGC
AGCTATCTCGGCATCATGCACAAAGAGGNNNNNNNNNNNNNNNNNNNNNNNNNNNNNNNN
NNNNNNNNNNNNNNNNNNNNNNNNNNNNNNNNNNNNNNNNNNNNNNNNNNNNNNNNNNNN
NNNNNNNNNNNNNNNNNNNNNNNNNNNNNNNNNNNNNNNNNNNNNNNNNNNNNNNNNNNN
NNNNNNNNNNNNNNNNNNNNNNNNNNNNNNNNNNNNNNNNNNNNNNNNNNNNNNNNNNNN
NNNNNNNNNNNNNNNNNNNNNNNNNNNNNNNNNNNNNNNNNNNNNNNNNNNNNNNNNNNN
NNNNNNNNNNNNNNNNNNNNNNNNNNNNNNNNNNNNNNNNNNNNNNNNNNNNNNNNNNNN
NNNNNNNNNNNNNNNNNNNNNNNNNNNNNNNNNNNNNNNNNNNNNNNNNNNNNNNNNNNN
NNNNNNNNNNNNNNNNNNNNNNNNNNNNNNNNNNNNNNNNNNNNNNNNNNNNNNNNNNNN
NNNNNNNNNNNNNNNNNNNNNNNNNNNNNNNNNNNNNNNNNNNNNNNNNNNNNNNNNNNN
NNNNNNNNNNNNNNNNNNNNNNNNNNNNNNNNNNNNNNNNNNNNNNNNNNNNNNNNNNNN
NNNNNNNNNNNNNNNNNNNNNNNNNNNNNNNNNNNNNNNNNNNNNNNNNNNNNNNNNNNN
NNNNNNNNNNNNNNNNNNNNNNNNNTCACGGTTCCCGCTCACGGAGTGGTGCTGCTTAAG
CTCACGCGCTGAGCGCGGGTTGACAAAATGGATGCGCGCCGTCCCATTTTGTGACGAATC
CCTTTCTATCCCGCCGCGCATCACCCCACGTGGGCGATGCGCGGCGTAGAATGATGTGTT
ACGGGTCAAGCAAGGGACTCTTTCGCACCCGTACCTATCTAAATATGAGTGCTACCCGAC
TGGAACCGAACCCGACTGAAGTTGCCGCCACTTTTCAACGCGAACAGATCTTTGATCACT
ACCGCCGCTGGGGCTACCTTGAGGCGCAGCTTGACCCGCTCGGCCAGTACCTTGCGCCTG
CGCCCATCGATGGCGAAGTCTCTGAAGGCCCCGGGGCTGACGAAGCCCGCCGCTACTACT
GCGGTACCGTCGGCGTGGAGTTCATGCACATTCCCTCCGCCGAGCGCCGCCGCTGGCTCC
AGCAGCGTCTTGAGCGCGATCCAGAGAAGACCGCGCCCGAGGTGCAGCAGCGCATTCTCG
ACGACCTGACCCGCGCGGACATCTTCGAGCAGGTCATTCAGTCCCGCTATCTCGGTACCA
AGCGTNNNNNNNNNNNNNNNNNNNNNNNNNNNNNNNNNNNNNNNNNNNNNNNNNNNNNNN
NNNNNNNNNNNNNNNNNNNNNNNNNNNNNNNNNNNNNNNNNNNNNNNNNNNNNNNNNNNN
NNNNNNNNNNNNNNNNNNNNNNNNNNNNNNNNNNNNNNNNNNNNNNNNNNNNNNNNNNNN
NNNNNNNNNNNNNNNNNNNNNNNNNNNNNNNNNNNNNNNNNNNNNNNNNNNNNNNNNNNN
NNNNNNNNNNNNNNNNNNNNNNNNNNNNNNNNNNNNNNNNNNNNNNNNNNNNNNNNNNNN
NNNNNNNNNNNNNNNNNNNNNNNNNNNNNNNNNNNNNNNNNNNNNNNNNNNNNNNNNNNN
NNNNNNNNNNNNNNNNNNNNNNNNNNNNNNNNNNNNNNNNNNNNNNNNNNNNNNNNNNNN
NNNNNNNNNNNNNNNNNNNNNNNNNNNNNNNNNNNNNNNNNNNNNNNNNNNNNNNNNNNN
NNNNNNNNNNNNNNNNNNNNNNNNNNNNNNNNNNNNNNNNNNNNNNNNNNNNNNNNNNNN
NNNNNNNNNNNNNNNNNNNNNNNNNNNNNNNNNNNNNNNNNNNNNNNNNNNNNNNNNNNN
NNNNNNNNNNNNNNNNNNNNNNNNNNNNNNNNNNNNNNNNNNNNNNNNNNNNNNNNNNNN
NNNNNNNNNNNNNNNNNNNNNNNNNNNNNNNNNNNNNNNNNNNNNNNNNNNNNNNNNNNN
NNNNNNNNNNNNNNNNNNNNNNNNNNNNNNNNNNNNNNNNNNNNNNNNNNNNNNNNNNNN
NNNNNNNNNNNNNNNNNNNNNNNNNNNNNNNNNNNNNNNNNNNNNNNNNNNNNNNNNNNN
NNNNNNNNNNNNNNNNNNNNNNNNNNNNNNNNNNNNNNNNNNNNNNNNNNNNNNNNNNNN
NNNNNNNNNNNNNNNNNNNNNNNNNNNNNNNNNNNNNNNNNNNNNNNNNNNNNNNNNNNN
NNNNNNNNNNNNNNNNNNNNNNNNNNNNNNNNNNNNNNNNNNNNNNNNNNNNNNNNNNNN
NCCGCGCGCCCGAGGGCTTTCACGTGCATGCCAAGATTCAGAAGCTGCTGGAGCAGCGTC
TGGAGATGGGCCACGGCAAGCGCCCCTTCGACTACGNNNNNNNNNNNNNNNNNNNNNNNN
NNNNNNNNNNNNNNNNNNNNNNNNNNNNNNNNNNNNNNNNNNNNNNNNNNNNNNNNNNNN
NNNNNNNNNNNNNNNNNNNNNNNNNNNNNNNNNNNNNNNNNNNNNNNNNNNNNNNNNNNN
NNNNNNNNNNNNNNNNNNNNNNNNNNNNNNNNNNNNNNNNNNNNNNNNNNNNNNNNNNNN
NNNNNNNNNNNNNNNNNNNNNNNNNNNNNNNNNNNNNNNNNNNNNNNNNNNNNNNNNNNN
NNNNNNNNNNNNNNNNNNNNNNNNNNNNNNNNNNNNNNNNNNNNNNNNNNNNNNNNNNNN
NNNNNNNNNNNNNNNNNNNNNNNNNNNNNNNNNNNNNNNNNNNNNNNNNNNNNNNNNNNN
NNNNNNNNNNNNNNNNNNNNNNNNNNNNNNNNNNNNNNNNNNNNNNNNNNNNNNNNNNNN
NNNNNNNNNNNNNNNNNNNNNNNNNNNNNNNNNNNNNNNNNNNNNNNNNNNNNNNNNNNN
NNNNNNNNNNNNNNNNNNNNNNNNNNNNNNNNNNNNNNNNNNNNNNNNNNNNNNNNNNNN
NNNNNNNNNNNNNNNNNNNNNNNNNNNNNNNNNNNNNNNNNNNNNNNNNNNNNNNNNNNN
NNNNNNNNNNNNNNNNNNNNNNNNNNNNNNNNNNNNNNNNNNNNNNNNNNNNNNNNNNNN
NNNNNNNNNNNNNNNNNNNNNNNNNNNNNNNNNNNNNNNNNNNNNNNNNNNNNNNNNNNN
NNNNNNNNNNNNNNNNNNNNNNNNNNNNNNNNNNNNNNNNNNNNNNNNNNNNNNNNNNNN
NNNNNNNNNNNNNNNNNNNNNNNNNNNNNNNNNNNNNNNNNNNNNNNNNNNNNNNNNNNN
NNNNNNNNNNNNNNNNNNNNNNNNNNNNNNNNNNNNNNNNNNNNNNNNNNNNNNNNNNNN
NNNNCGCCTCGCCGGCCACCGGCTCGGCCAAGGCCCACGAGATGGAGCAGAAGACGCTCA
TCGACCTCGCCCTCAGCCACTCCCTCAAGGAGCGTCTGGCGAAGTAGCCCGGCAAAACGC
TGTCAGCAGGAAGAATAGAAAGAAGAGGAATCGCTCCCGGCCGGGAGCGATTCTTTTTTG
CTCAATTCTCAAGAAGAGGGAGCCACTCCGGCGCGCTTCCAGGGGCCTGGGATGGCCCCT
GGCGCTCAGAAAAAATCTCCATTAACGTCCTGGAAGTTGCAGATTCTAAATAAGTTGCGC
GACATTAGGCGTGAAACTCGTTTAGAATCAATCGTTTACAGGACTCGTTCCGGGGCATAT
TAACCCCCGAAATCGGCAGGACACCCTGCCGGGCGGCCAGAGTCTGCCCTATATTTTCAG
GATAGCAATTTCCCTCACAATTACCGGCAGGACTCGCCCACGCATGTGGACCTCTCCCTG
CGAGCCCAATGACGAACCGGAGGGAGCGAACTGGCTCAGAACCTTGCAGCGATTACAGCC
GGCCATGCCAGCGGACCGGATTGCGGCTTCCATGAAAACAGGCAACCACCGTGAGGGAAT
CGTCGGGCTCGATGAGGAACATAAGAAGGTATGGGAAGCGCCGGAGGACAGCGCGTCGAA
CATTGCGGTACACAAGAGGGAATTGGTGAGGATTGGCTTGTATTCGCTCTACCGCAGTGC
TCACCTCTGCGCGAAATCGCTGCCCAAGGCCTTCGACTTCGTTTTCGTACCAGTCCTGCG
CGTCCAACAGTTCATATCGGGCAGCAGGGGTGAAGTTGACCGGGTGGGTTACGGGCAACG
ACGCTCCAGCTCCGCTTTCAGCGCGTCCCAGGTCACGCTCTCGCGCCGGTCCGCGTCCAG
GCGATCAAGACGCCGGTCCAGCTCGTCTTTCTGGGCCGCAGAAACAGGAAGCTGGTTCTC
TTCGAGGCTGTCCCAAAGCTGCGCAATCATATCCAGCCGCTCCGGTGGCGTCAGCCGCGA
AAGCTCGTCCTGGGTGAGTCGCTCCATGCTCAGAGCATATGAAACTCCGATCCAGCAGGC
AAGTGCTTCCGTTTGCCTCCTTTTATTTGCCCCGATTTCCCACAGGATGATTGGCGTACC
ATCTCGCCATGATTCAGTCATTGCGAAAGGGACCTGCATTTGTCCATGTTGGCTATTTGG
GCGGATGGGCTGATACGTTGCATGCCAAAGAACTCAATTTGGAAGCAAGTGAAGAACAGC
TCATCTTGTCCATTGATCTGTCTCCCAATCAACGCGTTCGGAATAAGGATTCCAATTGCT
ACCAAGACGTTTGCAGACTGCTGGAAGATATCACTGCGGTCAAGTATTTTGAGTTATGGC
CTGAACCTTGGCTTGGACCACTGCTCCAAGCGCTAGAGAAGTATCCCAACGCTGCCCATC
AGTTGGAAATCAGACTCAAAGATGGCAATACGCATCTATATGAGGGGGAGCTAACGAAGA
AGTCTGGACCCAATATGATTTTCTCCGTTCTGCGATCGTCGCTGGCACCTGTCGTTTGAA
GATATTCATGGATGACTAGGACTCTTTCAATTGGCCCAGTTCCGGCGGGTGGCCCACACA
AGCTTCTTTTGCTTGTGTGGGGTTCGAGACAGCCCCATTCGCTCCCCGTCCCTGCCGGAA
ATTCCCACCCCATTCGTTACCATGGAAGAAGGGGAAAACTCCGGCTTTCCGCCACCCAGA
CCTCCCGCTTTCCTCTGAAATCCAGCCTCACCGCCACCCTGTTTCCCGAGCCGGGAAGAC
CGCCCCGCCCCGAAAAAACCGCCATAAATGTGAATCTGGATTCACATTCAAAATGCGGCC
GGTAAAGCGTATCTAAGTCATGCAAAATGAATCAGATAGTTCGAAAATCCGCACCNNNNN
NNNNNNNNNNNNNNNNNNNNNNNNNNNNNNNNNNNNNNNNNNNNNNNNNNNNNNNNNNNN
NNNNNNNNNNNNNNNNNNNNNNNNNNNNNNNNNNNNNNNNNNNNNNNNNNNNNNNNNNNN
NNNNNNNNNNNNNNNNNNNNNNNNNNNNNNNNNNNNNNNNNNNNNNNNNNNNNNNNNNNN
NNNNNNNNNNNNNNNNNNNNNNNNNNNNNNNNNNNNNNNNNNNNNNNNNNNNNNNNNNNN
NNNNNNNNNNNNNNNNNNNNNNNNNNNNNNNNNNNNNNNNNNNNNNNNNNNNNNNNNNNN
NNNNNNNNNNNNNNNNNNNNNNNNNNNNNNNNNNNNNNNNNNNNNNNNNNNNNNNNNNNN
NNNNNNNNNNNNNNNNNNNNNNNNNNNNNNNNNNNNNNNNNNNNNNNNNNNNNNNNNNNN
NNNNNNNNNNNNNNNNNNNNNNNNNNNNNNNNNNNNNNNNNNNNNNNNNNNNNNNNNNNN
NNNNNNNNNNNNNNNNNNNNNNNNNNNNNNNNNNNNNNNNNNNNNNNNNNNNNNNNNNNN
NNNNNNNNNNNNNNNNNNNNNNNNNNNNNNNNNNNNNNNNNNNNNNNNNNNNNNNNNNNN
NNNNNNNNNNNNNNNNNNNNNNNNNNNNNNNNNNNNNNNNNNNNNNNNNNNNNNNNNNNN
NNNNNNNNNNNNNNNNNNNNNNNTCCTGCGTGCGCGTCGAGTCCACATGCAGCGACCGGA
TGACGCGGGTGGCGACGGTGACGAGAAGAAAACGATTCTCGATGCTGCGTCCGGCGGAGT
ACACCAGATCAGAGCGCATGGATACCTCTTTTCGCGGTAGTGGTGCGTTGGGTACTTGAG
CCGGACTCGATGCCAATACCGCTACGGGGCGGTGGGGAAGAGTGCTTCACGCGGCGCGAT
GGTGTGCCGTCAAGAGAGAGCGTCGAGGGCTGGCTGTGAGGTGTGGACGAGTCCACACAC
GATGAAGGCCTAGTTAGAGCATACGCTCTTTTCTCCGGTTTCCTGCGATTCTTTCCGGAT
AGCCGGCGCATTGGTGTTACTCTTGGAACAGATCGTCGAATCCTACTTGGTTTTCTTGCC
TGTTCCGCTTCATCGCTTGACTTGCAAATAATCACACTTGAGTTCAGCGATACATTCAAT
TTGAAGAGGAATACTTATATGGAACAGGGAACAGTGAAATGGTTTAACGATGCCAAGGGT
TTTGGATTTCTGAGCCGTCCCAATGGTGAAGATGTTTTCGTGCACTTCTCGGCGATCACC
AGCAATGGCTTCCGCTCGCTGCAGGAAGGCCAGGCCGTTCAGTTCAACGTCGTCAAGGGC
GCGAAGGGCTGGCAGGCTGAGAACGTTCAGGCTCTCTAATTTCTGAGTCGCAAGCAAAGC
GGGAAGAGTGAAAACTCTTCCCGCTTTTGTNNNNNNNNNNNNNNNNNNNNNNNNNNNNNN
NNNNNNNNNNNNNNNNNNNNNNNNNNNNNNNNNNNNNNNNNNNNNNNNNNNNNNNNNNNN
NNNNNNNNNNNNNNNNNNNNNNNNNNNNNNNNNNNNNNNNNNNNNNNNNNNNNNNNNNNN
NNNNNNNNNNNNNNNNNNNNNNNNNNNNNNNNNNNNNNNNNNNNNNNNNNNNNNNNNNNN
NNNNNNNNNNNNNNNNNNNNNNNNNNNNNNNNNNNNNNNNNNNNNNNNNNNNNNNNNNNN
NNNNNNNNNNNNNNNNNNNNNNNNNNNNNNNNNNNNNNNNNNNNNNNNNNNNNNNNNNNN
NNNNNNNNNNNNNNNNNNNNNNNNNNNNNNNNNNNNNNNNNNNNNNNNNNNNNNNNNNNN
NNNNNNNNNNNNNNNNNNNNNNNNNNNNNNNNNNNNNNNNNNNNNNNNNNNNNNNNNNNN
NNNNNNNNNNNNNNNNNNNNNNNNNNNNNNNNNNNNNNNNNNNNNNNNNNNNNNNNNNNN
NNNNNNNNNNNNNNNNNNNNNNNNNNNNNNNNNNNNNNNNNNNNNNNNNNNNNNNNNNNN
NNNNNNNNNNNNNNNNNNNNNNNNNNNNNNNNNNNNNNNNNNNNNNNNNNNNNNNNNNNN
NNNNNNNNNNNNNNNNNNNNNNNNNNNNNNNNNNNNNNNNNNNNNNNNNNNNNNNNNNNN
NNNNNNNNNNNNNNNNNNNNNNNNNNNNNNNNNNNNNNNNNNNNNNNNNNNNNNNNNNNN
NNNNNNNNNNNNNNNNNNNNNNNNNNNNNNNNNNNNNNNNNNNNNNNNNNNNNNNNNNNN
NNNNNNNNNNNNNNNNNNNNNNNNNNNNNNNNNNNNNNNNNNNNNNNNNNNNNNNNNNNN
NNNNNNNNNNNNNNNNNNNNNNNNNNNNNNNNNNNNNNNNNNNNNNNNNNNNNNNNNNNN
NNNNNNNNNNNNNNNNNNNNNNNNNNNNNNNNNNNNNNNNNNNNNNNNNNNNNNNNNNNN
NNNNNNNNNNNNNNNNNNNNNNNNNNNNNNNNNNNNNNNNNNNNNNNNNNNNNNNNNNNN
NNNNNNNNNNNNNNNNNNNNNNNNNNNNNNNNNNNNNNNNNNNNNNNNNNNNNNNNNNNN
NNNNNNNNNNNNNNNNNNNNNNNNNNNNNNNNNNNNNNNNNNNNNNNNNNNNNNNNNNNN
NNNNNNNNNNNNNNNNNNNNNNNNNNNNNNNNNNNNNNNNNNNNNNNNNNNNNNNNNNNN
NNNNNNNNNNNNNNNNNNNNNNNNNNNNNNNNNNNNNNNNNNNNNNNNNNNNNNNNNNNN
NNNNNNNNNNNNNNNNNNNNNNNNNNNNNNNNNNNNNNNNNNNNNNNNNNNNNNNNNNNN
NNNNNNNNNNNNNNNNNNNNNNNNNNNNNNNNNNNNNNNNNNNNNNNNNNNNNNNNNNNN
NNNNNNNNNNNNNNNNNNNNNNNNNNNNNNNNNNNNNNNNNNNNNNNNNNNNNNNNNNNN
NNNNNNNNNNNNNNNNNNNNNNNNNNNNNNNNNNNNNNNNNNNNNNNNNNNNNNNNNNNN
NNNNNNNNNNNNNNNNNNTGCGGCAGGTGAGGCACGCCCTTTACCGCCAGTGGGCGGCTA
GCTGGAGCGAGGTGACCACGCTGCCGCAGGAGTTGCGGGAAAGCCTCGAAAAAGCCGGTT
TTGCGCCCGGATTGCCCGGGATTGTGGAGACTTTTCGCTCGGTCGACGGCACCGAGCGCT
ACCTGATCGCGGGCCATGACGGCCAGACGGTGGAAANNNNNNNNNNNNNNNNNNNNNNNN
NNNNNNNNNNNNNNNNNNNNNNNNNNNNNNNNNNNNNNNNNNNNNNNNNNNNNNNNNNNN
NNNNNNNNNNNNNNNNNNNNNNNNNNNNNNNNNNNNNNNNNNNNNNNNNNNNNNNNNNNN
NNNNNNNNNNNNNNNNNNNNNNNNNNNNNNNNNNNNNNNNNNNNNNNNNNNNNNNNNNNN
NNNNNNNNNNNNNNNNNNNNNNNNNNNNNNNNNNNNNNNNNNNNNNNNNNNNNNNNNNNN
NNNNNNNNNNNNNNNNNNNNNNNNNNNNNNNNNNNNNNNNNNNNNNNNNNNNNNNNNNNN
NNNNNNNNNNNNNNNNNNNNNNNNNNNNNNNNNNNNNNNNNNNNNNNNNNNNNNNNNNNN
NNNNNNNNNNNNNNNNNNNNNNNNNNNNNNNNNNNNNNNNNNNNNNNNNNNNNNNNNNNN
NNNNNNNNNNNNNNNNNNNNNNNNNNNNNNNNNNNNNNNNNNNNNNNNNNNNNNNNNNNN
NNNNNNNNNNNNNNNNNNNNNNNNNNNNNNNNNNNNNNNNNNNNNNNNNNNNNNNNNNNN
NNNNNNNNNNNNNNNNNNNNNNNNNNNNNNNNNNNNNNNNNNNNNNNNNNNNNNNNNNNN
NNNNNNNNNNNNNNNNNNNNNNNNNNNNNNNNNNNNNNNNNNNNNTGAACCTGATCGTGT
GGAATCCCGGCCCGGATGTGCCCTACACCATGCCGAAGGCCGAGGACGTTGCGGCCTTTC
AGGAGTATCTCGTAGGCAAGGGAGTTCCGGCATACATCCGGCGGCCGCGCGGACGGGATA
TTTACGCCGCCTGCGGCCAGTTGAAGCGCACGGTGAGTGGGTAGGGGACTGGCCGTTCAG
GAAAGGGCAGAGGAAGAGAGCCCTTACATCGTTCCTTGTTCGACACCGATAAGCACACTC
TAAGGTTTGAAATTCATCCGCTGAAGTTCGGATATGGCAGCATGCAGAGATGGAACGTAG
TGTGGAGGGATAGCCGCATTCGGTCGAGTACACCGATAGAGACTTGTTGAACCTGTGCGA
ATGAGTTGACTCCAGTCCGCGTGTCTCCCCTTATAGTCCGTATTCTCGTCCACTTGCTCG
TCATTCAAACACAAAATCCAGGTCTCGATGTTGCGTCGCGGAACGAGACACGCGATTTCT
TCATTTCTTTCGATCCGTTGGACTTGTGCTTCATCGAGTGCATGACCGAGCTGTTGTAGT
CGTGCTGGAACGGAATGTGTATCGGCATCAACGAGGACAATGAGTTTTGTTTCCGCATGA
CGGTTACGGCAGGCGGAGACTTCTTTCGGGAACTGCGTGCGTACCCATTGTTCGCCGCTT
CCTGCGCCCGCAGGAGACTTTACGATGCGCATAGTATGCATGCCCAGGCCGAGCTTACGA
AGGTACCGGACAATCAGTTGCTCCTGACAAGAGTCCTCTACCAAGAGAATGACTCGGGAT
GGTATTGCCATTATTCCCAGCCTCTAGCGATCAGTTCCGAAGGCGGAAGTTCACCGTTTT
GCTTGGAGCTAAATTTCTCCGTGCGGACATGGCCGTTCTCTTCCCGGAAGAAGCGCAAGC
CATATTCCTTCGCCCAGCGATCCAGGGTCTCAGGATGATGGGAGATCAGGATGAGTTGTC
CACCGTGCTCTTCCACCATTTCTTCTGCAGCCAGCAGCCATGGCTGGATTTCCCGCAGCG
AAAGAAAATTATCCGGTTCATCAATAAAAACCGTATCACCCCGATAGATGGGAAAGTGAA
GAATCATGTACAGCGCAATCAACTGGCGCTGTCCCTGCGAAAGCTCAGAAATGGAATAGC
TGACCTTCTTGCCCGCAGGCGCAGAGAACTCAGCGCGGAGGGTTCTGGAGCCGTCATCCT
CAGAGGAGAAGCGAAACGTGATAAATCCATCCATGCAATCTTGGAGGGATTTCATAAATT
TAACGTTCTCTTCGGGGGATGTTTGTACGAGATAGCGGTACCATCCAGCGAGATTCTCCA
GTTCAAAGTCAGGGTCGCGCTCTTCACTATCTGCGGTTTCATCCATCTCTCCCGGGTACG
CGTCAATGTCGAAACAGTGAACTCGATCCAGCCATTCAACAAAACGACGAACGTCAGGGT
TACTTAACACTGCAAGATGCAATGCGGAGCGGTTTGTCTGCAGTGGGACAGCTTTTGATT
CACCCTCACTTGGGAAGAAGCGTATCAGTCCATCTGCAAGCTCGAAAACTGTCTTCCCGA
ATACCTTTAGCCTTTCCAATTGCACCGATTGACTCTTGGCCGGTTCCGCATTGCTAATTT
CAACGCGGTACTCAAAAGGCCTGTCATCGAGGCTGGCAACTAGTTCCATGACTTGCAGAG
GCTGATTTTGCCAACGTGTGCGAGTGGACACTGCAAATCTGTTTGCATAGCCGGCAACGA
AACCCTTCAAGTAACGAATCGCATCAAGAAGCGACGATTTGCCACTGCCGTTTGGGCCGA
GCAGCAACTGCTTACTTTCCGGGCGGTACTCGAAATTGACGAAGCTCCGGAAATTGTCGA
TGTAGATGCGAGTCAGCATGCGAAACGATTATACGAATTTGCCCCATTATTTTTCTGCTT
TATTTATGCCCGATCGGCAGGGCGAGTAGAGCTTCGGCGACGCGGTCGGGATTGTGGCGC
ACGACACCTTCCACCTCGGCAAAGTCGCCGGTGATGCAGCGGATGCCCATGGCTTCAATC
TTCTNNNNNNNNNNNNNNNNNNNNNNNNNNNNNNNNNNNNNNNNNNNNNNNNNNNNNNNN
NNNNNNNNNNNNNNNNNNNNNNNNNNNNNNNNNNNNNNNNNNNNNNNNNNNNNNNNNNNN
NNNNNNNNNNNNNNNNNNNNNNNNNNNNNNNNNNNNNNNNNNNNNNNNNNNNNNNNNNNN
NNNNNNNNNNNNNNNNNNNNNNNNNNNNNNNNNNNNNNNNNNNNNNNNNNNNNNNNNNNN
NNNNNNNNNNNNNNNNNNNNNNNNNNNNNNNNNNNNNNNNNNNNNNNNNNNNNNNNNNNN
NNNNNNNNNNNNNNNNNNNNNNNNNNNNNNNNNNNNNNNNNNNNNNNNNNNNNNNNNNNN
NNNNNNNNNNNNNNNNNNNNNNNNNNNNNNNNNNNNNNNNNNNNNNNNNNNNNNNNNNNN
NNNNNNNNNNNNNNNNNNNNNNNNNNNNNNNNNNNNNNNNNNNNNNNNNNNNNNNNNNNN
NNNNNNNNNNNNNNNNNNNNNNNNNNNNNNNNNNNNNNNNNNNNNNNNNNNNNNNNNNNN
NNNNNNNNNNNNNNNNNNNNNNNNNNNNNNNNNNNNNNNNNNNNNNNNNNNNNNNNNNNN
NNNNNNNNNNNNNNNNNNNNNNNNNNNNNNNNNNNNNNNNNNNNNNNNNNNNNNNNNNNN
NNNNNNNNNNNNNNNNNNNNNNNNNNNNNNNNNNNNNNNNNNNNNNNNNNNNNNNNNNNN
NNNNNNNNNNNNNNNNNNNNNNNNNNNNNNNNNNNNNNNNNNNNNNNNNNNNNNNNNNNN
NNNNNNNNNNNNNNNNNNNNNNNNNNNNNNNNNNNNNNNNNATGCGGCAGCACATGTCGC
TTGAGGCCGCGCAGCAAAGTCGAGAGACCGGTGCCGCCGCCGATGGCGACCACGCGGCGT
AGGGCGGTCACAGCGGAAACATTCACGCTGGGGGATGGAGACAAAACGGGCACGTGCACC
TTAGAGTGTACCGGATGCTCCGTGGCTGTGCCCGTGTTTGCCGTCAGTAGACCTCGGGGT
AAAGCATCTCAGTAAAGCGCGGATCATCGGACATGTCGCCGAAGTCTGAATCGCGCCGCG
CAAGAATGCGGTTCTGCGGATTCAGCTCGATGGCCCGGCCCAGGTGCTGCAGGCATTCCT
CGGCCTGGCCGGTCATGCTGGCCAGCAGGGCGGCGCCATAGTAGGCGTAGTCCGCTTCAG
GGCGCGATGTCAGAATCGCGTCGATATGCTCGCGAGCGTCTTCGTAGTTGCCCTGGTTGA
GCAGCAGCACGGCGTAGTCGTAGCGCTCTTCGATCGAGGAGAATTCGAGGCCCGAGGACT
TCTGCATCTCCTTTTCGCAGGCGCGGGCAAAGACGATGGAGCGGTCCTTCATCTCGAAGG
GGCCATCGCTGGCGAGCAGATCAAACTCCGATTTCGCCTTGTCGTATTTGCCTTCCTGCA
TGGCGCGCATGGCGCTATGAAAGCGCTTGAGGTGTTCGTCGTTGTGGTGATTCGAGTCTT
TCTTTTCAAGAATGGAACGCGGCATCTTCCTGGCACCTGTGTGTGATCGTGCGTCCTGCA
TGTCGGCCCCCATCGCAATGCTCTTGGTGATTGTCGATCAGGTGATTCAACTGGCTCAGA
CTTGCATCCGTTGTTATCTTATCTGCTGCGCGACCGTCAACGNNNNNNNNNNNNNNNNNN
NNNNNNNNNNNNNNNNNNNNNNNNNNNNNNNNNNNNNNNNNNNNNNNNNNNNNNNNNNNN
NNNNNNNNNNNNNNNNNNNNNNNNNNNNNNNNNNNNNNNNNNNNNNNNNNNNNNNNNNNN
NNNNNNNNNNNNNNNNNNNNNNNNNNNNNNNNNNNNNNNNNNNNNNNNNNNNNNNNNNNN
NNNNNNNNNNNNNNNNNNNNNNNNNNNNNNNNNNNNNNNNNNNNNNNNNNNNNNNNNNNN
NNNNNNNNNNNNNNNNNNNNNNNNNNNNNNNNNNNNNNNNNNNNNNNNNNNNNNNNNNNN
NNNNNNNNNNNNNNNNNNNNNNNNNNNNNNNNNNNNNNNNNNNNNNNNNNNNNNNNNNNN
NNNNNNNNNNNNNNNNNNNNNNNNNNNNNNNNNNNNNNNNNNNNNNNNNNNNNNNNNNNN
NNNNNNNNNNNNNNNNNNNNNNNNNNNNNNNNNNNNNNNNNNNNNNNNNNNNNNNNNNNN
NNNNNNNNNNNNNNNNNNNNNNNNNNNNNNNNNNNNNNNNNNNNNNNNNNNNNNNNNNNN
NNNNNNNNNNNNNNNNNNNNNNNNNNNNNNNNNNNNNNNNNNNNNNNNNNNNNNNNNNNN
NNNNNNNNNNNNNNNNNNNNNNNNNNNNNNNNNNNNNNNNNNNNNNNNNNNNNNNNNNNN
NNNNNNNNNNNNNNNNNNNNNNNNNNNNNNNNNNNNNNNNNNNNNNNNNNNNNNNNNNNN
NNNNNNNNNNNNNNNNNNNNNNNNNNNNNNNNNNNNNNNNNNNNNNNNNNNNNNNNNNNN
NNNNNNNNNNNNNNNNNNNNNNNNNNNNNNNNNNGTCAGTAAGTCCTTGTCTCCCGCGAC
CAGCAAATCTGCCCCGGCGAGAGCTGAGCACTCCAGAAACATATCGTCGCCGGGATCGCG
GCAGATCTTGACCGTGCCTCGAATTGCAATGTGAATGCNNNNNNNNNNNNNNNNNNNNNN
NNNNNNNNNNNNNNNNNNNNNNNNNNNNNNNNNNNNNNNNNNNNNNNNNNNNNNNNNNNN
NNNNNNNNNNNNNNNNNNNNNNNNNNNNNNNNNNNNNNNNNNNNNNNNNNNNNNNNNNNN
NNNNNNNNNNNNNNNNNNNNNNNNNNNNNNNNNNNNNNNNNNNNNNNNNNNNNNNNNNNN
NNNNNNNNNNNNNNNNNNNNNNNNNNNNNNNNNNNNNNNNNNNNNNNNNNNNNNNNNNNN
NNNNNNNNNNNNNNNNNNNNNNNNNNNNNNNNNNNNNNNNNNNNNNNNNNNNNNNNNNNN
NNNNNNNNNNNNNNNNNNNNNNNNNNNNNNNNNNNNNNNNNNNNNNNNNNNNNNNNNNNN
NNNNNNNNNNNNNNNNNNNNNNNNNNNNNNNNNNNNNNNNNNNNNNNNNNNNNNNNNNNN
NNNNNNNNNNNNNNNNNNNNNNNNNNNNNNNNNNNNNNNNNNNNNNNNNNNNNNNNNNNN
NNNNNNNNNNNNNNNNNNNNNNNNNNNNNNNNNNNNNNNNNNNNNNNNNNNNNNNNNNNN
NNNNNNNNNNNNNNNNNNNNNNNNNNNNNNNNNNNNNNNNNNNNNNNNNNNNNNNNNNNN
NNNNNNNNNNNNNNNNNNNNNNNNNNNNNNNNNNNNNNNNNNNNNNNNNNNNNNNNNNNN
NNNNNNNNNNNNNNNNNNNNNNNNNNNNNNNNNCCGCCAGTGGGTGCTGGTTTCTCCGCA
TCGCACGCAGCGCCCCTGGCAGGGGGAAGTGAACCAGGCCACCGGCTTCTCAGACGTGAC
CTATGACGCGGCCTGCTATCTTTGCCCGGGCAACGAGCGCGCCGGTGGCCACAAGACGCC
GGCCTATGAGAGCGTTTTTGTCTTTGACAATGATTATGCGGCTCTGCTGCCCGAGGCTCC
GGCCGGGGCAGAGAGTACGAGCAGCTCTCCGCTGCTGCGCGCCGAGCCGGAGACGGGCCG
CTGCCGCGTGCTGTGCTTTCATCCTCACCACAACCTGACCATGGCGCGCATGCAGCCCGG
GCAGATTGCCCGCGTGGTGGAGGAGTGGCANNNNNNNNNNNNNNNNNNNNNNNNNNNNNN
NNNNNNNNNNNNNNNNNNNNNNNNNNNNNNNNNNNNNNNNNNNNNNNNNNNNNNNNNNNN
NNNNNNNNNNNNNNNNNNNNNNNNNNNNNNNNNNNNNNNNNNNNNNNNNNNNNNNNNNNN
NNNNNNNNNNNNNNNNNNNNNNNNNNNNNNNNNNNNNNNNNNNNNNNNNNNNNNNNNNNN
NNNNNNNNNNNNNNNNNNNNNNNNNNNNNNNNNNNNNNNNNNNNNNNNNNNNNNNNNNNN
NNNNNNNNNNNNNNNNNNNNNNNNNNNNNNNNNNNNNNNNNNNNNNNNNNNNNNNNNNNN
NNNNNNNNNNNNNNNNNNNNNNNNNNNNNNNNNNNNNNNNNNNNNNNNNNNNNNNNNNNN
NNNNNNNNNNNNNNNNNNNNNNNNNNNNNNNNNNNNNNNNNNNNNNNNNNNNNNNNNNNN
NNNNNNNNNNNNNNNNNNNNNNNNNNNNNNNNNNNNNNNNNNNNNNNNNNNNNNNNNNNN
NNNNNNNNNNNNNNNNNNNNNNNNNNNNNNNNNNNNNNNNNNNNNNNNNNNNNNNNNNNN
NNNNNNNNNNNNNNNNNNNNNNNNNNNNNNNNNNNNNNNNNNNNNNNNNNNNNNNNACTT
CATGGACCGGTAGCCGTTCTCCGCTNNNNNNNNNNNNNNNNNNNNNNNNNNNNNNNNNNN
NNNNNNNNNNNNNNNNNNNNNNNNNNNNNNNNNNNNNNNNNNNNNNNNNNNNNNNNNNNN
NNNNNNNNNNNNNNNNNNNNNNNNNNNNNNNNNNNNNNNNNNNNNNNNNNNNNNNNNNNN
NNNNNNNNNNNNNNNNNNNNNNNNNNNNNNNNNNNNNNNNNNNNNNNNNNNNNNNNNNNN
NNNNNNNNNNNNNNNNNNNNNNNNNNNNNNNNNNNNNNNNNNNNNNNNNNNNNNNNNNNN
NNNNNNNNNNNNNNNNNNNNNNNNNNNNNNNNNNNNNNNNNNNNNNNNNNNNNNNNNNNN
NNNNNNNNNNNNNNNNNNNNNNNNNNNNNNNNNNNNNNNNNNNNNNNNNNNNNNNNNNNN
NNNNNNNNNNNNNNNNNNNNNNNNNNNNNNNNNNNNNNNNNNNNNNNNNNNNNNNNNNNN
NNNNNNNNNNNNNNNNNNNNNNNNNNNNNNNNNNNNNNNNNNNNNNNNNNNNNNNNNNNN
NNNNNNNNNNNNNNNNNNNNNNNNNNNNNNNNNNNNNNNNNNNNNNNNNNNNNNNNNNNN
NNNNNNNNNNNNNNNNNNNNNNNNNNNNNNNNNNNNNNNNNNNNNNNNNNNNNNNNNNNN
NNNNNNNNNNNNNNNNNNNNNNNNNNNNNNNNNNNNNNNNNNNNNNNNNNNNNNNNNNNN
NNNNNNNNNNNNNNNNNNNNNNNNNNNNNNNNNNNNNNNNNNNNNNNNNNNNNNNNNNNN
NNNNNNNNNNCACGAGAATCTCGCGTCCATTCCTGACCGCGATGTCTTCAAAGGACTTGA
CCAGCTCGGGGAAGAACGGATTGGTGATGTCCGAGATGATCAATCCATACAGCGAACTGC
GTCCCGAGCCGAGGGCGCGAGCGTTGGTGTTGGGGTAATAACGCAGGGTCTGAATGGCTT
TGCGCACGCGCTCGGCCGTCTCCCATGTGACCTTTTCAGAATCATTGATGGTGCGGGAAA
CGGTAGCGGTGGAAACCCCGGCGAGCCTTGCGACTTCTTTTATGTTCATGGTTCATCCTG
TTCAAGGGGCGTGAAGGCAGCATCTATGATTGTCGCGCCATCGTCAATGTTGCCTGGAGC
GTCTGTTGTCAGGGTTCACGCTCCAGGGTGAAGGCTGCGGCCTGAAAGTCGCCCCGAAGG
GCAAGCTGAATTCCAACATTCGTCCAGTAGGCGCCGCTCGCGTTCGAGGGCGTCTCTGGC
GCGGCTTTTCCATCGAGCATATGCAGGCGATAGGTGGCGCCCGGCTCTAATCCACGCAGG
TAGAGCTCGGGATAGGGGTAGCCCATCTGGCTGGAATGCAGGAAGGCAAAGACCGCCACC
TGCTTGCCATCCGGCGCCACATACTCGGTGGCGGAGTGTTCGCTGCCGTGGAGCGGCGAG
ATCAGCCGGTAGAGCGCGCCGCGCTGCACCGTGGCGCGAATGGACTTGTATTGCGCGACC
AGTGTGCGCGCCTGGACGAACTCCTGGGGTGTCCATTGGTTCAGATTGGCCCCGATACCG
AGCGCGCCCTGCATCGATGAGAGAAAGCGGTACGTCAGGGAAGTGACCCGCTGGTTGACC
CAGTTGGGCGAATCCGTCACCCAGGCCATCATGACACCGGGCGAGTAGGCGTAGGTGAAG
CCGTTCTGAATGGAGAGCCGGTCAAACGGATCGGTGTTGTCCGAGGTCCATACCTCATCG
GTGTAGCGCAGAATGCCGAGATCGACGCGGCCGCCACCGCCCGAGCAGTCCTCAATTTCC
ACGTGCGGATGACGGGCGCGCAGCTCCTGAAGAATGCTGTACAGGTTTCGCGTGTACTTT
ACGTAGACTTCCTTCTCGTGGTCCGCGCCCGCCGAGGGCCAGCCTGGCTCTGACCAGTTC
CGGTTGTAGTCCCACTTGAGAAAGTCGATGCGGTTATTGGTCAGCAGGGAATCGAGGGTG
TGAAAGACGTAAGCCTTTACATCGGGCCGTGCAAGATTGAGCACGAGCTGGTTGCGCTCC
TGGGAACGCGGGCGTCCGTTGAAGTGGAGCACCCAGTCTGGATGCTTGCGGTAGAGATCG
CTGTTGGGGTTCACCATCTCGGGCTCGACCCACAGGCCAAAGCTCATGCCCAGGGAGTGA
ACCTTGGCGATCAGCGGCCCAAGGCCGTGCGGAAATTTTTGCGGGTTGGGGTACCAGTCG
CCGAGACCGGCATGGTCATCCTTCCGCTGGCCAAACCAGCCGTCGTCCATGATGAATCGC
TCGACGCCGATGCTGGCGGCCTTCTCNNNNNNNNNNNNNNNNNNNNNNNNNNNNNNNNNN
NNNNNNNNNNNNNNNNNNNNNNNNNNNNNNNNNNNNNNNNNNNNNNNNNNNNNNNNNNNN
NNNNNNNNNNNNNNNNNNNNNNNNNNNNNNNNNNNNNNNNNNNNNNNNNNNNNNNNNNNN
NNNNNNNNNNNNNNNNNNNNNNNNNNNNNNNNNNNNNNNNNNNNNNNNNNNNNNNNNNNN
NNNNNNNNNNNNNNNNNNNNNNNNNNNNNNNNNNNNNNNNNNNNNNNNNNNNNNNNNNNN
NNNNNNNNNNNNNNNNNNNNNNNNNNNNNNNNNNNNNNNNNNNNNNNNNNNNNNNNNNNN
NNNNNNNNNNNNNNNNNNNNNNNNNNNNNNNNNNNNNNNNNNNNNNNNNNNNNNNNNNNN
NNNNNNNNNNNNNNNNNNNNNNNNNNNNNNNNNNNNNNNNNNNNNNNNNNNNNNNNNNNN
NNNNNNNNNNNNNNNNNNNNNNNNNNNNNNNNNNNNNNNNNNNNNNNNNNNNNNNNNNNN
NNNNNNNNNNNNNNNNNNNNNNNNNNNNNNNNNNNNNNNNNNNNNNNNNNNNNNNNNNNN
NNNNNNNNNNNNNNNNNNNNNNNNNNNNNNNNNNNNNNNNNNNNNNNNNNNNNNNNNNNN
NNNNNNNNNNNGTCCTGCATGGTTACAGTGAGGCGGTCGCCGTCGATCTGATGCGATACG
TAGTGGAGCACGAGATCGCGATTGCCGTCGGGGAAGGTGATTTTCAGATCGGGGGTGGTG
TACAGGCCCCCACCCCAGCCGGTGAACTCCTGCGGAGTGGTGTTGACCGAAGGATCGAAC
GCGGCCCAGCCTGGCAACGCGTGCGGCTGGGGAAAAGAATCGGTGAAGCCCAGGCGCGAG
CCCCAGTAGATCGACTGCAACTGGCCGTTCGGGTTTACTCCAAAGACATAGCTCACACCC
TTTGCGTCGATACGAAAGACGTGGGTTTGGGCGTCATAGTGGACCGGCCCATTGCTGGCG
GAAGCCCCGTGGGCCGCCATCGCCATGGCCAGCAGGCCGCCCAGCGCGCCCAGCCATCTC
AGCGCCCGGCTCAGGCGCTGCTCCGTTCGATGAGGTTTGCCGATCACTCATTCTCTCCTT
GCATATGCAATCGATGCGACGCTGGGCGGTTCGTTCAAGGATGAGCCGTGACCGCAACAC
GCGGCCGGGTATGCCCTTCGCCATCCCGCCAAAAATATCACGGCGAAGCAGGTGTGTGTA
AGCGAATACATAAAAACCGGCAAGCTGTCAGAAGGCGCCATCAGAACACGGACAACATGC
TTACTTTTTCTCTTGACAACTCCTTGCTTCCTTCAATAAACCCCTGTGAGCAGGCAAAAG
TGTTTATTCATGTTGCCAGTTCAGCCTCATGAATGTAAGCGAGTACATAAAGCCTGAGAT
CGATCCCCGCCTTGGAAAGTTGCAACTGGTCTAGTTAAACGTTTTGGAGATTTTTGTGGA
GGCAAAAATCGTGAGAATCCTAAGAGTCGCATGCGCATTTGTCCTTGCAGCCGGACTTTT
CCTCGTCCTGCCGCAAGCCTTTGCACAGCTGGATACGGGCGCCGTTACCGGCGTTGTCGC
CGACGGCACGGGAGCCATCATTCCCAGTGCATCAGTAACGATCACCAACACAGGAACAGG
CTTCGCGGCCAAAACCAAGACCGATGCCAATGGGGTATATACCTTCTCCCCGCTCCGTAT
CGGCAGCTACAGCATCACGGCCAGCGCGCCGGGCTTTCAAACCACCAAACAGGAAAATGT
GACGGTTCAGGTGCAGGAGCGGCTCAGTGTAAACCTGACGCTTAAGCCCGGCCAGGTCAC
GCAGACCGTTACTGTGACGACGGCTCCGCCGCTGCTTCAGACGCAGAGCGGTTCGGTAGG
CCAGGTCATGACCGCCCAGACGATNNNNNNNNNNNNNNNNNNNNNNNNNNNNNNNNNNNN
NNNNNNNNNNNNNNNNNNNNNNNNNNNNNNNNNNNNNNNNNNNNNNNNNNNNNNNNNNNN
NNNNNNNNNNNNNNNNNNNNNNNNNNNNNNNNNNNNNNNNNNNNNNNNNNNNNNNNNNNN
NNNNNNNNNNNNNNNNNNNNNNNNNNNNNNNNNNNNNNNNNNNNNNNNNNNNNNNNNNNN
NNNNNNNNNNNNNNNNNNNNNNNNNNNNNNNNNNNNNNNNNNNNNNNNNNNNNNNNNNNN
NNNNNNNNNNNNNNNNNNNNNNNNNNNNNNNNNNNNNNNNNNNNNNNNNNNNNNNNNNNN
NNNNNNNNNNNNNNNNNNNNNNNNNNNNNNNNNNNNNNNNNNNNNNNNNNNNNNNNNNNN
NNNNNNNNNNNNNNNNNNNNNNNNNNNNNNNNNNNNNNNNNNNNNNNNNNNNNNNNNNNN
NNNNNNNNNNNNNNNNNNNNNNNNNNNNNNNNNNNNNNNNNNNNNNNNNNNNNNNNNNNN
NNNNNNNNNNNNNNNNNNNNNNNNNNNNNNNNNNNNNNNNNNNNNNNNNNNNNNNNNNNN
NNNNNNNNNNNNNNNNNNNNNNNNNNNNNNNNNNNNNNNNNNNNNNNNNNNNNNNNNNNN
NNNNNNNNNNNNNNNNNNNNNNNNNNNNNNNNNNNNNNNNNNNNNNNNNNNNNNNAACAT
TCTGAACCTTTACCCGTTGCCGAACGCGAACAACGGCAAGACCTACAACAACTACGTGGT
CAGCACACCCGATCGCGATAACACCTTCCAGTGGGATGCTCGCATGGACTACAACATGAG
CAGCCACGACCAGATGTTTGCCCGCTTCAGCTATTATCACGAGCCGGGCTATAATCCTCC
TCCGCTCGGTCCCATTCTCGACGGCGGCAGCTTTGGAAACGACGGCACGATTCTCAACCT
CGGCGAGAACTTCGTTTATAGCGAGACGCACGTCTTCAGCCCGACGTTCTCCAACGAATT
CCGCTTCGGCTACAACTATCTGCACGACGGCTATCTGCAGCCGAACTACAACACGAACAT
CGCACCGACACTGGGCCTGGGCGGCATTCCGTACGGCCCGGACTTTCCGGAAAATGGCGG
CTTGCCAAATGTCTCGGTCAGCGGAATTTCCAGCTTCGGCAGCACCACTTACTTTGCGAC
GGACGAGCATGAAAACGTCTTCCAGCTTCTGGATGATGTGACCAAGATCGCCGGCAATCA
CTCGCTGAAGATGGGCGTCGACTTTCAAAGCATCCGCTTCTCGACGTTGCAGCCACCTTT
TTCTCGCGGAACCTACAGCTTCAACGGCCTCTACACCAGCAATCAGAGCGCAGACTTCAC
CGGTTATGGCGTGGCTGATTTTCTGGCCGATCAGAACAACTTCGCGCAGATCTCGAACGA
GTTCAAAAACGGCGACGCCCACTGGTATCGCGCGGCTTATTTTGAAGACGACTGGCGCGC
GACGAGCAAGCTCACGCTCAACCTCGGCGTGCGCTACGACTACTACCAGCCCTACAAGGA
TGTCGGTGGTTACCAGGCCACGTACTACGTGACCGGCCCAACCGGCCCGGGCTTTGGGCA
GGCCGTGTATCAGATTCCGGAGCAGCAGCGNNNNNNNNNNNNNNNNNNNNNNNNNNNNNN
NNNNNNNNNNNNNNNNNNNNNNNNNNNNNNNNNNNNNNNNNNNNNNNNNNNNNNNNNNNN
NNNNNNNNNNNNNNNNNNNNNNNNNNNNNNNNNNNNNNNNNNNNNNNNNNNNNNNNNNNN
NNNNNNNNNNNNNNNNNNNNNNNNNNNNNNNNNNNNNNNNNNNNNNNNNNNNNNNNNNNN
NNNNNNNNNNNNNNNNNNNNNNNNNNNNNNNNNNNNNNNNNNNNNNNNNNNNNNNNNNNN
NNNNNNNNNNNNNNNNNNNNNNNNNNNNNNNNNNNNNNNNNNNNNNNNNNNNNNNNNNNN
NNNNNNNNNNNNNNNNNNNNNNNNNNNNNNNNNNNNNNNNNNNNNNNNNNNNNNNNNNNN
NNNNNNNNNNNNNNNNNNNNNNNNNNNNNNNNNNNNNNNNNNNNNNNNNNNNNNNNNNNN
NNNNNNNNNNNNNNNNNNNNNNNNNNNNNNNNNNNNNNNNNNNNNNNNNNNNNNNNNNNN
NNNNNNNNNNNNNNNNNNNNNNNNNNNNNNNNNNNNNNNNNNNNNNNNCTCAAACCCCTA
CCGGCCGTTCCCCGACTTTGGTGGAACTGCTTACACCAACTACGCCGGCATGAGCAACTA
CAACTCGCTGCAGGCCAAGCTGCAGAAGCGCATGTCAAACGGCCTGAACTTCCTGGTCAG
CTACACGTGGTCGCACTCGCTCGACGATGCTCCCACGCCGCTGGGCAGCACCGGCGATCC
TGGCTATCGCAACACCAACCTGCTGCCGATCATCAACGACTACAGCAACTCCGCCTTTGA
TGTGCGGCAGCGCCTCAGCCTGAATGCGTTTTATGAACTGCCCTTCGGCAAGGGCCGCAA
ATACCTCAACCGGGGCGGCGTGCTCAATGCCATCGCCGGCGGATGGGCGGCCAACATTAC
TTACTTCGCGCAGACCGGTAATCCGTTCACGGTGAGCCCCAATAACTCGGGTCCCTCGGG
CGGCGGAACGCGTGCGATCCTGATCGGCGATCCCTTCAAGGGAGGCGGCTCGCCCAACTC
CACCAACCCGAACGTCGTCTGCCCGGCCCAGGTGAGGACCAAGGCGAATTGGTACAACCC
GTGCGCCTTTGCCAATCCTGACTCCGGCAAAGAGATCAGCCCCGGTCCTTACAACGGCAG
CTACACGACTCCCCAGCCGGGATACAAGTATCCGGCCGAGGTCACCAACCGCGCCCAGGT
GCTTGCTCTGCTCGGCGGTCGCCGCAACCAGATCTACGGTCCCGGCTACAACCGCGCGAA
CATGTCGGTCTTCAAGGATTTCCCCACGTGGAGAAAGCAGTACCTCGAATTCCGCGGCGA
TATCTTCAACCTGTTCAACACACCGGCGCTCGGAATTCCGAGCGTGACCAACCTCAACTC
CAACGGCGGCCAGATCACCGGTCCCCGCTTCTTCCAGAACTTCACTCCAGACGCGCGCTT
CCTGCAGTTCGCGCTGAAGTATCAGTTCTGAGCGTTACACTTCACTGGGAGAGCGGCGGC
GATTTCGCCGCTCTCCTGGATGGAGACGATTCCCGGTGACTTCCGCACTTCGACCCGGCC
GTCGCATGGCCTTTCTTCCGGCGCTGCTCTTTCTGGCGCTTTGTTTGACCGTGCTCCACG
CGGCCGCGCAGGCCGCCAACCACGACAACCAGCTCTTTGCGCAGGCCAACGCGGCAATGC
AGCCGGGGCAGTTGGCCGACGCAGAGCGCATCCTGCTCGAACTGCGCGCGCGTCATCCGC
ATGCATTTCCGATCAATGAGACGCTTGGGCTCCTGTACGCCGAGGAGAATCACTTGCATC
GTGCGCTTCCGCTGTTGACGGCCGCCGTGCATGAGAGTCCGGGCGAGGCCGTGGCTCATG
CCAACCTTGGCGACGCGTTGTTCAAGCTTGGAAGGTTGCAACCGGCAGCGCATGAACTCG
CGATGAGCGCGAAGATGAATCCGAGCGATGCGGCGACGCAGAGCGCGCTAGCGCAGACTT
ATATGCTGCTGCACAANNNNNNNNNNNNNNNNNNNNNNNNNNNNNNNNNNNNNNNNNNNN
NNNNNNNNNNNNNNNNNNNNNNNNNNNNNNNNNNNNNNNNNNNNNNNNNNNNNNNNNNNN
NNNNNNNNNNNNNNNNNNNNNNNNNNNNNNNNNNNNNNNNNNNNNNNNNNNNNNNNNNNN
NNNNNNNNNNNNNNNNNNNNNNNNNNNNNNNNNNNNNNNNNNNNNNNNNNNNNNNNNNNN
NNNNNNNNNNNNNNNNNNNNNNNNNNNNNNNNNNNNNNNNNNNNNNNNNNNNNNNNNNNN
NNNNNNNNNNNNNNNNNNNNNNNNNNNNNNNNNNNNNNNNNNNNNNNNNNNNNNNNNNNN
NNNNNNNNNNNNNNNNNNNNNNNNNNNNNNNNNNNNNNNNNNNNNNNNNNNNNNNNNNNN
NNNNNNNNNNNNNNNNNNNNNNNNNNNNNNNNNNNNNNNNNNNNNNNNNNNNNNNNNNNN
NNNNNNNNNNNNNNNNNNNNNNNNNNNNNNNNNNNNNNNNNNNNNNNNNNNNNNNNNNNN
NNNNNNNNNNNNNNNNNNNNNNNNNNNNNNNNNNNNNNNNNNNNNNNNNNNNNNNNNNNN
NNNNNNNNNNNNNNNNNNNNNNNNNNNNNNNNNNNNNNNNNNNNNNNNNNNNNNNNNNNN
NNNNNNNNNNNNNNNNNNNNNNNNNNNNNNNNNNNNNNNNNNNNNNNNNNNNNNGGCTGT
TGCTGCAGGAGGAAGGGAAGTGGCCGCAGAGCATTCCTGAACTGGAGACAGCGACGCAAC
TCAAGCCCGATGACGCGGTCGCGCATTATCGCCTGGCGCTGGCATATTCTCACGCCGGNN
NNNNNNNNNNNNNNNNNNNNNNNNNNNNNNNNNNNNNNNNNNNNNNNNNNNNNNNNNNNN
NNNNNNNNNNNNNNNNNNNNNNNNNNNNNNNNNNNNNNNNNNNNNNNNNNNNNNNNNNNN
NNNNNNNNNNNNNNNNNNNNNNNNNNNNNNNNNNNNNNNNNNNNNNNNNNNNNNNNNNNN
NNNNNNNNNNNNNNNNNNNNNNNNNNNNNNNNNNNNNNNNNNNNNNNNNNNNNNNNNNNN
NNNNNNNNNNNNNNNNNNNNNNNNNNNNNNNNNNNNNNNNNNNNNNNNNNNNNNNNNNNN
NNNNNNNNNNNNNNNNNNNNNNNNNNNNNNNNNNNNNNNNNNNNNNNNNNNNNNNNNNNN
NNNNNNNNNNNNNNNNNNNNNNNNNNNNNNNNNNNNNNNNNNNNNNNNNNNNNNNNNNNN
NNNNNNNNNNNNNNNNNNNNNNNNNNNNNNNNNNNNNNNNNNNNNNNNNNNNNNNNNNNN
NNNNNNNNNNNNNNNNNNNNNNNNNNNNNNNNNNNNNNNNNNNNNNNNNNNNNNNNNNNN
NNNNNNNNNNNNNNNNNNNNNNNNNNNNNNNNNNNNNNNNNNNNNNNNNNNNNNNNNNNN
NNNNNNNNNNNNNNNNNNNNNNNNNNNNNNNNNNNNNNNNNNNNNNNNNNNNNNNNNNNN
NNNNNNNNNNNNNNNNNNNNNNNNNNNNNNNNNNNNNNNNNNNNNNNNNNNNNNNNNNNN
NNNNNNNNNNNNNNNNNNNNNNNNNNNNNNNNNNNNNNNNNNNNNNNNNNNNNNNNNNNN
NNNNNNNNNNNNNNNNNNNNNNNNNNNNNNNNNNNNNNNNNNNNNNNNNNNNNNNNNNNN
NNNNNNNNNNNNNNNNNNNNNNNNNNNNNNNNNNNNNNNNNNNNNNNNNNNNNNNNNNNN
NNNNNNNNNNNNNNNNNNNNNNNNNNNNNNNNNNNNNNNNNNNNNNNNNNNNNNNNNNNN
NNNNNNNNNNNNNNNNNNNNNNNNNNNNNNNNNNNNNNNNNNNNNNNNNNNNNNNNNNGA
GTATGCAGGCAAAACGACGATGTTCATCCTGCCCGACTTTGGCCGCGACTCCGACTTTGA
TTCCGGCGGCAATGGTTTTCAGCATCACCGCACCGGCGACGCACTTTCGCGCACTACGTG
GATGATGGTGCTGGGGCCGGGCATCCGGCAGGGGCAGATGATTCAGCGCCCGGTGGACTC
GCTCGATCTGGTGCCGACGCTGGGTGCGCTGCTCGGCTTCGCGACGCCGCGCGTGCAGGG
CCGTCCTCTGGTGGAGGTGGCCTGATGCAGCCTGCGAAGCTGAAAGCCGACGACTTCTCG
CACTATCCGCCTGAGGCGCGCGCGCTGGCGGTGCGGCATCTGGCGCTGATTCAGCAGTTG
CCGCTCGCCTTTGCGGCGTTGTTGATGCGTGAGGTGCAACAGTATGACTGGCGCTTCCCG
GCCGAGCGCCGCGTGCTCGATGATCAGTTTTCTTATCTCGATTCGCTTTCCTCGTCTGAT
CGGGAATCATTGCTGCGGGGCTTCGCCGGGGTGCAGCTTCCTGAGAAGGTCATGCGCATC
GACTGGGTCAGGCAGCCGCAGGACTTTCTGAATGCACTCACAGCATGCCTGTGGTCGACG
CACCAGATTGATGGCTTTCGGCAGNNNNNNNNNNNNNNNNNNNNNNNNNNNNNNNNNNNN
NNNNNNNNNNNNNNNNNNNNNNNNNNNNNNNNNNNNNNNNNNNNNNNNNNNNNNNNNNNN
NNNNNNNNNNNNNNNNNNNNNNNNNNNNNNNNNNNNNNNNNNNNNNNNNNNNNNNNNNNN
NNNNNNNNNNNNNNNNNNNNNNNNNNNNNNNNNNNNNNNNNNNNNNNNNNNNNNNNNNNN
NNNNNNNNNNNNNNNNNNNNNNNNNNNNNNNNNNNNNNNNNNNNNNNNNNNNNNNNNNNN
NNNNNNNNNNNNNNNNNNNNNNNNNNNNNNNNNNNNNNNNNNNNNNNNNNNNNNNNNNNN
NNNNNNNNNNNNNNNNNNNNNNNNNNNNNNNNNNNNNNNNNNNNNNNNNNNNNNNNNNNN
NNNNNNNNNNNNNNNNNNNNNNNNNNNNNNNNNNNNNNNNNNNNNNNNNNNNNNNNNNNN
NNNNNNNNNNNNNNNNNNNNNNNNNNNNNNNNNNNNNNNNNNNNNNNNNNNNNNNNNNNN
NNNNNNNNNNNNNNNNNNNNNNNNNNNNNNNNNNNNNNNNNNNNNNNNNNNNNNNNNNNN
NNNNNNNNNNNNNNNNNNNNNNNNNNNNNNNNNNNNNNNNNNNNNNNNNNNNNNNNNNNN
NNNNNNNNNNNNNNNNNNNNNNNNNNNNNNNNNNNNNNNNNNNNNNNNNNNNNNNNNNNN
NTCNNNNNNNNNNNNNNNNNNNNNNNNNNNNNNNNNNNNNNNNNNNNNNNNNNNNNNNNN
NNNNNNNNNNNNNNNNNNNNNNNNNNNNNNNNNNNNNNNNNNNNNNNNNNNNNNNNNNNN
NNNNNNNNNNNNNNNNNNNNNNNNNNNNNNNNNNNNNNNNNNNNNNNNNNNNNNNNNNNN
NNNNNNNNNNNNNNNNNNNNNNNNNNNNNNNNNNNNNNNNNNNNNNNNNNNNNNNNNNNN
NNNNNNNNNNNNNNNNNNNNNNNNNNNNNNNNNNNNNNNNNNNNNNNNNNNNNNNNNNNN
NNNNNNNNNNNNNNNNNNNNNNNNNNNNNNNNNNNNNNNNNNNNNNNNNNNNNNNNNNNN
NNNNNNNNNNNNNNNNNNNNNNNNNNNNNNNNNNNNNNNNNNNNNNNNNNNNNNNNNNNN
NNNNNNNNNNNNNNNNNNNNNNNNNNNNNNNNNNNNNNNNNNNNNNNNNNNNNNNNNNNN
NNNNNNNNNNNNNNNNNNNNNNNNNNNNNNNNNNNNNNNNNNNNNNNNNNNNNNNNNNNN
NNNNNNNNNNNNNNNNNNNNNNNNNNNNNNNNNNNNNNNNNNNNNNNNNNNNNNNNNNNN
NNNNNNNNNNNNNNNNNNNNNNNNNNNNNNNNNNNNNNNNNNNNNNNNNNNNNNNNNNNN
NNNNNNNNNNNNNNNNNNNNNNNNNNNNNNNNNNNNNNNNNNNNNNNNNNNNNNNNNNNN
NNNNNNNNNNNNNNNNNNNNNNNNNNNNNNNNNNNNNNNNNNNNNNNNNNNNNNNNNNNN
NNNNNNNNNNNNNNNNNNNTCATCGCTGTACAGGTCAGGCCCGAGAATATCGATCGAAGT
GGCCACGGCCTTCCAGATGGCAAGATTCGACTGCACGGGGCCGCCGCTGGGGTAATCAAA
GCCCGGCAGCAGATAGCCGCGTATCTGGTAGCCGCGCGGGTACTCGACCCAGACATTGCA
GTACATCGGAATCTTCAGCTCTGCCTTGCCTGCCTCGGCGACCGCATTGATGTATTTGGC
GACAGAGTATGCCTGGAAGTATTCATCGGCCTTGAAGCCGAAGACCTGCCGCCAGGTTCC
CGGAGACTTGTGCATGGCCGTGAGNNNNNNNNNNNNNNNNNNNNNNNNNNNNNNNNNNNN
NNNNNNNNNNNNNNNNNNNNNNNNNNNNNNNNNNNNNNNNNNNNNNNNNNNNNNNNNNNN
NNNNNNNNNNNNNNNNNNNNNNNNNNNNNNNNNNNNNNNNNNNNNNNNNNNNNNNNNNNN
NNNNNNNNNNNNNNNNNNNNNNNNNNNNNNNNNNNNNNNNNNNNNNNNNNNNNNNNNNNN
NNNNNNNNNNNNNNNNNNNNNNNNNNNNNNNNNNNNNNNNNNNNNNNNNNNNNNNNNNNN
NNNNNNNNNNNNNNNNNNNNNNNNNNNNNNNNNNNNNNNNNNNNNNNNNNNNNNNNNNNN
NNNNNNNNNNNNNNNNNNNNNNNNNNNNNNNNNNNNNNNNNNNNNNNNNNNNNNNNNNNN
NNNNNNNNNNNNNNNNNNNNNNNNNNNNNNNNNNNNNNNNNNNNNNNNNNNNNNNNNNNN
NNNNNNNNNNNNNNNNNNNNNNNNNNNNNNNNNNNNNNNNNNNNNNNNNNNNNNNNNNNN
NNNNNNNNNNNNNNNNNNNNNNNNNNNNNNNNNNNNNNNNNNNNNNNNNNNNNNNNNNNN
NNNNNNNNNNNNNNNNNNNNNNNNNNNNNNNNNNNNNNNNNNNNNNNNNNNNNNNNNNNN
NNNNNNNNNNNNNNNNNNNNNNNNNNNNNNNNNNNNNNNNNNNNNNNNNNNNNNNNNNNN
NNNNNNNNNNNNNNNNNNNNNNNNNNNNNNNNNNNNNNNNNNNNNNNNNNNNNNNNNNNN
NNNNNNNNNNNNNNNNNNNNNNNNNNNNNNNNNNNNNNNNNNNNNNNNNNNNNNNNNNNN
NNNNNNNNNNNNNNNNNNNNNNNNNNNNNNNNNNNNNNNNNNNNNNNNNNNNNNNNNNNN
NNNNNNNNNNNNNNNNNNNNNNNNNNNNNNNNNNNNNNNNNNNNNNNNNNNNNNNNNNNN
NNNNNNNNNNNNNNNNNNNNNNNNNNNNNNNNNNNNNNNNNNNNNNNNNNNNNNNNNNNN
NNNNNNNNNNNNNNNNNNNNNNNNNNNNNNNNNNNNNNNNNNNNNNNNNNNNNNNNNNNN
NNNNNNNNNNNNNNNNNNNNNNNNNNNNNNNNNNNNNNNNNNNNNNNNNNNNNNNNNNNN
NNNNNNNNNNNNNNNNNNNNNNNNNNNNNNNNNNNNNNNNNNNNNNNNNNNNNNNNNNNN
NNNNNNNNNNNNNNNNNNNNNNNNNNNNNNNNNNNNNNNNNNNNNNNNNNNNNNNNNNNN
NNNNNNNNNNNNNNNNNNNNNNNNNNNNNNNNNNNNNNNNNNNNNNNNNNNNNNNNNNNN
NNNNNNNNNNNNNNNNNNNNNNNNNNNNNNNNNNNNNNNNNNNNNNNNNNNNNNNNNNNN
NNNNNNNNNNNNNNNNNNNNNNNNNNNNNNNNNNNNNNNNNNNNNNNNNNNNNNNNNNNN
NNNNNNNNNNNNNNNNNNNNNNNNNNNNNNNNNNNNNNNNNNNNNNNNNNNNNNNNNNNN
NNNNNNNNNNNNNNNNNNNNNNNNCCGTCCACGCAAAGCCGCCCGAGAGCCACGGCCGCG
CGTGATAGAACTGCCACCATGTTTCGGCCGTCTCGCCCCATCCCGGCTGATTGGTGTCAT
AGGCGCTGAGTTCGTTGCGTAAGGGATCGGTGCGGTAGACGCCGCGCGTTGAGATGGCGC
TGGCGGTTTCCGTGCCGATGCTGGGCTGCTTCGGATGGGTCTGGTGATACTTGTCCGGTG
AGTTGAGGTTGTAGTTGAAGCCCTCCACCTCGAGCACCTTGGAGATGCCGCTGTAGTAGC
TCCCGNNNNNNNNNNNNNNNNNNNNNNNNNNNNNNNNNNNNNNNNNNNNNNNNNNNNNNN
NNNNNNNNNNNNNNNNNNNNNNNNNNNNNNNNNNNNNNNNNNNNNNNNNNNNNNNNNNNN
NNNNNNNNNNNNNNNNNNNNNNNNNNNNNNNNNNNNNNNNNNNNNNNNNNNNNNNNNNNN
NNNNNNNNNNNNNNNNNNNNNNNNNNNNNNNNNNNNNNNNNNNNNNNNNNNNNNNNNNNN
NNNNNNNNNNNNNNNNNNNNNNNNNNNNNNNNNNNNNNNNNNNNNNNNNNNNNNNNNNNN
NNNNNNNNNNNNNNNNNNNNNNNNNNNNNNNNNNNNNNNNNNNNNNNNNNNNNNNNNNNN
NNNNNNNNNNNNNNNNNNNNNNNNNNNNNNNNNNNNNNNNNNNNNNNNNNNNNNNNNNNN
NNNNNNNNNNNNNNNNNNNNNNNNNNNNNNNNNNNNNNNNNNNNNNNNNNNNNNNNNNNN
NNNNNNNNNNNNNNNNNNNNNNNNNNNNNNNNNNNNNNNNNNNNNNNNNNNNNNNNNNNN
NNNNNNNNNNNNNNNNNNNNNNNNNNNNNNNNNNNNNNNNNNNNNNNNNNNNNNNNNNNN
NNNNNNNNNNNNNNNNNNNNNNNNNNNNNNNNNNNNNNNNNNNNNNNNNNNNNNNNNNNN
NNNNNNNNNNNNNNNNNNNNNNNNNNNNNNNNNNNNNNCCGTGATTGTTCACCACCGTGC
CCAGATCGAGCACGGCCGCGCCGCCCTCCATGCGTGTGCGCACATAGCTCTCCCACTGGC
CCAGGTGCAGCTTGTCCTGCTTGATCATCCACACGTGGCGATAGATGCCCGCACCCTCAT
AGAACCAGCCGTCGTTGTAGGTCGCATCCATGCGGACGACGATGTAGTTCTTTTCGCCGT
AGCGCAGGAAGTCAGAGAGATCGAAAGAGAAGGGCGTATAGCCGTTGTCATGGCGGCCGA
TGAAGCACCCGTTTACAAAAATGAGCGCGTCACGAAAGGCGCCGTCAAACTGAATGGAGA
TGCGCTTGCCCTGATCGCTGGCCGGCACCTCAAACGTGCGGCGGTACCAGCCCACGCTCG
TCGCCGGATACTTGCGGCCCAGCGGCTTGTAGCCGTGCGACTGCAGTTCATCGTCCCAGA
CAAACGGCAGCTCGACCGCCCAGTCATGGGGCAGCCGCTGCTCGCGCCACTTGGAGTCAT
CGAACTTCGCGGTCGCGAACTCAAATTCGCCGGTCTTGGAGAAATTGTTATGGCCCATGC
CGAAGTTCAGGTCCTTCGAGGGGTCCTCGGCATTGCCAAACATGAAGCGCCAGCCGTAAT
CAAAGAGCAGCTTCTCGCGCGGAGCCACGGCCGGCAGCGCCTGATCGTCGATGGCGTTCT
GCATCAGGGCCCGGGCCTGGGCCCATCCGGCGTGGGGCAGCAAGGTGGAACCGGAAAGAA
TCAGGCCAGAGCGAAGAACGTCACGGCGCGTCAAACGTGGCATAAAGAGACCTCGAAGAA
GTTGGAGTGCGGGAACGGGTTGCGTTCGTGAATTGCAGTAAACAATACAGGACTCGGTTG
ATTTTTGTAAACGCTTGCATTTGGCGCGCATATGGTTGTGCCGAGGTGCAGGGAATGGAC
GTCTTCGGAGGCCGAGCAGACTGGCTGGAGTGATGGAGTGGGCGCGGCAGAGGCTGCCAG
ATGGCGGGAGCCGGTTTACAGGCTGCTTGCCGGCTGGGATGGCGGGCTTCCCTGAGGGAA
GCCCGCTGGAAAAGTGGTGAGCTCGCTGGGGATCGAACCCAGGACCCTCGCCTTAAAAGG
GCGGTGCTCTACCATCTGAGCTACGAGCTCTTTCCACTTCAAAATTAACACAGTGCGGCC
AATGGCATCCCAGTAACCATCCTGGTGGTAACCGAAGCGGAATATACGAACGCGCCAAAT
TTCCATAAATTGAAATTGGCTGGGCTCCGCGTCTGACTTCCGCCTGGAAGTTGCATCTAA
ACAACACAAAAATAAACGAGTTTTGCAGGTTTCACGGCTTCATCGCACGAAAGTGGCACG
CCCGTCAGATGGGGTGTTATTGAGGTCTAACCATCCTGCTACTAATCTGTAGGCGTACAG
AGGCTGAGAGGCAGGCAGTGAGCGCGGAAAGAGCACCGAAGAATATGGACGATGCAGGTG
ACATGAGCGATCCGAAGCACCAGGGCCCGTCCTCAAAAACGAGTGCCGCGGACGATGTCG
CGACCTTGTATTCCTGGGCGAATCTGCATGGCGCCAAGTACCGCGACTTTACCGCATCGC
GCCAGGAACTGCGCATGCAGGCCCGCCGCCGCGCCGAAGAGGCCGCCGAGCAGCCGCCGG
CCCGGGCCGCAAATGTCATGGCCGCGCCCATCATTGATGAAAATATCCGCGTAGGAGGAT
GGCAGGAGGCTGCCCAGCCGCAAGAAATTCCCCCTGTTGTGCTGGAAGGCAAGCCCGCCG
GGATCGAAGTGCCGGTGCAGGAAGACGCCCGCATTCGCCACGCCGGATTTGAAGAGACTG
CCGCTGACGCGAGGCACGACGACAGTGGGCCGATCATGCCAGCGTGGCTGGAGCATATCC
TGCCGGGCAAGCTACGCCGCGAAACGGAGGCCCCGGAGCAGGCGGAAGTTGCCTCCGCTG
GTCCGGAATCTGCCGAGGATTTGCCATTGCCGGCCCCAGCAGAATCCGTTGCTGCGCCGT
ACCAGGATTTGGCTCCCCGTGGTCTGGGCGAGCGGCATGAGTATCCGGCCGAGGTGCGCG
AGCTGACCTACGAGCCTCGTTTCGCGCAGCCCGTGGCTGCCCCCGCGTCCCCGGTCCGCG
GCGGCAGTGAGTCGCGCTGGTCGGCATTGCAAGACCTGTTTGATGCAGCCCGCCGTCAGG
AGCCGGTGGTTTCCTCCGTGCAGCGCTTGCAGGTTCCTGTGCTGGCCATCTTCTCGGTCG
CCGGAGGGGTGGGCAAGACCAGCCTCACCGCCAACCTGGGTCGCGCGCTGTCTTCTTATG
GCGAATGCCCGTTGCTGGCCGAGACTTCGATTCACGGCGTGCTGCCGTTCTACTTCGGGG
CGCGGACTCCGCGGCCGGGCGTGCTGCGCACCTTCGCCAGCAACTCCGCCCAGGAGGCGC
CCGTTCAGATGCTCTCCCTCGACGGCGACCGCCATATTGCCGAGGGAGATCAGTCGAACT
GGCTCTATGAAGATCTGCGGCAGTCGAGCCGTGAGGCCAAGCGGATCGTGATTGATGTTT
CCGGCGGTATGCTCGGGGCCATCCGCCAGGTGCTGCGGCTGAACCCGGTGGTGGTGGTTC
CCGTGCTGCCCGATGTCAGCTCCGTCGCCGCGCTGCAGGCGGTGGATGATCTCTTCCGCA
ACCAGCCCGACGGCTCGGGAAAGAGAATCGAACCCCGCTTCCTGCTTAACCAGTTTGATG
CGTCTCTGCCTCTGCACCGCGACGTCCGCGATATGCTGCTACAGAAATATGGCGAAAGGC
TGTTACCCTTCGTCATACATCGCAGCCCGGCCGTCAGTGAAGCGCTGGCCGAAGGGCTGA
CGGTTTTGGACTACGCGCCGGCCTCAGAGGTCGCCAGCGACATTCTTCACTTCGCGGGCT
GGGTACGCAGCCTTGCTAACGCCGGTGCCTCCGTTCCACGCGGAGTGCGCTGGAGTGAGC
GATGACGACTTTCGAGCTATGGGAAGGCTTTGAATCGAGCGACCGCACGGGCTTCCGCCT
GTTGCGCCTGGGGCTGGTTCTTTTCGGCGTCGTCGTAATGATTTTTCTCGGTGTGCTGCC
GCTCACCTGGCCGCAGCAAGGCGTGCTGGGCCTGTTGCTGGTGCTGCTGGCCATCTGGCT
GGGACGCGTCTCCGACTCCTACCTCATCACTCTGACACTGATGATGATGTCGCTGTTCGC
GACCTTTCGCTATGCATTCTGGCGCATCGGCACTGTGGTGGCGTTTTTTCAGGATCCCGG
CTCAAAATACACCCCGGCGGACGCCNNNNNNNNNNNNNNNNNNNNNNNNNNNNNNNNNNN
NNNNNNNNNNNNNNNNNNNNNNNNNNNNNNNNNNNNNNNNNNNNNNNNNNNNNNNNNNNN
NNNNNNNNNNNNNNNNNNNNNNNNNNNNNNNNNNNNNNNNNNNNNNNNNNNNNNNNNNNN
NNNNNNNNNNNNNNNNNNNNNNNNNNNNNNNNNNNNNNNNNNNNNNNNNNNNNNNNNNNN
NNNNNNNNNNNNNNNNNNNNNNNNNNNNNNNNNNNNNNNNNNNNNNNNNNNNNNNNNNNN
NNNNNNNNNNNNNNNNNNNNNNNNNNNNNNNNNNNNNNNNNNNNNNNNNNNNNNNNNNNN
NNNNNNNNNNNNNNNNNNNNNNNNNNNNNNNNNNNNNNNNNNNNNNNNNNNNNNNNNNNN
NNNNNNNNNNNNNNNNNNNNNNNNNNNNNNNNNNNNNNNNNNNNNNNNNNNNNNNNNNNN
NNNNNNNNNNNNNNNNNNNNNNNNNNNNNNNNNNNNNNNNNNNNNNNNNNNNNNNNNNNN
NNNNNNNNNNNNNNNNNNNNNNNNNNNNNNNNNNNNNNNNNNNNNNNNNNNNNNNNNNNN
NNNNNNNNNNNNNNNNNNNNNNNNNNNNNNNNNNNNNNNNNNNNNNNNNNNNNNNNNNNN
NCTCGACGAGATTGGCGGCATTGCCGTCGAGACGGTCACCGAAGACGCGCACACCTCGCT
GCGCATGCAGATCAACGGCTGGAACACGGCCTACATCAACATTGCGCAGGCTGCGGGACT
GGCCACCGANNNNNNNNNNNNNNNNNNNNNNNNNNNNNNNNNNNNNNNNNNNNNNNNNNN
NNNNNNNNNNNNNNNNNNNNNNNNNNNNNNNNNNNNNNNNNNNNNNNNNNNNNNNNNNNN
NNNNNNNNNNNNNNNNNNNNNNNNNNNNNNNNNNNNNNNNNNNNNNNNNNNNNNNNNNNN
NNNNNNNNNNNNNNNNNNNNNNNNNNNNNNNNNNNNNNNNNNNNNNNNNNNNNNNNNNNN
NNNNNNNNNNNNNNNNNNNNNNNNNNNNNNNNNNNNNNNNNNNNNNNNNNNNNNNNNNNN
NNNNNNNNNNNNNNNNNNNNNNNNNNNNNNNNNNNNNNNNNNNNNNNNNNNNNNNNNNNN
NNNNNNNNNNNNNNNNNNNNNNNNNNNNNNNNNNNNNNNNNNNNNNNNNNNNNNNNNNNN
NNNNNNNNNNNNNNNNNNNNNNNNNNNNNNNNNNNNNNNNNNNNNNNNNNNNNNNNNNNN
NNNNNNNNNNNNNNNNNNNNNNNNNNNNNNNNNNNNNNNNNNNNNNNNNNNNNNNNNNNN
NNNNNNNNNNNNNNNNNNNNNNNNNNNNNNNNNNNNNNNNNNNNNNNNNNNNNNNNNNNN
NNNNNNNNNNNNNNNNNNNNNNNNNNNNNNNNNNNNNNNNNNNNNNNNNNNNNNNNNNNN
NNNNNNNNNNNNNNNNNNNNNNNNNNNNNNTCCGGTGCGCGTCAAGATCGGCAACCGCAT
CGTGCCCGGAGAAACCATCGACGCATCGAGCGGCGGCGTGGCCCTCAAGGCCATGGAAGA
CCTGACGCTCAAGAGCGGCGACTCTGCCCATCTGATTTTTCCGCTGCGCCTCGGGGACGC
CGAATTTCCGGTCACAGTTGTCTCCTGTGATGGCCGCGGCTTACGGGTACGCTTCGATCC
CTTGACCATCGAAGAGGAAGAGATGCTGACCATGGTTCNNNNNNNNNNNNNNNNNNNNNN
NNNNNNNNNNNNNNNNNNNNNNNNNNNNNNNNNNNNNNNNNNNNNNNNNNNNNNNNNNNN
NNNNNNNNNNNNNNNNNNNNNNNNNNNNNNNNNNNNNNNNNNNNNNNNNNNNNNNNNNNN
NNNNNNNNNNNNNNNNNNNNNNNNNNNNNNNNNNNNNNNNNNNNNNNNNNNNNNNNNNNN
NNNNNNNNNNNNNNNNNNNNNNNNNNNNNNNNNNNNNNNNNNNNNNNNNNNNNNNNNNNN
NNNNNNNNNNNNNNNNNNNNNNNNNNNNNNNNNNNNNNNNNNNNNNNNNNNNNNNNNNNN
NNNNNNNNNNNNNNNNNNNNNNNNNNNNNNNNNNNNNNNNNNNNNNNNNNNNNNNNNNNN
NNNNNNNNNNNNNNNNNNNNNNNNNNNNNNNNNNNNNNNNNNNNNNNNNNNNNNNNNNNN
NNNNNNNNNNNNNNNNNNNNNNNNNNNNNNNNNNNNNNNNNNNNNNNNNNNNNNNNNNNN
NNNNNNNNNNNNNNNNNNNNNNNNNNNNNNNNNNNNNNNNNNNNNNNNNNNNNNNNNNNN
NNNNNNNNNNNNNNNNNNNNNNNNNNNNNNNNNNNNNNNNNNNNNNNNNNNNNNNNNNNN
NNNNNNNNNNNNNNNNNNNNNNNNNNNNNNNNNNNNNNNNNNNNNNNNNNNNNNNNNNNN
NNNNNNNNNNNNNNNNNNNNNNNNNNNNNNNNNNNNNNNNNNNNNNNNNNNNNNNNNNNN
NNNNNNNNNNNNNNNNNNNNNNNNNNNNNNNNNNNNNNNNNNNNNNNNNNNNNNNNNNNN
NNNNNNNNNNNNNNNNNNNNNNNNNNNNNNNNNNNNNNNNNNNNNNNNNNNNNNNNNNNN
NNNNNNNNNNNNNNNNNNNNNNNNNNNNNNNNNNNNNNNNNNNNNNNNNNNNNNNNNNNN
NNNNNNNNNNNNNNNNNNNNNNNNNNNNNNNNNNNNNNNNNNNNNNNNNNNNNNNNNNNN
NNNNNNNNGCAACGTGGTTCTGATTGCGGACAACGCCTCCACCTTGCCGCCCGCCTTCAA
CCTGGGCACGCTGACGGGTCCCACGGTCGCCATGCGCACCAATCCGTCAGACCCCTACGG
CAAGGTGCTCATCATCACGGGCTCCAACTCTGAACAACTGCTGCAGGCGGCACAGGCCGT
TGCGATGGGCTGGAATGGACTCACCGGCGCCACTGCGTCATTGAACAGCTTCCAGTTGCC
CGCGCCGCGCCAACCCGACGACGCACCCCGCTGGGCGCGCACTGATCACACGATTGCGCT
CTGGAACTACAACGATGCGGCGTCGCTTCAAGGCGATGGTTCCGTGCCCATGCAGACCTT
CTTCCGTCTGCCGCCCGATCTCTACTTCGCCACGCGCGACAACATTCCGCTCGAACTGCA
ATACCGCTACAACTCGATTCCGATCGGGCCCATTTCGANNNNNNNNNNNNNNNNNNNNNN
NNNNNNNNNNNNNNNNNNNNNNNNNNNNNNNNNNNNNNNNNNNNNNNNNNNNNNNNNNNN
NNNNNNNNNNNNNNNNNNNNNNNNNNNNNNNNNNNNNNNNNNNNNNNNNNNNNNNNNNNN
NNNNNNNNNNNNNNNNNNNNNNNNNNNNNNNNNNNNNNNNNNNNNNNNNNNNNNNNNNNN
NNNNNNNNNNNNNNNNNNNNNNNNNNNNNNNNNNNNNNNNNNNNNNNNNNNNNNNNNNNN
NNNNNNNNNNNNNNNNNNNNNNNNNNNNNNNNNNNNNNNNNNNNNNNNNNNNNNNNNNNN
NNNNNNNNNNNNNNNNNNNNNNNNNNNNNNNNNNNNNNNNNNNNNNNNNNNNNNNNNNNN
NNNNNNNNNNNNNNNNNNNNNNNNNNNNNNNNNNNNNNNNNNNNNNNNNNNNNNNNNNNN
NNNNNNNNNNNNNNNNNNNNNNNNNNNNNNNNNNNNNNNNNNNNNNNNNNNNNNNNNNNN
NNNNNNNNNNNNNNNNNNNNNNNNNNNNNNNNNNNNNNNNNNNNNNNNNNNNNNNNNNNN
NNNNNNNNNNNNNNNNNNNNNNNNNNNNNNNNNNNNNNNNNNNNNNNNNNNNNNNNNNNN
NNNNNNNNNNNNNNNNNNNGGCGAACTGGGAACCAATGCTCTGCCCGATGCGATCATCGA
GGGCATCGAGTCGCCCTATGAGAGCGGCAGGAGCGTCGTGCTGGTCAATCTCAAGGATGA
CTCCGAGTTTGATCCCTTCATGACGAGCTTCCTCAAGTATTCGCAATCGAGCGCGGTGGC
GGGCACCGTCACCGTGATGCACGGCAAGGAGTTCCAGTCCTACAAGATCGACACGCGGCA
GTACCACGTCGGCTATCTGCCCTTCTGGACGGCTCTGAGCATCTGGTTCATGGGCGTGCC
GTGGATGGTCGACCTGGTGGTGCTGGCGATCAGCTTTATCTTTGCCGTGACCATGCGCAA
CTGGCTGNNNNNNNNNNNNNNNNNNNNNNNNNNNNNNNNNNNNNNNNNNNNNNNNNNNNN
NNNNNNNNNNNNNNNNNNNNNNNNNNNNNNNNNNNNNNNNNNNNNNNNNNNNNNNNNNNN
NNNNNNNNNNNNNNNNNNNNNNNNNNNNNNNNNNNNNNNNNNNNNNNNNNNNNNNNNNNN
NNNNNNNNNNNNNNNNNNNNNNNNNNNNNNNNNNNNNNNNNNNNNNNNNNNNNNNNNNNN
NNNNNNNNNNNNNNNNNNNNNNNNNNNNNNNNNNNNNNNNNNNNNNNNNNNNNNNNNNNN
NNNNNNNNNNNNNNNNNNNNNNNNNNNNNNNNNNNNNNNNNNNNNNNNNNNNNNNNNNNN
NNNNNNNNNNNNNNNNNNNNNNNNNNNNNNNNNNNNNNNNNNNNNNNNNNNNNNNNNNNN
NNNNNNNNNNNNNNNNNNNNNNNNNNNNNNNNNNNNNNNNNNNNNNNNNNNNNNNNNNNN
NNNNNNNNNNNNNNNNNNNNNNNNNNNNNNNNNNNNNNNNNNNNNNNNNNNNNNNNNNNN
NNNNNNNNNNNNNNNNNNNNNNNNNNNNNNNNNNNNNNNNNNNNNNNNNNNNNNNNNNNN
NNNNNNNNNNNNNNNNNNNNNNNNNNNNNNNNNNNNNNNNNNNNNNNNNNNNNNNNNNNN
NNNNNNNNNNNNNNNNNNNNNNNNNNNNNNNNNNNNNNNNNNNNNNNNNNNNNNGCCGGA
TTTGTAATGGATTGGGTGAGCTACTCNNNNNNNNNNNNNNNNNNNNNNNNNNNNNNNNNN
NNNNNNNNNNNNNNNNNNNNNNNNNNNNNNNNNNNNNNNNNNNNNNNNNNNNNNNNNNNN
NNNNNNNNNNNNNNNNNNNNNNNNNNNNNNNNNNNNNNNNNNNNNNNNNNNNNNNNNNNN
NNNNNNNNNNNNNNNNNNNNNNNNNNNNNNNNNNNNNNNNNNNNNNNNNNNNNNNNNNNN
NNNNNNNNNNNNNNNNNNNNNNNNNNNNNNNNNNNNNNNNNNNNNNNNNNNNNNNNNNNN
NNNNNNNNNNNNNNNNNNNNNNNNNNNNNNNNNNNNNNNNNNNNNNNNNNNNNNNNNNNN
NNNNNNNNNNNNNNNNNNNNNNNNNNNNNNNNNNNNNNNNNNNNNNNNNNNNNNNNNNNN
NNNNNNNNNNNNNNNNNNNNNNNNNNNNNNNNNNNNNNNNNNNNNNNNNNNNNNNNNNNN
NNNNNNNNNNNNNNNNNNNNNNNNNNNNNNNNNNNNNNNNNNNNNNNNNNNNNNNNNNNN
NNNNNNNNNNNNNNNNNNNNNNNNNNNNNNNNNNNNNNNNNNNNNNNNNNNNNNNNNNNN
NNNNNNNNNNNNNNNNNNNNNGTGCCTCGCAGCAGGAAGCCTCAGGCCACATGAATCTCG
CCGTGCAAAACTGGCAGCAGGTTCTGCTGGCCGACCCAAACAATCTGCAGGCGCTCTCGG
GACTTGCCCGCTGGAACCGCATGGAAGGCAACGACAGCGATGCGCAGAAATATATCGACC
GCATCCGTCAGATCAACCCCAGTAGCCCGCTGATTCAGCAGTTGCAGTCCGTGGTGAGCA
ACCGTGCCCGCATCGGAGATCTCACCCGCGCCGCCAAGCTGGCGCAGAGCGGACATCCTG
AAGACGCTCTGAAAATTTATCAGAGGATATTCGGCAACACTCCGCCGGACAACTGGGCGC
AGGCTTACTACGACACCGAGGCCGCTATTCCCTCGAAGCGTGCCGACGCCATCAACGGTC
TGCGTGCGCTGGTGCAGCGCTATCCGGGCAATTCAGCCTATGCCATCGATCTGGGCCGCA
CCCTCACCTACAATCCCAGCACGCGCCCTGAAGGCGTACATATGCTGGAGAAGTATCAGG
GCAATCCCCAGGCCGAGGCCGCCCTGCGGCAAGCGCTGGCCTACAGCGTGCAGAATCCGT
CTTACATTCAGTCGGTGCGCAACTATCTCAAGAGCCATCAGGACGCGCAACTGGCCGCCG
AACTGGCCAAGACCGAGGCCTCGCAGGCCCGGGCATCCTCCGGACTCGCCCGCACTCCCG
GCGAACAACGCGCCTATGCCGCGCTCAATGCCAATCGCCTGCAGGAAGCGCAGACGCGCT
TTGCAGCTCTTTATCAGCAGAACCCCAACAATCCGCGCGTCCNNNNNNNNNNNNNNNNNN
NNNNNNNNNNNNNNNNNNNNNNNNNNNNNNNNNNNNNNNNNNNNNNNNNNNNNNNNNNNN
NNNNNNNNNNNNNNNNNNNNNNNNNNNNNNNNNNNNNNNNNNNNNNNNNNNNNNNNNNNN
NNNNNNNNNNNNNNNNNNNNNNNNNNNNNNNNNNNNNNNNNNNNNNNNNNNNNNNNNNNN
NNNNNNNNNNNNNNNNNNNNNNNNNNNNNNNNNNNNNNNNNNNNNNNNNNNNNNNNNNNN
NNNNNNNNNNNNNNNNNNNNNNNNNNNNNNNNNNNNNNNNNNNNNNNNNNNNNNNNNNNN
NNNNNNNNNNNNNNNNNNNNNNNNNNNNNNNNNNNNNNNNNNNNNNNNNNNNNNNNNNNN
NNNNNNNNNNNNNNNNNNNNNNNNNNNNNNNNNNNNNNNNNNNNNNNNNNNNNNNNNNNN
NNNNNNNNNNNNNNNNNNNNNNNNNNNNNNNNNNNNNNNNNNNNNNNNNNNNNNNNNNNN
NNNNNNNNNNNNNNNNNNNNNNNNNNNNNNNNNNNNNNNNNNNNNNNNNNNNNNNNNNNN
NNNNNNNNNNNNNNNNNNNNNNNNNNNNNNNNNNNNNNNNNNNNNNNNNNNNNNNNNNNN
NNNNNNNNNNNNNNNNNNNNNNNNNNNNNNNNNNNNNNNNNNNNNNNNNNNNNNCATGGC
AGGGGCTGGTCGCCATGGAGCACCAGACCAACAACGACGCGCAGGCCATCGCCATTGTCG
AGCAGATGCCTCCTCCGGTGTATGACCAGGCGCTGCGCAGCCCCGATTTCCTGTCGATGC
TGGCCGCCATTTACCAGCAGCAGAACCAGCTCAACATTNNNNNNNNNNNNNNNNNNNNNN
NNNNNNNNNNNNNNNNNNNNNNNNNNNNNNNNNNNNNNNNNNNNNNNNNNNNNNNNNNNN
NNNNNNNNNNNNNNNNNNNNNNNNNNNNNNNNNNNNNNNNNNNNNNNNNNNNNNNNNNNN
NNNNNNNNNNNNNNNNNNNNNNNNNNNNNNNNNNNNNNNNNNNNNNNNNNNNNNNNNNNN
NNNNNNNNNNNNNNNNNNNNNNNNNNNNNNNNNNNNNNNNNNNNNNNNNNNNNNNNNNNN
NNNNNNNNNNNNNNNNNNNNNNNNNNNNNNNNNNNNNNNNNNNNNNNNNNNNNNNNNNNN
NNNNNNNNNNNNNNNNNNNNNNNNNNNNNNNNNNNNNNNNNNNNNNNNNNNNNNNNNNNN
NNNNNNNNNNNNNNNNNNNNNNNNNNNNNNNNNNNNNNNNNNNNNNNNNNNNNNNNNNNN
NNNNNNNNNNNNNNNNNNNNNNNNNNNNNNNNNNNNNNNNNNNNNNNNNNNNNNNNNNNN
NNNNNNNNNNNNNNNNNNNNNNNNNNNNNNNNNNNNNNNNNNNNNNNNNNNNNNNNNNNN
NNNNNNNNNNNNNNNNNNNNNNNNNNNNNNNNNNNNNNNNNNNNNNNNNNNNNNNNNNNN
NNNNNNNNNNNNNNNNNNNNNNNNNNNNNNNNNNNNNNNNNNNNNNNNNNNNNNNNNNNN
NNNNNNNNNNNNNNNNNNNNNNNNNNNNNNNNNNNNNNNNNNNNNNNNNNNNNNNNNNNN
NNNNNNNNNNNNNNNNNNNNNNNNNNNNNNNNNNNNNNNNNNNNNNNNNNNNNNNNNNNN
NNNNNNNNNNNNNNNNNNNNNNNNNNNNNNNNNNNNNNNNNNNNNNNNNNNNNNNNNNNN
NNNNNNNNNNNNNNNNNNNNNNNNNNNNNNNNNNNNNNNNNNNNNNNNNNCTGCACGCCA
TGCCGCAGGTCAGTCCCACGACCGAGCTGGCGCACAAACTCGACCAGCCCGATGCCATGC
GCCCCGGCAGGCCCGTGCAGCAGACCAACCTCGTCAACCTGCTCAACCCGGATGCAAATC
TCATGGCTCAGCAGCAGCCTTATGTGCCGCTGCCCGGCTACCGCAATCCTGAGGTCTACT
CGCCCGGCGTTCAGCAGGCCAACAACGAGCCTTATGGCCCCGATCCCTACTACCAGGGCA
CCGCTCCGGTCATCATGGGCAATCAGCAGATCGCGCAGGAGGCCGCACCTTCACAGCTTC
CGCCCGCCACGCAGGTGCTGGCGCAGAGCGATCGCAGGGTAGTGCATCACCACTACTACC
GCCGCCGTACCGTCAAAAAGGCTGCTCCGGTTCAGCATAGCGCTCACGTGGTGCATCATT
CCCGCCGTCGGCGCCACGTGACGCCCAAGCGCTACACCGGCGAAACCCTCGGCCAGTATC
AGCCGCAGTCCAGCGTGCCGGCGCCGCAGCAGTGGAGCTATCCGCCCTCGAACAATCCGC
AGCCGCAGCAGAACTACACGCCGCAGCAGAGTTATCCGGCGCAGTCGCAGCCAGGCTATG
GCACCCCGGTGCCGCAGCAGAACTACAGCTATCCGCAGTCGCAGCAAAACTACACTCAGC
CTCTGCCGAGTGGCACACAGCCCACGTATCAGCAGAATGCGAATCCGTCGCAGTATGCAC
CCATCCGCCCGCAGGACAACAACTCCAACACCTACCCCTCGGGGAATCCNNNNNNNNNNN
NNNNNNNNNNNNNNNNNNNNNNNNNNNNNNNNNNNNNNNNNNNNNNNNNNNNNNNNNNNN
NNNNNNNNNNNNNNNNNNNNNNNNNNNNNNNNNNNNNNNNNNNNNNNNNNNNNNNNNNNN
NNNNNNNNNNNNNNNNNNNNNNNNNNNNNNNNNNNNNNNNNNNNNNNNNNNNNNNNNNNN
NNNNNNNNNNNNNNNNNNNNNNNNNNNNNNNNNNNNNNNNNNNNNNNNNNNNNNNNNNNN
NNNNNNNNNNNNNNNNNNNNNNNNNNNNNNNNNNNNNNNNNNNNNNNNNNNNNNNNNNNN
NNNNNNNNNNNNNNNNNNNNNNNNNNNNNNNNNNNNNNNNNNNNNNNNNNNNNNNNNNNN
NNNNNNNNNNNNNNNNNNNNNNNNNNNNNNNNNNNNNNNNNNNNNNNNNNNNNNNNNNNN
NNNNNNNNNNNNNNNNNNNNNNNNNNNNNNNNNNNNNNNNNNNNNNNNNNNNNNNNNNNN
NNNNNNNNNNNNNNNNNNNNNNNNNNNNNNNNNNNNNNNNNNNNNNNNNNNNNNNNNNNN
NNNNNNNNNNNNNNNNNNNNNNNNNNNNNNNNNNNNNNNNNNNNNNNNNNNNNNNNNNNN
NNNNNNNNNNNNNNNNNNNNNNNNNNNNNNNNNNNNNNNNNNNNNNNNNNNNNNNNCTCG
ACCCGCGCCAGGCTGCCGAAGAACAACTGGCCAGCATCGAGGGTGGCTACAGTGGCTGGC
TCGGCGGTACGGGATATTTAAGCCATCGCAGCGGCAATCTCGGCTACGACGCGCTCAGCG
CCTTTGAGGCACCGCTTGAGGCATCCACACCCGTCGGTTACGCGGCTCGGCTCACGCTGG
TCGTGGACCCCGTGTTCCTCGATTCCGGCCAGGCCACCAAGGTGCCGGTCATCGGCTCCA
GCGGGCAGTCCGAGCTCCTCGGCTCAGAGATCACCGCGCCCGACACGCCGCCAACCCAGC
AGAACTCGGCCGGCGTGGGCGGGGAACTGCAGGTGACGACGAACACCTTCGGTGTGGCCA
TCGGCAGTACTCCTTACGGCTTCCTCGTGCAGAACATCATCGGGCAGTTCCAGTGGAAGC
CCGCCAACGGCCCGTTTACGTTCTCGTTCAACCGCAGCGCCGTCAAAGACTCGCAGCTTT
CCTACTCGGGCCTGCGTGATCCGGCGTCCATCACCAACGTGTATTCGGGCAACATCTGGG
GCGGTGTAGTCAGCAATGCCTTCCAGGTGCAGTTCGGGCGCGGCGGATCGGCCTCGGGTT
CTTACATCAGCCTCGGCGGCCAATATCTCTCCGGTACGCATGTGCAGACCAATACGCGCA
TTGACGGCGATGCCGGCGCTTACTGGCGCGTCTGGAGCGTCCCTGACACCGGCAACCTGA
CGCTGGGCGTCAATCTCTTTGGCATGCACTATGCCCACAATCTGCAGTACTTCACTTACG
GGCAGGGCGGCTACTTCAGCCCGCAGGCCTACATGCTGGCCAACGTGCCCTTCACATGGC
AGGGGCAGCACGGCCTGGACTGGCACTACCAGGTCGCCGGCGCCTTCGGCGTACAGGCTT
TCCAGCAGGACAGCTCGCCCTACTACCCGCTCGACCCGTTACTTGAGACCGCCTCGAAGA
ATCTCAGTTATCCGGCACAGACCATCGTAGGCTCCAACTATGACCTGCATGCCGAGGCCG
CCTATCACTTGACCGACCACTGGTATCTCGGCGGCTTTACCTCGCTCAATAACACGCGCG
ACTACAACAACCAGACCATTGGCTTCTTTGTGCGCTTTCTCTTCCGCCCGCAGAATCCCA
CCGAACTCGGCCCCACCGGCCTGTTCCCATGGAGCGGACTCAGGCCCCACATGGTGCCGT
AGCTCGGCACGGTTATTACGCAAGATCCATCATGGCCGGGAGCGAAGATACTCCCGGCCT
TTCTCTTTTGCACTCGTTTGTCTCTACGCATGGCAGCATACGTGAAGCCTCGCATTCTTT
GCTTGATTTCTACCCTGCGGCAAGTTAAAACGATGGCACTGCTCACCAATTGACCGGCTC
AGCTAGTTCCTGTTTCTGGATGCCTCATGCGTACTTTCGGGCCTTGCCTTCGCTTTCTCG
TTCTGCCGCTTCTCTCTCTTTCCCTCCTGACTCCATTGCACGCTGATCAATGGCAACAGC
CCACCCAGCAGGAACTGCAGATGAAGACCGATCCGAGTGCTCCGGGCGCGGCCGCCGTCT
ATCTGTATCGCGAAGAGACCGTCGATGACAGCGTGCATATGCACACGTTCTACGCGCGCA
TCAAGGTGCTGACGGCGCAGGGCAAGAGCAGGGCAGATGTGGAACTGCCTTATTTCAGTT
CCTTTGAGGACGGAAGTTTCCGCATCCGGTCGATCGAGGGGCGCACCATCGAGCCGGACG
GCAAGATCGTCCCTTTCACCGGCAAGCCCTACGACAAACTGATCTACAAGCAGGGCGACC
ACGAGGTCATGGAGAAGGTCTTCACACTTCCCGATGTGCAAGTCGGCTCCATTCTCGAGT
ATCGCTACATCCTCGACTACGGCGACCACACCCTGTCCTCGCCCCGCTGGATCATTCAGC
AGCCCCTCTTCGTGCATGAAGCGCACTACCACTTCAATCCGCTCAAGAATTACACCGACT
ACACCATGATGGATAGCAGCGGTCACGAAACCCCCATCAACACGCTGCTCTATGCCACTA
TTCTGCCTCCCGGCGTCAAGGTGAGAGCCGGCCTCGACGGATATGACCTCGTCATCAAAG
ACGTGCCTGCCCTCGTGCGCGAGCCGCACATGCCTCCGGTGCAGAGCCGCAGCCTGCGCG
TGCTCTTCTATTACGCCGCGTCCACCCAGAGCAAAGACTTCTGGAGTGATGCCGGCAAGC
GCTGGTCAAAGTCCGTCGATCACTTTGCATCCGATAGTCCCGTCATCCGCAAGGCGGTTA
GCCAAATCGTGTCTCCCGCGGACACGCCGGAGCAAAAGTCATTGAAGATCTATGAAGCGG
TCATGAAGCTCGACAACACCGATTACACCCGCGCGCACAGCGCCGTCGAGAACAAGGCCG
AAGGGCAAAAAGAGAAAAACGCCGGTGATATCTGGCTGGACAAGCGCGGCAACAGTGCGC
AGCTCACCCGTCTTTACATCGCGTTGGCACGCGCCGCCGGGCTCAAGGCTTATGACATCA
TCGTGAGCAACCGCAATGATACGCTATTTGATCAGAATTACCTGAGCTGGGGTCAGCTCG
ATGACGAACTCGCCATCGTAATGATTGACGGCAAGCCCGTCTATCTTGATCCCGGCAACC
GCTTTGAGGACTACGGCGAGCTTGCCTGGTATCACTGCTTCGCAGACGGGGTGAGGCAAT
TGGATCACGGGACTGCCTTCGCCTCCACGCCCGGGCAGCTTTATAAGTGGGACGTGCAGA
CCCGCAGCGCCTATCTCACGCTCGCTCCCGACGGCTCCATTTCCGGCCAACTTCGGATTG
CCTACACCGGAGATTACTCCCGCCGCATCCGGCAGGAAGCCTTGAAGAATGGTGTGGAGC
AGGCAAAGAAAGACGTGCGCTCCTACTGGCAATCGCAGGTTCCCACCGGCGTACAGCNNN
NNNNNNNNNNNNNNNNNNNNNNNNNNNNNNNNNNNNNNNNNNNNNNNNNNNNNNNNNNNN
NNNNNNNNNNNNNNNNNNNNNNNNNNNNNNNNNNNNNNNNNNNNNNNNNNNNNNNNNNNN
NNNNNNNNNNNNNNNNNNNNNNNNNNNNNNNNNNNNNNNNNNNNNNNNNNNNNNNNNNNN
NNNNNNNNNNNNNNNNNNNNNNNNNNNNNNNNNNNNNNNNNNNNNNNNNNNNNNNNNNNN
NNNNNNNNNNNNNNNNNNNNNNNNNNNNNNNNNNNNNNNNNNNNNNNNNNNNNNNNNNNN
NNNNNNNNNNNNNNNNNNNNNNNNNNNNNNNNNNNNNNNNNNNNNNNNNNNNNNNNNNNN
NNNNNNNNNNNNNNNNNNNNNNNNNNNNNNNNNNNNNNNNNNNNNNNNNNNNNNNNNNNN
NNNNNNNNNNNNNNNNNNNNNNNNNNNNNNNNNNNNNNNNNNNNNNNNNNNNNNNNNNNN
NNNNNNNNNNNNNNNNNNNNNNNNNNNNNNNNNNNNNNNNNNNNNNNNNNNNNNNNNNNN
NNNNNNNNNNNNNNNNNNNNNNNNNNNNNNNNNNNNNNNNNNNNNNNNNNNNNNNNNNNN
NNNNNNNNNNNNNNNNNNNNNNNNNNNNNNNNNNNNNNNNNNNNNNNNNNNNNNNNNNNN
NNNNNNNNNNNNNNNNNNNNNNNNNNNNNNNNNNNNNNNNNNNNNNNNNNNNNNNNNNNN
NNNNNNNNNNNNNNNNNNNNNNNNNNNNNNNNNNNNNNNNNNNNNNNNNNNNNNNNNNNN
NNNNNNNNNNNNNNNNNNNNNNNNNNNNNNNNNNNNNNNNNNNNNNNNNNNNNNNNNNNN
NNNNNNNNNNNNNNNNNNNNNNNNNNNNNNNNNNNNNNNNNNNNNNNNNNNNNNNNNNNN
NNNNNNNNNNNNNNNNNNNNNNNNNNNNNNNNNNNNNNNNNNNNNNNNNNNNNNNNNNNN
NNNNNNNNNNNNNNNNNNNNNNNNNNNNNNNNNNNNNNNNNNNNNNNNNNNNNNNNNNNN
NNNNNNNNNNNNNNNNNNNNNNNNNNNNNNNNNNNNNNNNNNNNNNNNNNNNNNNNNNNN
NNNNNNNNNNNNNNNNNNNNNNNNNNNNNNNNNNNNNNNNNNNNNNNNNNNNNNNNNNNN
NNNNNNNNNNNNNNNNNNNNNNNNNNNNNNNNNNNNNNNNNNNNNNNNNNNNNNNNNNNN
NNNNNNNNNNNNNNNNNNNNNNNNNNNNNNNNNNNNNNNNNNNNNNNNNNNNNNNNNNNN
NNNNNNNNNNNNNNNNNNNNNNNNNNNNNNNNNNNNNNNNNNNNNNNNNNNNNNNNNNNN
NNNNNNNNNNNNNNNNNNNNNNNNNNNNNNNNNNNNNNNNNNNNNNNNNNNNNNNNNNNN
NNNNNNNNNNNNNNNNNNNNNNNNNNNNNNNNNNNNNNNNNNNNNNNNNNNNNNNNNNNN
NNNNNNNNNNNNNNNNNNNNNNNNNNNNNNNNNNNNNNNNNNNNNNNNNNNNNNNNNNNN
NNNNNNNNNNNNNNNNNNNNNNNNNNNNNNNNNNNNNNNNNNNNNNNNNNNNNNNNNNNN
NNNNNNNNNNNNNNNNNNNNNNNNNNNNNNNNNNNNNNNNNNNNNNNNNNNNNNNNNNNN
NNNNNNNNNNAACCACGCCATCATCGCCATCCAGATTCCGGCCGGCTATCAGAATCCACG
CCTGCAGTCGGTGGTGCAGACCCAGACCGGCCAGCGTTATCTCATCTTTGACCCCACCAA
CGAATACGTGCCCATCGGCCTGCTGCCCGGCTATCTGCAAGGCGGCTACGGCCTTCTTGT
CGATGGAGGTCAAAGCCAGGTCATCGCGCTGCCAGTGATGCCGCCCCCGACCGACACCAC
GACGCACACGGCCAGTTTGAAGCTCGCTGCGGACGGCACANNNNNNNNNNNNNNNNNNNN
NNNNNNNNNNNNNNNNNNNNNNNNNNNNNNNNNNNNNNNNNNNNNNNNNNNNNNNNNNNN
NNNNNNNNNNNNNNNNNNNNNNNNNNNNNNNNNNNNNNNNNNNNNNNNNNNNNNNNNNNN
NNNNNNNNNNNNNNNNNNNNNNNNNNNNNNNNNNNNNNNNNNNNNNNNNNNNNNNNNNNN
NNNNNNNNNNNNNNNNNNNNNNNNNNNNNNNNNNNNNNNNNNNNNNNNNNNNNNNNNNNN
NNNNNNNNNNNNNNNNNNNNNNNNNNNNNNNNNNNNNNNNNNNNNNNNNNNNNNNNNNNN
NNNNNNNNNNNNNNNNNNNNNNNNNNNNNNNNNNNNNNNNNNNNNNNNNNNNNNNNNNNN
NNNNNNNNNNNNNNNNNNNNNNNNNNNNNNNNNNNNNNNNNNNNNNNNNNNNNNNNNNNN
NNNNNNNNNNNNNNNNNNNNNNNNNNNNNNNNNNNNNNNNNNNNNNNNNNNNNNNNNNNN
NNNNNNNNNNNNNNNNNNNNNNNNNNNNNNNNNNNNNNNNNNNNNNNNNNNNNNNNNNNN
NNNNNNNNNNNNNNNNNNNNNNNNNNNNNNNNNNNNNNNNNNNNNNNNNNNNNNNNNNNN
NNNNNNNNNNNNNNNNNNNNNNNNNNNNNNNNNNNNNNNNNNNNNNNNNNNNNNNNNNNN
NNNNNNNNNNNNAGAAAAATATCAAACCGTGAGCGAGCCGATTGGCCAAACACGACGTGC
GAAATATTCTCCTGCTTGGCAAACTCCACCAGCGCATCCGCAACGTTCTTCTTTTTGAGC
ATGACCACCTTGGCTCCCAGGTCGGCCGCCATCCGCTCAAAGTCTTCAATGCGGCGTTGT
GCGTCAGCATCATCATGATGGCGCGAAGTCCCCGGCCGCTCCACATACACCGCATACCAT
TGCGTCGCCAGCCGCCCCGCAATGCGCGCGCCTACGCGCAGCAGGCGCTCTGAACNNNNN
NNNNNNNNNNNNNNNNNNNNNNNNNNNNNNNNNNNNNNNNNNNNNNNNNNNNNNNNNNNN
NNNNNNNNNNNNNNNNNNNNNNNNNNNNNNNNNNNNNNNNNNNNNNNNNNNNNNNNNNNN
NNNNNNNNNNNNNNNNNNNNNNNNNNNNNNNNNNNNNNNNNNNNNNNNNNNNNNNNNNNN
NNNNNNNNNNNNNNNNNNNNNNNNNNNNNNNNNNNNNNNNNNNNNNNNNNNNNNNNNNNN
NNNNNNNNNNNNNNNNNNNNNNNNNNNNNNNNNNNNNNNNNNNNNNNNNNNNNNNNNNNN
NNNNNNNNNNNNNNNNNNNNNNNNNNNNNNNNNNNNNNNNNNNNNNNNNNNNNNNNNNNN
NNNNNNNNNNNNNNNNNNNNNNNNNNNNNNNNNNNNNNNNNNNNNNNNNNNNNNNNNNNN
NNNNNNNNNNNNNNNNNNNNNNNNNNNNNNNNNNNNNNNNNNNNNNNNNNNNNNNNNNNN
NNNNNNNNNNNNNNNNNNNNNNNNNNNNNNNNNNNNNNNNNNNNNNNNNNNNNNNNNNNN
NNNNNNNNNNNNNNNNNNNNNNNNNNNNNNNNNNNNNNNNNNNNNNNNNNNNNNNNNNNN
NNNNNNNNNNNNNNNNNNNNNNNNNNNNNNNNNNNNNNNNNNNNNNNNNNNNNNNNNNNN
NNNNNNNNNNNNNNNNNNNNNNNNNNNNNNNNNNNNNNNNNNNNNNNNNNNNNNNNNNNN
NNNTGCAGGTGCAGCTCACGAGGCGCGCGAAGGGGAATATTGATAGAGGCATTGTCCGGC
TGATTCATCATCCGGCCTCCACAGGGTGACGTCCGGTGCGCACCGCGGCAATCGGCAGCG
TAAAGCGGAAGGTAGTGCCGTGGCCCAGGCGGCTTTCGACGGCAACCTCACCATTTTGTG
CTTCGACCAGCCGCCGTACCAGCGCGAGTCCGAGTCCCGTGCCCGCCGCGCCCGTGCCAG
AGAAACGCCCGAAGATGCCGGAGAGCCGCTCCGGCTCAATGCCCCGGCCCGTGTCGGTGA
CGGCAAACTGCACGCGGTCACGCAGCTCGGTCGCCTCCAGGCGAATCTCGCCTTCCGGCG
GCGTATAGCGCAGTGAGTTCTGAATCAGGTTATCCAATATGCTGCGCAGTGCGCGGCGGT
CTCCGGCAACGTGCGGCAAGTCTTCATAGGCCTTCACACACAGCCGGATCTTCTTGTCNN
NNNNNNNNNNNNNNNNNNNNNNNNNNNNNNNNNNNNNNNNNNNNNNNNNNNNNNNNNNNN
NNNNNNNNNNNNNNNNNNNNNNNNNNNNNNNNNNNNNNNNNNNNNNNNNNNNNNNNNNNN
NNNNNNNNNNNNNNNNNNNNNNNNNNNNNNNNNNNNNNNNNNNNNNNNNNNNNNNNNNNN
NNNNNNNNNNNNNNNNNNNNNNNNNNNNNNNNNNNNNNNNNNNNNNNNNNNNNNNNNNNN
NNNNNNNNNNNNNNNNNNNNNNNNNNNNNNNNNNNNNNNNNNNNNNNNNNNNNNNNNNNN
NNNNNNNNNNNNNNNNNNNNNNNNNNNNNNNNNNNNNNNNNNNNNNNNNNNNNNNNNNNN
NNNNNNNNNNNNNNNNNNNNNNNNNNNNNNNNNNNNNNNNNNNNNNNNNNNNNNNNNNNN
NNNNNNNNNNNNNNNNNNNNNNNNNNNNNNNNNNNNNNNNNNNNNNNNNNNNNNNNNNNN
NNNNNNNNNNNNNNNNNNNNNNNNNNNNNNNNNNNNNNNNNNNNNNNNNNNNNNNNNNNN
NNNNNNNNNNNNNNNNNNNNNNNNNNNNNNNNNNNNNNNNNNNNNNNNNNNNNNNNNNNN
NNNNNNNNNNNNNNNNNNNNNNNNNNNNNNNNNNNNNNNNNNNNNNNNNNNNNNNNNNNN
NNNNNNNNNNNNNNNNNNNNNNNNNNNNNNNNNNNNNNNNNNNNNNNNNNNNNNNNNNNN
NNNNNNNNNNNNNNNNNNNNNNNNNNNNNNNNNNNNNNNNNNNNNNNNNNNNNNNNNNNN
NNNNNNNNNNNNNNNNNNNNNNNNNNNNNNNNNNNNNNNNNNNNNNNNNNNNNNNNNNNN
NNNNNNNNNNNNNNNNNNNNNNNNNNNNNNNNNNNNNNNNNNNNNNNNNNNNNNNNNNNN
NNNNNNNNNNNNNNNNNNNNNNNNNNNNNNNNNNNNNNNNNNNNNNNNNNNNNNNNNNNN
NNNNNNNNNNNNNNNNNNNNNNNNNNNNNNNNNNNNNNNNNNNNNNNNNNNNNNNNNNNN
NNNNNNNNNNNNNNNNNNNNNNNNNNNNNNNNNNNNNNNNNNNNNNCCGGTCATAGAGAG
GCTGCACATTCACCGAGGCATCAAAGGCATGGGTGCTCTGCACCGCAGCAGCAAGAAAGG
TCTGTGTCTGGTGGGCCTGGTCCACAAAGCGGCGAAAGGCCACTTCGCCTTCCAGCGAAG
TCTGCGCCGCGAAGATTTCTTCCTGCGCCAGAGATGCCTGCGCTGTTTCAAGCGCCGCTA
CCGCATGCTCGGCAGTGCGCACCTGTGATTCCAGCGACGCAATCTGCACAAACGAAGCGC
GCACCAGAAAGCTCACCGACGTCACCAGGACGATCAGCAGCAGACAGCCAGTCATCAGCC
TTTGGTACAAGCTCATAAAGTCGGTGTCCGAACGAGTATAACCGCCAATCCAGCGGGGAA
CCCGTTAGTTTTGCTGGTAGCGCTCCAGCACATCGCTCTGGGTCAGGATTCCTTCCAGTG
TGCCTTTCGATGCGCGATTCTGCACCGGCAGTACGGGCCATCGGGAAAAGTACGGGAGGG
CGCTGTCGAGGGGCAGATCAGGGTAAAGCGGCGGAATACGATCCGTTCCTACCGCCTTCT
CAATTGCGGTTTCGGTCTTCTGCATGGCTCCCAGGCCGGTCAGCTCGTCTCGCGTGAGCG
CATACCAGGTGCGGTCCCACATCTGCACCAGCACCACTTTCACGCCCGTCTCGTTCATGC
GCTCTGAGGCGCGCGACAGGGAATCGGCCCCGCGCAGCACCGGCACATCCACCGGGTGCA
GCGCGTCTTCAATATGCAGATGCACCTCTTCGCGCTGCTCCTCCATCGAGGGCAGCTCCA
GTCCATCCTGATGCGTGAAGACCTCAAAGATAGGCGTCGGCTGCAGGCTGCGCGAGATCA
GGTACGCAATCGTATTCGCCAGAACCACCGGCAAAATAATCGACGAATTCCCGCTCAACT
CCAGCACCATGAAGACCGACGTCAGCGGAACGCGCAGGAATCCCGCAAACAGCACTCCCA
TNNNNNNNNNNNNNNNNNNNNNNNNNNNNNNNNNNNNNNNNNNNNNNNNNNNNNNNNNNN
NNNNNNNNNNNNNNNNNNNNNNNNNNNNNNNNNNNNNNNNNNNNNNNNNNNNNNNNNNNN
NNNNNNNNNNNNNNNNNNNNNNNNNNNNNNNNNNNNNNNNNNNNNNNNNNNNNNNNNNNN
NNNNNNNNNNNNNNNNNNNNNNNNNNNNNNNNNNNNNNNNNNNNNNNNNNNNNNNNNNNN
NNNNNNNNNNNNNNNNNNNNNNNNNNNNNNNNNNNNNNNNNNNNNNNNNNNNNNNNNNNN
NNNNNNNNNNNNNNNNNNNNNNNNNNNNNNNNNNNNNNNNNNNNNNNNNNNNNNNNNNNN
NNNNNNNNNNNNNNNNNNNNNNNNNNNNNNNNNNNNNNNNNNNNNNNNNNNNNNNNNNNN
NNNNNNNNNNNNNNNNNNNNNNNNNNNNNNNNNNNNNNNNNNNNNNNNNNNNNNNNNNNN
NNNNNNNNNNNNNNNNNNNNNNNNNNNNNNNNNNNNNNNNNNNNNNNNNNNNNNNNNNNN
NNNNNNNNNNNNNNNNNNNNNNNNNNNNNNNNNNNNNNNNNNNNNNNNNNNNNNNNNNNN
NNNNNNNNNNNNNNNNNNNNNNNNNNNNNNNNNNNNNNNNNNNNNNNNNNNNNNNNNNNN
NNNNNNNNNNNNNNNNNNNNNNNNNNNNNNNNNNNNNNNNNNNNNNNNNNNNNNNNNNNN
NNNNNNNNNNNNNNNNNNNNNNNNNNNNNNNNNNNNNNNNNNNNNNNATGAACTTGCCGA
TCACCGTCTTGAACGAGATGTATCCGTTGTAGACATAGAGCGCGGCCTTGGTCTGGTTCA
CGCCACTGCCGCGCGCGCCGGGGAAGAGCCACACCACCAGCGACGCTACCACCAGGCCCA
CCAGCGCCGGCATATACATCAGCCGGTACTGGCCCGGATGCGGCGCCGAGCCGAGCGCCA
GAATCTTGATCCACTCATAGGCGCTGCGAAAGGCCACCACCAGCAGCCCCGAGATCACAC
CAATAAAAATGGACAGCACCAGGAACAGGCGTTCTTCGCGCGTGGGCGCAATGCGCTGCA
GGTCAAGCAGCTTGGCGCGTTCGGCCTTGGGAATCGGCGCGCTCTCGGCGGCCGCGGTTG
CGTCCTGCGTCGGCGTCATCGCTGCTCCACCATGTAGGGCGCCTGCGCAATCGTGTACAG
CAGCGCGTCGTTGCCCTGCGGAGTTCCGCAGCGATTGGCTGCGTCTTTCTCGGTGTCATA
CACCAGCTGCATCAGCATTTGCTCCATCTCGGGGTTCTGCTCCAGATCAAACAGCCGCAG
CTTCTGGGGAACCTNNNNNNNNNNNNNNNNNNNNNNNNNNNNNNNNNNNNNNNNNNNNNN
NNNNNNNNNNNNNNNNNNNNNNNNNNNNNNNNNNNNNNNNNNNNNNNNNNNNNNNNNNNN
NNNNNNNNNNNNNNNNNNNNNNNNNNNNNNNNNNNNNNNNNNNNNNNNNNNNNNNNNNNN
NNNNNNNNNNNNNNNNNNNNNNNNNNNNNNNNNNNNNNNNNNNNNNNNNNNNNNNNNNNN
NNNNNNNNNNNNNNNNNNNNNNNNNNNNNNNNNNNNNNNNNNNNNNNNNNNNNNNNNNNN
NNNNNNNNNNNNNNNNNNNNNNNNNNNNNNNNNNNNNNNNNNNNNNNNNNNNNNNNNNNN
NNNNNNNNNNNNNNNNNNNNNNNNNNNNNNNNNNNNNNNNNNNNNNNNNNNNNNNNNNNN
NNNNNNNNNNNNNNNNNNNNNNNNNNNNNNNNNNNNNNNNNNNNNNNNNNNNNNNNNNNN
NNNNNNNNNNNNNNNNNNNNNNNNNNNNNNNNNNNNNNNNNNNNNNNNNNNNNNNNNNNN
NNNNNNNNNNNNNNNNNNNNNNNNNNNNNNNNNNNNNNNNNNNNNNNNNNNNNNNNNNNN
NNNNNNNNNNNNNNNNNNNNNNNNNNNNNNNNNNNNNNNNNNNNNNNNNNNNNNNNNNNN
NNNNNNNNNNNNNNNNNNNNNNNNNNNNNNNNNNNNNNNNNNNNNNNNNNNNNNNNNNNN
NNNNNNNNNNNNNNNNNNNNNNNNNNNNNNNNNNNNNNNNNNNNNNNNNNNNNNNNNNNN
NNNNNNNNNNNNNNNNNNNNNNNNNNNNNNNNNNNNNNNNNNNNNNNNNNNNNNNNNNNN
NNNNNNNNNNNNNNNTCCGGCCTGCGCCAGCGCCTCGGCCAGCTCAATCTCGGTGCTGCG
GTCAGGAATATAGCTCAAAGCCGCACGCAGGGCCTCAATGGCAGCCTGCGACTGGCCTTT
CTGCAGTTCCATCTCGCCGCGTTGCCGCCAGCGATGCCCCAGTTCCTGCCGGTGATTCTC
AAACGAGCGGTGCAAAAGGTAGGTAAGACTCGATAAAACCACCACAATCAGAACCAGCGT
CAGCAGTGCCACCGAGTCCTGAAAGAGCAGCTTGCGCCGGGCAGCTCGCACACGGGGGGA
GAGGTGATGGGTTGGGTCGACCACAGCCATTCTTCTTTTAAGTATGGCGTAAAACTTCCA
GATCGCGAATTCCTGAAGCTCGTGGAGCGCGAAAGCAGCCCTTTGCCGCACGTTGCGAGC
CGGGCGCAATGAGGTCAGACCGGAGTACCATGAACGTTGAGACCGCCCATGACTTTCCAC
CAGACACTGGATGAAAAACAGGACGCACTCGACGCGCATCTGGCCCGGTTTGGCAGCCTG
CTGGTGGCCTATTCCGGGGGTGTCGACTCGGCCTACCTGGCCTGGCGCGCCCATCGCGTG
CTTGGCAGCCAGGCGCTGGCCGTCATCGCCGATTCGCCCTCGCTGGCGCGCAGCCAGTAC
CGCGACGCGGTCGAGTTTGCCCGCGAACAGGCCATTCCGCTCCAGACCATCCGCACCCGC
GAAATGGAAAACGAAGCCTACGCCGTCAATGGCGCCGACCGTTGCTTCCACTGCAAGGAT
GAGCTCTTCACCGTGCTCGAGGCCGAACGCGCCCGGCTCGGCTGGGCTGCCGTCGCCTAT
GGCCTCAATGTCGATGACCGCCAGGACTTCCGCCCCGGCCAGCAGGCCGCCACGGCGCAC
CGCGTCGCCGCTCCGCTGGCCGAGGCCGGGCTCACCAAGTCCGAGATTCGTACATTGGCC
GGACAGGCAGGGCTGCGCCTGTGGGACAAGCCAGCTTCCGCCTGCCTCTCGTCACGGCTC
GCCTACGGCATGCGCGTCACGCCCGAGGCCCTGCGCATGGTCGAGCAGTCCGAAGACGCG
CTGCACGCTCTCGGCTTCGCCCGCGTGCGCGTGCGACATCATGGAGAGATTGCCCGCGTC
GAAATTGCCGAAGAAGAGATGGCCTCAGCACTGAGCCGGCAGATGTTCCAGCAGATCGCC
CGCGCCGTGCGCGCCGCCGGATTTCACTACGTAGCCGTCGATTGTGACGGCTACCGCTCC
GGCTCCATGAACGAGTTGCTGCCGGTNNNNNNNNNNNNNNNNNNNNNNNNNNNNNNNNNN
NNNNNNNNNNNNNNNNNNNNNNNNNNNNNNNNNNNNNNNNNNNNNNNNNNNNNNNNNNNN
NNNNNNNNNNNNNNNNNNNNNNNNNNNNNNNNNNNNNNNNNNNNNNNNNNNNNNNNNNNN
NNNNNNNNNNNNNNNNNNNNNNNNNNNNNNNNNNNNNNNNNNNNNNNNNNNNNNNNNNNN
NNNNNNNNNNNNNNNNNNNNNNNNNNNNNNNNNNNNNNNNNNNNNNNNNNNNNNNNNNNN
NNNNNNNNNNNNNNNNNNNNNNNNNNNNNNNNNNNNNNNNNNNNNNNNNNNNNNNNNNNN
NNNNNNNNNNNNNNNNNNNNNNNNNNNNNNNNNNNNNNNNNNNNNNNNNNNNNNNNNNNN
NNNNNNNNNNNNNNNNNNNNNNNNNNNNNNNNNNNNNNNNNNNNNNNNNNNNNNNNNNNN
NNNNNNNNNNNNNNNNNNNNNNNNNNNNNNNNNNNNNNNNNNNNNNNNNNNNNNNNNNNN
NNNNNNNNNNNNNNNNNNNNNNNNNNNNNNNNNNNNNNNNNNNNNNNNNNNNNNNNNNNN
NNNNNNNNNNNNNNNNNNNNNNNNNNNNNNNNNNNNNNNNNNNNNNNNNNNNNNNNNNNN
NNNNNNNNNNNNNNNNNNNNNNNNNNNNNNNNNNNNNNNNNNNNNNNNNNNNNNNNNNNN
NNNNNNNNNNNNNCCTGCGGGCGAGGCCATCACGCCCACCGGCGCGGCGCTCTTGCGCGC
GTTGGGCTGCCGCTTTGAGGGCAAGCCGATTTTCGCGGCGCAGTCTGTGGGCTACGGTGC
GGGTACGCGTAATCCAAAGGACTTTCCGAACGTCGTTCGCCTCAGCATCGGGGAGGCCGG
GCAGGCGACAGCCTCATTTGCCACCGACACGGTGACAGTTCTGGAATGCGCCATCGACGA
CGCCTCGCCGCAGGTGCTGGCACACGCTCTCGAACTCGCGCTCGAGTACGGCGCGCTCGA
CACCCTGGCCACTCCGGCCACCATGAAAAAGGGCCGTCCCGGCACGCTGCTGACCGTGCT
CTGCCGCCCTGAGCACGCCGATGCGCTGGCCGCGCTGCTCTTTCGCGAGACCACCACGCT
CGGCATGCGCCGCAGGCATGAGCAGCGGCTCATCCTCGACCGGCAGATGGTCACCGTGGA
GACGCGCTTCGGCCGCATTCGCGTCAAACTCGCCTCGCACGCCGGTGAGCGCCNNNNNNN
NNNNNNNNNNNNNNNNNNNNNNNNNNNNNNNNNNNNNNNNNNNNNNNNNNNNNNNNNNNN
NNNNNNNNNNNNNNNNNNNNNNNNNNNNNNNNNNNNNNNNNNNNNNNNNNNNNNNNNNNN
NNNNNNNNNNNNNNNNNNNNNNNNNNNNNNNNNNNNNNNNNNNNNNNNNNNNNNNNNNNN
NNNNNNNNNNNNNNNNNNNNNNNNNNNNNNNNNNNNNNNNNNNNNNNNNNNNNNNNNNNN
NNNNNNNNNNNNNNNNNNNNNNNNNNNNNNNNNNNNNNNNNNNNNNNNNNNNNNNNNNNN
NNNNNNNNNNNNNNNNNNNNNNNNNNNNNNNNNNNNNNNNNNNNNNNNNNNNNNNNNNNN
NNNNNNNNNNNNNNNNNNNNNNNNNNNNNNNNNNNNNNNNNNNNNNNNNNNNNNNNNNNN
NNNNNNNNNNNNNNNNNNNNNNNNNNNNNNNNNNNNNNNNNNNNNNNNNNNNNNNNNNNN
NNNNNNNNNNNNNNNNNNNNNNNNNNNNNNNNNNNNNNNNNNNNNNNNNNNNNNNNNNNN
NNNNNNNNNNNNNNNNNNNNNNNNNNNNNNNNNNNNNNNNNNNNNNNNNNNNNNNNNNNN
NNNNNNNNNNNNNNNNNNNNNNNNNNNNNNNNNNNNNNNNNNNNNNNNNNNNNNNNNNNN
NNNNNNNNNNNNNNNNNNGGCATGGAGGGCGCTCTGCCCAGCGTAGTCGGCGGACTGGTC
GCCGCCCCGGTCATCGCCGTGCCCACCAGCGTCGGCTACGGCGCAGCCTTCGGAGGCGTC
GCCGCGCTGCTCGGCATGCTGAACTCCTGCTCGCCCAACGTCTGCGTGGTCAACATCGAC
AATGGATTCGGCGCAGCCTACGTCGCCGCAATGATGCTGCGGGCAGGACAGGAGAAAACT
CTCAGTAATGGGCTTTAGCTTCTGCGGGTGCAACCCGCAGTTCTACGAATCCTCGCGCTC
CGGCAGCGAGTCGCTCTCATAAACCCGGTCGACGCGGTCGGACTGATCCTGCCACTTCTC
CTGTTCGCGTTGCTTCTCCCGCTGTTCGCGCTCTTCCCGTCCGTCGCTCATCGCCGCCTT
CTCCTGAGGTTCTATTTTAATTTCTAACGCCGCTNNNNNNNNNNNNNNNNNNNNNNNNNN
NNNNNNNNNNNNNNNNNNNNNNNNNNNNNNNNNNNNNNNNNNNNNNNNNNNNNNNNNNNN
NNNNNNNNNNNNNNNNNNNNNNNNNNNNNNNNNNNNNNNNNNNNNNNNNNNNNNNNNNNN
NNNNNNNNNNNNNNNNNNNNNNNNNNNNNNNNNNNNNNNNNNNNNNNNNNNNNNNNNNNN
NNNNNNNNNNNNNNNNNNNNNNNNNNNNNNNNNNNNNNNNNNNNNNNNNNNNNNNNNNNN
NNNNNNNNNNNNNNNNNNNNNNNNNNNNNNNNNNNNNNNNNNNNNNNNNNNNNNNNNNNN
NNNNNNNNNNNNNNNNNNNNNNNNNNNNNNNNNNNNNNNNNNNNNNNNNNNNNNNNNNNN
NNNNNNNNNNNNNNNNNNNNNNNNNNNNNNNNNNNNNNNNNNNNNNNNNNNNNNNNNNNN
NNNNNNNNNNNNNNNNNNNNNNNNNNNNNNNNNNNNNNNNNNNNNNNNNNNNNNNNNNNN
NNNNNNNNNNNNNNNNNNNNNNNNNNNNNNNNNNNNNNNNNNNNNNNNNNNNNNNNNNNN
NNNNNNNNNNNNNNNNNNNNNNNNNNNNNNNNNNNNNNNNNNNNNNNNNNNNNNNNNNNN
NNNNNNNNNNNNNNNNNNNNNNNNNNNNNNNNNNNNNNNNNNNNNNNNNNNNNNNNNNNN
NNNNNNNNNNNNNCGCGAAACGGCGTGCCCACGCGGNNNNNNNNNNNNNNNNNNNNNNNN
NNNNNNNNNNNNNNNNNNNNNNNNNNNNNNNNNNNNNNNNNNNNNNNNNNNNNNNNNNNN
NNNNNNNNNNNNNNNNNNNNNNNNNNNNNNNNNNNNNNNNNNNNNNNNNNNNNNNNNNNN
NNNNNNNNNNNNNNNNNNNNNNNNNNNNNNNNNNNNNNNNNNNNNNNNNNNNNNNNNNNN
NNNNNNNNNNNNNNNNNNNNNNNNNNNNNNNNNNNNNNNNNNNNNNNNNNNNNNNNNNNN
NNNNNNNNNNNNNNNNNNNNNNNNNNNNNNNNNNNNNNNNNNNNNNNNNNNNNNNNNNNN
NNNNNNNNNNNNNNNNNNNNNNNNNNNNNNNNNNNNNNNNNNNNNNNNNNNNNNNNNNNN
NNNNNNNNNNNNNNNNNNNNNNNNNNNNNNNNNNNNNNNNNNNNNNNNNNNNNNNNNNNN
NNNNNNNNNNNNNNNNNNNNNNNNNNNNNNNNNNNNNNNNNNNNNNNNNNNNNNNNNNNN
NNNNNNNNNNNNNNNNNNNNNNNNNNNNNNNNNNNNNNNNNNNNNNNNNNNNNNNNNNNN
NNNNNNNNNNNNNNNNNNNNNNNNNNNNNNNTAGCTCTTCATTCTCGCGGCCCATGCCGG
GGCGGATCAAATGTTTCCAGTCGGCTCTCCATCCGGGCGTCAGAATGCGCAGCCGCCCGT
GCCGCTATTCCGCGTCCCCTTTTGGCTGTGACGCACCGCGTTGCCACCTCTTGTTACCGG
ATGTTAGGTTGTTCGCGTCAGCATCCAGACACATCTGAAACAAATTGAGGGATCACCAGC
ATGCAGGCGAGCTACAACGGAGTGTCGTTGCCAGAGGNNNNNNNNNNNNNNNNNNNNNNN
NNNNNNNNNNNNNNNNNNNNNNNNNNNNNNNNNNNNNNNNNNNNNNNNNNNNNNNNNNNN
NNNNNNNNNNNNNNNNNNNNNNNNNNNNNNNNNNNNNNNNNNNNNNNNNNNNNNNNNNNN
NNNNNNNNNNNNNNNNNNNNNNNNNNNNNNNNNNNNNNNNNNNNNNNNNNNNNNNNNNNN
NNNNNNNNNNNNNNNNNNNNNNNNNNNNNNNNNNNNNNNNNNNNNNNNNNNNNNNNNNNN
NNNNNNNNNNNNNNNNNNNNNNNNNNNNNNNNNNNNNNNNNNNNNNNNNNNNNNNNNNNN
NNNNNNNNNNNNNNNNNNNNNNNNNNNNNNNNNNNNNNNNNNNNNNNNNNNNNNNNNNNN
NNNNNNNNNNNNNNNNNNNNNNNNNNNNNNNNNNNNNNNNNNNNNNNNNNNNNNNNNNNN
NNNNNNNNNNNNNNNNNNNNNNNNNNNNNNNNNNNNNNNNNNNNNNNNNNNNNNNNNNNN
NNNNNNNNNNNNNNNNNNNNNNNNNNNNNNNNNNNNNNNNNNNNNNNNNNNNNNNNNNNN
NNNNNNNNNNNNNNNNNNNNNNNNNNNNNNNNNNNNNNNNNNNNNNNNNNNNNNNNNNNN
NNNNNNNNNNNNNNNNNNNNNNNNNNNNNNNNNNNNNNNNNNNNNNNNNNNNNNNNNNNN
NNNNNNNNNNNNNNNNNNNNNNNNNNNNNNNNNNNNNNNNNNNNNNNNNNNNNNNNNNNN
NNNNAGCGCGAGAGCTGGATTCTTGGCAATGCCGAGGCCAACCCCGGCCTCACCGTCGAG
CAGAATGCCGCCATGATTGAGCCGGGCCTCGAGTTCGGCTCAGAAGACTTCCGCAAAGAC
CTCTATGCCGAAATCAAGGGCGTGCTCGACAGCATCGGGCAGTCGCACGGGGCGGGGAAG
TGGAAGCAGAAGATTCTCATCAACGACCGCATCGCCGACTCCATCTTTCAGCAGGTCATC
ATCCGGCCCGACGAATATGACATTCTGGCGTGCCCCAACCTCAACGGCGACTACATCTCC
GACGCCTGCGCGGCGCAGGTGGGCGGCCTCGGCATCGCTCCCGGCGCGAACATTGGCGAC
GGCTACGCGGTCTTTGAGGCCACGCACGGCACCGCGCCCAAGTATGCGGACAAGGACGTC
ATCAACCCCGGCTCGGTGATGCTTTCCGGAGTCATGATGTTTGAGTTTCTCGGCTGGAAG
GAAGCGGCCAGGCTCATCGAGTCCGCCATGGAAAAAACCATCCAGCAGAAGCACGTCACC
TATGATTTTGAGCGCCAGATGCCCGGCGCCACCAAGGTCAAGACGAGCGAATTCGCGACG
AAGATGATCGAGAACATGTGACAGCACCCCACGAACGAGGACGCGTTCGTGGGGCCCTCG
GGACGAGCCGTCCATGTCTGTTTGCCAATTCACAAAAAACGGGGTGCCCCACGTCCGTCT
GTTCGGACGTGGGACGAAAGAGTCCGGATGGCCAGGGGCTTTGTGTCGGTCAGATTCTCC
GGAACCCCAGCATTTTTCCGCACAAACCACCTCACGCTGCACGATCCCGCAGAACCTTGT
TTAATAGAGAGTTGAGGCTTGCCCCAACGGAACTTCATCCTCACCCATTGACCAGCGGCT
CATGCCGCGGACCATTCTTCAACGAAGGAGCATCATGCGAAAGAAAGTCACCATTGTAGG
CGCGGGCAACGTGGGCGCCACGGCCGCTCACTGGATCGCCGCCAAGGAACTCGCCGACGT
CGTACTGATCGACGTGGTCGAGGGCATTCCCCAGGGCAAGGGCCTTGACCTGCTCGAAGC
CATGCCGATCGAGAAGCGCGACAGCCACATCACCGGCACCAACGACTACGCTGACACGGC
GAACTCTGACATCGTGGTGATCACGGCAGNNNNNNNNNNNNNNNNNNNNNNNNNNNNNNN
NNNNNNNNNNNNNNNNNNNNNNNNNNNNNNNNNNNNNNNNNNNNNNNNNNNNNNNNNNNN
NNNNNNNNNNNNNNNNNNNNNNNNNNNNNNNNNNNNNNNNNNNNNNNNNNNNNNNNNNNN
NNNNNNNNNNNNNNNNNNNNNNNNNNNNNNNNNNNNNNNNNNNNNNNNNNNNNNNNNNNN
NNNNNNNNNNNNNNNNNNNNNNNNNNNNNNNNNNNNNNNNNNNNNNNNNNNNNNNNNNNN
NNNNNNNNNNNNNNNNNNNNNNNNNNNNNNNNNNNNNNNNNNNNNNNNNNNNNNNNNNNN
NNNNNNNNNNNNNNNNNNNNNNNNNNNNNNNNNNNNNNNNNNNNNNNNNNNNNNNNNNNN
NNNNNNNNNNNNNNNNNNNNNNNNNNNNNNNNNNNNNNNNNNNNNNNNNNNNNNNNNNNN
NNNNNNNNNNNNNNNNNNNNNNNNNNNNNNNNNNNNNNNNNNNNNNNNNNNNNNNNNNNN
NNNNNNNNNNNNNNNNNNNNNNNNNNNNNNNNNNNNNNNNNNNNNNNNNNNNNNNNNNNN
NNNNNNNNNNNNNNNNNNNNNNNNNNNNNNNNNNNNNNNNNNNNNNNNNNNNNNNNNNNN
NNNNNNNNNNNNNNNNNNNNNNNNNNNNNNNNNNNNNNNNNNNNNNNNNNNNNNNNNNNN
NNNNNNNNNNNNNNNNNNNNNNNNNNNNNNNNNNNNNNNNNNNNNNNNNNNNNNNNNNNN
NNNNNNNNNNNNNNNNNNNNNNNNNNNNNNNNNNNNNNNNNNNNNNNNNNNNNNNNNNNN
NNNNNNNNNNNNNNNNNNNNNNNNNNNNNNNNNNNNNNNNNNNNNNNNNNNNNNNNNNNN
NNNNNNNNNNNNNNATGAAATCAGCAGGGATGCGCTTGGGAGATCCATCGCCCAATTGAC
GGCGGCGGATGGCGTATTGAGAGTACGCATCGGCTGCAAAGTCCCAGATTTTCTTTGGAA
GCTCCCAGTCCACCGCAATGCCGGTATCGACGAGAAAGGTCTGCACCTCTTCCACTGTTG
CGCGTGGATGGGCACACAACTCGATGTAGACAACCGGGCAAATGACCAGGCTGCCCATGT
GCCGCGATGCCTGCAATTGTTCGAGGATTTCGGAGAGATTCGATTCTTTCGTCCAGATGG
CAGAGATGATGTTTGTATCGACCGCCGTTCTCATTTGACCTCGGGGTCTTCGTCGCGCAT
CTCGCCGATCCAGGCATTGATTTCCTCGCGGTTCTTGAACGCAGGAAAAGCGCCAACCCA
AGCCCTGAAGGGATTCTCTTCATCCTGCGCCGGCTTGAGCACCGTCTTGTCGTCTTCCAC
CACAAACTCGACGCGATCGCCCTCTTTGAGTCCCAGGCGAGTCCGAATCTCCCGGGGAAT
GGTGACCTGTCCCTTGCTGCTGACCGTGCTGGTGAGTGCCATGGCTCGTGTGCCTCTGGG
GTAAAGAATAGCATTCTTTACCAGCCGGTAAAGAATGCCAGCCAGGGCATCTGATCACCC
TCAAAACGACGTCCCGCCGCCGCTTCAGACTACTTTCACCCCCAATTCAGTGCCATTTCA
GGCCCATGTTGAAAGATAGCCCTCAAGGAGGAACTGATGAAAATCCAGTTCAACACTCTC
GCGACCGCATCTTTGGCGCTTGCCCTGGCAGCCGGTGTTTCTTACGCGCAGGAAGTCCAC
ATTCCCTTCAGCCAATTGCCCCCGGCCGTGCAGCAGGCGGTCCAGCAGCAGAAGAGCCAC
GGCGCGACCGTGCNNNNNNNNNNNNNNNNNNNNNNNNNNNNNNNNNNNNNNNNNNNNNNN
NNNNNNNNNNNNNNNNNNNNNNNNNNNNNNNNNNNNNNNNNNNNNNNNNNNNNNNNNNNN
NNNNNNNNNNNNNNNNNNNNNNNNNNNNNNNNNNNNNNNNNNNNNNNNNNNNNNNNNNNN
NNNNNNNNNNNNNNNNNNNNNNNNNNNNNNNNNNNNNNNNNNNNNNNNNNNNNNNNNNNN
NNNNNNNNNNNNNNNNNNNNNNNNNNNNNNNNNNNNNNNNNNNNNNNNNNNNNNNNNNNN
NNNNNNNNNNNNNNNNNNNNNNNNNNNNNNNNNNNNNNNNNNNNNNNNNNNNNNNNNNNN
NNNNNNNNNNNNNNNNNNNNNNNNNNNNNNNNNNNNNNNNNNNNNNNNNNNNNNNNNNNN
NNNNNNNNNNNNNNNNNNNNNNNNNNNNNNNNNNNNNNNNNNNNNNNNNNNNNNNNNNNN
NNNNNNNNNNNNNNNNNNNNNNNNNNNNNNNNNNNNNNNNNNNNNNNNNNNNNNNNNNNN
NNNNNNNNNNNNNNNNNNNNNNNNNNNNNNNNNNNNNNNNNNNNNNNNNNNNNNNNNNNN
NNNNNNNNNNNNNNNNNNNNNNNNNNNNNNNNNNNNNNNNNNNNNNNNNNNNNNNNNNNN
NNNNNNNNNNNNNNNNNNNNNNNNNNNNNNNNNNNNNNNNNNNNNNNNNNNNCGGCCGGG
TCGCCGCCCTGAATCATGAAGTCAGGAATCACGCGATGGAAGATGGTGCCATCATAGAGC
TTCGTCTTGCCCTTCTCCCTGGTGATGGGGTGGGTCCATTCGCGGGTNNNNNNNNNNNNN
NNNNNNNNNNNNNNNNNNNNNNNNNNNNNNNNNNNNNNNNNNNNNNNNNNNNNNNNNNNN
NNNNNNNNNNNNNNNNNNNNNNNNNNNNNNNNNNNNNNNNNNNNNNNNNNNNNNNNNNNN
NNNNNNNNNNNNNNNNNNNNNNNNNNNNNNNNNNNNNNNNNNNNNNNNNNNNNNNNNNNN
NNNNNNNNNNNNNNNNNNNNNNNNNNNNNNNNNNNNNNNNNNNNNNNNNNNNNNNNNNNN
NNNNNNNNNNNNNNNNNNNNNNNNNNNNNNNNNNNNNNNNNNNNNNNNNNNNNNNNNNNN
NNNNNNNNNNNNNNNNNNNNNNNNNNNNNNNNNNNNNNNNNNNNNNNNNNNNNNNNNNNN
NNNNNNNNNNNNNNNNNNNNNNNNNNNNNNNNNNNNNNNNNNNNNNNNNNNNNNNNNNNN
NNNNNNNNNNNNNNNNNNNNNNNNNNNNNNNNNNNNNNNNNNNNNNNNNNNNNNNNNNNN
NNNNNNNNNNNNNNNNNNNNNNNNNNNNNNNNNNNNNNNNNNNNNNNNNNNNNNNNNNNN
NNNNNNNNNNNNNNNNNNNNNNNNNNNNNNNNNNNNNNNNNNNNNNNNNNNNNNNNNNNN
NNNNNNNNNNNNNNNNNNNNNNNNNNNNNNNNNNNNNNNNNNNNNNNNNNNNNNNNNNNN
NNNNNNNNNNNNNNNNNNNNNNNNNNNNNNNNNNNNNNNNNNNNNNNNNNNNNNNNNNNN
NNNNNNNTGGGTCCGGTGGGCTGAGGCGAGGGCGGCGCAGCCGGTTCCGCTCCGGGCGCT
TGCACACCGGGCGAGTCGGGCAGCGAAGACGAATTGCCGCCGGCGGGCGTCGTGCTCTGC
TGCGAGCTTTGCGTCGCCTGATTCTGTTGGTCCGTCTGGCTGTTGGTGGAGGCAGGCGTC
TGCTGGGCATACACAGAGGCGCTCAGCACCAGCGACGCAACGGCAAGCAGCGTATAACGA
GGGATTCGATTCATGCGCATCAACTGTTCAGGTTATAGGATCACCCTCGCGCATGGCCAG
CCGGGGCCCGCCGCGAAGCGTCTGCATTCTGGCTGCGAAGCGCGCACATCGCCGCCGCGA
AGCCTGACAAAAGCCGGATGCCGCCCCGCCGGAGGCCTCGCGTGTCCCATCCTTGCCTCA
CTCGTCGCCGTTCCTGTTTCGAGCGAATCGGGAGTATCTGCGTCTTATTTCTTCAGAGCA
TCGTCTTATTTCAGCAAAAGCAGCGGATCACTCTATCTGTCGCCGAGTTATCCACCACTT
ATCACCGCAGTCATACTTGTTTATGAGGTGCAGGATGAAATCTGGTTCTTCCAAGGCTTT
CACACAGGCCATGAGCCATGCCCGTAAGTCCGCTGTTTTCGCGCTGTTGCTAGGGGTGGT
CTGCGTCGGCTCCAGTGCCGTGGCCCGCGCTCAGGCGAGCGCTCCGGCCCAGCCGGAGCA
GAAATCGATCCATCTCATATTTCTCCCCAACGCCGCTTCCCGCAATGACACGGCTTACGT
ATACGATGCCGTCAGGAACATGTTTCCGCATGATTTGATCTATATGGTTCCTTCCGAGTA
CACGATTATCATGCGCAGCACCGAGCAGGACTATGAGATGGCCCGGCAGATGGTCGACAA
ACTCAGCCAGGCGAGGAGGGTCTTTCGTCTCACGTACACGCTGGTGCGCTCCGGCAGTGG
CGCGGCCTCTGGACAGAAGAAGCTGACCCTGACCGTCGCCGTGGNNNNNNNNNNNNNNNN
NNNNNNNNNNNNNNNNNNNNNNNNNNNNNNNNNNNNNNNNNNNNNNNNNNNNNNNNNNNN
NNNNNNNNNNNNNNNNNNNNNNNNNNNNNNNNNNNNNNNNNNNNNNNNNNNNNNNNNNNN
NNNNNNNNNNNNNNNNNNNNNNNNNNNNNNNNNNNNNNNNNNNNNNNNNNNNNNNNNNNN
NNNNNNNNNNNNNNNNNNNNNNNNNNNNNNNNNNNNNNNNNNNNNNNNNNNNNNNNNNNN
NNNNNNNNNNNNNNNNNNNNNNNNNNNNNNNNNNNNNNNNNNNNNNNNNNNNNNNNNNNN
NNNNNNNNNNNNNNNNNNNNNNNNNNNNNNNNNNNNNNNNNNNNNNNNNNNNNNNNNNNN
NNNNNNNNNNNNNNNNNNNNNNNNNNNNNNNNNNNNNNNNNNNNNNNNNNNNNNNNNNNN
NNNNNNNNNNNNNNNNNNNNNNNNNNNNNNNNNNNNNNNNNNNNNNNNNNNNNNNNNNNN
NNNNNNNNNNNNNNNNNNNNNNNNNNNNNNNNNNNNNNNNNNNNNNNNNNNNNNNNNNNN
NNNNNNNNNNNNNNNNNNNNNNNNNNNNNNNNNNNNNNNNNNNNNNNNNNNNNNNNNNNN
NNNNNAGGGGCAGGAGATTTCTCCTGAGGTCTTTGTTCCTGCCATTGAGTACGCCGGGCT
CATCAGCCCCATGACGCAGGTCCTCACGCGTAAGGTCTTCGCCTGCGCGGCGCTCCAGCA
ATCGCGCGCGCTGCTCTCGCTCAATATCTCAGCCCGGCAATTGCTTGATNNNNNNNNNNN
NNNNNNNNNNNNNNNNNNNNNNNNNNNNNNNNNNNNNNNNNNNNNNNNNNNNNNNNNNNN
NNNNNNNNNNNNNNNNNNNNNNNNNNNNNNNNNNNNNNNNNNNNNNNNNNNNNNNNNNNN
NNNNNNNNNNNNNNNNNNNNNNNNNNNNNNNNNNNNNNNNNNNNNNNNNNNNNNNNNNNN
NNNNNNNNNNNNNNNNNNNNNNNNNNNNNNNNNNNNNNNNNNNNNNNNNNNNNNNNNNNN
NNNNNNNNNNNNNNNNNNNNNNNNNNNNNNNNNNNNNNNNNNNNNNNNNNNNNNNNNNNN
NNNNNNNNNNNNNNNNNNNNNNNNNNNNNNNNNNNNNNNNNNNNNNNNNNNNNNNNNNNN
NNNNNNNNNNNNNNNNNNNNNNNNNNNNNNNNNNNNNNNNNNNNNNNNNNNNNNNNNNNN
NNNNNNNNNNNNNNNNNNNNNNNNNNNNNNNNNNNNNNNNNNNNNNNNNNNNNNNNNNNN
NNNNNNNNNNNNNNNNNNNNNNNNNNNNNNNNNNNNNNNNNNNNNNNNNNNNNNNNNNNN
NNNNNNNNNNNNNNNNNNNNNNNNNNNNNNNNNNNNNNNNNNNNNNNNNNNNNNNNNNNN
NNNNNNNNNNNNNNNNNNNNNNNNNNNNNNNNNNNNNNNNNNNNNNNNNNNNNNNNNNNN
NNNNNNNNNNNTCCCCGAGGTCTTTGCGCAGGTGGAGCCTTACATTCGCCGGGCGCTGGC
GGGCGAGCCCATGAGCGGCGTGGAGTTCAAAAAGCCTGGAGTGGGCAAAGATGGTGCCGA
CCAGATTCTTGTGGGTTCGTATCGGCCGGTGCGCGAGAGCAATGGAGATGTGGTGGGTGT
CTCGGCCGCCATCACCGACATGACGCTGTACAAGCGCACCGAGCAGGCGCTGCTGGAAAG
CGAGACACACTTCCGCCACATGCTGCAACTCGGGCCGCACGTGCCCTGGGTCGTGAATGC
GCAGGGCGGCGTGGTCGAGGCCAGCTCCCGCTGGGAAGAGATCACCGGCCAGCCCGTGCC
GGCCGCCCTCGGCGATGGCTGGATGCGGATGCTGCATCCGGACGACATAGCACCCACGCG
GGCCGCCATCGACGCGTCACTCAAGAGCGGGCATCCCATCGATATTGAGTACCGCGTGCG
CGACCTTAAGGGAGCGTGNNNNNNNNNNNNNNNNNNNNNNNNNNNNNNNNNNNNNNNNNN
NNNNNNNNNNNNNNNNNNNNNNNNNNNNNNNNNNNNNNNNNNNNNNNNNNNNNNNNNNNN
NNNNNNNNNNNNNNNNNNNNNNNNNNNNNNNNNNNNNNNNNNNNNNNNNNNNNNNNNNNN
NNNNNNNNNNNNNNNNNNNNNNNNNNNNNNNNNNNNNNNNNNNNNNNNNNNNNNNNNNNN
NNNNNNNNNNNNNNNNNNNNNNNNNNNNNNNNNNNNNNNNNNNNNNNNNNNNNNNNNNNN
NNNNNNNNNNNNNNNNNNNNNNNNNNNNNNNNNNNNNNNNNNNNNNNNNNNNNNNNNNNN
NNNNNNNNNNNNNNNNNNNNNNNNNNNNNNNNNNNNNNNNNNNNNNNNNNNNNNNNNNNN
NNNNNNNNNNNNNNNNNNNNNNNNNNNNNNNNNNNNNNNNNNNNNNNNNNNNNNNNNNNN
NNNNNNNNNNNNNNNNNNNNNNNNNNNNNNNNNNNNNNNNNNNNNNNNNNNNNNNNNNNN
NNNNNNNNNNNNNNNNNNNNNNNNNNNNNNNNNNNNNNNNNNNNNNNNNNNNNNNNNNNN
NNNNNNNNNNNNNNNNNNNNNNNNNNNNNNNNNNNNNNNNNNNNNNNNNNNNNNNNNNNN
NNNNNNNNNNNNNNNNNNNNNNNNNNNNNNNNNNNNNNNNNNNNNNNNNNNNNTTCTCAA
AGGCAGAAATCCTCGCCGCGCTGCAAAGCGAAGATACAGATCATAACTGGTCGCTGGATG
ATTTTGCGGCCACGCAGCTCTCCGAATCCCTCGTGCTCGTCACCTACCGCGCCACCCGGA
CAAGCGATGACTCGCCTCCCGCGCAGTCGTTGCGCAGTTCCTTATGGGCTTTGCGCAATG
GCCGATGGCAAATGATCTTCCATCAAGGCACAAGAATCCCGCCCTTCTGAGGCGGGATTT
TTAGATGCGCGGTCCGCAGGCAGGTGCCAGCCTTGGGCTCTCCACCCGGTCGCCGGTTTG
ACAGAATCTATCAGAGGATTTCTGATACCGCCAATATTTATATGACTGCGGTTACTTCAA
TTTAGCGCAAAGCTATCACAAGTGTGATCTCCGCTACTTATGAGCGCCAATTTGCCCTCG
CATAATGGCCCCTGGCATCCGTGCGCCACGGATCAGGGAAAGGTAGGTGTCTTCATGAAG
CCCATATCGAGGATGATGGCCGAATACAGTCAACTCTACGAGATACTGGACCCCGGAGAT
TTCGCATATTTGCTCCTGCAAACCGCGCATCATGCGCCCGAGATATTAAAGACGCATAAG
CTGACGGCTCTGGATGCTGCCATGAGTAGAGACTTGATTGTCCATTACCGGAAGCATGAC
GTGGCCATTCCCGTTGCGCAGATTGACGGACTGCTGGCAGGGAAGAACGACAACCCCACT
TTTGGCAATGTGCGGGAAATGTGTGGGCGCGACTGTTACCTGGCTCCCATGAGTCTTCCC
GCGTCTGCGGGAGCCGTGCTCGATTTGGGGGCCAACCGCGGATTATTTGGGCTGCTCGCA
CTTGTAACCATGGGTGCTGAGTTTGTTGTGGCAGTCGAACCTGTCGCGCATTATGAACCC
ATCCAGAAGTTGCTGATTCGCGCAAACGGATTTTCACCAACGTGCACCGTACGTTACAAC
CGGTTGATCGGCAGCCCGGCGATGGAGAGGCAGAATCCTTCAAATTATGTATCCGTGAAT
ACTGTTGTGAAGGAACAGGGCATCCAGGGAATTGGATTTGCCAAAATCGATATTGAAGGT
TGCGAAAAGGATCTGTTCAGAGAGCCGGAATGGCTGGCCCTGGTCGATAATCTCGCCATG
GAGTTGCACGGCCATATGGCCGGGGACCTCTCCTTGATTCCGCGTGCCCTGACCGAGTAT
GGATTCGCGTACAGGAGCACCGGACAATCGGGAGAAGAGGCGCCACTCGAAAAGTCGATG
TTCTTGTATGCATCGCGTACCGGATCACTTCATCCTCGCGCCGTGAATGTGCATTAGGCA
CGGAGTGATGCCAGGCGGCGAAGGGGCGCTGTAGGAGCCCGCCGAGCCCATGCAGCTTTC
CTGGCCGGGTGCANNNNNNNNNNNNNNNNNNNNNNNNNNNNNNNNNNNNNNNNNNNNNNN
NNNNNNNNNNNNNNNNNNNNNNNNNNNNNNNNNNNNNNNNNNNNNNNNNNNNNNNNNNNN
NNNNNNNNNNNNNNNNNNNNNNNNNNNNNNNNNNNNNNNNNNNNNNNNNNNNNNNNNNNN
NNNNNNNNNNNNNNNNNNNNNNNNNNNNNNNNNNNNNNNNNNNNNNNNNNNNNNNNNNNN
NNNNNNNNNNNNNNNNNNNNNNNNNNNNNNNNNNNNNNNNNNNNNNNNNNNNNNNNNNNN
NNNNNNNNNNNNNNNNNNNNNNNNNNNNNNNNNNNNNNNNNNNNNNNNNNNNNNNNNNNN
NNNNNNNNNNNNNNNNNNNNNNNNNNNNNNNNNNNNNNNNNNNNNNNNNNNNNNNNNNNN
NNNNNNNNNNNNNNNNNNNNNNNNNNNNNNNNNNNNNNNNNNNNNNNNNNNNNNNNNNNN
NNNNNNNNNNNNNNNNNNNNNNNNNNNNNNNNNNNNNNNNNNNNNNNNNNNNNNNNNNNN
NNNNNNNNNNNNNNNNNNNNNNNNNNNNNNNNNNNNNNNNNNNNNNNNNNNNNNNNNNNN
NNNNNNNNNNNNNNNNNNNNNNNNNNNNNNNNNNNNNNNNNNNNNNNNNNNNNNNNNNNN
NNNNNNNNNNNNNNNNNNNNNNNNNNNNNNNNNNNNNNNNNNNNNNNNNNNNNNNNNNNN
NNNNNNNNNNNNNNNNNNNNNNNNNCTTCTGCATGAGCGATTCGTTGAGCACGTCGAGGC
ATTCCAGCATCGACATCTCCGGGTTCACATCGTCCAGGGAGTAGGTGACGAATCTGCCTT
TTTCGTCCCGGCTCTTCTGACGCCAGATTTTCAGGGTCAATTTCATCTACTTATAGCTCC
TCTGGCTGGGGTGAACGTACTCAAACTCCAGCGGCTCTTTCGTCAGAGTCGGCGCTCCGT
TGGGGCCGTTGTAGCCCCAGGCCGCCACGTAGGAATAGTTCTCGTCATCGCGCTTGGCTT
CGCCATCCGGCGTCTGGTACTCCTCGCGGAAGTGCCCGCCGCAGCTCTCGTTGCGGTTGA
GCGCGTCAATGCACATCAGCTCGCCCAGTTCGAAGAAGTCAGCCACGCGCCCGGCCTTTT
CCAGGCTCTGGTTCAGGTCTGAGCCCGAGCCCGGCACATTCACGTTCTGCCAGAACTCCT
CGCGCAACGCGCGAACCTGCTGGATACCTTTCNNNNNNNNNNNNNNNNNNNNNNNNNNNN
NNNNNNNNNNNNNNNNNNNNNNNNNNNNNNNNNNNNNNNNNNNNNNNNNNNNNNNNNNNN
NNNNNNNNNNNNNNNNNNNNNNNNNNNNNNNNNNNNNNNNNNNNNNNNNNNNNNNNNNNN
NNNNNNNNNNNNNNNNNNNNNNNNNNNNNNNNNNNNNNNNNNNNNNNNNNNNNNNNNNNN
NNNNNNNNNNNNNNNNNNNNNNNNNNNNNNNNNNNNNNNNNNNNNNNNNNNNNNNNNNNN
NNNNNNNNNNNNNNNNNNNNNNNNNNNNNNNNNNNNNNNNNNNNNNNNNNNNNNNNNNNN
NNNNNNNNNNNNNNNNNNNNNNNNNNNNNNNNNNNNNNNNNNNNNNNNNNNNNNNNNNNN
NNNNNNNNNNNNNNNNNNNNNNNNNNNNNNNNNNNNNNNNNNNNNNNNNNNNNNNNNNNN
NNNNNNNNNNNNNNNNNNNNNNNNNNNNNNNNNNNNNNNNNNNNNNNNNNNNNNNNNNNN
NNNNNNNNNNNNNNNNNNNNNNNNNNNNNNNNNNNNNNNNNNNNNNNNNNNNNNNNNNNN
NNNNNNNNNNNNNNNNNNNNNNNNNNNNNNNNNNNNNNNNNNNNNNNNNNNNNNNNNNNN
NNNNNNNNNNNNNNNNNNNNNNNNNNNNNNNNNNNNNNNNNNNNNNNNNNNNNNNNNNNN
NNNNNNNNNNNNNNNNNNNNNNNNNNNNNNNNNNNNNNNNNNNNNNNNNNNNNNNNNNNN
NNNNNNNNNNNNNNNNNNNNNNNNNNNNNNNNNNNNNNNNNNNNNNNNNNNNNNNNNNNN
NNNNNNNNNNNNNNNNNNNNNNNNNNNNNNNNNNNNNNNNNNNNNNNNNNNNNNNNNNNN
NNNNNNNNNNNNNNNNNNNNNNNNNNNNNNNNNNNNNNNNNNNNNNNNNNNNNNNNNNNN
NNNNNNNNNNNNNNNNNNNNNNNNNNNNNNNNNNNNNNNNNNNNNNNNNNNNNNNNNNNN
NNNNNNNNNNNNNNNNNNNNNNNNNNNNNNNNNNNNNNNNNNNNNNNNNNNNNNNNNNNN
NNNNNNNNNNNNNNNNNNNNNNNNNNNNNNNNNNNNNNNNNNNNNNNNNNNNNNNNNNNN
NNNNNNNNNNNNNNNNNNNNNNNNNNNNNNNNNNNNNNNNNNNNNNNNNNNNNNNNNNNN
NNNNNNNNNNNNNNNNNNNNNNNNNNNNNNNNNNNNNNNNNNNNNNNNNNNNNNNNNNNN
NNNNNNNNNNNNNNNNNNNNNNNNNNNNNNNNNNNNNNNNNNNNNNNNNNNNNNNNNNNN
NNNNNNNNNNNNNNNNNNNNNNNNNNNNNNNNNNNNNNNNNNNNNNNNNNNNNNNNNNNN
NNNNNNNNNNNNNNNNNNNNNNNNNNNNNNNNNNNNNNNACTTTACGTTGTACCCCAGCT
CGCCCATCGAGGCCGAGGCCGAGGCTCCCGCAAGTCCCGAGCCAACTACCAGAACCGTGT
GCTTGCGCTTGTTGGCCGGGTTGACCAGCTTCATGTCAAAGCGGGCCTTGTCNNNNNNNN
NNNNNNNNNNNNNNNNNNNNNNNNNNNNNNNNNNNNNNNNNNNNNNNNNNNNNNNNNNNN
NNNNNNNNNNNNNNNNNNNNNNNNNNNNNNNNNNNNNNNNNNNNNNNNNNNNNNNNNNNN
NNNNNNNNNNNNNNNNNNNNNNNNNNNNNNNNNNNNNNNNNNNNNNNNNNNNNNNNNNNN
NNNNNNNNNNNNNNNNNNNNNNNNNNNNNNNNNNNNNNNNNNNNNNNNNNNNNNNNNNNN
NNNNNNNNNNNNNNNNNNNNNNNNNNNNNNNNNNNNNNNNNNNNNNNNNNNNNNNNNNNN
NNNNNNNNNNNNNNNNNNNNNNNNNNNNNNNNNNNNNNNNNNNNNNNNNNNNNNNNNNNN
NNNNNNNNNNNNNNNNNNNNNNNNNNNNNNNNNNNNNNNNNNNNNNNNNNNNNNNNNNNN
NNNNNNNNNNNNNNNNNNNNNNNNNNNNNNNNNNNNNNNNNNNNNNNNNNNNNNNNNNNN
NNNNNNNNNNNNNNNNNNNNNNNNNNNNNNNNNNNNNNNNNNNNNNNNNNNNNNNNNNNN
NNNNNNNNNNNNNNNNNNNNNNNNNNNNNNNNNNNNNNNNNNNNNNNNNNNNNNNNNNNN
NNNNNNNNNNNNNNNNNNNNNNNNNNNNNNNNNNNNNNNNNNNNNNNNNNNNNNNNNNNN
NNNNNNNNCGTTGGTGGACCGGAAGAACCCCGGGGCCTTGGTTGGAGTGACTGAGACTGC
GCTNNNNNNNNNNNNNNNNNNNNNNNNNNNNNNNNNNNNNNNNNNNNNNNNNNNNNNNNN
NNNNNNNNNNNNNNNNNNNNNNNNNNNNNNNNNNNNNNNNNNNNNNNNNNNNNNNNNNNN
NNNNNNNNNNNNNNNNNNNNNNNNNNNNNNNNNNNNNNNNNNNNNNNNNNNNNNNNNNNN
NNNNNNNNNNNNNNNNNNNNNNNNNNNNNNNNNNNNNNNNNNNNNNNNNNNNNNNNNNNN
NNNNNNNNNNNNNNNNNNNNNNNNNNNNNNNNNNNNNNNNNNNNNNNNNNNNNNNNNNNN
NNNNNNNNNNNNNNNNNNNNNNNNNNNNNNNNNNNNNNNNNNNNNNNNNNNNNNNNNNNN
NNNNNNNNNNNNNNNNNNNNNNNNNNNNNNNNNNNNNNNNNNNNNNNNNNNNNNNNNNNN
NNNNNNNNNNNNNNNNNNNNNNNNNNNNNNNNNNNNNNNNNNNNNNNNNNNNNNNNNNNN
NNNNNNNNNNNNNNNNNNNNNNNNNNNNNNNNNNNNNNNNNNNNNNNNNNNNNNNNNNNN
NNNNNNNNNNNNNNNNNNNNNNNNNNNNNNNNNNNNNNNNNNNNNNNNNNNNNNNNNNNN
NNNNNNNNNNNNNNNNNNNNNNNNNNNNNNNGCGGGTATCCCCCATCTGAACGAGATGTG
GGTTTTTCCTCACCCCGGCAGCCGGGCCAGCAATACCCGCAGCGCCGCGCCCCGATGGCT
CAGCCGCAGCTTTGTCTCCAGATCGATCTCGGCCATCGTCTTTTCAAGCTCCGGCAGATA
AAACAGCGGATCATACCCAAATCCGCCCGTCCCCTGCGGGACCCCAAGAATCTCGCCTGC
CACCTCACCCTCCGCCGAGGCAATCTCCACGCCATCCCGCGCCACCGAGAGCACGCAAAC
ATACCGCCCCGCGCGATCCTCCACTCCCCGCATCCGATCCATCAGCAGCAGGTTGTTGCG
CTCATCGGCTGACAGCGGGGAACCGGGCAGGTACTCGGCATCCTCGGCAAAGCGCGCCGA
CCGCACCCCGGGCAGGAGCCCAAGCGCCCGCACCTCAAGGCCCGAGTCGTCGGCCAGCAC
CAGTCCTCCCGGCCGGCACCGGCTGTAGAACTCCGCTTTCAGGCGCGCATTCTCGGCAAA
GGTCGTCCCCGTTTCCTCAGGGGCATCGATCTCCGCCAGTCCCGGCAGGGGCAAAATTTC
CGTCGCGGTATGGCCGGCCGCCACGCGAAAATCGCGCAGCTTACCGGCATTCGAGGAGGC
AACATAAAGAGTCAGAGCCATCCAGAACAGACTACCCGCTTCTCCTGTTTTGAGCGGCGT
CCAGCATCGTTTCCGTCGCCCAAGCTCTGTCATTTCGACCGAAGCAGGACAGTCCGATCG
TCCTGCGAAGCAGAGAAGCCCGTACTCCGCCCCCGCCATTTGGCTGCCGGAAATTACCCC
TGAAATTGCTACTCTGAAATCAGGAGCAGGCACAAAAACCCGCTCCAGCCACCCGCAAAA
ATAAAAATGTGAATTTCGGTTCACATTTCTTGGCGCGCCGAATCAACAAGTTGCCGGCTT
TCCAGAAAAAAACACCGAAAAGCGAATCCGGATTCACATTTTATTTCTGCGCCTTTGCTG
CACCTTTCCTGTGTCAATCATTACGAAGGTCACTCAGCCGCCCCTGCCGGTTCTGCTCCT
GCTGGTAATACTCCAGGTCGCCGCGCAGCGGGCACTGGGCGCAGTTGGGCGTCCTGCCGC
AGTGGGCTTTGCCCACCTGCACCACCAGTGCGTGAAACNNNNNNNNNNNNNNNNNNNNNN
NNNNNNNNNNNNNNNNNNNNNNNNNNNNNNNNNNNNNNNNNNNNNNNNNNNNNNNNNNNN
NNNNNNNNNNNNNNNNNNNNNNNNNNNNNNNNNNNNNNNNNNNNNNNNNNNNNNNNNNNN
NNNNNNNNNNNNNNNNNNNNNNNNNNNNNNNNNNNNNNNNNNNNNNNNNNNNNNNNNNNN
NNNNNNNNNNNNNNNNNNNNNNNNNNNNNNNNNNNNNNNNNNNNNNNNNNNNNNNNNNNN
NNNNNNNNNNNNNNNNNNNNNNNNNNNNNNNNNNNNNNNNNNNNNNNNNNNNNNNNNNNN
NNNNNNNNNNNNNNNNNNNNNNNNNNNNNNNNNNNNNNNNNNNNNNNNNNNNNNNNNNNN
NNNNNNNNNNNNNNNNNNNNNNNNNNNNNNNNNNNNNNNNNNNNNNNNNNNNNNNNNNNN
NNNNNNNNNNNNNNNNNNNNNNNNNNNNNNNNNNNNNNNNNNNNNNNNNNNNNNNNNNNN
NNNNNNNNNNNNNNNNNNNNNNNNNNNNNNNNNNNNNNNNNNNNNNNNNNNNNNNNNNNN
NNNNNNNNNNNNNNNNNNGTCAGAAGACTATTCTCCCATCCCTATGATTGCCGGGTGCCT
GTAGAAGGTCAAGAGGTTGTTCCTTCTTGGGATCGGCTGCTTGGCGGTTTGTAGTTGAGG
CTACCATGAGGTCTTTCGTGGTTGTAGTAGTGGATCCAGGACTGCAAGTGTTGATCTCTC
TGGCTGGAGTCGGTCCAGTGTTTGGCGTAAGCCCATTCGCGCATGGCTGTCTGGATGAAG
CGCTCGGCCTTGCCGTTGGTTCTGGGGGTATAGGGCCGAGTGCGGCTGTGTTTGATGGCC
ATCTGCTGGCAAGCCTGANNNNNNNNNNNNNNNNNNNNNNNNNNNNNNNNNNNNNNNNNN
NNNNNNNNNNNNNNNNNNNNNNNNNNNNNNNNNNNNNNNNNNNNNNNNNNNNNNNNNNNN
NNNNNNNNNNNNNNNNNNNNNNNNNNNNNNNNNNNNNNNNNNNNNNNNNNNNNNNNNNNN
NNNNNNNNNNNNNNNNNNNNNNNNNNNNNNNNNNNNNNNNNNNNNNNNNNNNNNNNNNNN
NNNNNNNNNNNNNNNNNNNNNNNNNNNNNNNNNNNNNNNNNNNNNNNNNNNNNNNNNNNN
NNNNNNNNNNNNNNNNNNNNNNNNNNNNNNNNNNNNNNNNNNNNNNNNNNNNNNNNNNNN
NNNNNNNNNNNNNNNNNNNNNNNNNNNNNNNNNNNNNNNNNNNNNNNNNNNNNNNNNNNN
NNNNNNNNNNNNNNNNNNNNNNNNNNNNNNNNNNNNNNNNNNNNNNNNNNNNNNNNNNNN
NNNNNNNNNNNNNNNNNNNNNNNNNNNNNNNNNNNNNNNNNNNNNNNNNNNNNNNNNNNN
NNNNNNNNNNNNNNNNNNNNNNNNNNNNNNNNNNNNNNNNNNNNNNNNNNNNNNNNNNNN
NNNNNNNNNNNNNNNNNNNNNNNNNNNNNNNNACAAATAACTTTTCTCGCCAACTGCTCT
CGACTGTAAGGCGTTAGACGAGCATTCTGGTGAATGTCCATTCGATCTCTCCGAAGACTC
TGCTTGTTCGCCACAAACAGCTTCTCCGCGAAATTTCGAATGGACAACCTCTTGAAACAT
CACAGGTGCCCCGGTGTCCGTCTGTTCGGACCCGGGGAAAATGCGCCCCTTATTTCCGTG
CCAAGCCAACATCCGGCGAGGGCTTGCCGCCTGCCGGTGGAGGCGCGGTGCCGCCAAAAC
TGTCCGCGACCGAAAGGTGCGGCAGCACGATGATGTCCACGCGGCGGTTCTCGGCGCGTC
CCGCGGCTGTCGCATTTGACGCGATGGGATGATACTGCGCATACCCGGCGGCGGAGAGCC
GCTGCGGCGCAACGCCAAAGTTCTCAATCAGCAGCCGGGCCATCGTGGTGGCGCGCGCAG
TCGAAAGCTCCCAGTTCGAGTCAAACTTCGCCGTGTGGATCGGCACGTTGTCGGTGTGGC
CCTCGATGCGCAGCGCGTACGGCACCTGGTACAGCTCATGCGCAATGATGCCGACCGCGC
CCATTGACGAGGGCTTGGGTGTGGCCGATCCGCTGTCATAAAAACCGGCCTCGCGCAGCG
AGATCACCAACCCGTCGGGGCCAAGNNNNNNNNNNNNNNNNNNNNNNNNNNNNNNNNNNN
NNNNNNNNNNNNNNNNNNNNNNNNNNNNNNNNNNNNNNNNNNNNNNNNNNNNNNNNNNNN
NNNNNNNNNNNNNNNNNNNNNNNNNNNNNNNNNNNNNNNNNNNNNNNNNNNNNNNNNNNN
NNNNNNNNNNNNNNNNNNNNNNNNNNNNNNNNNNNNNNNNNNNNNNNNNNNNNNNNNNNN
NNNNNNNNNNNNNNNNNNNNNNNNNNNNNNNNNNNNNNNNNNNNNNNNNNNNNNNNNNNN
NNNNNNNNNNNNNNNNNNNNNNNNNNNNNNNNNNNNNNNNNNNNNNNNNNNNNNNNNNNN
NNNNNNNNNNNNNNNNNNNNNNNNNNNNNNNNNNNNNNNNNNNNNNNNNNNNNNNNNNNN
NNNNNNNNNNNNNNNNNNNNNNNNNNNNNNNNNNNNNNNNNNNNNNNNNNNNNNNNNNNN
NNNNNNNNNNNNNNNNNNNNNNNNNNNNNNNNNNNNNNNNNNNNNNNNNNNNNNNNNNNN
NNNNNNNNNNNNNNNNNNNNNNNNNNNNNNNNNNNNNNNNNNNNNNNNNNNNNNNNNNNN
NNNNNNNNNNNNNNNNNNNNNNNNNNNNNNNNNNNNNNNNNNNNNNNNNNNNNNNNNNNN
NNNNNNNNNNNNNNNNNNNNNNNNNNNNNNNNNNNNNNNNNNNNNNNNNNNNNNNNNNNN
NNNNNNNNNNNNNNNNNNNNNNNNNNNNNNNNNNNNNNNNNNNNNNNNNNNNNNNNNNNN
NNNNNNNNNNNNNNNNNNNNNNNNNNNNNNNNNNNNNNNNNNNNNNNNNNNNNNNNNNNN
NNNNNNNNNNNNNNNNNNNNNNNNNNNNNNNNNNNNNNNNNNNNNNNNNNNNNNNNNNNN
NNNNNNNNNNNNNNNNNNNNNNNNNNNNNNNNNNNNNNNNNNNNNNNNNNNNNNNNNNNN
NNNNNNNNNNNNNNNNNNNCGCCGCAGCGCCGCCAGCACCGTGGCCAGGGGGTACTGCAG
CATCACCGCGCCGAGCGTGCCGCCAAAGACGATCATCGCCGCCGTCGGCTGCATGATCTG
GTCAATGCGGCCCCCCTCCAACAAAAGACCAGCAAGAATGCCGGCCAACGCAAGGAGAAT
GCCTCCAAGACTGCTGGTATCCATAATCTGTTACTCCTGTGGGCGAATCTGTGACTGCTG
CCGGAGATACCGGCGTGCCGGTGAAAGCAGTTTAGGAAATGGCGTAGCTCGAAGCCTCTG
TCGCCAAGTCGTCGCGACCAACAGGGAGCGACGACCCAGGAAACCGCAGGAAAGTTCACA
GTATTTCCTGAACTGCTCTAGTCCTGCGAGCGGCGCCGGTGAACGGCCGCCAGATCGGGC
ACAATGCCCTGGCGCTTGAACTCCTGATAAGCTTCTCGCGCCATGTCTGCTTCCCCGGCG
GAGTGCGCGCTCAGCCGCGCCGCCGCCTCCGGCAGGTCATGGGCCAGCCGCGCCAGCACC
TTCACCCGGTAGGCGGTCATGCGCTCGATCACCTCATCGCAGCTCTCCAGTACCACGATC
TTTTCCCCATGAATCAGGGTCAGCATCGTATCGGGCGAGGCCTCCATCGACTTGATGAGG
TCGCTGTTGACGACAAAAGGGGCTCCATTCAAACGAGTCAGAGAAATCATGTGCGTTGCA
TGCCTCGGAGAGGTTATCGGCGAAGGCGCGCAAGGGTTGATGCAGGGAAGCACCGAAAGC
GCCTCACGCACGCAGCGTGCCAAACTCCTGGCCTCGCATAAAGCACCCCGGGGCCACGCC
GATGAAGCCGGTGTGTGCAGAGGTTCCCCGGTGCTGGCTGGCAGTCTGAAGCGGCTCTGG
TCCGGACCCCCAAACCGCAACCGCTAACAAAGGAGTCATCCTCTTATGTCCCTGGGCGTT
CTGAACAACATCTCGGCTCTCTATGCCGAAAATAACCTGAACCAGACACAGTCGAGCCTG
CAGAATGTTCTGACGCAGCTCTCCTCTGGTTCGCGCATCAACTCCGGCGCCGACGATGCG
GCCGGCCTCTCGCTGGCCAACGGCCTGCAGGCCAACTCGGCGGCTCTGACGCAGTCCTCG
ACCAATGCGAGCGAAGGCGTGGGCCTGCTGCAGGTGGCCGACGGCGCGCTCTCCCAGGTG
ACCAGCCTGCTCAACCGCGCGGTCACGCTGGCCACTGAGGCCTCGAACGGCACGCTGAAC
AGTTCACAGGATGCGGCCGCCAACCAGGAGTATCAGTCGATCCTTTCCGAAATCAATAAC
ATCGGTTCGACGACCACCTACAATTCCAAGCAGGTTTTCACCGGCGCGGCAGCCGGCGTG
TCCATCTACACGGGCGACTCTTCGAGCTCCGGTTCGTCGATCGACAACCTCTACTTCGCT
CCCTTGACCTCGTCTTCGGNNNNNNNNNNNNNNNNNNNNNNNNNNNNNNNNNNNNNNNNN
NNNNNNNNNNNNNNNNNNNNNNNNNNNNNNNNNNNNNNNNNNNNNNNNNNNNNNNNNNNN
NNNNNNNNNNNNNNNNNNNNNNNNNNNNNNNNNNNNNNNNNNNNNNNNNNNNNNNNNNNN
NNNNNNNNNNNNNNNNNNNNNNNNNNNNNNNNNNNNNNNNNNNNNNNNNNNNNNNNNNNN
NNNNNNNNNNNNNNNNNNNNNNNNNNNNNNNNNNNNNNNNNNNNNNNNNNNNNNNNNNNN
NNNNNNNNNNNNNNNNNNNNNNNNNNNNNNNNNNNNNNNNNNNNNNNNNNNNNNNNNNNN
NNNNNNNNNNNNNNNNNNNNNNNNNNNNNNNNNNNNNNNNNNNNNNNNNNNNNNNNNNNN
NNNNNNNNNNNNNNNNNNNNNNNNNNNNNNNNNNNNNNNNNNNNNNNNNNNNNNNNNNNN
NNNNNNNNNNNNNNNNNNNNNNNNNNNNNNNNNNNNNNNNNNNNNNNNNNNNNNNNNNNN
NNNNNNNNNNNNNNNNNNNNNNNNNNNNNNNNNNNNNNNNNNNNNNNNNNNNNNNNNNNN
NNNNNNNNNNNNNNNNNNNNNNNNNNNNNNNNNNNNNNNNNNNNNNNNNNNNNNNNNNNN
NNNNNNNNNNNNNNNNNNNNNNNNNNNNNNNNNNNNNNNAAGTACGAGATCCTGTCTCAG
ACCGGCATCAGTGCGCTCGCGCAGGCCAACAGCATGCAGCAACTCGTCACCAAGCTCCTC
CAGTAGTTCCACCGTCATATCCCAACCCGCGGAGGGCTTCGGCCCTCCGCGTTCTTTTTT
CGCTCGCGCGCCCGGGAGCCTCTCGACAGCCCTCATCAAGTTTCTTTTTCCCCTGCCGAT
ACACTCTGCATGAGCACGGTAGGTCTTTCCTTCGGTTCGCCCACGAGTGGTCAGGGATTT
GACGTGACCACAACCGTCAACAACATTGTGACCAATCTGCAGGCGGTGGAAACACCCTGG
AAGAATCAGTTGACCAGCCTGCAATCGCAGGATACGGCGCTGACCAGCATTGGCACCGAT
CTCAGCGCGCTGTCCACATCGCTGCAGGCGCTCACAGATTTTCAGGGCGTGCTGGCCGGC
AAGCAAGGGTCCAGCTCTGACACCTCGGTGCTTGAGTTGACCTCGGCGGCCGCGACGGCG
GTGGCCGGCAGCCACACTATCGTGGTGACGAGCCTGGCGCAGACCTCTTCGTATTACAGC
AACGCAGTGGCAGCCACCGACACGCTCTCCGGCTCCTTGAGCATTCAGGTGGGCAGCGGC
AGCGCGCAGACCATCAATATCAATTCCACTAACAACACGCTGTCTTCGCTGGCCAGTGCC
ATCAACTCGGGCAGCTATGGGGTCACGGCCAATGTGCTCACCGACTCCTCTGGCTCACGG
CTGGAGCTGGTGAGCAATACCAGCGGCTCGGGGGGTAACATTACGGTCGGTGGATCGCTG
GCTGACACCACCACCAGCTCCGCCGTCAGCTTCACGCAGGCGCAGGCCGGGGCCGATGCG
AAGCTGACGGTGGATGGCATTGCGTTGACCAGCGCCTCGAATACGGTCTCGAATGCGCTG
CCCGGGGTAACGTTCCAGTTGTTGAGTGCCTCGCCCGGCACCAATGTGCAGGTGCAGATC
ACCAATGACAATACGGCGGTGGAGACGGCGGTGAGTAACTTTGTGACCGCGTACAACAAG
GTGGTCGGCGATTTGAACACCCAGGAGGGCAATACCTCCTCGGGAACCCCGGAGCCGCTC
TTCGGCAATCCGACGATCGCTACGCTGCAGCAGACGCTCGAAANNNNNNNNNNNNNNNNN
NNNNNNNNNNNNNNNNNNNNNNNNNNNNNNNNNNNNNNNNNNNNNNNNNNNNNNNNNNNN
NNNNNNNNNNNNNNNNNNNNNNNNNNNNNNNNNNNNNNNNNNNNNNNNNNNNNNNNNNNN
NNNNNNNNNNNNNNNNNNNNNNNNNNNNNNNNNNNNNNNNNNNNNNNNNNNNNNNNNNNN
NNNNNNNNNNNNNNNNNNNNNNNNNNNNNNNNNNNNNNNNNNNNNNNNNNNNNNNNNNNN
NNNNNNNNNNNNNNNNNNNNNNNNNNNNNNNNNNNNNNNNNNNNNNNNNNNNNNNNNNNN
NNNNNNNNNNNNNNNNNNNNNNNNNNNNNNNNNNNNNNNNNNNNNNNNNNNNNNNNNNNN
NNNNNNNNNNNNNNNNNNNNNNNNNNNNNNNNNNNNNNNNNNNNNNNNNNNNNNNNNNNN
NNNNNNNNNNNNNNNNNNNNNNNNNNNNNNNNNNNNNNNNNNNNNNNNNNNNNNNNNNNN
NNNNNNNNNNNNNNNNNNNNNNNNNNNNNNNNNNNNNNNNNNNNNNNNNNNNNNNNNNNN
NNNNNNNNNNNNNNNNNNNNNNNNNNNNNNNNNNNNNNNNNNNNNNNNNNNNNNNNNNNN
NNNNNNNNNNNNNNNNNNNNNNNNNNNNNNNNNNNNNNNNNNNNNNNNNNNNNNNNNNNN
NNNNNNNNNNNNNNNNNNNNNNNNNNNNNNNNNNNNNNNNNNNNNNNNNNNNNNNNNNNN
NNNNNNNNNNNNNNNNNNNNNNNNNNNNNNNNNNNNNNNNNNNNNNNNNNNNNNNNNNNN
NNNNNNNNNNNNNNNNNNNNNNNNNNNNNNNNNNNNNNNNNNNNNNNNNNNNNNNNNNNN
NNNNNNNNNNNNNNNNNNNNNNNNNNNNNNNNNNNNNNNNNNNNNNNNNNNNNNNNNNNN
NNNNNNNNNNNNNNNNNNNNNNNNNNNTGGATGTCGGCGGCACGTCGGCGCAGTCGCTCT
CGGAGTTTTACGCCGCTATCTTTGCCCTGTGCCTGGAAGGCTCGCGGCTGGCCTCGGTGA
AGCGCCTCGAAGAGGCCATGGCCTGCGTGCGCGATGTGCGCGAGGCATGGAACATAGTCG
CCCGCGATCCCGAAGTGCTCCGCATGCTGGAGCAGGAGTCGCAGGCTCCGCAACTCACCC
ACAGCACCCTTGCGCAGGAGCCGGCGATGGCCTCGGCACGCTGGTCGGCGTGAGAAGCAG
TCTCCAGTTGTCAGTTATCAGTCCACAGTTGCCAGTGGTCAGCTTTCAGTCCTCAGTTGT
CAGTCCCCAGTGCTCGGCAGTCAGTGGCAGTTCCGCGGTGGTTGGCCTCCGGTGATCCGC
TCTCTTCCGCTTTGTGCTCCGTCTCACACCGCGTCGCGACTCAGAATGACGCCGGGCAAG
GCAGGCGACTGCGACAGAGCAGTCATCGCTGACCACTGGAAACTACNNNNNNNNNNNNNN
NNNNNNNNNNNNNNNNNNNNNNNNNNNNNNNNNNNNNNNNNNNNNNNNNNNNNNNNNNNN
NNNNNNNNNNNNNNNNNNNNNNNNNNNNNNNNNNNNNNNNNNNNNNNNNNNNNNNNNNNN
NNNNNNNNNNNNNNNNNNNNNNNNNNNNNNNNNNNNNNNNNNNNNNNNNNNNNNNNNNNN
NNNNNNNNNNNNNNNNNNNNNNNNNNNNNNNNNNNNNNNNNNNNNNNNNNNNNNNNNNNN
NNNNNNNNNNNNNNNNNNNNNNNNNNNNNNNNNNNNNNNNNNNNNNNNNNNNNNNNNNNN
NNNNNNNNNNNNNNNNNNNNNNNNNNNNNNNNNNNNNNNNNNNNNNNNNNNNNNNNNNNN
NNNNNNNNNNNNNNNNNNNNNNNNNNNNNNNNNNNNNNNNNNNNNNNNNNNNNNNNNNNN
NNNNNNNNNNNNNNNNNNNNNNNNNNNNNNNNNNNNNNNNNNNNNNNNNNNNNNNNNNNN
NNNNNNNNNNNNNNNNNNNNNNNNNNNNNNNNNNNNNNNNNNNNNNNNNNNNNNNNNNNN
NNNNNNNNNNNNNNNNNNNNNNNNNNNNNNNNNNNNNNNNNNNNNNNNNNNNNNNNNNNN
NNNNNNNNNNNNNNNNNNNNNNNNNNNNNNNNNNNNNNNNNNNNNNNNNNNNNNNNNNNN
NNNNNNNNNNNNNNNNNNNNNNNNNNNNNNNNNNNNNNNNNNNNNNNNNNNNNNNNNNNN
NNNNNNNNNNNNNNNNNNNNNNNNNNNNNNNNNNNNNNNNNNNNNNNNNNNNNNNNNNNN
NNNNNNNNNNNNNNNNNNNNNNNNNNNNTCGCCCGTGATCGGCACGCCATTCAGATCCGG
GCGTGCGAGCGATTCATCAATCGCCGGCTTGGCCGTCAGCAGCTCATGCACGCGCATGAC
CGAGGCTGTGCCGCGTTCAAACAGATTCACTACCCANNNNNNNNNNNNNNNNNNNNNNNN
NNNNNNNNNNNNNNNNNNNNNNNNNNNNNNNNNNNNNNNNNNNNNNNNNNNNNNNNNNNN
NNNNNNNNNNNNNNNNNNNNNNNNNNNNNNNNNNNNNNNNNNNNNNNNNNNNNNNNNNNN
NNNNNNNNNNNNNNNNNNNNNNNNNNNNNNNNNNNNNNNNNNNNNNNNNNNNNNNNNNNN
NNNNNNNNNNNNNNNNNNNNNNNNNNNNNNNNNNNNNNNNNNNNNNNNNNNNNNNNNNNN
NNNNNNNNNNNNNNNNNNNNNNNNNNNNNNNNNNNNNNNNNNNNNNNNNNNNNNNNNNNN
NNNNNNNNNNNNNNNNNNNNNNNNNNNNNNNNNNNNNNNNNNNNNNNNNNNNNNNNNNNN
NNNNNNNNNNNNNNNNNNNNNNNNNNNNNNNNNNNNNNNNNNNNNNNNNNNNNNNNNNNN
NNNNNNNNNNNNNNNNNNNNNNNNNNNNNNNNNNNNNNNNNNNNNNNNNNNNNNNNNNNN
NNNNNNNNNNNNNNNNNNNNNNNNNNNNNNNNNNNNNNNNNNNNNNNNNNNNNNNNNNNN
NNNNNNNNNNNNNNNNNNNNNNNNNNNNNNNNNNNNNNNNNNNNNNNNNNNNNNNNNNNN
NNNNNNNNNNNNNNNNNNNNNNNNNNNNNNNNNNNNNNNNAAGACACCCTTGGCCGCGGC
GACGGCGACCAGCAGCCCGGCATAGAACAGAATCTTCTGCTTTGTCACGCCCGAGTTCAG
GTCATCGACCGCCGCGCGAATCACCTGGGGAAAGAAGATCCAGATGGCATTGCTGCAGAC
GACCGAGACGCCGCCCCAGAAGAACTGGCGGCGATAGCGTTTCAAATACGGGACGAGCGG
CTTGAGCTTGCGGAACATAAGGGCGTTATTTAAGTAGATGTTCGCAGAAGCAGGTAAGTT
CCAGCCAGTGCGAACAATATATCGGGCGACCACGCGGCCAGGAACGCGGGCAGCATGCTC
ACATCTCCCATCGCTTCAAAGGTGCCCGAGATGAGCCAGTAGGCAATCGCCACCCCGATC
GCGACCGAGACCCCCGCCAGCGAGCCGCGTTTGCCCATGGAGAGCGCAAACGGCACCGCC
AGCACGGCCATCACCAGCGTGATGAGCGGGTCGGCCAGCTTGCGGTCCAGTTGCACGCGC
AGCCGCACGGTGTCAAAGCCGCTCTGGCTCAGGTCGGCGATGTAGTGCCGCAGTTGCGCA
AAGCTCATCTCCGTGGACTGGCGGAAATCCTTCTCAAAATAGTGCGGCGTCTCGATCATC
TCCGGCAGCGTGGTGACGGCAAAGGGCTGGTAGCTCTGAATCTCGTGGTTTTCAAAGGTG
CGCGTCCAGCCGTCCTGCAATATCCAGCGATGGTCCTTCTGGTCCCACGAGGCCATCTGC
GCAAAGGTGCGCTTCATGAGCGTGAAGCTCTGCGGATCGAACTCGAAGACCGTCAGATTC
AGGAAGGTATTCGTGTCCGGATCAAAATACTGGTAGTAGAAAATCATGCCCGGGTGCCCG
GGCTCGCGCTTGCCAAACATCCACTGCTCGCCAGGATGACTGGTGGTCTGCGCCGGCAGG
CCCTTGATCTCATTGCGCAGGGCCTGCTGCTTCCGGTTGGCCTGCGGCACGTAATACTCG
TTGAAAAAGAAGAGCCCCACGGCCATGNNNNNNNNNNNNNNNNNNNNNNNNNNNNNNNNN
NNNNNNNNNNNNNNNNNNNNNNNNNNNNNNNNNNNNNNNNNNNNNNNNNNNNNNNNNNNN
NNNNNNNNNNNNNNNNNNNNNNNNNNNNNNNNNNNNNNNNNNNNNNNNNNNNNNNNNNNN
NNNNNNNNNNNNNNNNNNNNNNNNNNNNNNNNNNNNNNNNNNNNNNNNNNNNNNNNNNNN
NNNNNNNNNNNNNNNNNNNNNNNNNNNNNNNNNNNNNNNNNNNNNNNNNNNNNNNNNNNN
NNNNNNNNNNNNNNNNNNNNNNNNNNNNNNNNNNNNNNNNNNNNNNNNNNNNNNNNNNNN
NNNNNNNNNNNNNNNNNNNNNNNNNNNNNNNNNNNNNNNNNNNNNNNNNNNNNNNNNNNN
NNNNNNNNNNNNNNNNNNNNNNNNNNNNNNNNNNNNNNNNNNNNNNNNNNNNNNNNNNNN
NNNNNNNNNNNNNNNNNNNNNNNNNNNNNNNNNNNNNNNNNNNNNNNNNNNNNNNNNNNN
NNNNNNNNNNNNNNNNNNNNNNNNNNNNNNNNNNNNNNNNNNNNNNNNNNNNNNNNNNNN
NNNNNNNNNNNNNNNNNNNNNNNNNNNNNNNNNNNNNNNNNNNNNNNNNNNNNNNNNNNN
NNNNNNNNNNNNNNNNNNNNNNNNNNNNNNNNNNNNNNNNNNNNNNNNNNNNNNNNNNNN
NNNNNNNNNNNNNNNNNNNNNNNNNNNNNNNNNNNNNNNNNNNNNNNNNNNNNNNNNNNN
NNNNNNNNNNNNNNNNNNNNNNNNNNNNNNNNNNNNNNNNNNNNNNNNNNNNNNNNNNNN
NNNNNNNNNNNNNNNNNNNNNNNNNNNNNNNNNNNNNNNNNNNNNNNNNNNNNNNNNNNN
NNNNNNNNNNNNNNNNNNNNNNNNNNNNNNNNNNNNNNNNNNNNNNNNNNNNNNNNNNNN
NNNNNNNNNNNNNNNNNNNNNNNNNNNNNNNNNNNNNNNNNNNNNNNNNNNNNNNNNNNN
NNNNNNNNNNNNNNNNNNNNNNNNNNNNNNNNNNNNNNNNNNNNNNNNNNNNNCTTCACG
TCTTCGACGTAGAGCACGTAGTTCTTGAAGTCTTCGTAGAAGACGCGCGGCTGCACTTCA
TAGGAGGCCTGCGCGTTGGCGAGGCTTTGCTCCAGGTGAATGGTCTGCCGCGACGACCAC
GGCGCAAGGTAGAGGGAATTGACCAGTCCCAGACCCCAGGCCGCGCAGGCAATCACGCTC
ACGATGCCCACAAAGCGCCACACGCCAATGCCCGAGGCGCGCATGGCCGTGACTTCGCTG
TCTGCCGCCAGGCGGCTGAGGCCCAGCAGAATGCCGACCAGCACGGACATGGGAATGACG
ACGACGAAGATGTTGGGCAGCATCAGCAGAAACGCTTCGCCGACCGCCCCCATGGACGAG
CTGTTGCGCACCGCCAACTCCAGCAGGTCGCCGAGGTTGGGCATGAAGAGCACGAAGGTA
AAGAGCGCTCCCCCGATGAGCCCGTGGGAGAGGATTTCGCGCAGAATGTACCGCGTCAGA
ATGCGCACAGACGATGAACCACCCGAGAACTAACTTTGAGTGTACCGCGCCTGAAATCGT
TGCAGCCGCAGGCTGTTGCCGAGCACGCTGACCGAGNNNNNNNNNNNNNNNNNNNNNNNN
NNNNNNNNNNNNNNNNNNNNNNNNNNNNNNNNNNNNNNNNNNNNNNNNNNNNNNNNNNNN
NNNNNNNNNNNNNNNNNNNNNNNNNNNNNNNNNNNNNNNNNNNNNNNNNNNNNNNNNNNN
NNNNNNNNNNNNNNNNNNNNNNNNNNNNNNNNNNNNNNNNNNNNNNNNNNNNNNNNNNNN
NNNNNNNNNNNNNNNNNNNNNNNNNNNNNNNNNNNNNNNNNNNNNNNNNNNNNNNNNNNN
NNNNNNNNNNNNNNNNNNNNNNNNNNNNNNNNNNNNNNNNNNNNNNNNNNNNNNNNNNNN
NNNNNNNNNNNNNNNNNNNNNNNNNNNNNNNNNNNNNNNNNNNNNNNNNNNNNNNNNNNN
NNNNNNNNNNNNNNNNNNNNNNNNNNNNNNNNNNNNNNNNNNNNNNNNNNNNNNNNNNNN
NNNNNNNNNNNNNNNNNNNNNNNNNNNNNNNNNNNNNNNNNNNNNNNNNNNNNNNNNNNN
NNNNNNNNNNNNNNNNNNNNNNNNNNNNNNNNNNNNNNNNNNNNNNNNNNNNNNNNNNNN
NNNNNNNNNNNNNNNNNNNNNNNNNNNNNNNNNNNNNNNNNNNNNNNNNNNNNNNNNNNN
NNNNNNNNNNNNNNNNNNNNNNNNNNNNNNNNNNNNNNNNNNNNNNNNNNNNNNNNNNNN
NNNNNNNNNNNNNNNNNNNNNNNNNNNNNNNNNNNNNNNNNNNNNNNNNNNTGCTCCGAG
CCTTGCTCCACTGCGGCAGCCGTCGAGAGCAACTGCTGCTCGGTCACGCCCGGCGCGGGA
GTCATCGCAATGACCGAGGGCTTGCCCTCAGTGATGGTGCCCGTCTTGTCGAGCAGCAGC
GTATCGATGCGAGCCATGCGCTCGACGCTCTCGCCGCCCTTGAAGAGCAGGCCCATCTTT
GCGCCGCGGCCTACCGCAACGGTCTGCGCGGCGGGCACGGCCAGCCCCATGGCGCAGGGG
CAGGCAATGACCAATACAGAGATGGCGATGGCGAGCGCCCGCCCGGCATCGTGGCCGAGA
AACGTCCAGACGAGAAAGCAGACCAGCGCGAGGCCGAGTACCGAGGGCACAAAGATGCCG
CTGGCGCGGTCGGCAATCTGCTGCATCGGCGCTTTTGAGGATTGTGCCTGCTCCATGAGG
CGCAGCATCTGCGCCAGCACGCTCTGCTCGCCCACGGCCGTGGCGCGAAACTGCAGTGCG
CCGTCATAGTTGAGGGAGCCGCCAATCACGGTGTCGCCTACCCCGCGCGGCACGGCGCGG
CTTTCGCCGGTAATGATCGACTCATCCACCGAGCTGCGGCCCTCGATCACGATGCCATCC
ACCGGAATGCGCTCGCCCGGGCGCACCACGACAATGTTGCCGCTCATGACTTNNNNNNNN
NNNNNNNNNNNNNNNNNNNNNNNNNNNNNNNNNNNNNNNNNNNNNNNNNNNNNNNNNNNN
NNNNNNNNNNNNNNNNNNNNNNNNNNNNNNNNNNNNNNNNNNNNNNNNNNNNNNNNNNNN
NNNNNNNNNNNNNNNNNNNNNNNNNNNNNNNNNNNNNNNNNNNNNNNNNNNNNNNNNNNN
NNNNNNNNNNNNNNNNNNNNNNNNNNNNNNNNNNNNNNNNNNNNNNNNNNNNNNNNNNNN
NNNNNNNNNNNNNNNNNNNNNNNNNNNNNNNNNNNNNNNNNNNNNNNNNNNNNNNNNNNN
NNNNNNNNNNNNNNNNNNNNNNNNNNNNNNNNNNNNNNNNNNNNNNNNNNNNNNNNNNNN
NNNNNNNNNNNNNNNNNNNNNNNNNNNNNNNNNNNNNNNNNNNNNNNNNNNNNNNNNNNN
NNNNNNNNNNNNNNNNNNNNNNNNNNNNNNNNNNNNNNNNNNNNNNNNNNNNNNNNNNNN
NNNNNNNNNNNNNNNNNNNNNNNNNNNNNNNNNNNNNNNNNNNNNNNNNNNNNNNNNNNN
NNNNNNNNNNNNNNNNNNNNNNNNNNNNNNNNNNNNNNNNNNNNNNNNNNNNNNNNNNNN
NNNNNNNNNNNNNNNNNNNNNNNNNNNNNNNNNNNNNNNNNNNNNNNNNNNNNNNNNNNN
NNNNNNNNNNNNNNNNNNNNNNNNNNNNNNNNNNNNNNNNNNNNNNNNNNNTCCACGCGC
AGCCGCGTGGTCATTGGTGCGGTGCGGCCGGCCTGGGCAGTGGAGGCCATCAGGCGTGCG
CGGCCTCAACTATGGCGTGATAACCGGCCTTGTCGAGCGATTGCAGCAAGGTGGCGTCTT
CGAGCGTCTCCGGCGCGTGAACGCGGGCCGCGCCAATGCGGACTTCCTCCACCTTGGCGC
CCGTCTTTTCGAGCGTCTGGGTGACGCGGCGAACACAGGCGCCGCAGTGCATGTTCTCAA
TTCTGAGCGTGATTTCGCGCATTCGATGTGCTCCTGTTTTTGCTGTCTTCTATTTGATGA
TGCCGCAGAAGGCGATTTCGGTTCGAGTTGGTTTCATCTTTCGTTAACCTGCTTGGGGAG
AAGATTACAGGTATGCCCATGCGTTCTGCCGCTGTCGTTTCTGTGCTTTCACTNNNNNNN
NNNNNNNNNNNNNNNNNNNNNNNNNNNNNNNNNNNNNNNNNNNNNNNNNNNNNNNNNNNN
NNNNNNNNNNNNNNNNNNNNNNNNNNNNNNNNNNNNNNNNNNNNNNNNNNNNNNNNNNNN
NNNNNNNNNNNNNNNNNNNNNNNNNNNNNNNNNNNNNNNNNNNNNNNNNNNNNNNNNNNN
NNNNNNNNNNNNNNNNNNNNNNNNNNNNNNNNNNNNNNNNNNNNNNNNNNNNNNNNNNNN
NNNNNNNNNNNNNNNNNNNNNNNNNNNNNNNNNNNNNNNNNNNNNNNNNNNNNNNNNNNN
NNNNNNNNNNNNNNNNNNNNNNNNNNNNNNNNNNNNNNNNNNNNNNNNNNNNNNNNNNNN
NNNNNNNNNNNNNNNNNNNNNNNNNNNNNNNNNNNNNNNNNNNNNNNNNNNNNNNNNNNN
NNNNNNNNNNNNNNNNNNNNNNNNNNNNNNNNNNNNNNNNNNNNNNNNNNNNNNNNNNNN
NNNNNNNNNNNNNNNNNNNNNNNNNNNNNNNNNNNNNNNNNNNNNNNNNNNNNNNNNNNN
NNNNNNNNNNNNNNNNNNNNNNNNNNNNNNNNNNNNNNNNNNNNNNNNNNNNNNNNNNNN
NNNNNNNNNNNNNNNNNNNNNNNNNNNNNNNNNNNNNNNNNNNNNNNNNNNNNNNNNNNN
NNNNNNNNNNNNNNNNNNNNNNNNNNNNNNGGCCGCCGTGGCTGGGTGGGCCTCTGGAAT
GGCTCGGCCGTGGTGGAGCTGGATCTGGCGAATGGCAAGATTCTGAGCCGCCTTGCGCTG
CTGCCGCCCACGGTGAAGACCGGGCCCAGCTCGCATCCCATCTCTATGGCGCTCAGCCCC
GATGGCCAGCGGCTTTATGTGGCACTGGCCAACCGCGATCGCGTCGCCCAGGTGGCCCTG
CGCGGCAACGAGATGCGCGTGGAGCGCTTCTATAGCGTCCGGCTGCCGGGGCAGAAGTAC
TTCGGCGCCATTCCCAACGCCGTGGCCGTCTCGCCCGATGGCAAAACCGTCTACGTGGCC
GACGCCGGCGGAGACAACGTGGCCGTGCTGCATCCGGCGGAGAAAAACCGTCCCGTAGCA
GGGTTCATTCCGACCCAGTGGCTGCCCATGGCCGTGGCTGTGGATGGCCGCAATGTCTAC
ATCGCCACCGGCAAGGGCAAGGGAACCGGGCCGAATGACTTCCCCCAGGCCAGGTCGCCG
CACCCCTCCGCCCTTGAGCTGCGCCGCCACTACCAGAGCCCGCATACCTACATCGCCACG
CTGCTGCATGGTTCGCTCGCGACCGTGAGCCGCCATGACATCGCATCGCATCTGGCCGCC
TATACGCGTGAGACCCTGCGCGACAACCTCATGCAGGCCGCACAGCAGCAGATGACCTTT
GCCGTCGGTGGCCACCCCATCCGGCACGTGATCTACATCATTAAAGAGAACCGCACTTAT
GACCAGATTCTGGGCGACCTGGGCGCGGGCAACGGCGATGCCAACCTGACCATGTATGGC
TGGAAGATCACGCCCAACGAGCACAAGCTGGCGCTCCAGTTCGGCGTGCTCGACAACTTT
TATGACTCGGGCGAGGTCTCCGGCGACGGGCATGTGTGGTCCAACGCGGCNNNNNNNNNN
NNNNNNNNNNNNNNNNNNNNNNNNNNNNNNNNNNNNNNNNNNNNNNNNNNNNNNNNNNNN
NNNNNNNNNNNNNNNNNNNNNNNNNNNNNNNNNNNNNNNNNNNNNNNNNNNNNNNNNNNN
NNNNNNNNNNNNNNNNNNNNNNNNNNNNNNNNNNNNNNNNNNNNNNNNNNNNNNNNNNNN
NNNNNNNNNNNNNNNNNNNNNNNNNNNNNNNNNNNNNNNNNNNNNNNNNNNNNNNNNNNN
NNNNNNNNNNNNNNNNNNNNNNNNNNNNNNNNNNNNNNNNNNNNNNNNNNNNNNNNNNNN
NNNNNNNNNNNNNNNNNNNNNNNNNNNNNNNNNNNNNNNNNNNNNNNNNNNNNNNNNNNN
NNNNNNNNNNNNNNNNNNNNNNNNNNNNNNNNNNNNNNNNNNNNNNNNNNNNNNNNNNNN
NNNNNNNNNNNNNNNNNNNNNNNNNNNNNNNNNNNNNNNNNNNNNNNNNNNNNNNNNNNN
NNNNNNNNNNNNNNNNNNNNNNNNNNNNNNNNNNNNNNNNNNNNNNNNNNNNNNNNNNNN
NNNNNNNNNNNNNNNNNNNNNNNNNNNNNNNNNNNNNNNNNNNNNNNNNNNNNNNNNNNN
NNNNNNNNNNNNNNNNNNNNNNNNNNNNNNNNNNNNNNNNNNNNNNNNNNNNNNNNNNNN
NNNNNNNNNNNNNNCCTGATCCTCGAAGACGACGCGCAGGATGGTGCCGATCACGTGGAC
GCGCACCGCTCCATCGCGCTCGTCATCAGCAAGTATTCGCCGCATCTCTCGCATCCTGTG
GTGGATAGCCACTTCTACACCACGGCCAGCATGCTGCACACGGCCGAGGAGTTGGAGGGA
ATTCCGCCGATGAACAACAACGATGCCTTTGCGCCGGTCATGTCGCCGGAGTTTCAGGGC
AAGGGCGATCAGCCGGCCTACAATGCCGATTATTCCAATGAAAAGAATGGGCTCATCTAC
ACGGCGAACAAGAAGCACGCCTATGGCGCGCAGGCCTCGCTCAAGATGGACTTCCAGCAT
GAGGATCGCGCCAATCCAGCCATCCTGAACGTGATTCTCTGGAAGCAGGCGATGGGGAAC
CGCCCGGTTCCCGCCGCGCTTGAAAAGGCCTATCAGTCCGCCATGAAGGAGCCGGCGGAC
GAGCGCTACGCCGACAAGTAGCCGCCGGAGCCGGAGCTGTCCGGGAATTGCATGCGGCGA
TTCCCGGCGGCTCCCGCATCGGTTCTGGGTTCAGTTCAACTTCTTCGGGTCGATCTCCGG
CANNNNNNNNNNNNNNNNNNNNNNNNNNNNNNNNNNNNNNNNNNNNNNNNNNNNNNNNNN
NNNNNNNNNNNNNNNNNNNNNNNNNNNNNNNNNNNNNNNNNNNNNNNNNNNNNNNNNNNN
NNNNNNNNNNNNNNNNNNNNNNNNNNNNNNNNNNNNNNNNNNNNNNNNNNNNNNNNNNNN
NNNNNNNNNNNNNNNNNNNNNNNNNNNNNNNNNNNNNNNNNNNNNNNNNNNNNNNNNNNN
NNNNNNNNNNNNNNNNNNNNNNNNNNNNNNNNNNNNNNNNNNNNNNNNNNNNNNNNNNNN
NNNNNNNNNNNNNNNNNNNNNNNNNNNNNNNNNNNNNNNNNNNNNNNNNNNNNNNNNNNN
NNNNNNNNNNNNNNNNNNNNNNNNNNNNNNNNNNNNNNNNNNNNNNNNNNNNNNNNNNNN
NNNNNNNNNNNNNNNNNNNNNNNNNNNNNNNNNNNNNNNNNNNNNNNNNNNNNNNNNNNN
NNNNNNNNNNNNNNNNNNNNNNNNNNNNNNNNNNNNNNNNNNNNNNNNNNNNNNNNNNNN
NNNNNNNNNNNNNNNNNNNNNNNNNNNNNNNNNNNNNNNNNNNNNNNNNNNNNNNNNNNN
NNNNNNNNNNNNNNNNNNNNNNNNNNNNNNNNNNNNNNNNNNNNNNNNNNNNNNNNNNNN
NNNNNNNNNNNNNNNNNNNNNNNNNNNNNNNNCGGTACTGGCCTGCGAGCCCAGCAGCAT
CAGCCAGGTACGGCTCTGGTCATAGCGGTTACGGGCGGCCTGAATCACCTGCACGCCGGC
CAGCCCCGCCAGTTCGTTGTCGATGACCGCAATGCTGGGCGGCTGCGCCTGGGTCAACAG
CCGCAGGGCGGCAGGGCCATCTTCCACCAGCAGATGAGGATAGCGCCAGGCATCGAGCAT
GGACAGGATGCGGTCCCGGGTCTGACGGTCGGCGGTGGCGATCAGCACATGGGGCAGGGT
AAGGTTCATAGCACTCATAGAAAGTCCGAATGGTTACCCTATCGGCCTATTTTTGAGAAA
CCTAAGAATGCGTCACCGAAGTACCGGCTATTGTTAGAAAATTCTTATCTTTTGCGGAAA
ATAGAGCTACTCTTTTCCTAGCCGGACCATCTCAATTAGATATACGGCCTGCAGTCATCC
GGGAGCTACCTTCACTTACAGCTTGCCGCCCCTCCAGTCGCTCACGGCGATAGTGTCAGG
GTTCTTTCCCGAGGCAGACGTTCGGAAACGAGGAGTCACTGCCATGACCTACGCGGTAAA
AAGCACGCATGCGGTTCCAGTTCAGACCACTAGCCTGCATCTGGTAAAGAAAGATCACAC
TTTGACCTGTGTCTGGTGCGGCGCGACACTCGGCCGGTATCGCACCGCAGTCGAGCGGGA
GATTCTGGAAGCCTGCCACGATTGCGAGGCGAAGATTCTTGATCTGGGTCCGGTCTCGTC
TGTCCCTTTTAACTGAAGCGGCCTCCGCTGATTCTTCCGGCGCAGCTCTGCCATGTGCGG
GGCTGTGCCTTCGTGTTTGGAGTCTGGTTTTCCCGGTGAAGGGGATTCGGCTTACACTCG
GGGAGTGAGTCCCCGGGCTGTTTTTCCTACTCTTTACCCCATTCTGGATGCCGGTGTGCT
GTCTCAGGACCCTACGCTGCGCCGCGGCGAACTGCTGCGCCTGGTGCGGTGCGTGGTGGA
TGCCGGCGTGACCATTCTGCAATACCGCAACAAGCAGGACACCGACACGCAGGTGCTCGA
AGATGCCCGCTGGATTCGCGATGCGGCCGGGCCCGAGCCCACGCTGATTCTGAATGATCG
CGTGCATCTGGTGGAACAGGCGGCGTTTGACGGTGTGCATGTGGGCCAGCACGACATGAC
GCCGGCCGAGGCGCGGCGCATCCTGGGGCCGGACCGGGTGCTCGGAATTTCCACGCACAA
TCCTGACCAGGTCGCCGCCGTGGCCGATGCCGCTGTGGACTACATTGCCATTGGCCCGGT
CTTTGCGACAGCCAGCAAGCAGAATCCCGATCCGGTGGTGGGCCTCGAAGGCGTGCGNNN
NNNNNNNNNNNNNNNNNNNNNNNNNNNNNNNNNNNNNNNNNNNNNNNNNNNNNNNNNNNN
NNNNNNNNNNNNNNNNNNNNNNNNNNNNNNNNNNNNNNNNNNNNNNNNNNNNNNNNNNNN
NNNNNNNNNNNNNNNNNNNNNNNNNNNNNNNNNNNNNNNNNNNNNNNNNNNNNNNNNNNN
NNNNNNNNNNNNNNNNNNNNNNNNNNNNNNNNNNNNNNNNNNNNNNNNNNNNNNNNNNNN
NNNNNNNNNNNNNNNNNNNNNNNNNNNNNNNNNNNNNNNNNNNNNNNNNNNNNNNNNNNN
NNNNNNNNNNNNNNNNNNNNNNNNNNNNNNNNNNNNNNNNNNNNNNNNNNNNNNNNNNNN
NNNNNNNNNNNNNNNNNNNNNNNNNNNNNNNNNNNNNNNNNNNNNNNNNNNNNNNNNNNN
NNNNNNNNNNNNNNNNNNNNNNNNNNNNNNNNNNNNNNNNNNNNNNNNNNNNNNNNNNNN
NNNNNNNNNNNNNNNNNNNNNNNNNNNNNNNNNNNNNNNNNNNNNNNNNNNNNNNNNNNN
NNNNNNNNNNNNNNNNNNNNNNNNNNNNNNNNNNNNNNNNNNNNNNNNNNNNNNNNNNNN
NNNNNNNNNNNNNNNNNNNNNNNNNNNNNNNNNNNNNNNNNNNNNNNNNNNNNNNNNNNN
NNNNNNNNNNNNNNNNNNNNNNNNNNNNNNNNNNNNNNNNNNNNNNNNNNNNNNNNNNNN
NNNNNNNNNNNNNNNNNNNNNNNNNNNNNNNNNNNNNNNNNNNNNNNNNNNNNNNNNNNN
NNNNNNNNNNNNNNNNNNNNNNNNNNNNNNNNNNNNNNNNNNNNNNNNNNNNNNNNNNNN
NNNNNNNNNNNNNNNNNNNNNNNNNNNNNNNNNNNNNNNNNNNNNNNNNNNNNNNNNNNN
NNNNNNNNNNNNNNNNNNNNNNNNNNNNNNNNNNNNNNNNNNNNNNNNNNNNNNNNNNNN
NNNNNNNNNNNNNNNNNNNNNNNNNNNNNNNNNNNNNNNNNNNNNNNNNNNNNNNNNNNN
NNNNNNNNNNNNNNNNNNNNNNNNNNNNNNNNNNNNNNNNNNNNNNNNNNNNNNNNNNNT
CTGCCGCTCTCGCTGGTGCTGGGCACAGGAGTGGTGCTGGGCCTCTATATTCTGGCCAAC
TTTGTTTATCTGTTTGCGCTGCCTCTGCATGGCGATGCGCACGGGGCGACGGTGGCGGCG
CGCGGCATTNNNNNNNNNNNNNNNNNNNNNNNNNNNNNNNNNNNNNNNNNNNNNNNNNNN
NNNNNNNNNNNNNNNNNNNNNNNNNNNNNNNNNNNNNNNNNNNNNNNNNNNNNNNNNNNN
NNNNNNNNNNNNNNNNNNNNNNNNNNNNNNNNNNNNNNNNNNNNNNNNNNNNNNNNNNNN
NNNNNNNNNNNNNNNNNNNNNNNNNNNNNNNNNNNNNNNNNNNNNNNNNNNNNNNNNNNN
NNNNNNNNNNNNNNNNNNNNNNNNNNNNNNNNNNNNNNNNNNNNNNNNNNNNNNNNNNNN
NNNNNNNNNNNNNNNNNNNNNNNNNNNNNNNNNNNNNNNNNNNNNNNNNNNNNNNNNNNN
NNNNNNNNNNNNNNNNNNNNNNNNNNNNNNNNNNNNNNNNNNNNNNNNNNNNNNNNNNNN
NNNNNNNNNNNNNNNNNNNNNNNNNNNNNNNNNNNNNNNNNNNNNNNNNNNNNNNNNNNN
NNNNNNNNNNNNNNNNNNNNNNNNNNNNNNNNNNNNNNNNNNNNNNNNNNNNNNNNNNNN
NNNNNNNNNNNNNNNNNNNNNNNNNNNNNNNNNNNNNNNNNNNNNNNNNNNNNNNNNNNN
NNNNNNNNNNNNNNNNNNNNNNNNNNNNNNNNNNNNNNNNNNNNNNNNNNNNNNNNNNNN
NNNNNNNNNNNNNNNNNNNNNNNNNNNNNNNNNNNNNNNNNNNNNNNNNNNNNNNNNNNN
NNNGATTATCGGCGCCGGCATCTTTGTGCTGACCGGCCAGGCCGCGGCGCTGCATGCCGG
ACCGGCCGTGGCGTTGAGCTTCATCGTGGCAGGCATCACGTGTGCGTTTGCAGGGCTTTG
CTATGCCGAGTTTGCCTCGATCATTCCCATTGCGGGTTCGGCCTATACCTATGGCTATGC
CACTTTGGGCGAGCTGGTCGCCTGGGTCATCGGCTGGGACCTCGTGCTCGAATACGCCTT
CGGCGCGGCCACAGTCGCTTCGGGCTGGTCGGGCTATCTCGTCAGTTTTCTGGAGCAGAT
CGGCCTCACGCCCTCGCCCGCTCTGGCGCGCTGGACGACCACCTACGGCAACACGCTTTA
TTTTCTGCATGGCCACTGGGTGTCGCAGGCCGCGCTGCCCATGGGCACGCCGACCGCTGG
CTTGCTGAAGGTGCACGGCATCTTTGACCTGATCGCGTTTCTGGCCATTCTGGCCGTGAC
GACCATTCTGGTGATCGGCATCAAGGAATCCGCCAATCTGAACTCGCTGATCGTGTTCGT
CAAACTGGCGGTGGTCGGTATCTTTCTGGTGCTGGGCATCGGCTTCCTGATGCNNNNNNN
NNNNNNNNNNNNNNNNNNNNNNNNNNNNNNNNNNNNNNNNNNNNNNNNNNNNNNNNNNNN
NNNNNNNNNNNNNNNNNNNNNNNNNNNNNNNNNNNNNNNNNNNNNNNNNNNNNNNNNNNN
NNNNNNNNNNNNNNNNNNNNNNNNNNNNNNNNNNNNNNNNNNNNNNNNNNNNNNNNNNNN
NNNNNNNNNNNNNNNNNNNNNNNNNNNNNNNNNNNNNNNNNNNNNNNNNNNNNNNNNNNN
NNNNNNNNNNNNNNNNNNNNNNNNNNNNNNNNNNNNNNNNNNNNNNNNNNNNNNNNNNNN
NNNNNNNNNNNNNNNNNNNNNNNNNNNNNNNNNNNNNNNNNNNNNNNNNNNNNNNNNNNN
NNNNNNNNNNNNNNNNNNNNNNNNNNNNNNNNNNNNNNNNNNNNNNNNNNNNNNNNNNNN
NNNNNNNNNNNNNNNNNNNNNNNNNNNNNNNNNNNNNNNNNNNNNNNNNNNNNNNNNNNN
NNNNNNNNNNNNNNNNNNNNNNNNNNNNNNNNNNNNNNNNNNNNNNNNNNNNNNNNNNNN
NNNNNNNNNNNNNNNNNNNNNNNNNNNNNNNNNNNNNNNNNNNNNNNNNNNNNNNNNNNN
NNNNNNNNNNNNNNNNNNNNNNNNNNNNNNNNNNNNNNNNNNNNNNNNNNNNNNNNNNNN
NNNNNNNNNNNNNNNNNNNNNNNNNNNNNNNNNNNNNNNNNNNNNNNNNNNNNNNNNNNN
NNNNNNNNNNNNNNNNNNNNNNNNNNNNNNNNNNNNCTACTTCAACTACTCGACCAAGCA
CAGCAAGGTGCAGCGCATGCAGCAGCAGGGCGCGGGACAGGAGTAGTTCCACTGGAAGGA
CCCGAAGGGCGGTCTGCTTTGGCGGGCCGCTTTTCGCTTTTCAGGAAACTGCGCGGCCCT
CTGGCGCGTCTTGTTAAGCAGGACGGTACAGCCATGCGCGGAAGAGGGAAGTGGATGGCC
GGTTTGCTTCTGGCGGCGAGCGTGGCTGCGGGAGCACAACAGCAGAACGGAGCTACCCCC
GGCGCACATGCAGCCTTTCATGCTCCCGGGGTGCAGATGCCGGGGTCGTTTGTCTCGCAA
CCCGGCCGTTTCTCTCAACCGGGCCAGGCCATTTTTGCGCCGGGGCATGCGGTGTTTACC
CCGGGGCAATCCGTCTTCACGCCCGGTCAAGCCATCTTCCCTCCGGGGCAGGCTGTATTT
CCTCAGGGGCAGACGGTCTTTCCCGCTGGGCAGGAAGTCTTTCCGCCCGGCAATCGCATC
TTTCCTGCGCCCCATGTGCTGACGCCGTTTCACTCCGCGCCCTCGACGGCCATGCGGCGC
GGCGGCGACCGCCATCACGAGCGGGATTGGGATCACGATCACGACCGCTACCATTACCGT
CACCGCGACGGCGAGGGATATGCTGTGCCTTACCTCTTCGGCTCAGGCTATTGGCTTACC
TCTGGCGATCTGGGATATATGGACGATTCGGAGGGAATGCAGACCAGTGCCGCCCCGACT
TCGGAGCCTCCTTTGGCTTCGAGTGTCACAGCGCAGCCAACTGCCCCGGCACCTCCATCA
GAAGACACCTATCGCCCGGCTTACCATGCCGCAGCCAGCGCGCCGAATGTGATTCAGAGC
CAGGAACCGAAGCTGACCGTGGTGATGAAAGATGGCACGCGCAAGACGATGCGCAACTAC
GCGCTCACGCCCACCACGCTCATCGATCTGGATGCCGCGGCTACGGGGCGGGAGATGAAG
ATTCCATTGGAGCAGGTGAATGTGACGGCGACACAAAGGGCGGCTGCCCGGGAAGGGCTG
AATTTCAGCGTGCCGAAGGGTGGATGAAGCCGTAGTCCCACCCCTCGCGCAAGAGGCGCG
AAGGATGGGCAACGGAGAAGCCGCCCGGTTTACTGCTGGGGCGCTTTGGTGTCGTCCTGG
AAGCCAGCCTGGTTGTGGCTTCCGTCGCAGAAGGGCTTGTTGGCCGAGGCTCCGCAGCGG
CAGAGCGAAACAGCGGGCTTGCCTTCGAGGTTCCAGGTGTTGCCCTGCGAGTCGGCGAGT
TGAATGGTGCCTTCCACCCGCAGCGGACCGTTGGGACGAATCGTGACTTTCACTTCAGAC
ATGCGTTGCATCCTCCACTANNNNNNNNNNNNNNNNNNNNNNNNNNNNNNNNNNNNNNNN
NNNNNNNNNNNNNNNNNNNNNNNNNNNNNNNNNNNNNNNNNNNNNNNNNNNNNNNNNNNN
NNNNNNNNNNNNNNNNNNNNNNNNNNNNNNNNNNNNNNNNNNNNNNNNNNNNNNNNNNNN
NNNNNNNNNNNNNNNNNNNNNNNNNNNNNNNNNNNNNNNNNNNNNNNNNNNNNNNNNNNN
NNNNNNNNNNNNNNNNNNNNNNNNNNNNNNNNNNNNNNNNNNNNNNNNNNNNNNNNNNNN
NNNNNNNNNNNNNNNNNNNNNNNNNNNNNNNNNNNNNNNNNNNNNNNNNNNNNNNNNNNN
NNNNNNNNNNNNNNNNNNNNNNNNNNNNNNNNNNNNNNNNNNNNNNNNNNNNNNNNNNNN
NNNNNNNNNNNNNNNNNNNNNNNNNNNNNNNNNNNNNNNNNNNNNNNNNNNNNNNNNNNN
NNNNNNNNNNNNNNNNNNNNNNNNNNNNNNNNNNNNNNNNNNNNNNNNNNNNNNNNNNNN
NNNNNNNNNNNNNNNNNNNNNNNNNNNNNNNNNNNNNNNNNNNNNNNNNNNNNNNNNNNN
NNNNNNNNNNNNNNNNNNNNNNNNNNNNNNNNNNNNNNNNNNNNNNNNNNNNNNNNNNNN
NNNNNNNNNNNNNNNNNNNNNNNNNNNNNNNNNNNNNNNNNNNNNNNNNNNNNNNNNNNN
NNNNNNNNNNNNNNNNNNNNNNNNNNNNNNNNNNNNNNNNNNNNNNNNNNNNNNNNNNNN
NNNNNNNNNNNNNNNNNNNNNNNNNNNNNNNNNNNNNNNNNNNNNNNNNNNNNNNNNNNN
NNNNNNNNNNNNNNNNNNNNNNNNNNNNNNNNNNNNNNNNNNNNNNNNNNNNNNNNNNNN
NNNNNNCCTTTGGCCATGCCCGTTTGAGCGGCATCGGCTCTATTCTGGCCGACGAAATCG
AGAAGCGCACCGGCTATGAGACTCGCTCGGTGAACCTGGGTCACACGCAGCGCGGCGGCA
CGCCGACGGCCTATGACCGCATGCTCTCGACGCGCTATGGCCTGGCGGCCATCGATCTGG
TCCACCAGGGCAAGTTCGGACGCCTGGTGGTGCTGCGCGGCACGAAGATCGAGGATATTC
CGTTGGCCGACGCGATTGCCAAGAATCGCACTCTCGATGAGAGCTTCCTCTCGATTCTGG
ATGGTCTGGAACCGAAGGTTTAGCTTTTCGGAGCAGGCAGCGAATCAGTGAAGGGCCGGT
CCGCAGGGATCGGCCCTTCGCTTTTCGGCGGAGAGGAATCGGGGACGCGAGTGTGAATTG
TTGCGATATTTTTGTGGCAAAACCCGGAAAAAGCCGCAGGGGAAACCAGAAAAACACGTC
CCGAGTGTGCAAATTCATTGGACGGAGCCGTAGGCTCAAGGTATAAGCAGGAGGCTGGCA
GAAATAGACCGGCACTTCTTCCGGAGACATCCAAAAGAATAAGACGAGGGCATCATCATG
AAGAGTTCGGCAGGCCGCAGTCCGGAGTTTCGCGAAGTGATGGATATCCGCCAGGCGTCG
GATTATCTCGGTATCAGTCCCGATACGTTGTACAAGTACGCCTCTGAGGCGTTTGTGCCA
GCCTTCAAGCTGGGCAATCGCTGGCGCTTCAAGAAGTCACGTCTGGACGAATGGATGGAT
CGCCAGTCCGGCATTCCGGTGGAAGTGGAAGTTGCCGCCGTGAAGCCGCGCCAGAAGAAG
CCGGTGCGCTCCACGGGACGCACGGAGCCGCGGACCCGCATCGCACGCTCCTGAGCGCAG
GAAGCGGAACTCTCCGGATCGGTTATGCTTGCCTCAAGCGCGGCCGCTCGCAGCCGTGGT
TTCCCAGGCAAGGAGAAGTTTCATTGACGACTGATCTGACTCAGCCGAGTGTTGATCCTC
ACCTGCAGGCCTCCTACTCTGTTTCCAACCGCGCACGCCGCGCTGTTTGGAATTTGTTTT
ACGCGTTATTCTTCCGCACTTCTCCGCGCCCGTTTCATGGGTGGCGCTCGATGATTCTGC
GCCTCTTCGGCGCAAAGCTCGCACCGAATTGCCACTTCTATCCCAAGTGCCGCATCTGGG
CGCCGTGGAATCTTGTCTGCGAAGAGGCCGTGGGGGTGGGCGATGACGCCGAGCTTTACA
ATCCCTCACTGCTCACTATCGGCTCGCACGCGGTGGTTTCGCAGGGCGCGTACGTGTGCG
GTGCGACTCACCTCTACAACGAGCCGTCGTTCCGGCTGGTCTCCTATCCCATGCGGATCG
GCGCTTACTCCTGGGTGTGCGCCAAGGCCATTGTGAGCCCGGGCGTGAATGTGGGCGATG
GCGCGATTCTNNNNNNNNNNNNNNNNNNNNNNNNNNNNNNNNNNNNNNNNNNNNNNNNNN
NNNNNNNNNNNNNNNNNNNNNNNNNNNNNNNNNNNNNNNNNNNNNNNNNNNNNNNNNNNN
NNNNNNNNNNNNNNNNNNNNNNNNNNNNNNNNNNNNNNNNNNNNNNNNNNNNNNNNNNNN
NNNNNNNNNNNNNNNNNNNNNNNNNNNNNNNNNNNNNNNNNNNNNNNNNNNNNNNNNNNN
NNNNNNNNNNNNNNNNNNNNNNNNNNNNNNNNNNNNNNNNNNNNNNNNNNNNNNNNNNNN
NNNNNNNNNNNNNNNNNNNNNNNNNNNNNNNNNNNNNNNNNNNNNNNNNNNNNNNNNNNN
NNNNNNNNNNNNNNNNNNNNNNNNNNNNNNNNNNNNNNNNNNNNNNNNNNNNNNNNNNNN
NNNNNNNNNNNNNNNNNNNNNNNNNNNNNNNNNNNNNNNNNNNNNNNNNNNNNNNNNNNN
NNNNNNNNNNNNNNNNNNNNNNNNNNNNNNNNNNNNNNNNNNNNNNNNNNNNNNNNNNNN
NNNNNNNNNNNNNNNNNNNNNNNNNNNNNNNNNNNNNNNNNNNNNNNNNNNNNNNNNNNN
NNNNNNNNNNNNNNNNNNNNNNNNNNNNNNNNNNNNNNNNNNNNNNNNNNNNNNNNNNNN
NNNNNNNNNNNNNNNNNNNNNNNNNNNNNNNNNNNNNNNNNNNNNNNNNNNNNNNNNNNN
NCCTGGAGTTCTTTGCGCGCAGCCTCGGAGCCGAGGGCATGTCGTTTGACACCATCGTGG
CGAGCGGTGTGCGCTCGTCGATGCCGCACGGGCGGGCGTCGCTGGCGAAGATCCCTCGCA
AAGGGTTCGTAACGCTGGACTTCGGTGTTATTCTCAATGGTTATCTTTCTGACATGACGC
GCACTGTGCACGTGGGCCGTGCGACCAAGGAAGAGCAATTTGCCTATGATGCGGTTCTGG
CCGCGCAGGAGGCAGGCGTGGCGGCGGTGAAGCCGGGGGCGACCATGGCCTCGGTGGATG
AGGCGGCACGCAGCGTTTTGCGCGAGGCTGGTCTCGCGGAGTACTTTACGCACGGAACCG
GGCATGGAGTGGGCCTGGAGATTCATGAGCAGCCCCGCTTTGCAGCAGGGCAGGAAGCAA
AGTTGAAGCCGGGAATGGTGGTCACCATTGAACCCGGTGTGTACCTGCCGGAGAAATTCG
GCATCCGCATTGAAGACATGGTGGTGGTGACAGAGACGGGAGCTGCGGTGCTCACGCCTG
CCACCAAGGCATGGATGGAACTGTAAAGCGTGACAGAGGCTGACAGACAACAATGAATCC
AGAAGAGTTGGGACAGTTAAAGGAACTGATCGAGTTCCTGAAGCAGAATCAGATCGGCGA
ATTTAGCCTGGAACGTGGAGACCTGAAGGTCAACTTGAAGTTCGGGTCCGAGCAGNNNNN
NNNNNNNNNNNNNNNNNNNNNNNNNNNNNNNNNNNNNNNNNNNNNNNNNNNNNNNNNNNN
NNNNNNNNNNNNNNNNNNNNNNNNNNNNNNNNNNNNNNNNNNNNNNNNNNNNNNNNNNNN
NNNNNNNNNNNNNNNNNNNNNNNNNNNNNNNNNNNNNNNNNNNNNNNNNNNNNNNNNNNN
NNNNNNNNNNNNNNNNNNNNNNNNNNNNNNNNNNNNNNNNNNNNNNNNNNNNNNNNNNNN
NNNNNNNNNNNNNNNNNNNNNNNNNNNNNNNNNNNNNNNNNNNNNNNNNNNNNNNNNNNN
NNNNNNNNNNNNNNNNNNNNNNNNNNNNNNNNNNNNNNNNNNNNNNNNNNNNNNNNNNNN
NNNNNNNNNNNNNNNNNNNNNNNNNNNNNNNNNNNNNNNNNNNNNNNNNNNNNNNNNNNN
NNNNNNNNNNNNNNNNNNNNNNNNNNNNNNNNNNNNNNNNNNNNNNNNNNNNNNNNNNNN
NNNNNNNNNNNNNNNNNNNNNNNNNNNNNNNNNNNNNNNNNNNNNNNNNNNNNNNNNNNN
NNNNNNNNNNNNNNNNNNNNNNNNNNNNNNNNNNNNNNNNNNNNNNNNNNNNNNNNNNNN
NNNNNNNNNNNNNNNNNNNNNNNNNNNNNNNNNNNNNNNNNNNNNNNNNNNNNNNNNNNN
NNNNNNNNNNNNNNNNNNNNNNNNNNNNNNNNNNNNNNNNNNNNNNNNNNNNNNNNNNNN
NNNNNNNNNNNNNNNNNNNNNNNNGCTGATGGGCGAGAAGGAGAAGGCGCGCCAGGCCAT
GAAGAAGGCCAAGGTGCCGATTCTGCCTGGCTCCGATGGCATCATTGCCTCAGAAGATGA
GGCGCTGGAGTGGGCGAAGTCGGTGGGCTATCCGGTCATTCTGAAGGCCAAGGCTGGCGG
CGGCGGGCGAGGCATGCGCGTGATTCGCTCGGCGGCCGAGCTGCCGGCGCTCTACCAGGC
GNNNNNNNNNNNNNNNNNNNNNNNNNNNNNNNNNNNNNNNNNNNNNNNNNNNNNNNNNNN
NNNNNNNNNNNNNNNNNNNNNNNNNNNNNNNNNNNNNNNNNNNNNNNNNNNNNNNNNNNN
NNNNNNNNNNNNNNNNNNNNNNNNNNNNNNNNNNNNNNNNNNNNNNNNNNNNNNNNNNNN
NNNNNNNNNNNNNNNNNNNNNNNNNNNNNNNNNNNNNNNNNNNNNNNNNNNNNNNNNNNN
NNNNNNNNNNNNNNNNNNNNNNNNNNNNNNNNNNNNNNNNNNNNNNNNNNNNNNNNNNNN
NNNNNNNNNNNNNNNNNNNNNNNNNNNNNNNNNNNNNNNNNNNNNNNNNNNNNNNNNNNN
NNNNNNNNNNNNNNNNNNNNNNNNNNNNNNNNNNNNNNNNNNNNNNNNNNNNNNNNNNNN
NNNNNNNNNNNNNNNNNNNNNNNNNNNNNNNNNNNNNNNNNNNNNNNNNNNNNNNNNNNN
NNNNNNNNNNNNNNNNNNNNNNNNNNNNNNNNNNNNNNNNNNNNNNNNNNNNNNNNNNNN
NNNNNNNNNNNNNNNNNNNNNNNNNNNNNNNNNNNNNNNNNNNNNNNNNNNNNNNNNNNN
NNNNNNNNNNNNNNNNNNNNNNNNNNNNNNNNNNNNNNNNNNNNNNNNNNNNNNNNNNNN
NNNNNNNNNNNNNNNNNNNNNNNNNNNNNAGGGCATTCATACGACGATTCCGCTGCATCA
GCGCATCTTTGCCGATGAGGAGTTCCGCAAGGGCGAGTTTGATACCAAGTTCATGGAGCG
CTTCTTTGAGCGTGAAAAAGAGCGTAAGGCCGTGAAGGATTAGTCTTCCGCAAGGCATGG
AAAAGCCCCGGGTTGGCAGCAGCTTCGGGGCTTTTTTGCATGGTGCGCACGGAAGGCGTT
TTGCCTGTACTGAAGCGCAAAAAAAAAATCACCATTAACGTCCCAGAAGTTATTGATATC
GTTGGACGTACCGGACATTAGGCTGGCAAGTCCTTTAGAATCAATGCGAAAATGCCCTTG
CCGGTGCCGGGGTTAATGTCGAAATGCCGGGATATCCGTGCAATTCCAGAGGCAGCGGTG
CCTGCAGCGCCTGGCTGGATGCAGCGCGCCGTCCGCACTTCTTATCGACCTCTATTTCCA
GCATAACGAATTCAGGGGAAATTCCCGGCAGGTGCGAGAGTGATTTTCCGGCAGGTTTGG
GTACTCTCGGGTGCGTCGGGTCTGAAAAGAAGCTTCTGTTAATATTTCGCCTTTTGTTCT
CTTTTTGAGTGTACGATGATTTCGCTTCCCAAGGAGGGAAAGACGATGAGCCTTGCTGCC
GGTTTTTTGCCTGAGTTTGACCACGAATTTGCCAACACGCGCCGGATGCTGGAGCTGGTG
CCCAATGATCACCTGAGCTGGAAGCCGCATGAGAAGTCGATGGAGCTGGTGCGGCTGGCG
TGGCATATTTCCGACTTTCCGGACTGGTGCCGGGACACGATGAAGCTGCCGGGCATGTCC
GTCTCAGTGGAGGACGGCATGAAGTACATGGACGTGTGGAAGGACAAGAAGCGGGAGGAC
ATTCTGGCGCGTTTTGACAAAGACCTGCCCGAGGCGCGGGAGGCGCTGGCCGCGACGAGC
GATGAGGACATGGCCAGGAACTGGAAGATGGACTGGATGGGGCAGACGATTGTGGACATG
CCGCGCATTGCCGTGTACCGCGGCATGGTGATGAACCACATGATTCATCACCGGGCGCAG
TTGGGCGTGTATCTGCGTTTGCTGAATGTTCCGATTCCGGGATTCTATGGGCCTTCGGCG
GATGAAGCGTAGGCGGATTGAGTGACAAGGGAAATGCATGGGGGGCCGGTCCATGGCTGG
ATTCGGCCCCTCGGGGATGGGCTTTCGCTGGGGGGGATTGTGCTTATTGCACCAGCACGC
TGAGGTCAATGACGACGGCTTCCATAGCCTTGGCCTGGGCCTGAAGNNNNNNNNNNNNNN
NNNNNNNNNNNNNNNNNNNNNNNNNNNNNNNNNNNNNNNNNNNNNNNNNNNNNNNNNNNN
NNNNNNNNNNNNNNNNNNNNNNNNNNNNNNNNNNNNNNNNNNNNNNNNNNNNNNNNNNNN
NNNNNNNNNNNNNNNNNNNNNNNNNNNNNNNNNNNNNNNNNNNNNNNNNNNNNNNNNNNN
NNNNNNNNNNNNNNNNNNNNNNNNNNNNNNNNNNNNNNNNNNNNNNNNNNNNNNNNNNNN
NNNNNNNNNNNNNNNNNNNNNNNNNNNNNNNNNNNNNNNNNNNNNNNNNNNNNNNNNNNN
NNNNNNNNNNNNNNNNNNNNNNNNNNNNNNNNNNNNNNNNNNNNNNNNNNNNNNNNNNNN
NNNNNNNNNNNNNNNNNNNNNNNNNNNNNNNNNNNNNNNNNNNNNNNNNNNNNNNNNNNN
NNNNNNNNNNNNNNNNNNNNNNNNNNNNNNNNNNNNNNNNNNNNNNNNNNNNNNNNNNNN
NNNNNNNNNNNNNNNNNNNNNNNNNNNNNNNNNNNNNNNNNNNNNNNNNNNNNNNNNNNN
NNNNNNNNNNNNNNNNNNNNNNNNNNNNNNNNNNNNNNNNNNNNNNNNNNNNNNNNNNNN
NNNNNNNNNNNNNNNNNNNNNNNNNNNNNNNNNNNNNNNNNNNNNNNNNNNNNNNNNNNN
NNNNNNNNNNNNNNNNNNNNNNNNNNNNNNNNNNNNNNNNNNNNNNNNNNNNNNNNNNNN
NNNNNNNNNNNNNNNNNNNNNNNNNNNNNNNNNNNNNNNNNNNNNNNNNNNNNNNNNNNN
NNNNNNNNNNNNNNNNNNNNNNNNNNNNNNNNNNNNNNNNNNNNNNNNNNNNNNNNNNNN
NNNNNNNNNNNNNNNNNNNNNNNNNNNNNNNNNNNNNNNNNNNNNNNNNNNNNNNNNNNN
NNNNNNNNNNNNNNNNNNNNNNNNNNNNNNNNNNNNNNNNNNNNNNNNNNNNNNNNNNNN
NNNNNNNNNNNNNNNNNNNNNNNNNNNNNNNNNNNNNNNNNNNNNNNNNNNNNNNNNNNN
NNNNNNNNNNNNNNNNNNNNNNNNNNNNNNNNNNNNNNNNNNNNNNNNNNNNNNNNNNNN
NNNNNNNNNNNNNNNNNNNNNNNNNNNNNNNNNNNNNNNNNNNNNNNNNNNNNNNNNNNN
NNNNNNNNNNNNNNNNNNNNNCGAGGACGCCGCCCTGAATTTTGGAGAGTTCTTCGAGCG
CGGGCACCGAGCGGGTGGCGATTTCGCGCAGATTGCTGGAGATATTCAGCAGTCCGATAA
CGGCGACTGCTCCGCAGATCACGATGAAGCTGATGAGGAGTGCGCAGAGGATGCTGACAC
GCTTGCCAATGGTCCAATTCTTCACAGATAGCCTTTCTGAAACGGACCCGGATACGCGTC
CGGGATCGCTGCTTTCGAGGCTTATATCGGTGGCTGGAGGAATTTATTTACGGCGGATGA
GAAACGGTCTGCAGAATTCGGGGAGATCTGGACGGGAAGCCGGATGGGCGGAATCAGCGG
GCGCGGGCGGGCGCGGCCCAGTTTTCAAGAGTAAGGCCCGGGACGCGGCTGAATTCGCGC
GTGTTGTTGGTGACCAGGGTGAGTTTAAGCGCACGGGCGTGCGCGGCAATCAGAAGATCA
TTCGCTCCAATCATGGTTCCGCGCTGCTTGAGGTGAGCGCGAATCTGAGCGTAGTCCGTG
CCTGCTTCAGAAGGGAAGCCGAGCACCTGCACATAGCGCAGGAACTCGTGCAGAGCTTCG
GCATCCTGAGATTTGCGGGGAGAGACTTCGACGCCATAAGCCAGTTCGGCTTGCGTGATG
GCGGAGATGCATACGTCGGAAACAGCCGTCTTGCGGAGACGCCGGAGCACCGCCTCGTGG
GTGCGCTTCATGATGTACGACGAGATGTCAGTATCGAGCATGTAGAGAGGCATGAAGGCG
GCTCCAGGTCTCAGCGCTCCTGCACGGGGAGATCTTCGACGCCTTCCATGAAGGCGCTGG
AGGCGACTGCGCCGGAATCGAGATAGGCGCTCCAGCTATCGGGGCGAGGCGTAAGGATGA
CCTGGTCGCCGCGCTTCTGGATGAAGACCTCGGAGGTCTGGAAGCGGAATTCCCTGGGCA
GACGAATGGCCTGGCTGCGGTTGGTCGTGAAGACCTTCGCAGTGCGCTGCGTCGATGTTT
CTCGCGGGGTTGCCATATACTTAAGTATATGGCATTTGGCGTTGGCTGGCGATGGGTAAA
CGGAAACTTGGAGCGCGCAGCAAAAGGTGCGATGATCTTTGGGGCGCTGACGGATGGTAT
GGACTTGGGAGCATACGGTGATTAGCTTGGCCTGCGAATCTCCCTTCATCTTTCTATGGT
TCGCAAACTGGAAGAAGTCGCGCCGCTTGGGGGACGACGGGGAGTTGGACGGGAATGCCG
AACATAGCTTCGGTCTTCCGGACTTTGTGTACTTATTGAGTTGCTTTTTGTTGTTTTATT
TCAGCATGCAGCGCTTTCCCTTTGGTACGCAGGCCNNNNNNNNNNNNNNNNNNNNNNNNN
NNNNNNNNNNNNNNNNNNNNNNNNNNNNNNNNNNNNNNNNNNNNNNNNNNNNNNNNNNNN
NNNNNNNNNNNNNNNNNNNNNNNNNNNNNNNNNNNNNNNNNNNNNNNNNNNNNNNNNNNN
NNNNNNNNNNNNNNNNNNNNNNNNNNNNNNNNNNNNNNNNNNNNNNNNNNNNNNNNNNNN
NNNNNNNNNNNNNNNNNNNNNNNNNNNNNNNNNNNNNNNNNNNNNNNNNNNNNNNNNNNN
NNNNNNNNNNNNNNNNNNNNNNNNNNNNNNNNNNNNNNNNNNNNNNNNNNNNNNNNNNNN
NNNNNNNNNNNNNNNNNNNNNNNNNNNNNNNNNNNNNNNNNNNNNNNNNNNNNNNNNNNN
NNNNNNNNNNNNNNNNNNNNNNNNNNNNNNNNNNNNNNNNNNNNNNNNNNNNNNNNNNNN
NNNNNNNNNNNNNNNNNNNNNNNNNNNNNNNNNNNNNNNNNNNNNNNNNNNNNNNNNNNN
NNNNNNNNNNNNNNNNNNNNNNNNNNNNNNNNNNNNNNNNNNNNNNNNNNNNNNNNNNNG
ATCTGGTCGAAGGGGACGACTTCGGTTTCGATTTCGGGCGCGAAGAGCTTCAGCGTGAGG
TAGGCCGTAGTGAGGGTTCCGGGCACGGCGATCTTGATTTTGCGAATCTCGTCGAGCGAG
TAGGGCCGCGGAGCGATGATCATGGGGCCGTAGTTTTCCCCGACCGAGCCGCCGCAAGCC
ATCAGCGCGTAGTTGTCCTGAATGTAGGGGTACGCGTGGAAGGAGACGGCGGTGACATCG
TAGAAGGCCTCGTTCATGGCCTTGTGGTTGAGCGTCTCAATGTCCGTGAGGGTGTGGGTG
AAGCGGTAGCCGGGCACCTGCACGTTGTCGCTGGCGAGGCCATAGAACATGAAGGCGTCG
TCGGAGTCTGGGCTGTGCGCAATGGTGATTTCGCGAATGGCGGCATCGTTGGATGCGGGC
GTCTGAGTGCTCACTACGGTCTTTGATCCTTTCAGCAGCAGTTACAAGTTGGAGGCGCGG
GACAGAGGACTGGATGCGGCCGCGCGCCCGAGGTTTTTTGCCGCGCGAAAGTTACTCGGC
GGAGGTGTTCGGCTGGCGCAGGCGCGTGAAGCCGGCGGCGAGAGCGGCGGCGGCGGCGAC
CTTGAGTCCTTCGCCGGGCAGGAAGGGCACCATGCCGNNNNNNNNNNNNNNNNNNNNNNN
NNNNNNNNNNNNNNNNNNNNNNNNNNNNNNNNNNNNNNNNNNNNNNNNNNNNNNNNNNNN
NNNNNNNNNNNNNNNNNNNNNNNNNNNNNNNNNNNNNNNNNNNNNNNNNNNNNNNNNNNN
NNNNNNNNNNNNNNNNNNNNNNNNNNNNNNNNNNNNNNNNNNNNNNNNNNNNNNNNNNNN
NNNNNNNNNNNNNNNNNNNNNNNNNNNNNNNNNNNNNNNNNNNNNNNNNNNNNNNNNNNN
NNNNNNNNNNNNNNNNNNNNNNNNNNNNNNNNNNNNNNNNNNNNNNNNNNNNNNNNNNNN
NNNNNNNNNNNNNNNNNNNNNNNNNNNNNNNNNNNNNNNNNNNNNNNNNNNNNNNNNNNN
NNNNNNNNNNNNNNNNNNNNNNNNNNNNNNNNNNNNNNNNNNNNNNNNNNNNNNNNNNNN
NNNNNNNNNNNNNNNNNNNNNNNNNNNNNNNNNNNNNNNNNNNNNNNNNNNNNNNNNNNN
NNNNNNNNNNNNNNNNNNNNNNNNNNNNNNNNNNNNNNNNNNNNNNNNNNNNNNNNNNNN
NNNNNNNNNNNNNNNNNNNNNNNNNNNNNNNNNNNNNNNNNNNNNNNNNNNNNNNNNNNN
NNNNNNNNNNNNNNNNNNNNNNNNNNNNNNNNNNNNNNNNNNNNNNNNNNNNNNNNNNNN
NNNNNNNNNNNNNNNNNNNNNNNNNNNNNNNNNNATAACAGGCGGCTGGCCGCCGGTGGG
CTGGCCGGAGAGACGCGAGGGCTTCGCTGTGTGGGAATGAGGGGTGGCACGGCGCGCCTG
ATGTCAGCTTGCCGGGTATTTCAGCTTTCGGGGGCCGGTGCGACGCAATGGTGCAGCCAG
GCGGCGTAGGTCTGGCTGGCCGTGGCGTCGAGGATGAGGAATTCCGGCACCTCATAGGAG
TGCAACTCATGCAGCCGGGCCTCAAGCTGCGGCAGGCGCTCGCGCGAAGTCTTGAGCAGC
ATCAAAACCTCAGAGGACTGCTCGATCTGGCTCTGCTCAATCTGGTCCTGCCAGCGGTAG
ACGGAGGTCATGGACGGCAGCATTTGCACGCAGGCGGCGAGATGGGCTTCGACGAGGGAA
TGGGCGAGGCGCTGCGCTTCTTCGACTGAAGGGGCAGTGGTGAGAACCAGACACACGGAA
GATGGGGGACGTGCAGAGGATGTGCCGGCGGCAGGGGATGAGGTCATGGAAAGGCTCCGG
TTAAGATGGCTGGGGATACTTTAGCTGTTTTCACTAGCTACTAAATCTGTGTGGCCGCGT
GTGGTGTACAGATGAGAGTAGCGAGTGTTTGNNNNNNNNNNNNNNNNNNNNNNNNNNNNN
NNNNNNNNNNNNNNNNNNNNNNNNNNNNNNNNNNNNNNNNNNNNNNNNNNNNNNNNNNNN
NNNNNNNNNNNNNNNNNNNNNNNNNNNNNNNNNNNNNNNNNNNNNNNNNNNNNNNNNNNN
NNNNNNNNNNNNNNNNNNNNNNNNNNNNNNNNNNNNNNNNNNNNNNNNNNNNNNNNNNNN
NNNNNNNNNNNNNNNNNNNNNNNNNNNNNNNNNNNNNNNNNNNNNNNNNNNNNNNNNNNN
NNNNNNNNNNNNNNNNNNNNNNNNNNNNNNNNNNNNNNNNNNNNNNNNNNNNNNNNNNNN
NNNNNNNNNNNNNNNNNNNNNNNNNNNNNNNNNNNNNNNNNNNNNNNNNNNNNNNNNNNN
NNNNNNNNNNNNNNNNNNNNNNNNNNNNNNNNNNNNNNNNNNNNNNNNNNNNNNNNNNNN
NNNNNNNNNNNNNNNNNNNNNNNNNNNNNNNNNNNNNNNNNNNNNNNNNNNNNNNNNNNN
NNNNNNNNNNNNNNNNNNNNNNNNNNNNNNNNNNNNNNNNNNNNNNNNNNNNNNNNNNNN
NNNNNNNNNNNNNNNNNNNNNNNNNNNNNNNNNNNNNNNNNNNNNNNNNNNNNNNNNNNN
NNNNNNNNNNNNNNNNNNNNNNNNNNNNNNNNNNNNNNNNNNNNNNNNNNNNNNNNNNNN
NNNNNNNNNNNNNNNNNNNNNNNNNNNNNNNNNNNNNNNNNNNNNNNNNNNNNNNNNNNN
NNNNNNNNNNNNNNNNNNNNNNNNNNNNNNNNNNNNNNNNNNNNNNNNNNNNNNNNNNNN
NNNNNNNNNNNNNNNNNNNNNNNNNNNNNNNNNNNNNNNNNNNNNNNNNNNNNNNNNNNN
NNNNNNNNNNNNNNNNNNNNNNNNNNNNNNNNNNNNNNNNNNNNNNNNNNNNNNNNNNNN
NNNNNNNNNNNNNNNNNNNNNNNNNNNNNNNNNNNNNNNNNNNNNNNNNNNNNNNNNNNN
NNNNNNNNNNNNNNNNNNNNNNNNNNNNNNNNNNNNNNNNNNNNNNNNNNNNNNNNNNNN
NNNNNNNNNNNNNNNNNNNNNNNNNNNNNNNNNNNNNNNNNNNNNNNNNNNNNNNNNNNN
NNNNNNNNNNNNNNNNNNNNNNNNNNNNNNNNNNNNNNNNNNNNNNNNNNNNNNNNNNNN
NNNNNNNNNNNNNNNNNNNNNNNNNNNNNNNNNGCCAAGGTGGGCGAGTTCTATCCGATG
CGCGAAAACTTCCGGCTGACGCCGGAGGTGAAGGCCTCGTTTGTGGAGAAGATCAAGCAC
GATCCCACCGAGATTGGCGGCCGCAAGGTCACCGGCGTGGTGCGCACCGATGGCCTGAAG
CTGGTGCTCGACGACGGCTCGTGGGTNNNNNNNNNNNNNNNNNNNNNNNNNNNNNNNNNN
NNNNNNNNNNNNNNNNNNNNNNNNNNNNNNNNNNNNNNNNNNNNNNNNNNNNNNNNNNNN
NNNNNNNNNNNNNNNNNNNNNNNNNNNNNNNNNNNNNNNNNNNNNNNNNNNNNNNNNNNN
NNNNNNNNNNNNNNNNNNNNNNNNNNNNNNNNNNNNNNNNNNNNNNNNNNNNNNNNNNNN
NNNNNNNNNNNNNNNNNNNNNNNNNNNNNNNNNNNNNNNNNNNNNNNNNNNNNNNNNNNN
NNNNNNNNNNNNNNNNNNNNNNNNNNNNNNNNNNNNNNNNNNNNNNNNNNNNNNNNNNNN
NNNNNNNNNNNNNNNNNNNNNNNNNNNNNNNNNNNNNNNNNNNNNNNNNNNNNNNNNNNN
NNNNNNNNNNNNNNNNNNNNNNNNNNNNNNNNNNNNNNNNNNNNNNNNNNNNNNNNNNNN
NNNNNNNNNNNNNNNNNNNNNNNNNNNNNNNNNNNNNNNNNNNNNNNNNNNNNNNNNNNN
NNNNNNNNNNNNNNNNNNNNNNNNNNNNNNNNNNNNNNNNNNNNNNNNNNNNNNNNNNNN
NNNNNNNNNNNNNNNNNNNNNNNNNNNNNNNNNNNNNNNNNNNNNNNNNNNNNNNNNNNN
NNNNNNNNNNNNNNNNNNNNNNNNNNNNNNNNNNNNNNNNNNNNNNNNNNNNNNNNNNNN
NNNNNNNNNNNNNNNNNNNNNNNNNNNNNNNNNNNNNNNNNNNNNNNNNNNNNNNNNNNN
NNNNNNNNNNNNNNNNNNNNNNNNNNNNNNNNNNNNNNNNNNNNNNNNNNNNNNNNNNNN
NNNNNNNNNNNNNNNNNNNNNNNNNNCCGCAACCTGATTCGCTTTTTGCGCTGGACCGAG
GAAATGGAAGGCTACCGCAAGCAGGCGCAGCGCGCGCAGCGTCCGCTGTAGAGAGATACG
GAGAGGCAGACTTGGATTCACGGCGGCAGTTTTTGAGGAAGTCCCTGATGGCGGCGGCAG
CCGGCAGCCTGAGCGGCACGGCGCTGGCAGGCTGCGGCGGGCATAAGACGCATTCGATTC
CGGGGCAGGCGATGGCTCCGCATCTGCATGAGGTGAGCGGGCCGCGCTCGCTGCGTGCGC
ATGCGGCGGCGNNNNNNNNNNNNNNNNNNNNNNNNNNNNNNNNNNNNNNNNNNNNNNNNN
NNNNNNNNNNNNNNNNNNNNNNNNNNNNNNNNNNNNNNNNNNNNNNNNNNNNNNNNNNNN
NNNNNNNNNNNNNNNNNNNNNNNNNNNNNNNNNNNNNNNNNNNNNNNNNNNNNNNNNNNN
NNNNNNNNNNNNNNNNNNNNNNNNNNNNNNNNNNNNNNNNNNNNNNNNNNNNNNNNNNNN
NNNNNNNNNNNNNNNNNNNNNNNNNNNNNNNNNNNNNNNNNNNNNNNNNNNNNNNNNNNN
NNNNNNNNNNNNNNNNNNNNNNNNNNNNNNNNNNNNNNNNNNNNNNNNNNNNNNNNNNNN
NNNNNNNNNNNNNNNNNNNNNNNNNNNNNNNNNNNNNNNNNNNNNNNNNNNNNNNNNNNN
NNNNNNNNNNNNNNNNNNNNNNNNNNNNNNNNNNNNNNNNNNNNNNNNNNNNNNNNNNNN
NNNNNNNNNNNNNNNNNNNNNNNNNNNNNNNNNNNNNNNNNNNNNNNNNNNNNNNNNNNN
NNNNNNNNNNNNNNNNNNNNNNNNNNNNNNNNNNNNNNNNNNNNNNNNNNNNNNNNNNNN
NNNNNNNNNNNNNNNNNNNNNNNNNNNNNNNNNNNNNNNNNNNNNNNNNNNNNNNNNNNN
NNNNNNNNNNNNNNNNNNNNNNNNNNNNNNGCCTGCAGGTATTTGTCACCGAGATGGATG
TGAATGACAAAAAGCTGCCGGCGGCGGTGGAAGAACGCGATCAGGCGGTGGCGAAGGTCT
ATCAGGACTACCTGACGATGATGCTGGCCGAGCCCAATGTGACCGCCGTGCTGACGTGGG
GCGTCACGGACAAATACACCTGGCTGGACGGGCCAAAGTTCGGGCGCGCCGATGGACGGC
CGGAGCGTCCGTTGCCGTTTGACTCTGACTATCAGCCTACCCCGGCCTTTTTTGCAGAGC
GCGCGGCGCTGGACTCGCGGGCGGCACGGCTGTCGGCTCCGGTGCGGCAGGGCGATCCTT
ATGCGCCTTTCCGGCCTGGTTCGGCGCGGGGCGGGGCGGCTGGGCCACAATCGGAGCGGC
AGTAGGAAACGGATTGCCGGTTTCCTCCGTCTACATAAAGAAGTTGAGAGAGTCCTCCTT
GGTGCGTTTTCGTATCTGCCGGTATCTGGTGTGGCTGGCTGTGTTGAGTGCGTGTTGCAT
GGCCCATGCGCAGGAGCCGTTTCCCGGCGAACCCGCGCACTTGCCGAAGCATGCGGAGCC
GTTGCCTCCGCCGGGCCTGCAGGACTATGGACATCCACCGTTGCCTTCACAGCAGGACCC
CGGCGTGCTGCGCGTGACCACCAACCTGGTGCTGGTGCCCACGCTGGTCGAGCACAATGA
CGGCTCCATTGTGTATGGGCTCAAGGCCAGCGACTTCAGCCTGTATGACAATGGCGTGCC
GCAGCAGGTGCATCTGGACGATGACATGGATCTCACGCCCATCTCGCTGGTGGTGTGCGT
GGAACGGGNNNNNNNNNNNNNNNNNNNNNNNNNNNNNNNNNNNNNNNNNNNNNNNNNNNN
NNNNNNNNNNNNNNNNNNNNNNNNNNNNNNNNNNNNNNNNNNNNNNNNNNNNNNNNNNNN
NNNNNNNNNNNNNNNNNNNNNNNNNNNNNNNNNNNNNNNNNNNNNNNNNNNNNNNNNNNN
NNNNNNNNNNNNNNNNNNNNNNNNNNNNNNNNNNNNNNNNNNNNNNNNNNNNNNNNNNNN
NNNNNNNNNNNNNNNNNNNNNNNNNNNNNNNNNNNNNNNNNNNNNNNNNNNNNNNNNNNN
NNNNNNNNNNNNNNNNNNNNNNNNNNNNNNNNNNNNNNNNNNNNNNNNNNNNNNNNNNNN
NNNNNNNNNNNNNNNNNNNNNNNNNNNNNNNNNNNNNNNNNNNNNNNNNNNNNNNNNNNN
NNNNNNNNNNNNNNNNNNNNNNNNNNNNNNNNNNNNNNNNNNNNNNNNNNNNNNNNNNNN
NNNNNNNNNNNNNNNNNNNNNNNNNNNNNNNNNNNNNNNNNNNNNNNNNNNNNNNNNNNN
NNNNNNNNNNNNNNNNNNNNNNNNNNNNNNNNNNNNNNNNNNNNNNNNNNNNNNNNNNNN
NNNNNNNNNNNNNNNNNNNNNNNNNNNNNNNNNNNNNNNNNNNNNNNNNNNNNNNNNNNN
NNNNNNNNNNNNNNNNNNNNNNNNNNNNNNNNNNNNNNNNNNNNNNNNNNNNNNNNNNNN
NNNNNNNNNNNNNNNNNNNNNNNNNNNNNNNATTTCTGAATCAGGAGAATAGAACCATGA
GTGAGACAGTACAGCTGCGCGCGAGCGACGGTTTTGATCTGGATGGGTATGTGGCGCGTC
CGGAGGGCGAGCCGATCGGCGGATTGGTCGTGGTGCAGGAGATCTTTGGCGTGAACCGGC
ACATTCGCTCGGTGGCCGATGGATATGCGCGCGATGGATTTCTGGTGGTGGCTCCGGCGC
TGTTTGACCGCTATGAGAAGGGTGTGGAGCTTGAGTACAGCGGCGCGGATATGCAGAAGG
CGCTATCGTTCGTACCAAAGCTGAATCTGAATGATGCCGTGAGCGATGTGGCCGCGGCGC
TGCATTGGGTGCGGCAGGAGTCGAACAAAAAATGCGGCATGATTGGCTATTGCTTTGGCG
GCTCGCTGGCGTGGCTGGCGGCGACGCGTCTGCACACCGATGTGGCCGTGGGCTACTACG
GCGGCATGATCGGCAAGTTCAAGGATGAGCAACCGCGCTGCCCCGTGATGCTGCATTTTG
GATCGCAGGACAAGCACATTCCGAAAGAGGGTGTGGACGAAGTGCAGGCCGCGCATCCTG
AGGTGCAAATCTACTGGTATGACGCCGATCACGGCTTCAACTGCGACGCGCGCTCCAGCT
ACGATGCTCCCTCGGCCAAAGTGGCGCGGGAGCGTTCACTCGCCTTTCTGAANNNNNNNN
NNNNNNNNNNNNNNNNNNNNNNNNNNNNNNNNNNNNNNNNNNNNNNNNNNNNNNNNNNNN
NNNNNNNNNNNNNNNNNNNNNNNNNNNNNNNNNNNNNNNNNNNNNNNNNNNNNNNNNNNN
NNNNNNNNNNNNNNNNNNNNNNNNNNNNNNNNNNNNNNNNNNNNNNNNNNNNNNNNNNNN
NNNNNNNNNNNNNNNNNNNNNNNNNNNNNNNNNNNNNNNNNNNNNNNNNNNNNNNNNNNN
NNNNNNNNNNNNNNNNNNNNNNNNNNNNNNNNNNNNNNNNNNNNNNNNNNNNNNNNNNNN
NNNNNNNNNNNNNNNNNNNNNNNNNNNNNNNNNNNNNNNNNNNNNNNNNNNNNNNNNNNN
NNNNNNNNNNNNNNNNNNNNNNNNNNNNNNNNNNNNNNNNNNNNNNNNNNNNNNNNNNNN
NNNNNNNNNNNNNNNNNNNNNNNNNNNNNNNNNNNNNNNNNNNNNNNNNNNNNNNNNNNN
NNNNNNNNNNNNNNNNNNNNNNNNNNNNNNNNNNNNNNNNNNNNNNNNNNNNNNNNNNNN
NNNNNNNNNNNNNNNNNNNNNNNNNNNNNNNNNNNNNNNNNNNNNNNNNNNNNNNNNNNN
NNNNNNNNNNNNNNNNNNNNNNNNNNNNNNNNNNNNNNNNNNNNNNNNNNNNNNNNNNNN
NNNNNNNNNNNNNNNNNNNNNNNNNNNNNNNNNNNNNNNNNNNNNNNNNNNNNNNNNNNN
NNNNNNNNNNNNNNNNNNNNNNNNNNNNNNNNNNNNNNNNNNNNNNNNNNGCAGTGGAGA
AGAAGAGCGAGCGGGCCTCGATGGTGGAGCAATTGCGCGAGGGCTGGTCCTACGTCTCGG
AATTTGTGCCGGTTCGCAGTATTCTTACACTGTTTGCCATACTCAGCCTGATGGGCTGGC
CGTTTGTGGTGCTGATGCCGATTTTTGCGGCGAAGGTGCTGCATGGCGGGCCCAACACGA
TGGGCTTTTTGATGGGAGCCGTCGGGGTGGGCGCGCTGGTCTCGGCGCTGGTGCTGGTGG
TGCGGAAATCAGTGCGGGGGCTGACGAGCATTATTCCCATTGCGGCGGTGATCTTTGGCT
GCGGGCTGATTGCGTTTGGATTTTCGCGGACGATGTGGCTGAGCATGATCCTGATGCTGT
TCACCGGTTATGGCATGATGCAGGGGCTCACGGCCAGCAATACGGTGATTCAGACGCTGG
TGGACGAGAAGATGCGGGGCCGCGTGATGAGTTATTACACGGCCGCGTTTGTGGGCATGG
CTCCGTTCGGCAGCCTGCTTGCCGGCTTTCTGGCGCACTGGATGGGCGCGCCGTACACGG
TGATCTTCAGCGGGAGCGTCTGCATTCTGGGGGGCCTGTGGTTCTGGTCGCAGTTGCCGG
CGATTCGGCGGGATATGCGTCCGGTTTATGAGCGGCTGGGCATTGTGGCGCCGCGTGAGC
CTGCGGTGGCCGAGGAAGCCGCGCGGTGAGCCGAAGAAAAGGCGATATTCAGCATGGAAG
CGGGCTGGCCTGCAATGGGCATTGATGTTACTCTTAATCCAGACACTTAGGAAGTGTATT
GCAACTGAAACGAAAGAGGAGTACGCACCGCTGTGCTGGCACCCGTAAAGAAAACTGAAA
TCATCTCGCAGTTCCGCACTCACGACAGCGACACTGGCAGCCCGCAGGTCCAGATCGCAA
TCCTGAGCGAGCGCATTGGCGAGCTTACCGAGCACTTCAAGACCCACGCGAAGGACCATT
CCTCGCGCCGCGGCCTGTTGAAGCTGGTGAGCAAGCGCCGCCGTCTGCTCGACTATCTCA
AGCTGCATGACACCGACAGCTACCGTGACGTTATCGGCAAGCTCGGCATCCGTAAGTAGG
TAAAGCGGAATCTCTTGTCCCCTGCGCGCACGCGATACGGATTCAAGGGAAGGGATGGGG
TGCGGCAGTCAGCAGGTTCTGCTGGCTGCGCCTTTGATTTTGCATCAGCCCCATCCGGCT
TTCCTCGCCACAAGCCCGCTCCCGGGCTTTGTCGCTGGGCTGTCGCCCGCGTGCATCCCA
CCCCCACAATCCTCTCCGCGCTCTTCCCGCCAATTCCCACCGGAACGACTCTTCGCGGAG
TGGTCTGCTCTGAAACGAGGATGATATGAAACAAGACGTAACCGTCGAATTGACCGGCGG
AAAGAAGCTGCATTTTGAGACGGGCCGCATGGCCAAGCAAGCTTCCGGCGCTGCGCTGGT
CACCCAGGGTGAATCTGTTGTGCTGGCCACGGCCGTGGCCGCGCCCGATCCCAAGGAAGG
CATTGATTTCTTCCCCCTCACGGTGGATTACCGTGAATACGCTTATGCCGGTGGCCGCAT
TCCCGGTGGATTTATCAAGCGCGAAGGCCGCCCGAGCGAGCGCGAGATTCTTACCAGCCG
CCAGATTGACCGTCCCATTCGCCCGTTGTTCNNNNNNNNNNNNNNNNNNNNNNNNNNNNN
NNNNNNNNNNNNNNNNNNNNNNNNNNNNNNNNNNNNNNNNNNNNNNNNNNNNNNNNNNNN
NNNNNNNNNNNNNNNNNNNNNNNNNNNNNNNNNNNNNNNNNNNNNNNNNNNNNNNNNNNN
NNNNNNNNNNNNNNNNNNNNNNNNNNNNNNNNNNNNNNNNNNNNNNNNNNNNNNNNNNNN
NNNNNNNNNNNNNNNNNNNNNNNNNNNNNNNNNNNNNNNNNNNNNNNNNNNNNNNNNNNN
NNNNNNNNNNNNNNNNNNNNNNNNNNNNNNNNNNNNNNNNNNNNNNNNNNNNNNNNNNNN
NNNNNNNNNNNNNNNNNNNNNNNNNNNNNNNNNNNNNNNNNNNNNNNNNNNNNNNNNNNN
NNNNNNNNNNNNNNNNNNNNNNNNNNNNNNNNNNNNNNNNNNNNNNNNNNNNNNNNNNNN
NNNNNNNNNNNNNNNNNNNNNNNNNNNNNNNNNNNNNNNNNNNNNNNNNNNNNNNNNNNN
NNNNNNNNNNNNNNNNNNNNNNNNNNNNNNNNNNNNNNNNNNNNNNNNNNNNNNNNNNNN
NNNNNNNNNNNNNNNNNNNNNNNNNNNNNNNNNNNNNNNNNNNNNNNNNNNNNNNNNNNN
NNNNNNNNNNNNNNNNNNNNNNNNNNNNNNNNNNNNNNNNNNNNNNNNNNNNNNNNNNNN
NNNNNNNNNNNNNNNNNNNNNNNNNNNNNNNNNNNNNNNNNNNNNNNNNNNNNNNNNNNN
NNNNNNNNNNNNNNNNNNNNNNNNNNNNNNNNNNNNNNNNNNNNNNNNNNNNNNNNNNNN
NNNNNNNNNNNNNNNNNNNNNNNNNNNNNNNNNNNNNNNNNNNNNNNNNNNNNNNNNNNN
NNNNNNNNNNNNNNNNNNNNNNNNNNNNNNNNNNNNNNNNNNNNNNNNNNNNNNNNNNNN
NNNNNNNNNNNNNNNNNNNNNNNNNNNNNNNNNNNNNNNNNNNNNNNNNNNNNNNNNNNN
NNNNNNNNNNNNNNNNNNNNNNNNNNNNNNNNNNNNNNNNNNNNNNNNNNNNNNNNNNNN
NNNNNNNNNNNNNNNNNNNNNNNNNNNNNNNNNNNNNNNNNNNNNNNNNNNNNNNNNNNN
NNNNNNNNNNNNNNNNNNNNNNNNNNNNNNNNNNNNNNNNNNNNNNNNNNNNNNNNNNNN
NNNNNNNNNNNNNNNNNNNNNNNNNNNNNNNNNNNNNNNNNNNNNNNNNNNNNNNNNNNN
NNNNNNNNNNNNNNNNNNNNNNNNNNNNNNNNNNNNNNNNNNNNNNNNNNNNNNNNNNNN
NNNNNNNNNNNNNNNNNNNNNNNNNNNNNNNNNNNNNNNNNNNNNNNNNNNNNNNNNNNN
NNNNNNNNNNNNNNNNNNNNNNNNNNNNNNNNNNNNNNNNNNNNNNNNNNNNNNNNNNNN
NNNNNNNNNNNNNNNNNNNNNNNNNNNNNNNNNNNNNNNNNNNNNNNNNNNNNNNNNNNN
NNNNNNNNNNNNNNNNNNNNNNNNNNNNNNNNNNNNNNNNNNNNNNNNNNNNNNNNNNNN
NNNNNNNNNNNNNNNNNNNNNNNNNNNNNNNNNNNNNNNNNNNNNNNNNNNNNNNNNNNN
NNNNNNNNNNNNNNNNNNNNNNNNNNNNNNNNNNNNNNNNNNNNNNNNNNNNNNNNNNNN
NNNNNNNNNNNNNNNNNNNNNNNNNNNNNNNNNNNNNNNNNNNNNNNNNNNNNNNNNNNN
NNNNNNNNNNNNNNNNNNNNNNNNNNNNNNNNNNNNNNNNNNNNNNNNNNNNNNNAAGGC
CGTGATTCGCGAGCAGCGCCAGAAGCTGGGCCTGCCCGAACCGGGTGCNNNNNNNNNNNN
NNNNNNNNNNNNNNNNNNNNNNNNNNNNNNNNNNNNNNNNNNNNNNNNNNNNNNNNNNNN
NNNNNNNNNNNNNNNNNNNNNNNNNNNNNNNNNNNNNNNNNNNNNNNNNNNNNNNNNNNN
NNNNNNNNNNNNNNNNNNNNNNNNNNNNNNNNNNNNNNNNNNNNNNNNNNNNNNNNNNNN
NNNNNNNNNNNNNNNNNNNNNNNNNNNNNNNNNNNNNNNNNNNNNNNNNNNNNNNNNNNN
NNNNNNNNNNNNNNNNNNNNNNNNNNNNNNNNNNNNNNNNNNNNNNNNNNNNNNNNNNNN
NNNNNNNNNNNNNNNNNNNNNNNNNNNNNNNNNNNNNNNNNNNNNNNNNNNNNNNNNNNN
NNNNNNNNNNNNNNNNNNNNNNNNNNNNNNNNNNNNNNNNNNNNNNNNNNNNNNNNNNNN
NNNNNNNNNNNNNNNNNNNNNNNNNNNNNNNNNNNNNNNNNNNNNNNNNNNNNNNNNNNN
NNNNNNNNNNNNNNNNNNNNNNNNNNNNNNNNNNNNNNNNNNNNNNNNNNNNNNNNNNNN
NNNNNNNNNNNNNNNNNNNNNNNNNNNNNNNNNNNNNNNNNNNNNNNNNNNNNNNNNNNN
NNNNNNNNNNNNNNNNNNNNNNNNNNNNNNNNNNNNNNNNNNNNNNNNNNNNNNNNNNNN
NNNNNNNNNNNNNNNNNNNNNNNNNCTGCTGCTTGAGGACGAAATTCCGGCGCGCATACC
GGTGCTGCTGCTCGGCTTTACGGGTGTTTCGCTGCTGGTGATTCAGGGCTTGCAGTTGGA
TCTCGCGCATTGGCGCGGCGAACTACTGCTGCTGGGCGGCATGGCCGCGAATGCGGCGGC
GCTCGCGTATGTAGTGCGCGGCGGCAGGGAGCGGATGCGAGCCGCAGCCTCCCTGGCCGG
ATGCGCAGTGCAGTGCGCCGTAGCGGCGGCGCTGCTGGCATTGGTGGCCACTCTCGACGG
GCAATGGCCTGCCGTGTCGGGTGTTGCGCATACTTTCGCGGGAATTCTCAGGCCGGCTGT
CGTCTTTGAGGCTGTGATTTCGTCTATTACTTTGCCGATGATGTACCTGTTGCTGCGCCG
GGCCGGCGGAGTTCCGGTGGCGGCGGTGCAATGGCTGGTCACGTTGACAGGGTTCGCGGA
GGCCGCGTGGTTGCTTGGGCTTCACCTGATATGGGAGAACTGGGCGGGGTGTGCGATGAT
CCTCGCGGCCCTCGTGATGTTGCTGCGGGAGATAGGGCCCGAGTGGCAACCAGACCTATG
ATGGCAGCGCACAGGGNNNNNNNNNNNNNNNNNNNNNNNNNNNNNNNNNNNNNNNNNNNN
NNNNNNNNNNNNNNNNNNNNNNNNNNNNNNNNNNNNNNNNNNNNNNNNNNNNNNNNNNNN
NNNNNNNNNNNNNNNNNNNNNNNNNNNNNNNNNNNNNNNNNNNNNNNNNNNNNNNNNNNN
NNNNNNNNNNNNNNNNNNNNNNNNNNNNNNNNNNNNNNNNNNNNNNNNNNNNNNNNNNNN
NNNNNNNNNNNNNNNNNNNNNNNNNNNNNNNNNNNNNNNNNNNNNNNNNNNNNNNNNNNN
NNNNNNNNNNNNNNNNNNNNNNNNNNNNNNNNNNNNNNNNNNNNNNNNNNNNNNNNNNNN
NNNNNNNNNNNNNNNNNNNNNNNNNNNNNNNNNNNNNNNNNNNNNNNNNNNNNNNNNNNN
NNNNNNNNNNNNNNNNNNNNNNNNNNNNNNNNNNNNNNNNNNNNNNNNNNNNNNNNNNNN
NNNNNNNNNNNNNNNNNNNNNNNNNNNNNNNNNNNNNNNNNNNNNNNNNNNNNNNNNNNN
NNNNNNNNNNNNNNNNNNNNNNNNNNNNNNNNNNNNNNNNNNNNNNNNNNNNNNNNNNNN
NNNNNNNNNNNNNNNNNNNNNNNNNNNNNNNNNNNNNNNNNNNNNNNNNNNNNNNNNNNN
NNNNNNNNNNNNNNNNNNNNNNNNNNNNNNNNNNNNNNNNNNNNNNNNNNNNNNNNNNNN
NNNNNNNNNNNNNNNNNNNNNNNNNNNNTAGAGGTTGGAGCGGGGATCGCTCATCAGCTT
CTCGAACTCTTCCATGTCCTGCTGAATGGCGGTGACGGTCCGGTGCCAGTCTTCGGGGTG
CTGGGGCGCGGGATTTTTGGGCCAGTAATCGGCAGGCCATTCGGGCTCGGTGTATTCGGG
GTTGGTGCAGAAATTGATGAGGTCATGCAGCGTGAAGCGGATATGCTCCAGCAACTCCCA
TGCGCTGTGCGGCAGACCGTGCGGGCGGGTGCCGTAGTGCTCGGCAGGGAAGTCTTCGAC
AGCCGCGTTCAAGTCGGCATGCGCGCCCTGTCCGCGCAAAAAGGGAATCAGGGTGTCACG
TAGCAAGTGATCATGGGTTGGCATCTCAGAATCGCTCCTGTTATTTGGATGCAGAAGCAA
TCATGGCCGATCACAAGAAGTAAGGCCCCACGGCTGCGCGGGTATATCGCGCGTGTCCGT
GAGGCCGCAAGTGGGTTGCTGCTACGAGGCGCTGATCTGTGCTGCCTCGCGCTTGTCATT
GAAGACGTTGCCGAGGCGCTTGATCTGCGCGCCGACTCCGCGCAGCTTTTCTTCAATGTG
CTCGTAGCCACGATCGATGTTGTAGACGCGGTCCAGAATGGATTCACCATTAGCGACGAG
CGCGGCGAGCACCAGCGAGGCCGAGGCGCGCAGGTCAGAGCACATGACGGCAGCAGCCGA
GAGCGGCGTTTTGCCGCGTACGGAGGCGATGCGGCCAGCGGTCTTGATGTTCGCGCCCAT
GCGCACGAGTTCCTGCACGTGCATGAAGCGATTCTCGAAGATGTTCTCCTTGACGAGCGT
GGTGCCTTCGGCCTGCGTGGCGAGCGCCATGTACTGCGCCTGCATGTCAGTGGGAAAGCC
GGGATATTCTTCAGTGGAGACATCGATCGGCTTCAGATGGCCCTCGCTGCGCACGCGCAG
GGAGTCCTTGCCGAGCACATCGATGCGGACGCCCGCTTCTTCGAGCTTGGCGATGACGGC
TCCGAGGTGTGCCGGGTTGCAGTGGCTCACACAGAGGTCGCCGCCGGTGATCGCTCCGGC
GATGAGAAAGGTGCCGGCCTCAATGCGGTCGGGATTGATGCGATGCCGCGCGCCGTGGAG
CTTCTCGACGCCCTGAATGCGAATCTCTGAAGTNNNNNNNNNNNNNNNNNNNNNNNNNNN
NNNNNNNNNNNNNNNNNNNNNNNNNNNNNNNNNNNNNNNNNNNNNNNNNNNNNNNNNNNN
NNNNNNNNNNNNNNNNNNNNNNNNNNNNNNNNNNNNNNNNNNNNNNNNNNNNNNNNNNNN
NNNNNNNNNNNNNNNNNNNNNNNNNNNNNNNNNNNNNNNNNNNNNNNNNNNNNNNNNNNN
NNNNNNNNNNNNNNNNNNNNNNNNNNNNNNNNNNNNNNNNNNNNNNNNNNNNNNNNNNNN
NNNNNNNNNNNNNNNNNNNNNNNNNNNNNNNNNNNNNNNNNNNNNNNNNNNNNNNNNNNN
NNNNNNNNNNNNNNNNNNNNNNNNNNNNNNNNNNNNNNNNNNNNNNNNNNNNNNNNNNNN
NNNNNNNNNNNNNNNNNNNNNNNNNNNNNNNNNNNNNNNNNNNNNNNNNNNNNNNNNNNN
NNNNNNNNNNNNNNNNNNNNNNNNNNNNNNNNNNNNNNNNNNNNNNNNNNNNNNNNNNNN
NNNNNNNNNNNNNNNNNNNNNNNNNNNNNNNNNNNNNNNNNNNNNNNNNNNNNNNNNNNN
NNNNNNNNNNNNNNNNNNNNNNNNNNNNNNNNNNNNNNNNNNNNNNNNNNNNNNNNNNNN
NNNNNNNNNNNNNNNNNNNNNNNNNNNNNNNNNNNNNNNNNNNNNNNNNNACTTCGAGTG
GAAGGATTCCGGTTGTTCTTATTGAAATGGAAGAGTGCCGAAGGAGAGAAGTAGTCTTTG
TGGTTCGTATGCACCGGTTCGGCAGTCTCTTGCTGGAAAAGGAATTGCGGGGGCCTTTAG
GTGCCGGCCCCGAGATCTTCAATGGNNNNNNNNNNNNNNNNNNNNNNNNNNNNNNNNNNN
NNNNNNNNNNNNNNNNNNNNNNNNNNNNNNNNNNNNNNNNNNNNNNNNNNNNNNNNNNNN
NNNNNNNNNNNNNNNNNNNNNNNNNNNNNNNNNNNNNNNNNNNNNNNNNNNNNNNNNNNN
NNNNNNNNNNNNNNNNNNNNNNNNNNNNNNNNNNNNNNNNNNNNNNNNNNNNNNNNNNNN
NNNNNNNNNNNNNNNNNNNNNNNNNNNNNNNNNNNNNNNNNNNNNNNNNNNNNNNNNNNN
NNNNNNNNNNNNNNNNNNNNNNNNNNNNNNNNNNNNNNNNNNNNNNNNNNNNNNNNNNNN
NNNNNNNNNNNNNNNNNNNNNNNNNNNNNNNNNNNNNNNNNNNNNNNNNNNNNNNNNNNN
NNNNNNNNNNNNNNNNNNNNNNNNNNNNNNNNNNNNNNNNNNNNNNNNNNNNNNNNNNNN
NNNNNNNNNNNNNNNNNNNNNNNNNNNNNNNNNNNNNNNNNNNNNNNNNNNNNNNNNNNN
NNNNNNNNNNNNNNNNNNNNNNNNNNNNNNNNNNNNNNNNNNNNNNNNNNNNNNNNNNNN
NNNNNNNNNNNNNNNNNNNNNNNNNNNNNNNNNNNNNNNNNNNNNNNNNNNNNNNNNNNN
NNNNNNNNNNNNNNNNNNNNNNNNNNNNNNNNNNNNNNNNNNNNNNNNNNNNNNNNNNNN
NNNNNNNNNNNNNNNNNNNNAACCCAGTCGATGACCTCGGCGATCTCGGGTAGCGCCTTT
TTCACCGCTGCCGCGACCTTCTGGTCTTCGTGGTTAATGATCTTTGCGATCTCAAGGGCG
GACTTGGTATCAAAGCCCTGCGAGGCTTCGTTGGGAGTCTCGGTCGTCAGGTCATGAATA
TCCATGACTGACCGGGTCCCATTCGAGGCCGCTGCAATGTCCGTGTTGGGAGGCGTTGAC
GTGACCATTTCTCCGGCTTTAGTGCAAAATCTTCCGCATTAAGTGTAACGCGCAGCGGCT
GGCTTGCGAATTCTTTTCGAAGGGATTCGCGCAGGAAACGATGTCTGCGTTTTGATCTGG
TACTGGCGAGGCTACAGTGCCTCGACGACGGCATCATGAAAGGCCGGCCGCACCTGCTGA
ATCAACTGGCTGGCGCGATCGGGCCAGGTGCGGTTGGTGAGCAGCACCACGGCGAGATCC
CGTTCCGGATCAATCCAGAGCGAGGTGCCCGCATAGCCCAGGTGCCCGAAGGCGCGCTCT
CCGAAATGCTTTCCAGAGGAAGATTCCGGCCGCGAAGGCGTGTCCCAGCCAAGGGCGCGC
GTTGTGCCCTCCGGCTCGGTTTGCCGCGCGGTGAACAGTTGCATGGTTTCATCGCGGAAG
AGTGGCTTCGTGTCATCCTGCCGGCGGCCCTTGCGNNNNNNNNNNNNNNNNNNNNNNNNN
NNNNNNNNNNNNNNNNNNNNNNNNNNNNNNNNNNNNNNNNNNNNNNNNNNNNNNNNNNNN
NNNNNNNNNNNNNNNNNNNNNNNNNNNNNNNNNNNNNNNNNNNNNNNNNNNNNNNNNNNN
NNNNNNNNNNNNNNNNNNNNNNNNNNNNNNNNNNNNNNNNNNNNNNNNNNNNNNNNNNNN
NNNNNNNNNNNNNNNNNNNNNNNNNNNNNNNNNNNNNNNNNNNNNNNNNNNNNNNNNNNN
NNNNNNNNNNNNNNNNNNNNNNNNNNNNNNNNNNNNNNNNNNNNNNNNNNNNNNNNNNNN
NNNNNNNNNNNNNNNNNNNNNNNNNNNNNNNNNNNNNNNNNNNNNNNNNNNNNNNNNNNN
NNNNNNNNNNNNNNNNNNNNNNNNNNNNNNNNNNNNNNNNNNNNNNNNNNNNNNNNNNNN
NNNNNNNNNNNNNNNNNNNNNNNNNNNNNNNNNNNNNNNNNNNNNNNNNNNNNNNNNNNN
NNNNNNNNNNNNNNNNNNNNNNNNNNNNNNNNNNNNNNNNNNNNNNNNNNNNNNNNNNNN
NNNNNNNNNNNNNNNNNNNNNNNNNNNNNNNNNNNNNNNNNNNNNNNNNNNNNNNNNNNN
NNNNNNNNNNNNNNNNNNNNNNNNNNNNNNNNNNNNNNNNNNNNNNNNNNNNNNNCGCCA
AACGAAGCGCCTGGAAAAGCGCGATCGGCGATGGCCTGGTGAAGTACGTCAATGGCCCGC
GCAAAGCGGCTTGCGCCTTCGCGAGCAGACTCTGGAGGTGTAACTTTCGGTGGGAACATG
AACCTCTCATCCTAACCCGAGTCAGTGTTGATCGCTCACCATCTGGTGAAGAAAACCGTC
CAACAATTGAATTTCGTNNNNNNNNNNNNNNNNNNNNNNNNNNNNNNNNNNNNNNNNNNN
NNNNNNNNNNNNNNNNNNNNNNNNNNNNNNNNNNNNNNNNNNNNNNNNNNNNNNNNNNNN
NNNNNNNNNNNNNNNNNNNNNNNNNNNNNNNNNNNNNNNNNNNNNNNNNNNNNNNNNNNN
NNNNNNNNNNNNNNNNNNNNNNNNNNNNNNNNNNNNNNNNNNNNNNNNNNNNNNNNNNNN
NNNNNNNNNNNNNNNNNNNNNNNNNNNNNNNNNNNNNNNNNNNNNNNNNNNNNNNNNNNN
NNNNNNNNNNNNNNNNNNNNNNNNNNNNNNNNNNNNNNNNNNNNNNNNNNNNNNNNNNNN
NNNNNNNNNNNNNNNNNNNNNNNNNNNNNNNNNNNNNNNNNNNNNNNNNNNNNNNNNNNN
NNNNNNNNNNNNNNNNNNNNNNNNNNNNNNNNNNNNNNNNNNNNNNNNNNNNNNNNNNNN
NNNNNNNNNNNNNNNNNNNNNNNNNNNNNNNNNNNNNNNNNNNNNNNNNNNNNNNNNNNN
NNNNNNNNNNNNNNNNNNNNNNNNNNNNNNNNNNNNNNNNNNNNNNNNNNNNNNNNNNNN
NNNNNNNNNNNNNNNNNNNNNNNNNNNNNNNNNNNNNNNNNNNNNNNNNNNNNNNNNNNN
NNNNNNNNNNNNNNNNNNNNNNNNNNNNNNNNNNNNNNNNNNNNNNNNNNNNNNNNNNNN
NNNNNNNNNNNNNNNNNNNNNNNNNNNNNNNNNNNNNNNNNNNNNNNNNNNNNNNNNNNN
NNNNNNNNNNNNNNNNNNNNNNNNNNNNNNNNNNNNNNNNNNNNNNNNNNNNNNNNNNNN
NNNNNNNNNNNNNNNNNNNNNNNNNNNNNNNNNNNNNNNNNNNNNNNNNNNNNNNNNNNN
NNNNNNNNNNNNNCGGCGCTGAGGGTGCATCGCAGGGGATGGTTCCGCGCCACGCGCTCC
CGAATGCGATTCAGGATGCCTTCAGCGCTTTCAGTGGAAGTGCTGGGCAGCACCAGCAGA
AACTCATCGCCGCCATAACGGCCTACCTGGTCATAGGGGCGAAGACTCTCTCGAATCAGA
TTAGCGGCCTGCACGAGGGCGAGGTCTCCGGCAGCGTGCCCCTGCGTGTCATTGAGCCGT
TTGAAGTGGTCAATGTCGAGCAGCGCCAATGANNNNNNNNNNNNNNNNNNNNNNNNNNNN
NNNNNNNNNNNNNNNNNNNNNNNNNNNNNNNNNNNNNNNNNNNNNNNNNNNNNNNNNNNN
NNNNNNNNNNNNNNNNNNNNNNNNNNNNNNNNNNNNNNNNNNNNNNNNNNNNNNNNNNNN
NNNNNNNNNNNNNNNNNNNNNNNNNNNNNNNNNNNNNNNNNNNNNNNNNNNNNNNNNNNN
NNNNNNNNNNNNNNNNNNNNNNNNNNNNNNNNNNNNNNNNNNNNNNNNNNNNNNNNNNNN
NNNNNNNNNNNNNNNNNNNNNNNNNNNNNNNNNNNNNNNNNNNNNNNNNNNNNNNNNNNN
NNNNNNNNNNNNNNNNNNNNNNNNNNNNNNNNNNNNNNNNNNNNNNNNNNNNNNNNNNNN
NNNNNNNNNNNNNNNNNNNNNNNNNNNNNNNNNNNNNNNNNNNNNNNNNNNNNNNNNNNN
NNNNNNNNNNNNNNNNNNNNNNNNNNNNNNNNNNNNNNNNNNNNNNNNNNNNNNNNNNNN
NNNNNNNNNNNNNNNNNNNNNNNNNNNNNNNNNNNNNNNNNNNNNNNNNNNNNNNNNNNN
NNNNNNNNNNNNNNNNNNNNNNNNNNNNNNNNNNNNNNNNNNNNNNNNNNNNNNNNNNNN
NNNNNNNNNNNNNNNNNNNNNNNNNNNNNNNNNNNNNNNNNNNNNNNNNNNNNNNNNNNN
NNNNNNNNNNNGCTGAAGGCGACGGCAAAAAGCAGAGACGCGGTAAAGATGGAGACCAGC
AGCGTGTAGTTGTCGAGGCTCAGAATCAGTTTGGAGAGACTCATGCCGGTCTCTCCAAAC
TGGCCCTGGGATCTTTGCCCGTGATCTTTCGTGCTTCTTTGGCCATGTTGTGCGCCCTAT
TCTTCCCGGGGGCCGGTACAACAATCGGGAGCCTATCGTTGCGCGACGCCGTCGAGCAGG
TCAAAGAATTCGGGGAAAGAGATGGCTGCCGATTCCGCGCCGCGAATCAGCGTTTCACCC
TCTGCCCGCAAAGCTGCCACGGANNNNNNNNNNNNNNNNNNNNNNNNNNNNNNNNNNNNN
NNNNNNNNNNNNNNNNNNNNNNNNNNNNNNNNNNNNNNNNNNNNNNNNNNNNNNNNNNNN
NNNNNNNNNNNNNNNNNNNNNNNNNNNNNNNNNNNNNNNNNNNNNNNNNNNNNNNNNNNN
NNNNNNNNNNNNNNNNNNNNNNNNNNNNNNNNNNNNNNNNNNNNNNNNNNNNNNNNNNNN
NNNNNNNNNNNNNNNNNNNNNNNNNNNNNNNNNNNNNNNNNNNNNNNNNNNNNNNNNNNN
NNNNNNNNNNNNNNNNNNNNNNNNNNNNNNNNNNNNNNNNNNNNNNNNNNNNNNNNNNNN
NNNNNNNNNNNNNNNNNNNNNNNNNNNNNNNNNNNNNNNNNNNNNNNNNNNNNNNNNNNN
NNNNNNNNNNNNNNNNNNNNNNNNNNNNNNNNNNNNNNNNNNNNNNNNNNNNNNNNNNNN
NNNNNNNNNNNNNNNNNNNNNNNNNNNNNNNNNNNNNNNNNNNNNNNNNNNNNNNNNNNN
NNNNNNNNNNNNNNNNNNNNNNNNNNNNNNNNNNNNNNNNNNNNNNNNNNNNNNNNNNNN
NNNNNNNNNNNNNNNNNNNNNNNNNNNNNNNNNNNNNNNNNNNNNNNNNNNNNNNNNNNN
NNNNNNNNNNNNNNNNNNNNNNNNNNNNNNNNNNNNNNNNNNNNNNNNNNNNNNNNNNNN
NNNNNNNNNNNNNNNNNNNNNNNNNNNNNNNNNNNNNNNNNNNNNNNNNNNNNNNNNNNN
NNNNNNNNNNNNNNNNNNNNNNNNNNNNNNNNNNNNNNNNNNNNNNNNNNNNNNNNNNNN
NNNNNNNNNNNNNNNNNNNNNNNNNNNNNNNNNNNNNNNNNNNNNNNNNNNNNNNNNNNN
NNNNGCATGCGCATGGTCGAGCCGGAGTTGCCGCAATCGAGCGCCCCGGCAGGCGCGTGG
AATGTGCCGCCGACGCCGGTGACCTCCACATTGCCTTTGCCGTCGTTGACGACGGTTGCG
CCCAGCGCCTCGACGCAGGCCAGGCTGCTCGACGGGTCAGCGCCGGTTGAGAAATTGCTG
AAGCGGCTGGTGCCCTCGGCGAGTCCGCCGAGCAGGGCATAGCGGTGAGAGATGCTTTTG
TCGCCGGGCAGACGCAGGCTGCCGTCAATGTTGCGGGCGGGCGAAATAACGCGTTCCGTC
AGAGTCTGATGCAAGGCTGTCTTGGCTCCTGCCCATAGATTAAAGCAGGCGGCCCCAGCC
ACCTATGCAGAATGTGAGACGAGGCAGCATTTCGCCGCCGTCAGATCACCCGCAGAACGA
TCAGCGTCTCGTCGTCAAAGCGGTCGTGCTCGCCCTGAAACTCCTGCACTTCAGCAAAAA
TGGCATCGGCCATCTGCTGGGCCGGCTTGCCGGCGTGACGCCGGATGCAGTCGAGCAGCC
GTTCGGTGCTGAACATCTCCCCGGCTTCATTTTCCGCATCGGTAATGCCGTCGCTGAAAA
AGAGCAGCGAATCGCCGGGCCGCGTGGAGAGGCTGATCTCCTCATAGCTGGCGTTGGGGA
AGAGCCCGAGCGGGAAGCCCTCGACCTGCACCAGTTCGGCCTCGCCGTCATGGCAGAAGA
CCGGCTGCACGGCTCCGGCATTGGCGATCTGCAGCGTCATGTTTTCGTCGTTCCAGACGG
AGAAAAGCATGGTGACGTATTGCGAGTCGAGACGGCGCTCATGCAGTGTGTTGTTCAACG
CATGCAGCATGGCCGCCGGCGAGAGCTTTTGCCCGGCCAGTGAGCGCATGATGCCGCTCA
CCAGCGCGCCGTAAAGCGCGGCGGGCGCGGCCTTGCCGCTCACGTCGCCCACGGCGAGCG
CGCTGTGGGAGTCGTCATAGCGCAGGTAATCGTAGAGGTCGCCGCCGATGGTGCGGGCCG
GCTGAAAGCGCACGGCAAACTCGGTGTGTTTGTGGCCGGGATGCACCTTGGGCANNNNNN
NNNNNNNNNNNNNNNNNNNNNNNNNNNNNNNNNNNNNNNNNNNNNNNNNNNNNNNNNNNN
NNNNNNNNNNNNNNNNNNNNNNNNNNNNNNNNNNNNNNNNNNNNNNNNNNNNNNNNNNNN
NNNNNNNNNNNNNNNNNNNNNNNNNNNNNNNNNNNNNNNNNNNNNNNNNNNNNNNNNNNN
NNNNNNNNNNNNNNNNNNNNNNNNNNNNNNNNNNNNNNNNNNNNNNNNNNNNNNNNNNNN
NNNNNNNNNNNNNNNNNNNNNNNNNNNNNNNNNNNNNNNNNNNNNNNNNNNNNNNNNNNN
NNNNNNNNNNNNNNNNNNNNNNNNNNNNNNNNNNNNNNNNNNNNNNNNNNNNNNNNNNNN
NNNNNNNNNNNNNNNNNNNNNNNNNNNNNNNNNNNNNNNNNNNNNNNNNNNNNNNNNNNN
NNNNNNNNNNNNNNNNNNNNNNNNNNNNNNNNNNNNNNNNNNNNNNNNNNNNNNNNNNNN
NNNNNNNNNNNNNNNNNNNNNNNNNNNNNNNNNNNNNNNNNNNNNNNNNNNNNNNNNNNN
NNNNNNNNNNNNNNNNNNNNNNNNNNNNNNNNNNNNNNNNNNNNNNNNNNNNNNNNNNNN
NNNNNNNNNNNNNNNNNNNNNNNNNNNNNNNNNNNNNNNNNNNNNNNNNNNNNNNNNNNN
NNNNNNNNNNNNNNNNNNNNNNNNNNNNNNNNNNNNNNNNNNNNNNNNNNNCAGAGCGCA
CGTCAGGGTTGGCGTTGATGTAGTTCTCCACCTGGCTGACGTCATTGATGAGCATGGGCT
GGCGGGTGAGCGCCACCTGCCCGACCACGCCTTGCCCCACCCGGATGCGCATGCGCTCAA
CCTCAGGCGTGTGGCCGATCTGAAAGCGCATCCGCATGTCATTGGTGCGGTCATTGATAA
GCAGAATGGCAAAGATGCGGTAGTCGATCACCGCGCGCACGAGCGATGCGGTGCGTTGCA
GCAGGGTCTGCAGGTCAAGCGTCGTGTTCAGGGTATCGGCGAGCCGCAGCAGAAACTCAG
TCTGCGTGGGCTCCACGCGAATCTCCCGCGCCTCTTTTTCAGCGGAGGGGCCGACGGGGC
GGTAATCGCCCTCGAAGGCTTCTCCGGTGTGAGGTGGGGATGTCGGACGCGGCTCGGACA
CAATTCTCCTGTTGACTTGCCATCATAGCGCTCTGAAGCGGCTCTGCGGAGTCCCTTGGG
ATGCATCTCCCGGCAAAGGTACTTCAGGCAATAACTTCCGGCGTCAGAATCCGGATGTCC
GGCAGGTTGCGGTAGCGCTCGGCATAGTCCATTCCGTAGCCGACTACGAACTCATTCGGA
ATCTCAAAGCCCACGTAATCGGCACGGATCGGCTGAATGCGCCGTGAAGGTTTGTCGAGC
AACGCCGCGATACGGATGCTGCGGGGCTTATGCCGCTCAAAGTGGCTGTAGAGAAAGCTG
AGCGTGACGCCTGTATCCAGAATATCTTCAATGACGACGATATTCTTGTTCTCGATGGGC
TCGTCAAGATCCTTGATGAGCTGCACCGCCCCGCTGGTCTGCGTGCCCGATTTGTAACTG
GAGGCGGACACAAAGTCGAAGGTGCAGTCCGCGCCGATGTTGCGGGCCAGGTCCGCGAGA
AAAATCGCCGCCCCCTTGAGCACGCCGATCAGCACGGCCGGCTCTCCGTTGAGGTCTTCG
CGAATCTGGTGGCCCAGTTCGGCCACCCGGGCCTGAATCTGGTCGCGGCTGAAGAGGATG
GGCAGGTTTTCGGTAGCGGTATAGTCGGGCGTCGGCATGCGGTTTCTGGCTCGAAGATTA
GATTATCGCGAACAGGAAGCCGAAATGCCGCCCGGGCCGTCGATATACTGAGACTGGCTT
ATCTTCATGTATCCCTTCATTCACGTTGNNNNNNNNNNNNNNNNNNNNNNNNNNNNNNNN
NNNNNNNNNNNNNNNNNNNNNNNNNNNNNNNNNNNNNNNNNNNNNNNNNNNNNNNNNNNN
NNNNNNNNNNNNNNNNNNNNNNNNNNNNNNNNNNNNNNNNNNNNNNNNNNNNNNNNNNNN
NNNNNNNNNNNNNNNNNNNNNNNNNNNNNNNNNNNNNNNNNNNNNNNNNNNNNNNNNNNN
NNNNNNNNNNNNNNNNNNNNNNNNNNNNNNNNNNNNNNNNNNNNNNNNNNNNNNNNNNNN
NNNNNNNNNNNNNNNNNNNNNNNNNNNNNNNNNNNNNNNNNNNNNNNNNNNNNNNNNNNN
NNNNNNNNNNNNNNNNNNNNNNNNNNNNNNNNNNNNNNNNNNNNNNNNNNNNNNNNNNNN
NNNNNNNNNNNNNNNNNNNNNNNNNNNNNNNNNNNNNNNNNNNNNNNNNNNNNNNNNNNN
NNNNNNNNNNNNNNNNNNNNNNNNNNNNNNNNNNNNNNNNNNNNNNNNNNNNNNNNNNNN
NNNNNNNNNNNNNNNNNNNNNNNNNNNNNNNNNNNNNNNNNNNNNNNNNNNNNNNNNNNN
NNNNNNNNNNNNNNNNNNNNNNNNNNNNNNNNNNNNNNNNNNNNNNNNNNNNNNNNNNNN
NNNNNNNNNNNNNNNNNNNNNNNNNNNNNNNNNNNNNNNNNNNNNNNNNNNNNNNNNNNN
NNNCTCGTCTGGGCGCGCAAATATGGTCCCATTCCGGTGCCCGGCATGCCCAAGCGCAAG
CAGGACCCGGATCTCGCTCCCACGGAGCAGGCATCCTGACGAAGTGTCTCTGACCGGCGT
CTGCTGGTCAGAGACACTTCCGCATCCTTCGCCGGTTACAGCGTTTTCAGATAGGCTTTG
GCTTCTTCGAGCTGAGGAAAGAGACGCTCCTNNNNNNNNNNNNNNNNNNNNNNNNNNNNN
NNNNNNNNNNNNNNNNNNNNNNNNNNNNNNNNNNNNNNNNNNNNNNNNNNNNNNNNNNNN
NNNNNNNNNNNNNNNNNNNNNNNNNNNNNNNNNNNNNNNNNNNNNNNNNNNNNNNNNNNN
NNNNNNNNNNNNNNNNNNNNNNNNNNNNNNNNNNNNNNNNNNNNNNNNNNNNNNNNNNNN
NNNNNNNNNNNNNNNNNNNNNNNNNNNNNNNNNNNNNNNNNNNNNNNNNNNNNNNNNNNN
NNNNNNNNNNNNNNNNNNNNNNNNNNNNNNNNNNNNNNNNNNNNNNNNNNNNNNNNNNNN
NNNNNNNNNNNNNNNNNNNNNNNNNNNNNNNNNNNNNNNNNNNNNNNNNNNNNNNNNNNN
NNNNNNNNNNNNNNNNNNNNNNNNNNNNNNNNNNNNNNNNNNNNNNNNNNNNNNNNNNNN
NNNNNNNNNNNNNNNNNNNNNNNNNNNNNNNNNNNNNNNNNNNNNNNNNNNNNNNNNNNN
NNNNNNNNNNNNNNNNNNNNNNNNNNNNNNNNNNNNNNNNNNNNNNNNNNNNNNNNNNNN
NNNNNNNNNNNNNNNNNNNNNNNNNNNNNNNNNNNNNNNNNNNNNNNNNNNNNNNNNNNN
NNNNNNNNNNNNNAAGTAGCACAGAGAGGAGCAGTGGCTCTCCACAGGGGAGAACCGGCT
GGGGAACGGGTCCTAATTCACCCAGCCAGGCAGATGTTCAAAACCGGGCCGCGCAAAATA
GTAGCCCTGGAAGTAACGCATGCCCAGATCGCGCAGCGCCTGCAGTTCGCATGCGGTTTC
CACACCCTCGGCAATCACTTGCACACCGAGCGCGTTGCAGGCATCCAGAATGGCGCGGAT
AATCACCCGCGATGCGAGCCGGGTGTGAACTTCGCGCGTGAGTTCGCGGTCGATTTTGAG
AATGTCCGGCTGAAAGTTTGCCAGCAGGTTCAGCCCTGCATAGCCGGCGCCAAAGTCATC
AATGGCCACCCGGAATCCCCGGGCGCGGTATTCGCGGATGATGGAGTTCAGGTGAGCCTG
ATCGCGCACGCGTTCGCCTTCGGTGACCTCAAAGATCAGGCGATCGAGCGGAAAGTTGTG
CCGGCTGGCAGCATCGAGTGTCTTTTGAATGCAGGTTGCCGGGTTATAAACCGCGTTCGG
ATAAAAATTGATCGACAGGCTTGCACCTGTGTCCGCCATGCCCAGCCCGGACGCCATTTC
AATCGCCTTGACCCTGCACCCCTGGTCGAGGGCATAGCGGTTGGAATCGTCGGCCAGGTC
GAGCACCGTGCTGGCGGGTTCGCCATTTACCCCACGCACCAGAGCTTCGTACGCATAGAT
GTTGCGGGCGTCGAAGTCGACAATCGGTTGAAATGCCATTGAGAACGCCACAGGGAAGTT
TATCGGCGAACAGTCTTTGCACTTGAACGCGGATTGAGAACTTTCTAATATTTTGGGCGC
TTTGGGCGCGGGGGCCGAAGAAGACACGAGGGAACTCCTGGAATAGATAACTCAAAGAGT
GTATCGGCGGATTCTCGAAGGCTTTTACCGNNNNNNNNNNNNNNNNNNNNNNNNNNNNNN
NNNNNNNNNNNNNNNNNNNNNNNNNNNNNNNNNNNNNNNNNNNNNNNNNNNNNNNNNNNN
NNNNNNNNNNNNNNNNNNNNNNNNNNNNNNNNNNNNNNNNNNNNNNNNNNNNNNNNNNNN
NNNNNNNNNNNNNNNNNNNNNNNNNNNNNNNNNNNNNNNNNNNNNNNNNNNNNNNNNNNN
NNNNNNNNNNNNNNNNNNNNNNNNNNNNNNNNNNNNNNNNNNNNNNNNNNNNNNNNNNNN
NNNNNNNNNNNNNNNNNNNNNNNNNNNNNNNNNNNNNNNNNNNNNNNNNNNNNNNNNNNN
NNNNNNNNNNNNNNNNNNNNNNNNNNNNNNNNNNNNNNNNNNNNNNNNNNNNNNNNNNNN
NNNNNNNNNNNNNNNNNNNNNNNNNNNNNNNNNNNNNNNNNNNNNNNNNNNNNNNNNNNN
NNNNNNNNNNNNNNNNNNNNNNNNNNNNNNNNNNNNNNNNNNNNNNNNNNNNNNNNNNNN
NNNNNNNNNNNNNNNNNNNNNNNNNNNNNNNNNNNNNNNNNNNNNNNNNNNNNNNNNNNN
NNNNNNNNNNNNNNNNNNNNNNNNNNNNNNNNNNNNNNNNNNNNNNNTGGGGTCATCGGG
ATCGCGCGTCAGCGCTGACTTCACCAGCGGCTCGGCCTGATCGTACTTCTTCTCAACCNN
NNNNNNNNNNNNNNNNNNNNNNNNNNNNNNNNNNNNNNNNNNNNNNNNNNNNNNNNNNNN
NNNNNNNNNNNNNNNNNNNNNNNNNNNNNNNNNNNNNNNNNNNNNNNNNNNNNNNNNNNN
NNNNNNNNNNNNNNNNNNNNNNNNNNNNNNNNNNNNNNNNNNNNNNNNNNNNNNNNNNNN
NNNNNNNNNNNNNNNNNNNNNNNNNNNNNNNNNNNNNNNNNNNNNNNNNNNNNNNNNNNN
NNNNNNNNNNNNNNNNNNNNNNNNNNNNNNNNNNNNNNNNNNNNNNNNNNNNNNNNNNNN
NNNNNNNNNNNNNNNNNNNNNNNNNNNNNNNNNNNNNNNNNNNNNNNNNNNNNNNNNNNN
NNNNNNNNNNNNNNNNNNNNNNNNNNNNNNNNNNNNNNNNNNNNNNNNNNNNNNNNNNNN
NNNNNNNNNNNNNNNNNNNNNNNNNNNNNNNNNNNNNNNNNNNNNNNNNNNNNNNNNNNN
NNNNNNNNNNNNNNNNNNNNNNNNNNNNNNNNNNNNNNNNNNNNNNNNNNNNNNNNNNNN
NNNNNNNNNNNNNNNNNNNNNNNNNNNNNNNNNNNNNNNNNNNNNNNNNNNNNNNNNNNN
NNNNNNNNNNNNNNNNNNNNNNNNNNNNNNNNNNNNNNNNNNNNNNNNNNNNNNNNNNNN
NNNNNNNNNNNNNNNNNNNNNNNNNNNNNNNNNNNNNNNNNNNNNNNNNNNNNNNNNNNN
NNNNNNNNNNNNNNNNNNNNNNNNNNNNNNNNNNNNNNNNNNNNNNNNNNNNNNNNNNNN
NNNNNNNNNNNNNNNNNNNNNNNNNNNNNNNNNNNNNNNNNNNNNNNNCCTTCGGGGCCG
AGATCGATGATCCAGTCGGCGGACTTGATGATGTCAAGGTTGTGCTCAATCACGACCAGC
GATGCGCCGCCGTCAATGAGCTTCTTGAAGGCCATGAGCAGCTTGCTTACGTCTTCAAAG
TGCAGTCCGGTGGTGGGCTCGTCGAGAATGTAGAGAATGCGGTTGGCCGCTTTGCGCGCC
TCGCTGCTGCCGCTCGATCGCACGCTGGCCAGGTGCAGGGCGAGCTTCACGCGCTGCGCC
TCGCCACCCGAGAGTGTGGTGGCTGACTGGCCGAGCCGCAGATAGCCGAGGCCTATCTCC
TCCAGCACCGCCAGCTTGTCCACAATCTTGGGATGGCCCGCGAAGAAACGCAGCGCCTCT
TTCACCGTCATCCCGAGCACGTCGTGAATGCTCTTGCCCTTGTACTTGATCTCAAGCACG
CTGGCCTTGTAGCGCGAGCCGCTGCACTCCTCGCAGGGCAGTTCCACGTCGGCGAGAAAC
TGCATCTCGACGGTCACCGTGCCGTCGCCCTCGCAGANNNNNNNNNNNNNNNNNNNNNNN
NNNNNNNNNNNNNNNNNNNNNNNNNNNNNNNNNNNNNNNNNNNNNNNNNNNNNNNNNNNN
NNNNNNNNNNNNNNNNNNNNNNNNNNNNNNNNNNNNNNNNNNNNNNNNNNNNNNNNNNNN
NNNNNNNNNNNNNNNNNNNNNNNNNNNNNNNNNNNNNNNNNNNNNNNNNNNNNNNNNNNN
NNNNNNNNNNNNNNNNNNNNNNNNNNNNNNNNNNNNNNNNNNNNNNNNNNNNNNNNNNNN
NNNNNNNNNNNNNNNNNNNNNNNNNNNNNNNNNNNNNNNNNNNNNNNNNNNNNNNNNNNN
NNNNNNNNNNNNNNNNNNNNNNNNNNNNNNNNNNNNNNNNNNNNNNNNNNNNNNNNNNNN
NNNNNNNNNNNNNNNNNNNNNNNNNNNNNNNNNNNNNNNNNNNNNNNNNNNNNNNNNNNN
NNNNNNNNNNNNNNNNNNNNNNNNNNNNNNNNNNNNNNNNNNNNNNNNNNNNNNNNNNNN
NNNNNNNNNNNNNNNNNNNNNNNNNNNNNNNNNNNNNNNNNNNNNNNNNNNNNNNNNNNN
NNNNNNNNNNNNNNNNNNNNNNNNNNNNNNNNNNNNNNNNNNNNNNNNNNNNNNNNNNNN
NNNNNNNNNNNNNNNNNNNNNNNNNNNNNNNNNNNNNNNNNNNNNNNNNNNNNNNNNNNN
NNNNNNNNNNNNNNNNNNNNNNNNNNNNNNNNNNNNNNNNNNNNNNNNNNNNNNNNNNNN
NNNNNNNNNNNNNNNNNNNNNNNNNNNNNNNNNNNNNNNNNNNNNNNNNNNNNNNNNNNN
NNNNNNNNNNNNNNNNNNNNNNNNNNNNNNNNNNNNNNNNNNNNNNNNNNNNNNNNNNNN
NNNNNNNNNNNNNNNNNNNNNNNNNNNNNNNNNNNNNNNNNNNNNNNNNNNNNNNNNNNN
NNNNNNNNNNNNNNNNNNNNNNNNNNNNNNNNNNNNNNNNNNNNNNNNNNNNNNNNNNNN
NNNNNNNNNNNNNNNNNNNNNNNNNNNNNNNNNNNNNNNNNNNNNNNNNNNNNNNNNNNN
NNNNNNNNNNNNNNNNNNNNNNNNNNNNNNNNNNNNNNNNNNNNNNNNNNNNNNNNNNNN
NNNNCGCCGGCGAAGCTGCCCTGTCCGTTGAGAATGAACGACTGGTGTTCCTCTGAGAGT
TCGCGCCACGGCACATCGAGCGGAACTCCCTGTGCCTGCGCCGCGCGGCGCATGTCCGCG
TACCATGGGCGATACTTCGGGCGGTTCCATGGATCGATGGCTCCGGCTGTCAGCGTCTTT
GCCGAGTCGGGAATGATGAGCGCGAGGTCGAAATCAATCGTATTGCCAAAGCCCTGGCAG
CGCGGGCAGGCGCCAAAGGGATTGTTGAAGGAGAACAGGCGCGGCTCCGGCTCGCGATAG
ACGCGGTGGCAGGTCTTGCACTCAAATGCGCCGGAGAAGCGCAGCCGCTCGCGCTCCGGC
TTCTCGCCTTCGCGGGGAACGATTTCGTAAAGAATCTCGCCGGCCTCGCGGTAGCCGATT
TCGGCTGCGTCCACGATGCGCGCGCGATTCTCGGGTGAGACCACCAGGCGATCGATCAGC
ACGAAGACCGGCAGCGTGAAATCAATCTCCAGCAGCGACTCGGGCGTGGAGAACTCGTAG
ATGTTGCCGCCCTGGTAGAGCCGGTTGAAGCCGCGTTTGCGCAGCTCGGCCAGACGCTCT
TTGAGGGATTCCGTCAAAGTGGATGCTGCCGGTGCGGCTGCTGCCTTCTTTGCAGTCTTG
CGTGGGCGCTTCGGCGGCTTGGCTTCTTCGGCGGCCGGGGATTCGGGGCCTGCCTCTGGC
GCTTGCTGGGCCGGAGTGACCGGAAAGAGCGCGTAGAGCCGTGTACCCTCGCCCAGGGCC
AGGACGGCGGCGGCAATCTCGTCCACACTGTCGCGCTTCACAATGCCATCGCAGACAATG
CAATGCACGGTGCCGCAGCGGGCGTAGAGCAACCGCAGGTAGTCGTAGATTTCAGTGGCT
GTGGCGACCGTCGAGCGGGGATTGCGCGTCGTGTTTTTCTGCTTGATGGCGACTGCCGGA
GCGAGCCCGTCGATGAAGTCGACGTCCGGCTTCTCCATGCGCTCCAGAAACTGCCGCGCA
TAGGCCGAGAGCGACTCCACGTAACGCCGCTGCCCCTCGGCATACACGGTGTCAAAGGCC
AGCGACGATTTGCCTGAGCCGGAGACGCCCGTCACGACGGTGAGCTGCCCATGCGGAATG
GTGCAGTCGATGTTCTTGAGATTGTGCGTCCGCGCACCACGGATAACGATCTGATCGGTC
AACCCAAAAGCCTCGGTCACCGCCCATGGCAAGGCCGGACGGCTGGGAGCGAAAGCTCCC
AACTTAATTATCCCACCGGGCGGCAGGAAAAGGGCAGGAGCAGGGTGATGGGAGCGGGCC
CGCGCTTGAGCTTATCAATTCTTCCTGCGCGCTGCCTTCCTGGCTTCTTTCCTGCGCCGC
TCCATCTCCTCCGGCGCATACATGGTGCCCCGGCACTTCGGCTTGCCGCAGTTGCAGCGG
GCTTCGTCCTCGTCGCCGTCGTACAAGTGATAGTCGTAGGTCAGCTCTTCGCCGGCGGCG
ATATCACGAATCGCCTTGATCCAGACGCGGCCCTTGACCTCGCCGGTTTCGCAGTTCGGG
TCGCAGCAATGATTCAGAAACATCGCCGTGCCATGGCCGTCGATCACCTCATCGCCGTTG
CCGACGCCGAAGAGATAGGTCGTCGGAGAGTTCTCATATTTGGCGTCGGCGGCTTCCTTG
GTGATGCGCGGCCCGGTGTACTCCACCACGCGCGCGCCTTTGCGAATGGGGGTGGTCGTG
TAACAGCCTGCGGCGTGAATCGACGAAGAGCGTATGATGAGGCCCATAAGTTGAAGCGAG
TATACCGGGAAGTCTTCTTGAAAACTGCGTCTCTTCGTCCTCGTTTTTGCGTCAAATAGG
AGCATGGGAATGAAGCGTCTCTTGTCGATCATGATGGTTGCGGCGATGACGGCCGCGATT
CCGGCTGTCGCGCAGCAAAACCAGCAGAACCAGCAGGCCCCCGCACATCCCATGGCGCCC
TTTGCGCCGGGCTCGCCGGATAATCCTCAAACAGCAACGCCGCAGGCGAAGAAAAACTGG
GGCGGCGGCCTCACCTGCGACAAAGGCAAGTGCAAGCCGACGAAGCCCGCTGATGGGCAG
TCCTCTGACGGCTACCCCAGCTTCCCGTCCAGCGCGCTCGCGCCCGACGCGCCCGATGCC
AGCCCGGCCCAGCAAAACCCGTTTCCTGAGGCAAAGTCACTGGCCGCGCAAAAGAAGGCG
CAGCAGGCCGCGCCGCAGCCACCGCCGGCTACGGAACCCTCCAGCTCCAGCGACCAGCGC
TTGCCTGGCGTCGATGCCCTGGGCAACGGCTCCACGATGCACACCGATGACGGCACGGGA
AAGCCGGTCTTCAATCCCGGACTCGCAGCCAAAGACAACAAGGTAGGCAGTTTTTATCTC
GCCTCGGGCGACTACGTAGGAGCCTATTCGCGCTTCAAAGAGGCCACGCAGGTAGACCCC
AAGAATGCCGAAGCCGTCTTTGGCCTCGCCGAAGCGGCCGACCGTCTCGGCAAGCGAACC
GAGGCCATTCAGAACTTCGAAATCTATCTGGACGCCGTACACAAAGGCCGGGACGCCAAG
ACGGCCCGCAAAGCCCTTAAGCGCCTCACCGCCCATCCTTGAGGAGCTTCCGCTCTCGCC
GCTCTTTCAGTGCATCGAAATGGGCCGTCGCTCCGGTTTNNNNNNNNNNNNNNNNNNNNN
NNNNNNNNNNNNNNNNNNNNNNNNNNNNNNNNNNNNNNNNNNNNNNNNNNNNNNNNNNNN
NNNNNNNNNNNNNNNNNNNNNNNNNNNNNNNNNNNNNNNNNNNNNNNNNNNNNNNNNNNN
NNNNNNNNNNNNNNNNNNNNNNNNNNNNNNNNNNNNNNNNNNNNNNNNNNNNNNNNNNNN
NNNNNNNNNNNNNNNNNNNNNNNNNNNNNNNNNNNNNNNNNNNNNNNNNNNNNNNNNNNN
NNNNNNNNNNNNNNNNNNNNNNNNNNNNNNNNNNNNNNNNNNNNNNNNNNNNNNNNNNNN
NNNNNNNNNNNNNNNNNNNNNNNNNNNNNNNNNNNNNNNNNNNNNNNNNNNNNNNNNNNN
NNNNNNNNNNNNNNNNNNNNNNNNNNNNNNNNNNNNNNNNNNNNNNNNNNNNNNNNNNNN
NNNNNNNNNNNNNNNNNNNNNNNNNNNNNNNNNNNNNNNNNNNNNNNNNNNNNNNNNNNN
NNNNNNNNNNNNNNNNNNNNNNNNNNNNNNNNNNNNNNNNNNNNNNNNNNNNNNNNNNNN
NNNNNNNNNNNNNNNNNNNNNNNNNNNNNNNNNNNNNNNNNNNNNNNNNNNNNNNNNNNN
NNNNNNNNNNNNNNNNNNNNNNNNNNNNNNNNNNNNNNNNNNNNNNNNNNNNNNNNNNNN
NNNNNNNNNNNNNNNNNNNNNNNNNNNNNNNNNNNNNNNNNNNNNNNNNNNNNNNNNNNN
NNNNNNNNNNNNNNNNNNNNNNNNNNNNNNNNNNNNNNNNNNNNNNNNNNNNNNNNNNNN
NNNNNNNNNNNGGTGCGCGATGAGTGCCTCACCGTTCTGCTCGCCGGGCATGAAACCACG
GCCAGCGGACTCACCTTCNNNNNNNNNNNNNNNNNNNNNNNNNNNNNNNNNNNNNNNNNN
NNNNNNNNNNNNNNNNNNNNNNNNNNNNNNNNNNNNNNNNNNNNNNNNNNNNNNNNNNNN
NNNNNNNNNNNNNNNNNNNNNNNNNNNNNNNNNNNNNNNNNNNNNNNNNNNNNNNNNNNN
NNNNNNNNNNNNNNNNNNNNNNNNNNNNNNNNNNNNNNNNNNNNNNNNNNNNNNNNNNNN
NNNNNNNNNNNNNNNNNNNNNNNNNNNNNNNNNNNNNNNNNNNNNNNNNNNNNNNNNNNN
NNNNNNNNNNNNNNNNNNNNNNNNNNNNNNNNNNNNNNNNNNNNNNNNNNNNNNNNNNNN
NNNNNNNNNNNNNNNNNNNNNNNNNNNNNNNNNNNNNNNNNNNNNNNNNNNNNNNNNNNN
NNNNNNNNNNNNNNNNNNNNNNNNNNNNNNNNNNNNNNNNNNNNNNNNNNNNNNNNNNNN
NNNNNNNNNNNNNNNNNNNNNNNNNNNNNNNNNNNNNNNNNNNNNNNNNNNNNNNNNNNN
NNNNNNNNNNNNNNNNNNNNNNNNNNNNNNNNNNNNNNNNNNNNNNNNNNNNNNNNNNNN
NNNNNNNNNNNNNNNNNNNNNNNNNNNNNNNNNNNNNNNNNNNNNNNNNNNNNNNNNNNN
NNNNNNNNNNNNNNNNNNNNNNNNNNNNNNNNNNNNNNNNNNNNTGCAGCAGAACGTGGT
GCATCTGGTGCTGACTTACCGCTCCACGGCGCAGCTTCTGGAGCGCTGCCTTGCACAGGG
ACCGCCACCCTCTGACCGTCCCGCGCTCGGGCAGATCGCTCCTCGCCTGCTGGTGATCGG
CCTGGGCATTTTTCCCCGTGGCGCCAAGTCTCCCGAGCGCGTCCATCCGGACCGGCTTAC
GTTGCCCGCTAAATCCGGAGCTGANNNNNNNNNNNNNNNNNNNNNNNNNNNNNNNNNNNN
NNNNNNNNNNNNNNNNNNNNNNNNNNNNNNNNNNNNNNNNNNNNNNNNNNNNNNNNNNNN
NNNNNNNNNNNNNNNNNNNNNNNNNNNNNNNNNNNNNNNNNNNNNNNNNNNNNNNNNNNN
NNNNNNNNNNNNNNNNNNNNNNNNNNNNNNNNNNNNNNNNNNNNNNNNNNNNNNNNNNNN
NNNNNNNNNNNNNNNNNNNNNNNNNNNNNNNNNNNNNNNNNNNNNNNNNNNNNNNNNNNN
NNNNNNNNNNNNNNNNNNNNNNNNNNNNNNNNNNNNNNNNNNNNNNNNNNNNNNNNNNNN
NNNNNNNNNNNNNNNNNNNNNNNNNNNNNNNNNNNNNNNNNNNNNNNNNNNNNNNNNNNN
NNNNNNNNNNNNNNNNNNNNNNNNNNNNNNNNNNNNNNNNNNNNNNNNNNNNNNNNNNNN
NNNNNNNNNNNNNNNNNNNNNNNNNNNNNNNNNNNNNNNNNNNNNNNNNNNNNNNNNNNN
NNNNNNNNNNNNNNNNNNNNNNNNNNNNNNNNNNNNNNNNNNNNNNNNNNNNNNNNNNNN
NNNNNNNNNNNNNNNNNNNNNNNNNNNNNNNNNNNNNNNNNNNNNNNNNNNNNNNNNNNN
NNNNNNNNNNNNNNNNNNNNNNNNNNNNNNNNNNNNNNNNNNNNNNNNNNNNNNNNNNNN
NNNNNNNNNNNNNNNNNNNNNNNNNNNNNNNNNNNNNNNNNNNNNNNNNNNNNNNNNNNN
NNNNNNNNNNNNNNNNNNNNNNNNNNNNNNNNNNNNNNNNNNNNNNNNNNNNNNNNNNNN
NNNNNNNNNNNNNNNNNNNNNNNNNNNNNNNNNNNNNNNNNNNNNNNNNNNNNNNNNNNN
NNNNNNNNNNNNNNNNNNNNNNNNNNNNNNNNNNNNNNNNNNNNNNNNNNNNNNCACGTT
CAGAAAGCTGCCGAAGACAAGCCCCAGCACACCCACAAAGATGGAAACCGGCACAGACAT
TCAGTATCGGAGTATAGAGCCTCATCGTGACAGGCGCATGACGGGAATTCACCAGAACGG
CCCGAATCTGGATTACAGTAAGGGTATGGCGGGAGCCGAAGAGGCAGGCAAACGTTTTTC
AGAAGCCGTTGCCATCATGGCGCGGCTGCGCGGTCCCGAGGGATGTCCCTGGGATCGCGA
GCAGGATTTCCATAGCATCCGCAAGTACACGCTCGAAGAGGTGTACGAGGTCTTCGACGC
GATCGAAACAGGGAATTGGGACGAGCTGCGGTCCGAACTGGGCGATCTGCTTTTGCAGGT
CCTTTTTTATGCCCAGATGGCCGCCGAGCCGGGCTATTTCGACGTTGCAGACGTCGTTGA
GACGCTCAATCTCAAGCTGATTCGCCGCCACCCTCATGTCTTTGGCGATGAAGCCGCCGC
GGCTGCGGGCAATCGCGCCGAAGGCATGGAAACCAGCGGCATCGACGCCGGTCAGGTGCT
GCGCAACTGGGAAGAGATCAAGAAGCAGGAGCGCAAGCAGCAGGCTGGCAATTCCCGGCG
GCTGCTCGATGAAGTCCCACGCTCTCTGCCCGCGCTGATGGAAGCCACCAAGCTCGGCTC
GAAGGCCGCGAAAGTCGGCTTTGACTGGCCAGAGGTGCAGGGGCTGCTCGCCAAAGTTCG
CGAAGAAACCGCCGAAGTAGAANNNNNNNNNNNNNNNNNNNNNNNNNNNNNNNNNNNNNN
NNNNNNNNNNNNNNNNNNNNNNNNNNNNNNNNNNNNNNNNNNNNNNNNNNNNNNNNNNNN
NNNNNNNNNNNNNNNNNNNNNNNNNNNNNNNNNNNNNNNNNNNNNNNNNNNNNNNNNNNN
NNNNNNNNNNNNNNNNNNNNNNNNNNNNNNNNNNNNNNNNNNNNNNNNNNNNNNNNNNNN
NNNNNNNNNNNNNNNNNNNNNNNNNNNNNNNNNNNNNNNNNNNNNNNNNNNNNNNNNNNN
NNNNNNNNNNNNNNNNNNNNNNNNNNNNNNNNNNNNNNNNNNNNNNNNNNNNNNNNNNNN
NNNNNNNNNNNNNNNNNNNNNNNNNNNNNNNNNNNNNNNNNNNNNNNNNNNNNNNNNNNN
NNNNNNNNNNNNNNNNNNNNNNNNNNNNNNNNNNNNNNNNNNNNNNNNNNNNNNNNNNNN
NNNNNNNNNNNNNNNNNNNNNNNNNNNNNNNNNNNNNNNNNNNNNNNNNNNNNNNNNNNN
NNNNNNNNNNNNNNNNNNNNNNNNNNNNNNNNNNNNNNNNNNNNNNNNNNNNNNNNNNNN
NNNNNNNNNNNNNNNNNNNNNNNNNNNNNNNNNNNNNNNNNNNNNNNNNNNNNNNNNNNN
NNNNNNNNNNNNNNNNNNNNNNNNNNNNNNNNNNNNNNNNNNNNNNNNNNNNNNNNNNNN
NNNNNNNNNNNNNNNNNNNNNNNNNNNNNNNNNNNNNNNNNNNNNNNNNNNNNNNNNNNN
NNNNNNNNNNNNNNNNNNNNNNNNNNNNNGACGGATCGACTGGTAGCCGAATGGCGCTTG
GCTTCCAGCCGGGTAGCCGGTGTTCTGGCAGGAGACTTCGGGCCAATCCCACCCATTGAG
GAGAGGATGATGATTCCCGCGCAAATGGCAAGCTGGAAAACCTCTGGCGATGTCGCGCGG
GCGCTGGAAGTCCAGCAGAACCTCCGCAAGCAGTTTCAACAAGCCTTCCAGGCCGGACTC
GCCGTCGTGAACTTCTGCGTCGATGAGGCCGGCAACGGAATCTACGAACTCGCAGCCTGG
CCACAGTGAGAAGACACTTATGAAAATTGATTCGATTACGCTCCGCGAAGTGCGCATGCC
GCTCGTGAAGCCCTTTGAGACCAGTTTCGGCAAAACCACCAACCGTCGCATTCTGCTCGT
CGAACTCAAGGCCGAAGGCTATACCGGCTGGGGGGAGTGCGTCGCGGGCGAGCACCCGTT
TTTCTCTGACGAAACCATCGATACGGCCTGGCTCGTCATCTCGCAGGAGCTTGCGCNNNN
NNNNNNNNNNNNNNNNNNNNNNNNNNNNNNNNNNNNNNNNNNNNNNNNNNNNNNNNNNNN
NNNNNNNNNNNNNNNNNNNNNNNNNNNNNNNNNNNNNNNNNNNNNNNNNNNNNNNNNNNN
NNNNNNNNNNNNNNNNNNNNNNNNNNNNNNNNNNNNNNNNNNNNNNNNNNNNNNNNNNNN
NNNNNNNNNNNNNNNNNNNNNNNNNNNNNNNNNNNNNNNNNNNNNNNNNNNNNNNNNNNN
NNNNNNNNNNNNNNNNNNNNNNNNNNNNNNNNNNNNNNNNNNNNNNNNNNNNNNNNNNNN
NNNNNNNNNNNNNNNNNNNNNNNNNNNNNNNNNNNNNNNNNNNNNNNNNNNNNNNNNNNN
NNNNNNNNNNNNNNNNNNNNNNNNNNNNNNNNNNNNNNNNNNNNNNNNNNNNNNNNNNNN
NNNNNNNNNNNNNNNNNNNNNNNNNNNNNNNNNNNNNNNNNNNNNNNNNNNNNNNNNNNN
NNNNNNNNNNNNNNNNNNNNNNNNNNNNNNNNNNNNNNNNNNNNNNNNNNNNNNNNNNNN
NNNNNNNNNNNNNNNNNNNNNNNNNNNNNNNNNNNNNNNNNNNNNNNNNNNNNNNNNNNN
NNNNNNNNNNNNNNNNNNNNNNNNNNNNNNNNNNNNNNNNNNNNNNNNNNNNNNNNNNNN
NNNNNNNNNNNNNNNNNNNNNNNNNNNNNNNNNNNNNNNNNNNNNNNNNNNNNNNNNNNN
NNNNNNNNNNNNNNNNNNNNNNNNNNNNNNNNNNNNNNNNNNNNNNNNNNNNNNNNNNNN
NNNNNNNNNNNNNNNNNNNNNNNNNNNNNNNNNNNNNNNNNNNNNNNNNNNNNNNNNNNN
NNNNNNNNNNNNNNNNNNNNNNNNNNNNNNNNNNNNNNNNNNNNNNNNNNNNNNNNNNNN
NNNNNNNNNNNNNNNNNNNNNNNNNNNNNNNNNNNNNNNNNNNNNNNNNNNNNNNNNNNN
NNNNNNNNNNNNNNNNNNNNNNNNNNNNNNNNNNNNNNNNNNNNNNNNNNNNNNNNNNNN
NNNNNNNNNNNNNNNNNNNNNNNNNNNNNNNNNNNNNNNNNNNNNNNNNNNNNNNNNNNN
NNNNNNNNNNNNNNNNNNNNNNNNNNNNNNNNNNNNNNNNNNNNNNNNNNNNNNNNNNNN
NNNNNNNNNNNNNNNNNNACACCGGCATCTTCGAGCGCCGCTCGCAAAAAGCGGAGCTGC
TCCAGCCCATAGGCGCGCAAACGGTTGACGCCGACTTCCAGTGTGAACTCGAGGCCGCTG
CGCGCCTGGTACCACGGCAGCACATCGGGCGTGTCCTGCAGAAANNNNNNNNNNNNNNNN
NNNNNNNNNNNNNNNNNNNNNNNNNNNNNNNNNNNNNNNNNNNNNNNNNNNNNNNNNNNN
NNNNNNNNNNNNNNNNNNNNNNNNNNNNNNNNNNNNNNNNNNNNNNNNNNNNNNNNNNNN
NNNNNNNNNNNNNNNNNNNNNNNNNNNNNNNNNNNNNNNNNNNNNNNNNNNNNNNNNNNN
NNNNNNNNNNNNNNNNNNNNNNNNNNNNNNNNNNNNNNNNNNNNNNNNNNNNNNNNNNNN
NNNNNNNNNNNNNNNNNNNNNNNNNNNNNNNNNNNNNNNNNNNNNNNNNNNNNNNNNNNN
NNNNNNNNNNNNNNNNNNNNNNNNNNNNNNNNNNNNNNNNNNNNNNNNNNNNNNNNNNNN
NNNNNNNNNNNNNNNNNNNNNNNNNNNNNNNNNNNNNNNNNNNNNNNNNNNNNNNNNNNN
NNNNNNNNNNNNNNNNNNNNNNNNNNNNNNNNNNNNNNNNNNNNNNNNNNNNNNNNNNNN
NNNNNNNNNNNNNNNNNNNNNNNNNNNNNNNNNNNNNNNNNNNNNNNNNNNNNNNNNNNN
NNNNNNNNNNNNNNNNNNNNNNNNNNNNNNNNNNNNNNNNNNNNNNNNNNNNNNNNNNNN
NNNNNNNNNNNNNNNNNNNNNNNNNNNNNNNNNNNNNAGTCGTCCCATCCGCTCCCTAGC
CGCCCGTACCATGCATCCACGGCCTCTTGCACATCTTCGGCCATGCGGTCCAGCGGCCGG
CCCAGCGATTGCGTCATGAGATAAATGCGATCATCGGCAAGCACGCGTGAGAAGAGCGGC
GCAAAGTTTCTCTGAACCCTTGCTTCTGTAAGAGGAAGGGACGAAAGGCCGGGTTGGGGA
CAGTCAGCCATCTACCGACAGAGTACTCCCGAATGCAAAAAGCCGCAGCGGTGAGAGCCG
CTGCGGCTTTGTGCATAGGTGCTTGTGAGACTCAGTGCATCCGGAAGGGAACCGAGGCCT
TATGGTTCTCCCAGGCGAGCACCAGCTTGCCTTTGCCCTGATCGTTGATCTTGATCTTCC
ACACCAGGTCTTCGATCATGTGCTTCGGCTTGTGCATGTGCATCGGGACGCTGCCGAGGT
CATCGGCGGCCTTGTAGGCCAGGCCCCATTCGCCGGTCTCCTTGTTCACAATCAGCACCC
AATGATTGGGGTCTTTGATGTTCACAAAGAGCGTGTAGGTGCCCTTGGGCACTTCGAGAT
GGCCGATGGTCAGGTCCGCGGTGGTGGTCAGCGTGGTGGCGGCATTTGCGCCGGCCCGCC
ATACGGGATAATGCACATCATGGCTGATAAGTCCGCCCGGGCCAAAGATGTGGCCCTCGC
GGCCGCGCACCCGTGGCGACGAGTACTTGATGCTGATGGTCTGCCCATTCGCCATGGCCG
ACACCTGCTCAGGCGGGCTGAGCGGAGCCTTCTTCTTCATCTGTGCAGAGGCTGAAAATG
TGGAAGCCGTCACCAGAGCGNNNNNNNNNNNNNNNNNNNNNNNNNNNNNNNNNNNNNNNN
NNNNNNNNNNNNNNNNNNNNNNNNNNNNNNNNNNNNNNNNNNNNNNNNNNNNNNNNNNNN
NNNNNNNNNNNNNNNNNNNNNNNNNNNNNNNNNNNNNNNNNNNNNNNNNNNNNNNNNNNN
NNNNNNNNNNNNNNNNNNNNNNNNNNNNNNNNNNNNNNNNNNNNNNNNNNNNNNNNNNNN
NNNNNNNNNNNNNNNNNNNNNNNNNNNNNNNNNNNNNNNNNNNNNNNNNNNNNNNNNNNN
NNNNNNNNNNNNNNNNNNNNNNNNNNNNNNNNNNNNNNNNNNNNNNNNNNNNNNNNNNNN
NNNNNNNNNNNNNNNNNNNNNNNNNNNNNNNNNNNNNNNNNNNNNNNNNNNNNNNNNNNN
NNNNNNNNNNNNNNNNNNNNNNNNNNNNNNNNNNNNNNNNNNNNNNNNNNNNNNNNNNNN
NNNNNNNNNNNNNNNNNNNNNNNNNNNNNNNNNNNNNNNNNNNNNNNNNNNNNNNNNNNN
NNNNNNNNNNNNNNNNNNNNNNNNNNNNNNNNNNNNNNNNNNNNNNNNNNNNNNNNNNNN
NNNNNNNNNNNNNNNNNNNNNNNNNNNNNNNNNNNNNNNNNNNNNNNNNNNNNNNNNNNN
NNNNNNNNNNNNNNNNNNNNNNNNNNNNNNNNNNNNNNNNNNNNNNNNNNNNNNNNNNNN
NNNNNNNNNNNNNNNNNNNNNNNNNNNNNNNNNNNNNNNNNNNNNNNNNNNNNNNNNNNN
NNNNNNNNNNNNNNNNNNNNNNNNNNNNNNNNNNNNNNNNNNNNNNNNNNNNNNNNNNNN
NNNNNNNNNNNNNNNNNNNNNNNNNNNNNNNNNNNNNNNNNNNNNNNNNNNNNNNNNNNN
NNNNNNNNNNNNNNNNNNNNNNNNNNNNNNNNNNNNNNNNNNNNNNNNNNNNNNNNNNNN
NNNNNNNNNNNNNNNNNNNNNNNNNNNNNNNNNNNNNNNNNNNNNNNNNNNNNNNNNNNN
NNNNNNNNNNNNNNNNNNNNNNNNNNNNNNNNNNNNNNNNNNNNNNNNNNNNNNNNNNNN
NNNNNNNNNNNNNNNNNNNNNNNNNNNNNNNNNNNNNNNNNNNNNNNNNNNNNNNNNNNN
NNNNNNNNNNNNNNNNNNNNNNNNNNNNNNNNNNNNNNNNNNNNNNNNNNNNNNNNNNNN
NNNNNNNNNNNNNNNNNNNNNNNNNNNNNNNNNNNNNNNNNNNNNNNNNNNNNNNNNNNN
NNNNNNNNNNNNNNNNNNNNNAGGAGTGAGTCAAAGTTGAGAAAATCAACGCCTTGAAAC
GGGAAGGCCATCGGTCGCTTGCTCCTGCTGCGGGTTGAAAACATCTCAGCCTAGCAGAGG
CGGCCCGGCGTGCGAAAGCGGCAGGGCGGGGAATTGTGGATACGGGATATTGTGGGAAGC
TCTTGCTTCAGTGCGCCGCGCTGGCCACCGCTGTGAGCGCTTGCATGCTCGCGCCTCCCT
GGATGCGCCACAAGCCTTGCGCCATGAGGAACTCCCCCAGCCGCTGCCCGGGGATGNNNN
NNNNNNNNNNNNNNNNNNNNNNNNNNNNNNNNNNNNNNNNNNNNNNNNNNNNNNNNNNNN
NNNNNNNNNNNNNNNNNNNNNNNNNNNNNNNNNNNNNNNNNNNNNNNNNNNNNNNNNNNN
NNNNNNNNNNNNNNNNNNNNNNNNNNNNNNNNNNNNNNNNNNNNNNNNNNNNNNNNNNNN
NNNNNNNNNNNNNNNNNNNNNNNNNNNNNNNNNNNNNNNNNNNNNNNNNNNNNNNNNNNN
NNNNNNNNNNNNNNNNNNNNNNNNNNNNNNNNNNNNNNNNNNNNNNNNNNNNNNNNNNNN
NNNNNNNNNNNNNNNNNNNNNNNNNNNNNNNNNNNNNNNNNNNNNNNNNNNNNNNNNNNN
NNNNNNNNNNNNNNNNNNNNNNNNNNNNNNNNNNNNNNNNNNNNNNNNNNNNNNNNNNNN
NNNNNNNNNNNNNNNNNNNNNNNNNNNNNNNNNNNNNNNNNNNNNNNNNNNNNNNNNNNN
NNNNNNNNNNNNNNNNNNNNNNNNNNNNNNNNNNNNNNNNNNNNNNNNNNNNNNNNNNNN
NNNNNNNNNNNNNNNNNNNNNNNNNNNNNNNNNNNNNNNNNNNNNNNNNNNNNNNNNNNN
NNNNNNNNNNNNNNNNNNNNNNNNNNNNNNNNNNNNNNNNNNNNNNNNNNNNNNNNNNNN
NNNNNNNNNNNNNNNNNNNNNNNNNNNNNNNNNNNNNNNNNNNNNNNNNNNNNNNNNNNN
NNNNNNNNNNNNNNNNNNNNNNNNNNNNNNNNNNNNNNNNNNNNNNNNNNNNNNNNNNNN
NNNNNNNNNNNNNNNNNNNNNNNNNNNNNNNNNNNNNNNNNNNNNNNNNNNNNNNNNNNN
NNNNNNNNNNNNNNNNNNNNNNNNNNNNNNNNNNNNNNNNNNNNNNNNNNNNNNNNNNNN
NNNNNNNNNNNNNNNNNNNNNNNNNNNNNNNNNNNNNNNNNNNNNNNNNNNNNNNNNNNN
NNNNNNNNNNNNNNNNNNNNNNNNNNNNNNNNNNNNNNNNNNNNNNNNNNNNNNNNNNNN
NNNNNNNNNNNNNNNNNNNNNNNNNNNNNNNNNNNNNNNNNNNNNNNNNNNNNNNNNNNN
NNNNNNNNNNNNNNNNNNNNNNNNNNNNNNNNNNNNNNNNNNNNNNNNNNNNNNNNNNNN
NNNNNNNNNNNNNNNNNNNNNNNNNNNNNNNNNNNNNNNNNNNNNNNNNNNNNNNNNNNN
NNNNNNNNNNNNNNNNNNNNNNNNNNNNNNNNNNNNNNNNNNNNNNNNNNNNNNNNNNNN
NNNNNNNNNNNNNNNNNNNNNNNNNNNNNNNNNNNNNNNNNNNNNNNNNNNNNNNNNNNN
NNNNNNNNNNNNNNNNNNNNNNNNNNNNNNNNNNNNNNNNNNNNNNNNNNNNNNNNNNNN
NNNNNNNNNNNNNNNNNNNNNNNNNNNNNNNNNNNNNNNNNNNNNNNNNNNNNNNNNNNN
NNNNNNNNNNNNNNNNNNNNNNNNNNNNNNNNNNNNNNNCCTGCGAAGATCCACGCGAAC
TCATCCGCGCCAGCGCATCATTGCAGTCCAGCAACGTGCCGCTCATGTTCGTCAGGAATA
ATCCGCACTGGCTTTTGTCATAGAGCGTGCGATTGCGCTCGGCCTCGCGTGCCATGCGCA
GGGTTTCCTGCTCCAGCAGCGTCAGAATCATGCCGATCGCTACAAACAGCTTCGGCAGAT
TCCAAAGCACCGGCGGAGCCTGAAAGTGGGGTGCGTAGTGGCCGAGCAAAGAAGCCACAG
GCCACACCAGCCCCCAGGCGGCAAAGCCCAGCAAGGTCGTGCACACACCGCTCGAGATTC
TGCGAAAGCGCCGGTAGTACGCGAGCCCGTCAGCGAGATAGATCGCGCTCAGCAGTGCCA
GCAGTCCACCATCGAGCGGAGGGTTAAAGAAGAAATCAATGCCGGCCAGTGTGGCCGTGA
CCACTGCCACGGCTATCCTCAGCAGCCGGTCGCGCCGCCTTCGGTTTTCCTGTGCATGCA
GCAGGGTTACGCTCAGGCTGATGCAACTGGCGGCAAACAGCGGCCACATCAGCCAGGGCT
GGGTGATTCCAATAATCACCAATGCCGAATACAGACTGGCCGATACGCCGAACATGACGG
CGCACAGGATCATTGCAGGCTTGAAACTTGGTGTCGGAATCAGGGACAGAAGAAACGCTG
CTCCAGCCAGCAGGAGCATGTCGATCACCACGACGGTCTGGCTCTCCTGGCTGGCAAAGG
GCAGACCCAGCCATTGCACCACCACATGAATCAGAATCAGAGTCCAGCCCAGAAACCAGA
AGCGCAAACCGGCATGACCGCTGCGCCGCAAAATCGATCCGAAAATCAGGACCAGAGCGC
CCAGAACCAGAGCCGTCAAAAGGCCATCGAAATTCATCCACACTCTCCGGGCACGATCTG
CCGGTTCACTCTGCGAACCTCATGCGCGGGTCCGGCCTCCGGCCTCTGGATGGGGGATCT
CCGGAAAGTGATCGTGCTCAGCTCTTTCCGTTGAGAAGGGGGGCTCAGAAATCCCTGCCG
TGCCGCGCTATGGGCCTCTCCTCACCACATCGGAGGGTGCAGGGAAGAACATGAGAAAAA
ATAAAGAAAAGGACGGTTAGAGGCAGGAAAATTCTTTGAGCTATCTCAAATAGTCGNNNN
NNNNNNNNNNNNNNNNNNNNNNNNNNNNNNNNNNNNNNNNNNNNNNNNNNNNNNNNNNNN
NNNNNNNNNNNNNNNNNNNNNNNNNNNNNNNNNNNNNNNNNNNNNNNNNNNNNNNNNNNN
NNNNNNNNNNNNNNNNNNNNNNNNNNNNNNNNNNNNNNNNNNNNNNNNNNNNNNNNNNNN
NNNNNNNNNNNNNNNNNNNNNNNNNNNNNNNNNNNNNNNNNNNNNNNNNNNNNNNNNNNN
NNNNNNNNNNNNNNNNNNNNNNNNNNNNNNNNNNNNNNNNNNNNNNNNNNNNNNNNNNNN
NNNNNNNNNNNNNNNNNNNNNNNNNNNNNNNNNNNNNNNNNNNNNNNNNNNNNNNNNNNN
NNNNNNNNNNNNNNNNNNNNNNNNNNNNNNNNNNNNNNNNNNNNNNNNNNNNNNNNNNNN
NNNNNNNNNNNNNNNNNNNNNNNNNNNNNNNNNNNNNNNNNNNNNNNNNNNNNNNNNNNN
NNNNNNNNNNNNNNNNNNNNNNNNNNNNNNNNNNNNNNNNNNNNNNNNNNNNNNNNNNNN
NNNNNNNNNNNNNNNNNNNNNNNNNNNNNNNNNNNNNNNNNNNNNNNNNNNNNNNNNNNN
NNNNNNNNNNNNNNNNNNNNNNNNNNNNNNNNNNNNNNNNNNNNNNNNNNNNNNNNNNNN
NNNNNNNNNNNNNNNNNNNNNNNNNNNNNNNNNNNNNNNNNNNNNNNNNNNNNNNNNNNN
NNNNNNNNNNNNNNNNNNNNNNNNNNNNNNNNNNNNNNNNNNNNNNNNNNNNNNNNNNNN
NNNNNNNNNNNNNNNNNNNNNNNNNNNNNNNNNNNNNNNNNNNNNNNNNNNNNNNNNNNN
NNNNNNNNNNNNNNNNNNNNNNNNNNNNNNNNNNNNNNNNNNNNNNNNNNNNNNNNNNNN
NNNNNNNNNNNNNNNNNNNNNNNNNNNNNNNNNNNNNNNNNNNNNNNNNNNNNNNNNNNN
NNNNTCTTCATCCCATAGAAACAGCCGATCGTCGCGATGATGAAGCCAAAGATCACCGGC
TTGATCAGCCCTTCAAACACATCTGGATACCGCAGCGCCTGGTAAGCCGTGTGAAAGTAC
TGCGAGGTGTTCTGCCCCANNNNNNNNNNNNNNNNNNNNNNNNNNNNNNNNNNNNNNNNN
NNNNNNNNNNNNNNNNNNNNNNNNNNNNNNNNNNNNNNNNNNNNNNNNNNNNNNNNNNNN
NNNNNNNNNNNNNNNNNNNNNNNNNNNNNNNNNNNNNNNNNNNNNNNNNNNNNNNNNNNN
NNNNNNNNNNNNNNNNNNNNNNNNNNNNNNNNNNNNNNNNNNNNNNNNNNNNNNNNNNNN
NNNNNNNNNNNNNNNNNNNNNNNNNNNNNNNNNNNNNNNNNNNNNNNNNNNNNNNNNNNN
NNNNNNNNNNNNNNNNNNNNNNNNNNNNNNNNNNNNNNNNNNNNNNNNNNNNNNNNNNNN
NNNNNNNNNNNNNNNNNNNNNNNNNNNNNNNNNNNNNNNNNNNNNNNNNNNNNNNNNNNN
NNNNNNNNNNNNNNNNNNNNNNNNNNNNNNNNNNNNNNNNNNNNNNNNNNNNNNNNNNNN
NNNNNNNNNNNNNNNNNNNNNNNNNNNNNNNNNNNNNNNNNNNNNNNNNNNNNNNNNNNN
NNNNNNNNNNNNNNNNNNNNNNNNNNNNNNNNNNNNNNNNNNNNNNNNNNNNNNNNNNNN
NNNNNNNNNNNNNNNNNNNNNNNNNNNNNNNNNNNNNNNNNNNNNNNNNNNNNNNNNNNN
NNNNNNNNNNNNNNNNNNNNNNNNNNNTNNNNNNNNNNNNNNNNNNNNNNNNNNNNNNNN
NNNNNNNNNNNNNNNNNNNNNNNNNNNNNNNNNNNNNNNNNNNNNNNNNNNNNNNNNNNN
NNNNNNNNNNNNNNNNNNNNNNNNNNNNNNNNNNNNNNNNNNNNNNNNNNNNNNNNNNNN
NNNNNNNNNNNNNNNNNNNNNNNNNNNNNNNNNNNNNNNNNNNNNNNNNNNNNNNNNNNN
NNNNNNNNNNNNNNNNNNNNNNNNNNNNNNNNNNNNNNNNNNNNNNNNNNNNNNNNNNNN
NNNNNNNNNNNNNNNNNNNNNNNNNNNNNNNNNNNNNNNNNNNNNNNNNNNNNNNNNNNN
NNNNNNNNNNNNNNNNNNNNNNNNNNNNNNNNNNNNNNNNNNNNNNNNNNNNNNNNNNNN
NNNNNNNNNNNNNNNNNNNNNNNNNNNNNNNNNNNNNNNNNNNNNNNNNNNNNNNNNNNN
NNNNNNNNNNNNNNNNNNNNNNNNNNNNNNNNNNNNNNNNNNNNNNNNNNNNNNNNNNNN
NNNNNNNNNNNNNNNNNNNNNNNNNNNNNNNNNNNNNNNNNNNNNNNNNNNNNNNNNNNN
NNNNNNNNNNNNNNNNNNNNNNNNNNNNNNNNNNNNNNNNNNNNNNNNNNNNNNNNNNNN
NNNNNNNNNNNNNNNNNNNNNNNNNNNNNNNNNNNNNNNNNNNNNNNNNNNNNNNNNNNN
NNNNNNNNNNNNNNNNNNNNNNNNNNNNNNNNNNNNNNNNNNNNNNNNNNNNNNNNNNNN
NNNNNNNNNNNNNNNNNNNNNNNNNNNNNNNNNNNNNNNNNNNNNNNNNNNNNNNNNNNN
NNNNNNNNNNNNNNNNNNNNNNNNNNNNNNNNNNNNNNNNNNNNNNNNNNNNNNNNNNNN
NNNNNNNNNNNNNNNNNNNNNNNNNNNNNNNNNNNNNNNNNNNNNNNNNNNNNNNNNNNN
NNNNNNNNNNNNNNNNNNNNNNNNNNNNNNNNNNNNNNNNNNNNNNNNNNNNNNNNNNNN
NNNNNNNNNNNNNNNNNNNNNNNNNNNNNNNNNNNNNNNNNNNNNNNNNNNNNNNNNNNN
NNNNNNNNNNNNNNNNNNNNNNNNNNNNNNNNNNNNNNNNNNNNNNNNNNNNNNNNNNNN
NNNNNNNNNNNNNNNNNNNNNNNNNNNNNNNNNNNNNNNNNNNNNNNNNNNNNNNNNNNN
NNNNNNNNNNNNNNNNNNNNNNNNNNNNNNNNNNNNNNNNNNNNNNNNNNNNNNNNNNNN
NNNNNNNNNNNNNNNNNNNNNNNNNNNNNNNNNNNNNNNNNNNNNNNNNNNNNNNNNNNN
NNNNNNNNNNNNNNNNNNNNNNNNNNNNNNNNNNNNNNNNNNNNNNNNNNNNNNNNNNNN
NNNNNNNNNNNNNNNNNNNNNNNNNNNNNNNNNNNNNNNNNNNNNNNNNNNNNNNNNNNN
NNNNNNNNNNNNNNNNNNNNNNNNNNNNNNNNNNNNNNNNNNNNNNNNNNNNNNNNNNNN
NNNNNNNNNNNNNNNNNNNNNNNNNNNNTTCCTGGATAATGCCGTAGGTCACGGCCAGGC
CGAGGCCTGTACCACGGCGCTGCCCCTCCTTGGGAGCGGATTTAGTCGTAAAAAACGGGT
CGTAGATTTTCTGCATGTTCTCAGGCGAAATGCCTGAGCCTGTATCTGTAATCGCGATGG
TGACGTGTCCGTTCACCAGGGTGCTGACGCGCAGTTGGCCGCCGCCATGCATGGCGTCCT
TGGCATTCAGAAACAGATTGAGAAACACCTGCTGCAGCTTGCCCGCATTGCCGCGAATCG
TCGGCAGGTCCGCCGAGAGGTCCATCACCAGCTCAATCTGTGCGGTCTTGAACTGGTGCT
CCACCAGCGTCAGCGTCTNNNNNNNNNNNNNNNNNNNNNNNNNNNNNNNNNNNNNNNNNN
NNNNNNNNNNNNNNNNNNNNNNNNNNNNNNNNNNNNNNNNNNNNNNNNNNNNNNNNNNNN
NNNNNNNNNNNNNNNNNNNNNNNNNNNNNNNNNNNNNNNNNNNNNNNNNNNNNNNNNNNN
NNNNNNNNNNNNNNNNNNNNNNNNNNNNNNNNNNNNNNNNNNNNNNNNNNNNNNNNNNNN
NNNNNNNNNNNNNNNNNNNNNNNNNNNNNNNNNNNNNNNNNNNNNNNNNNNNNNNNNNNN
NNNNNNNNNNNNNNNNNNNNNNNNNNNNNNNNNNNNNNNNNNNNNNNNNNNNNNNNNNNN
NNNNNNNNNNNNNNNNNNNNNNNNNNNNNNNNNNNNNNNNNNNNNNNNNNNNNNNNNNNN
NNNNNNNNNNNNNNNNNNNNNNNNNNNNNNNNNNNNNNNNNNNNNNNNNNNNNNNNNNNN
NNNNNNNNNNNNNNNNNNNNNNNNNNNNNNNNNNNNNNNNNNNNNNNNNNNNNNNNNNNN
NNNNNNNNNNNNNNNNNNNNNNNNNNNNNNNNNNNNNNNNNNNNNNNNNNNNNNNNNNNN
NNNNNNNNNNNNNNNNNNNNNNNNNNNNNNNNNNNNNNNNNNNNNNNNNNNNNNNNNNNN
NNNNNNNNNNNNNNNNNNNNNNNNNNNNNNNNNNNNNNNNNNNNNNNNNNNNNNNNNNNN
NNNNNNNNNNNNNNNNNNNNNNNNNNNNNNNNNNNNNNNNNNNNNNNNNNNNNNNNNNNN
NNNNNNNNNNNNNNNNNNNNNNNNNNNNNNNNNNNNNNNNNNNNNNNNNNNNNNNNNNNN
NNNNNNNNNNNNNNNNNNNNNNNNNNNNNNNNNNNNNNNNNNNNNNNNNNNNNNNNNNNN
NNNNNNNNNNNNNNNNNNNNNNNNNNNNNNNNNNNNNNNNNNNNNNNNNNNNNNNNNNNN
NNNNNNNNNNNNNNNNNNNNNNNNNNNNNNNNNNNNNNNNNNNNNNNNNNNNNNNNNNNN
NNNNNNNNNNNNNNNNNNNNNNNNNNNNNNNNNNNNNNNNNNNNNNNNNNNNNNNNNNNN
NNNNNNNNNNNNNNNNNNNNNNNNNNNNNNNNNNNNNNNNNNNNNNNNNNNNNNNNNNNN
NNNNNNNNNNNNNNNNNNNNNNNNNNNNNNNNNNNNNNNNNNNNNNNNNNNNNNNNNNNN
NNNNNNNNNNNNNNNNNNNNNNNNNNNNNNNNNNNNNNNNNNNNNNNNNNNNNNNNNNNN
NNNNNNNNNNNNNNNNNNNNNNNNNNNNNNNNNNNNNNNNNNNNNNNNNNNNNNNNNNNN
NNNNNNNNNNNNNNNNNNNNNNNNNNNNNNNNNNNNNNNNNNNNNNNNNNNNNNNNNNNN
NNNNNNNNNNNNNNNNNNNNNNNNNNNNNNNNNNNNNNNNNNNNNNNNNNNNNNNNNNNN
NNNNNNNNNNNNNNNNNNNNNNNNNNNNNNNNNNNNNNNNNNNNNNNNNNNNNNNNNNNN
NNNNNNNNNNNNNNNNNNNNNNNNNNNNNNNNNNNNNNNNNNNNNNNNNNNNNNNNNNNN
NNNNNNNNNNNNNNNNNNNNNNNNNNNNNNNNNNNNNNNNNNNNNNNNNNNNNNNNNNNN
NNNNNNNNNNNNNNNNNNNNNNNNNNNNNNNNNNNNNNNNNNNNNNNNNNNNNNNNNNNN
NNNNNNNNNNNNNNNNNNNNNNNNNNNNNNNNNNNNNNNNNNNNNNNNNNNNNNNNNNNN
NNNNNNNNNNNNNNNNNNNNNNNNNNNNNNNNNNNNNNNNNNNNNNNNNNNNNNNNNNNN
NNNNNNNNNNNNNNNNNNNNNNNNNNNNNNNNNNNNNNNNNNNNNNNNNNNNNNNNNNNN
NNNNNNNNNNNNNNNNNNNNNNNNNNNNNNNNNNNNNNNNNNNNNNNNNNNNNNNNNNNN
NNNNNNNNNNNNNNNNNNNNNNNNNNNNNNNNNNNNNNNNNNNNNNNNNNNNNNNNNNNN
NNNNNNNNNNNNNNNACAGGTACACCAGGGCAATCAGCCGCAGCCCCTGGTTGAGGCTTT
CATCCTGTTGCGCCAGAATGACCGGCACATCCACCAGCCGAATGCCACGCCGGATCAGCG
TGTAGTGAATGGTGCCATAAACGCGCGTCTGAGCCTCTTCGCGGGCCAGTTGTGCAATGC
GATCGGTCACGGCTCCGTTGGCGGAAACAAGAATGTCCTTCGCCTTGATGCCCGCCAGTT
GGCCGGGGCTGCCGGGCAGCACATGTTCGGCCACCAGCCCGCCATGGCCTTCCATCCAGA
TCACGCCATCGGTCGGGAATTGGGTGTGGCTCTCCTGGGCAAAGTTGAGAAACGCAAACG
CCACGGCCGCCAGCGTGAGCACCGCCAGCAGAACAACCGATACCCGGGTTTGCAGTGACT
TCTCCATGCGCGGATGAGGCACTCCCTCTGGAAGCGACCAGGCTTCCGAATATCAAATAC
ATAGCAAATGAATTGCCAATGCGGCTTCCATTTCCTGTACTCGGGTTCTCCCCAGTATAT
TCGGGTTTTTCACCATATTTACAGTCACTTGAGGTGCTGACGGCAGGGACGCTCCCGAAA
GCCACTGTGCAGCCGCGCTGTGAATATCCCGTTTTTGGAAGAATCGCGTCTCTGGATTTT
CAGGATATGGGGATTGGTCGCAGAGCCGCGTCCATTGCGAAAGCCGGAAAATGCGGCTCG
CAGGGCATGGAAATCCGCACTTCGGCTGCGATCCCGACAGGTCGGGAAGGACTCTTCGAG
GGGCAGCTCCCACCCTCTATAAAGTGTCAAAGAAAAGATCAAATTCCCATCCACGTCTCT
CTGAAGACAGAGAGGGCAGGCGATATACTNNNNNNNNNNNNNNNNNNNNNNNNNNNNNNN
NNNNNNNNNNNNNNNNNNNNNNNNNNNNNNNNNNNNNNNNNNNNNNNNNNNNNNNNNNNN
NNNNNNNNNNNNNNNNNNNNNNNNNNNNNNNNNNNNNNNNNNNNNNNNNNNNNNNNNNNN
NNNNNNNNNNNNNNNNNNNNNNNNNNNNNNNNNNNNNNNNNNNNNNNNNNNNNNNNNNNN
NNNNNNNNNNNNNNNNNNNNNNNNNNNNNNNNNNNNNNNNNNNNNNNNNNNNNNNNNNNN
NNNNNNNNNNNNNNNNNNNNNNNNNNNNNNNNNNNNNNNNNNNNNNNNNNNNNNNNNNNN
NNNNNNNNNNNNNNNNNNNNNNNNNNNNNNNNNNNNNNNNNNNNNNNNNNNNNNNNNNNN
NNNNNNNNNNNNNNNNNNNNNNNNNNNNNNNNNNNNNNNNNNNNNNNNNNNNNNNNNNNN
NNNNNNNNNNNNNNNNNNNNNNNNNNNNNNNNNNNNNNNNNNNNNNNNNNNNNNNNNNNN
NNNNNNNNNNNNNNNNNNNNNNNNNNNNNNNNNNNNNNNNNNNNNNNNNNNNNNNNNNNN
NNNNNNNNNNNNNNNNNNNNNNNNNNNNNNNNNNNNNNNNNNNACCTGTGTGACAAGTTC
TTCCGCGGATACACGCGCAAGCAGTGGGGGCTCGATCTCTCTGAGCTTGCGGCACTCGTG
GCTGCTCGCATTCCTGTGCGCACCAATACAGATGATCGCTACTTTACCGACAGCTTCCAG
AAGATGCCCAAAGAGGGATACACGAAGATGTTCGCGCGCATGCTCGATCATCCGAACATC
CGCATTGAGGTGGGCACAGACTTTGCCTCCGTGCGAGACCGTTATGAGTGGAAGACCCTC
GTCTACACTGGCCCGATCGATGAATATTTTGGCTTTTGTTACGGCAAACTGCCGTATCGA
TCGCTGCGTTTTGAGCACGAGCATCTGGCGGGCACCTCTAAGTTTCAGCCCGTCGGCACG
GTCAACTATCCCAATGACCACGCCTACACCCGCATCACCGAATTCAAATACCTGACGGCG
CAACAGCACTCCGGCACGTCGATTGTGCGCGAATACCCTGAGGCCGAGGGCGATCCTTAC
TATCCGATCCCGCGCCCCGTGAATCAGGACCTTTTCCAGCGCTACAAGGCACTGGCCGAG
GCAGAGCCCAACGTCTTTTTTGTAGGCCGTCTCGCGCAGTACCGTTACTACAATATGGAC
CAGGTGGTCGCAGCCGCTCTCACCACCGCAAAAAGCATTGGGGTGTAAGACGTGAAATTT
GCCGTCGTGGTGGTGACGTTTAATCGTAAGGTGATGTTGGGCGAGTGCCTGCAGGCATTG
TTGCGGCAAACCCGCGTTCCCGATCACATCTACCTGGTCGACAACGCCAGCTCCGATGGA
ACGCCGCAATACCTCCGCGACGCGGGCCTGATGGACCACCCGAAGATCTCTTACCAGCGG
CTTGAGAAAAATACCGGAGGGGCCGGCGGCTTCCACGCCGGCCTCAAAACGGCATTTGAA
GCTGGCAATGACTGGATCTGGATTATGGATGACGATGCGGAGCCGCTTCCGGATGCCTTG
GAGAAACTGCTGCCCTACACTGAGTATCCTCAGGTTGTCGGAATTGCCAGTCTAAAAAAG
GACCTGAACGGTGCAGACCTGGTAGACGTTAAGCCAGTGGTGGGCGTCGCCGCGCCGCCC
CAGTTTCCATACCAGAGGCTTCAGTTTTCTTCTTTTGTCGGTGTGGCCTTCAGCCATGCC
GCAATGACAAAGATCGGTCTTCCCCGGGCGGAGTTCTTTCTTCATCATGACGACACCGAG
TATTGCCTTCGCCTTCTGGCCACCGGCGACATTGCTTATGCGCCCGAAAGCGTCGTGATC
CATAAGGAAGCCCGGGGTGCGGACCGTTTTAAGAAGCGTTTCGGCCGCCAGTTCCGAGTC
TTTCCCACGGACCGCTACTGCATGGGATATTTTGGACGCCGCAACGGCATGTGGATGGAC
ATTCATACCGGGTTGAGGCGTCCCGGGCGCAGATCCCTTGCAGTCCATCTCGTGCAAACA
GGGAAGCACCTGCTGCGGGCTACATTGATCGACAGGGAAGATCTCTGGGTCCGTTACACG
ATCTGTGTGCGATCGTTCCTGGATGCGCTGCGAGGCCATTTTGATAATGACCTGCCCTTC
CGTTTGCGCGCCCGGCTATCCAAAGCGACCCGCTGAGCCTGCTTGCTCCAGATTCTTCTT
GAATGAGGTCCCAGCTCTCTGGCGGCCTCATCCATTCCTTCCGCAGGGAGATGAGCCAAT
CGTGCATCTTGCTCCTCACCCCATTTGCCCGTAACATCGCCTCATTACCAAGGGCATAGC
CAGGAAGATCATGCGGGAATCCTTTCAGAGTTTCTCCGCCGGAGAGATCGTCGCGGAAAA
CTACCGTGTGCTCGACGTCGCCGGGGTCGGCGGCATGGGCACCGTATTGCGTGCGTTTGA
TCAGCGGCTGCAGCGCATGGTCGCGCTCAAATTCCTTCCTGCTGACACTGGCATCCATTC
TTCTGACAAAGAGCGGCTGCTTCGTGAGGCCCGCACGGCCTCCACGCTTGACCATCCCAA
TCTCGGCTTGGTCTATGGCATGGAGCAGACCTCGGACGGCCGCACCTTTCTTGTGATGCC
GTTCTATGACGGCGGCCCGCTCACCGATTGGATTCGCCGCCGCCAGCCCTCCCTGAGCGA
CAAGCTGCAGCTCGCCCTGCAAATCGCGCGGGGTCTCGGCGAGGCGCACGCGCAGGGCAT
CGTTCATCGGGACATCAAGCCCTCCAACATCATGATGAGCGCCGAGGATGTACCCAAGAT
CGTCGACTTCGGCCTGGCCTACATCCTCACCGGCGAAACCGTCTCGCGCACCGAGACCTC
CGGCACCGTCGCCTACATGGCCCCCGAGCAGGCCATGGGCCGCCCCGTAGACGGTCGCTG
CGACATATGGGCTCTCGGCGTCGTCATGGCGGAGATGCTCACCGGCCGCCATCCCTTTCA
CCGCGAAANNNNNNNNNNNNNNNNNNNNNNNNNNNNNNNNNNNNNNNNNNNNNNNNNNNN
NNNNNNNNNNNNNNNNNNNNNNNNNNNNNNNNNNNNNNNNNNNNNNNNNNNNNNNNNNNN
NNNNNNNNNNNNNNNNNNNNNNNNNNNNNNNNNNNNNNNNNNNNNNNNNNNNNNNNNNNN
NNNNNNNNNNNNNNNNNNNNNNNNNNNNNNNNNNNNNNNNNNNNNNNNNNNNNNNNNNNN
NNNNNNNNNNNNNNNNNNNNNNNNNNNNNNNNNNNNNNNNNNNNNNNNNNNNNNNNNNNN
NNNNNNNNNNNNNNNNNNNNNNNNNNNNNNNNNNNNNNNNNNNNNNNNNNNNNNNNNNNN
NNNNNNNNNNNNNNNNNNNNNNNNNNNNNNNNNNNNNNNNNNNNNNNNNNNNNNNNNNNN
NNNNNNNNNNNNNNNNNNNNNNNNNNNNNNNNNNNNNNNNNNNNNNNNNNNNNNNNNNNN
NNNNNNNNNNNNNNNNNNNNNNNNNNNNNNNNNNNNNNNNNNNNNNNNNNNNNNNNNNNN
NNNNNNNNNNNNNNNNNNNNNNNNNNNNNNNNNNNNNNNNNNNNNNNNNNNNNNNNNNNN
NNGAACCAATCTCGTCGTCGAAGGCTCCGTGCAGCGTTCCGGCCTCTCGACCAGTCTGCA
GGTAGAGCTGATCGATGCGGCTCATCTGCGTGAGCTGGGCTCCGTCACGCTCAACAGCAC
CGATGGCGATGTTGCCAGTCTTGAAACCCGGGCGGTCGCGAGTCTCGCTCGCATGATGCA
TGTTCATATGCCTTCGGTCTCCGGCGACTCCGCCGGCAGCGCCTCCCCTGTGGCGTATCA
GGATTACCTGACGGCGCTCGGGTACGTGGAGCGTTACGATCAGGCGGGCAATCTCGATAA
GGCGATCAATCTTCTTCAGCAGGCCGTGCAGTCTGATCCGGCGTTTGCGCTGGGCTATGC
CGAGCTGGGCTTTGCCGACTGGACAAAGTACAGCATGCAACCCAATGAGCAGTGGCTGCG
GCAGGCTCAGGCCAATTGCATGAGGGCGATTCAGTTGGACAGTTCCTTGCCTGCCTCCTA
TGTCACCCTCGGCAATGTCTATCGTGCGCAGGGCAAGCAGGACCTGGCCCTGGAGCAATT
CCAGCGGGCCATGCAGTTGGACCCCAGAAATGCGGATGCCCTGGATGGCCTGGCCCGCGT
TCATGAGAACGCCGGCAGATTCCAGGACGCCAAGGCCGAGTTCGTTCGTGCCGCAAACCT
GCAGCCGGACAGTTGGGATGGCTACAATGCCCTGGGCATGTTCTATGACCGCCAGGGCAA
GTACCCTCAGGCCATAGCCGCATACCAGAGCGCGCGGGCCATTACTCCCGACAATGCCAC
CGTGCTTCTCAATCTCGCGGGAGCGTATGAAGACCAGGGTGATCCGGCATCGCTGCACAA
GGCTGAGGGGCTGCTTCGCCGCTCGCTCGCCCTGCACCCCACCTATGCCGGATGGGCCAA
TCTCGGCAATCTCTACTATCTGGAGCACCGCTTCCCCGAGGCCGTGGATGCGCTGCGCCG
AGCCCTGCAGTTCAATGCCGCTAACTATCTTGTCTGGGATGATCTGAGAGGCTCCTGCGA
GTGGGTGAAAGACAAAGCATGCGTCCAAAGCACATCGGAAAAGGAAAAGCAGATGCTGCG
GACCTATGTGAAGAATCATCCTCACGACGCGGTCGCCGTCGTCTCTTACGCCGACCTGCT
GGCGCAGGCCGGGCAAAACTCTCTGGCGCACAATTACATCCAGACCGCTCTCGCCATTTC
TCCAGACGACCCCTCTACCCTTGAGGCCGTAGCCGTTGTCTACGAGAACCTGGGAAACAG
AAAAGAGGCGGTTCGTTATCTCAATCAGGCGCTTCGCAAAGGCTATTCGCGCAATCAGGC
GCTGAGCGATCCCGAGGCTCAGTCACTGCTTCAGGACCCTTCGGTGCATTTCCCTCAAAA
GTGATGTCCTCACCCCACATGCCGGCCGCAGGCCCAGGAGAAAGAAATGGAGAATCAAGT
CGATCTTCAGAATGCTGTGTTGACCATCAGCGACCAACTCACCCCCAGCCCCGATCCATG
CATCGTTCCCTATGAAGGAGGGCTGCAAATCAGCAACGGTTCCACTCCATGCACGCTGCT
CTTTGTCCGCAAGATGGACTGCACCCATACATTGACCCTTGCGGCCAATGAGACGCGCCA
CATCGACCTCAATCACGTTCGCCACGGCTTCTCCTGGGAGTATTCCATCGCTGCCCAAAG
TGAAAGCACACCGTCCGGTCCTCTTACGGGAGGCCATTCCATTCAGATAGGNNNNNNNNN
NNNNNNNNNNNNNNNNNNNNNNNNNNNNNNNNNNNNNNNNNNNNNNNNNNNNNNNNNNNN
NNNNNNNNNNNNNNNNNNNNNNNNNNNNNNNNNNNNNNNNNNNNNNNNNNNNNNNNNNNN
NNNNNNNNNNNNNNNNNNNNNNNNNNNNNNNNNNNNNNNNNNNNNNNNNNNNNNNNNNNN
NNNNNNNNNNNNNNNNNNNNNNNNNNNNNNNNNNNNNNNNNNNNNNNNNNNNNNNNNNNN
NNNNNNNNNNNNNNNNNNNNNNNNNNNNNNNNNNNNNNNNNNNNNNNNNNNNNNNNNNNN
NNNNNNNNNNNNNNNNNNNNNNNNNNNNNNNNNNNNNNNNNNNNNNNNNNNNNNNNNNNN
NNNNNNNNNNNNNNNNNNNNNNNNNNNNNNNNNNNNNNNNNNNNNNNNNNNNNNNNNNNN
NNNNNNNNNNNNNNNNNNNNNNNNNNNNNNNNNNNNNNNNNNNNNNNNNNNNNNNNNNNN
NNNNNNNNNNNNNNNNNNNNNNNNNNNNNNNNNNNNNNNNNNNNNNNNNNNNNNNNNNNN
NNNNNNNNNNNNNNNNNNNNNNNNNNNNNNNNNNNNNNNNNNNNNNNNNNNNNNNNNNNN
NNNNNNNNNNNNNNNNNNNNNNNNNNNNNNNNNNNNNNNNNNNNNNNNNNNNNNNNNNNN
NNNNNNNNNNNNNNNNNNNNNNNNNNNNNNNNNNNNNNNNNNNNNNNNNNNNNNNNNNNN
NNNNNNNNNNNNNNNNNNNNNNNNNNNNNNNNNNNNNNNNNNNNNNNNNNNNNNNNNNNN
NNNNNNNNNNNNNNNNNNNNNNNNNNNNNNNNNNNNNNNNNNNNNNNNNNNNNNNNNNNN
NNNNNNNNNNNNNNNNNNNNNNNNNNNNNNNNNNNNNNNNNNNNNNNNNNNNNNNNNNNN
NGCTCATTCTTGCTACCAACGTTGCGGAAAGCTCCATCACCATCGATGGCGTCTCCGCTG
TGATTGACAGCGGTCTCGCGCGCATCGCCACCTGGTCGCCTTGGACCGGCCTGCCCACGC
TCGAAATCGCCCGCATCAGCAAAGCCTCTGCTACGCAGCGCGCCGGCCGCGCGGGCCGCA
CCGGCCCCGGCCGCGTCATTCGCCTCTATCCGGCCGAGGATTTCCAGCTTCGCCCCGATC
ACGACACACCTGAAATTCTGCGTGGCGACCTCTCGCAGCTATGTCTCGCGCTCCGCGCCA
TGAACATCGATCATCCAGAGCAGCTCGCCTGGCTCGATCCGCCGCCTGAGGCCGCCGTGC
GCTCCGCCGAATCCCTCCTGGACCGTCTCGGTGCGCACGGCGAGGCGGCGCAGCAACTGG
TGCGCATGCCGCTGCCCCCACGCCTGGCGCGCGTGGTGCTCTCCGCAAAAGAGCGAGGCG
TCGGCGAAGACGCATGCCTCGTTGCCGCCCTGCTCGCATCCGGCACTCCATCGCCGCATC
CTGATCTGCTGCACGCACTCGACAGCATGCGTCGCGGCACTGACCCGGCACTGCGCCAAC
ATGTGGAGCAGTTGCGCCGTACTGTCCGTCCTTCGAGGCAATCCGCGCCCAACGACGACG
CCTTGCTGCAAGCCATCCTCACCGGCTTTCCTGATCGTGTGGCNNNNNNNNNNNNNNNNN
NNNNNNNNNNNNNNNNNNNNNNNNNNNNNNNNNNNNNNNNNNNNNNNNNNNNNNNNNNNN
NNNNNNNNNNNNNNNNNNNNNNNNNNNNNNNNNNNNNNNNNNNNNNNNNNNNNNNNNNNN
NNNNNNNNNNNNNNNNNNNNNNNNNNNNNNNNNNNNNNNNNNNNNNNNNNNNNNNNNNNN
NNNNNNNNNNNNNNNNNNNNNNNNNNNNNNNNNNNNNNNNNNNNNNNNNNNNNNNNNNNN
NNNNNNNNNNNNNNNNNNNNNNNNNNNNNNNNNNNNNNNNNNNNNNNNNNNNNNNNNNNN
NNNNNNNNNNNNNNNNNNNNNNNNNNNNNNNNNNNNNNNNNNNNNNNNNNNNNNNNNNNN
NNNNNNNNNNNNNNNNNNNNNNNNNNNNNNNNNNNNNNNNNNNNNNNNNNNNNNNNNNNN
NNNNNNNNNNNNNNNNNNNNNNNNNNNNNNNNNNNNNNNNNNNNNNNNNNNNNNNNNNNN
NNNNNNNNNNNNNNNNNNNNNNNNNNNNNNNNNNNNNNNNNNNNNNNNNNNNNNNNNNNN
NNNNNNNNNNNNNNNNNNNNNNNNNNNNNNNNNNNNNNNNNNNNNNNNNNNNNNNNNNNN
NNNNNNNNNNNNNNNNNNNNNNNNNNNNNNNNNNNNNNNNNNNNNNNNNNNNNNNNNNNN
NNNNNNAAACCCCGCGGATCGGACCCGCGCGTGCGCCGGTCGTTGTGCATCTGCTCGCGC
CCAATCACCGCCCGGTGCAGATGACTACCGATCTCGCTGGATTCTGGGAGCGCCTCTATC
CGCAGGTGCGCCGCGAACTCATGCGCCGCTATCCGCGACACTCCTGGCCCGAGAAGCCGT
AGCCCTTTCTGCGGCCGTTCGCGGAATTCGCGTTTTCACTTGACGCACTTGGCTCACATT
GCCTACATTGTAGGCAATGTCGGGACTCCTCGGTACCTTCGAGCAAATTGTTCTTCTCAC
CGTGGCCAGTCTTGGTGAGGACGCTTATGGCCGCTCTGTTCTTCACGCAGCCCAGCAAGC
GGTAGCCGGCAACCGCACTCTCTCGGCCGGTGCCATCTACACCACGCTGGACCGCATGGA
GGCGAAGGGCTATCTCAGTTCGTTTCTCGCCGAGGGCACTACCGAGCGGGNNNNNNNNNN
NNNNNNNNNNNNNNNNNNNNNNNNNNNNNNNNNNNNNNNNNNNNNNNNNNNNNNNNNNNN
NNNNNNNNNNNNNNNNNNNNNNNNNNNNNNNNNNNNNNNNNNNNNNNNNNNNNNNNNNNN
NNNNNNNNNNNNNNNNNNNNNNNNNNNNNNNNNNNNNNNNNNNNNNNNNNNNNNNNNNNN
NNNNNNNNNNNNNNNNNNNNNNNNNNNNNNNNNNNNNNNNNNNNNNNNNNNNNNNNNNNN
NNNNNNNNNNNNNNNNNNNNNNNNNNNNNNNNNNNNNNNNNNNNNNNNNNNNNNNNNNNN
NNNNNNNNNNNNNNNNNNNNNNNNNNNNNNNNNNNNNNNNNNNNNNNNNNNNNNNNNNNN
NNNNNNNNNNNNNNNNNNNNNNNNNNNNNNNNNNNNNNNNNNNNNNNNNNNNNNNNNNNN
NNNNNNNNNNNNNNNNNNNNNNNNNNNNNNNNNNNNNNNNNNNNNNNNNNNNNNNNNNNN
NNNNNNNNNNNNNNNNNNNNNNNNNNNNNNNNNNNNNNNNNNNNNNNNNNNNNNNNNNNN
NNNNNNNNNNNNNNNNNNNNNNNNNNNNNNNNNNNNNNNNNNNNNNNNNNNNNNNNNNNN
NNNNNNNNNNNNNNNNNNNNNNNNNNNNNNNNNNNNNNNNNNNNNNNNNNNNNNNNNNNN
NNNNNNNNNNNNNNNNNNNNNNNNNNNNNNNNNNNNNNNNNNNNNNNNNNNNNNNNNNNN
NNNNNNNNNNNNNNNNNNNNNNNNNNNNNNNNNNNNNNNNNNNNNNNNNNNNNNNNNNNN
NNNNNNNNNNNNNNNNNNNNNNNNNNNNNNNNNNNNNNNNNNNNNNNNNNNNNNNNNNNN
NNNNNNNNNNNNNNNNNNNNNNNNNNNNNNNNNNNNNNNNNNNNNNNNNNNNNNNNNNNN
NNNNNNNNNNNNNNNNNNNNNNNNNNNNNNNNNNNNNNNNNNNNNNNNNNNNNNNNNNNN
NNNNNNNNNNNNNNNNNNNNNNNNNNNNNNNNNNNNNNNNNNNNNNNNNNNNNNNNNNNN
NNNNNNNNNNNNNNNNNNNNNNNNNNNNNNNNNNNNNNNNNNNNNNNNNNNNNNNNNNNN
NNNNNNNNNNNNNNNNNNNNNNNNNNNNNNNNNNNNNNNNNNNNNNNNNNNNNNNNNNNN
NNNNNNNNNNNNNNNNNNNNNNNNNNNNNNNNNNNNNNNNNNNNNNNNNNNNNNNNNNNN
NNNNNNNNNNNNNNNNNNNNNNNNNNNNNNNTCACGACTCGCGAGACTCGGGTCAGCTCC
CGATCTGCCTCGCTCAGCAGCGTCCGCGTCGAGGCATCCAGCTTCTCATCGCGAGAAGCC
AGATACACGAGGTTGATCACCGCCGCCAGGGGATTATTGATCTCATGCGCCATGCTGGCC
GCGAACCGTCCGGCCGTATTCAGCTTTTCGGCCTGCAAAACAGCCTGCTCGCTCTGTTTC
AGCGCCGACATATCTTGAATAAAGGCGATGTAGTCATCCTGCGAGCCTTCAAGCAGCGCA
TACCCGCACATGATCGGCACGCGGGTACCGTCCTTGCGCACATATTCCTTTTCATACGGT
GTGCAGCTGCCGCGCTCGGCTGCTTCGGCAATGTGGGCCTGATCGATCTGCCGGTACTCC
GGCGGAGTCATCACGTCCCACCGGACCAGTCCCGCTTCCAGGTCGGCTCTCGTGTAGCCG
GTAATCCTCAAAAACTCGTCGTTCGCTTCAACAATCGCGCCAAACCTGTCCGGAAGGTGT
ATGCCCATCAGGTCAGAGGCAAACAGCTTTGAAAAGCGGGACTTGGCCTTTTGCAGCTCC
TGCTCCATGCACTTGCGCGCCGTGACGTCACGCGCCACGCCCACGGTCCCCAGCAGCGCT
CCCGAGGCATCCCGCCAGGGGCTTTTTACGGTGTGCAGATGCAAAACCGCCTTTGAGAAA
GCGACTTGCTCTTCATAGCTGACCGGAGCGCCAACCTTCATCACCTGCCGGTCCTGCTCC
ACCAGGCGATCCGCAATCTCGCGCGGAAACAACGCATAGTCATTCTTGCCGACGATCTCG
TCCGGGTTCAGGCCCAGCAGGCGCGCGCCGGCCTCATTGATGGTCACGTAGCAACCATCC
ATATCCTTCATGAATACAAAATCGGTAGTGGCGCGAAAGAGCGCGTTCAACAGGTCATCA
TGAACTGAAGGGGTAGCAGATAGCGGCGGATGCATGGATTGTGCGCACGAACCTCATCAG
GGGTACGCCTTCCTGCACTGCAGCATTGTCCGTTCGCCGGGAAGGGGGTTATGAAGGGGC
CTGTATTCCAGTTTCGTTAGTCTATGGATGAATCCGTCATAAGTCCAGTCTGCGGCGCCG
GATTTCGCCCCAGATCCATTGTCTTCCGTGGACAGGGTCTGGTTCTGGTGGTTCTGGCGG
GGGCCAACCCAACTCTCGTCAAAAGCAAAACCTGACGTGATCTCTAAGCGCATCTATACA
ACCATTTGACCTGTAATGCATCGCGTAGTGACTTAGGGAGTTGAAACAGATCCTTCGTTC
ACTGGTAAGCAGAGATATCGCCTTTTGTCTTGACAATCCCTTTTCTCCATTACGATAATT
CGGGTCGCAAACAAAAAGGTGGTTATTAAGTGCTGTCCAGGTTCGGCGGCATCAACCAAT
AACTGCTAAACCACGGGAAAGTCATAGAGTTTATAGCACTTAGGGTCCGCATTGCGGTGG
GTCGGTTTGCGGCAAGCCCAGGGGAGAGGTCTGTTGCAAATGAAATCGACACCATCAGGA
AAATGTTTACCTTGGGCGGCAAGCTCTTGCGAATGCCACCATGCGCTCATGATTCCCGCA
GCAAAGGGCAAAAGGCTCTGGCTTTTCATCGCGCTCATGGTGATATGGCTGACTGCGGCG
ACGGGCGCACATGCACAAACTCTCTACGGGTCCCTCACTGGAACAGTGACCGATCCAAGT
GGTGCGGCGGTCGTGGGCGCGCGGGTGACAGCTCTCGCCGTTCAGACCGGCGTCAGGCAT
GTTACCGTGACGAACTCCAGTGGTATCTACCAGTTTCCAAACCTATTGGCGGCAACTTAT
ACCGTCACGGTGAAAGCGCCGGGCTTTGCGGGCCAGACCACCAACGATGTCATCGTGGAA
GTGAACACACCCGTCCAACGAAACTTCCAGCTTGCGGTCGGCAAAGCATCGCAAACCGTA
ACCGTGACCACCGCCGCGCCGTTGCTGCAGACGGAAACAGCGACCGTGCAGACCAACATT
ACGAATCGCCAGATTAAAAACCTTCCTATCTTCGGCAGCCAGGGTGCCAATCCTCAAAGA
CTGCTGCAGACTGTTCCCGGCGTCGGCCTGATCGCTGAAACCAACTCCCTGGCCGCCAAT
CCGCAGAGAGCGGTGAATGCCCCTGTGAACGGCCAGTCCACCCAGGCCGTGGACACCCGC
ATCGATGGCGTTCTGGATGCCTATCCCTATCTGCCCGCGAACGTCGCCTACGTTCCACCT
GCGGATGCGTATTCCACCATCCAGGCAGTCACCAACTCCTATACCGCTCAGGAGGGAATG
GCGGGCGGTGCTGAAGTCAATATGAATATCAAGTCCGGCACGAATCACTTTCACGGTGAC
GTGCATTGGTCACACTTCGATCAGAACTTTGGAGCACGAAACTACTTTCAGACCGATAAG
ACAATCTTTCCGCATAAAAACCGCAACAACCAGAATGAATATGGCGGATCCATCGGCGGT
CCTGTCGTCAAGAACAAGCTCTTCTTCTTCTTCGACTTCGACCGCACCACGCAGCGGCAA
TTAGCCGGCCCGGATACGCGCACCTTGCCGACCGCCGCTATGGCCAACGGCGACTTTACC
GCGCTGCCCGGTAACCCCGTCATCTACGATCCAGCCACGGGTGATGCAACCGGAAATAAT
AAAACGCAAATCTCCTGCAATGGCGTCCCCAACAAAATCTGTGCCAACCGCATCGATCCC
GCCGCGGAAACCATGATCAAGCTGATGGCCCCCTTGTTCTCACAGGAAACGGCGACCAGC
AACGGGCTGCTCAACTGGACCGGCAGCGGAACGGCATTGTTCAATCGCAACAACAGCGAC
AGCAAGGTGACCTGGATCATCGGTCCTAAATCCATGCTGTGGGGCAGATACAGCTTCTCG
AAGACACTCGTCTATGATCCGCCGCTACTGGGCGCCGCCATCGGCGATGCGACCAACGGA
GGACAACTCGGCAATGCTCCTGGCCTCGTTCAGCAGGTTGGCATCGGCGCCACGCATAGC
TTTACGTCCAATCTGCTCTTTGACTGGAATTTCGGATATACGAGACAGCGCCTTGGATCG
ACCTTTGATCTCACTTCGCCGCGCGGCCTCGATCAGTTAGGCATTCCCGGAACCAACAAT
GCCGGCACAACCGGCAGTCCGTCCCTCTATTACGGATGGCCCGGATTTTCTTTCTCGTCC
AGCTACGGAGGCGACCTGAATATCGGAAACTCGCAAGTCGCCAATCCGTTTCTCTTCCGT
GACGATATGTTCGTCTCTGACGCCAATGTCACGTGGATCAAAGGGAAACACAATATCAAA
GGTGGCTTCGAGTGGTCCCACACCCTCATCAATCACTTCCAGGCGCAGGGCGGCATCTTC
CAAAATGCTCGCGGACAATTCCAGTTCAACGGCTTCGCAACCTCACAATTCGGAAGCACC
CCATCCTGGTTCAATGAGTGGGCTGATTTCCTGCTCGGCCTGCCACAGGAGACTGGAAAA
GCGCGGCAGATCTTCAACCCCAATGCCGAGCGCTGGGGCACGTGGGGAGGGTATCTGCAG
GATCAGTGGCAGGTCACTCCAAAACTCGTGATGACCTACGGCATTCGCTGGGAGCTCTAT
CCCTTCGGATACTCCGACAACGGCAAAGGACTCCGCTGGCTGAATTTGAACAGCGGAATC
GTATCGATCGGTGGTTACGGGGGAGTGCCGCGCAACGATGGCATCAGCGTCGGTCATGGC
CAGTACCAGCCGCGCGTCGGCATTGCCTACAACGTCAACCCATCAACAGTCATCCGTCTC
GGCTATGGGTTGAGCGCCGATCCTTACAATGCCTGGCACGTTCTGCTCAACTCCTACCCG
TCGATCATTCTCGATACCAACCTGCCGCAGAATCAGGCCGACTATGTTCCCGCGGCTAGC
CTCACCGGGCTGAATGGCTCAAATCTCGGCGGCGGAACTTATTCAGTTCCCACCGGTATT
AAGCTGATTCCTTTGCCGGATTTGAGCAGCGGAAGCATTGCCTTGCCCACCTCGGCAAGC
ACAACAACCATACCGAATCCATTCCACCGCGGCTATATCAGTTCTTACAACGTGACTCTT
GAGCAGGAGTTCGGCAGAAATGCCGCCTGGACCATCGGGTATGTAGGCGACTACGACAGC
AGCCCCATCACCAACATGAATGCAAACCCCTCAGCGCCCGGAGCAGGCAGCGCCGGAGGC
ATATTGAGCAAGCGATACGGTGCTAACTACACCGGCACCATCAATGAACTCAATCCCTTC
AAATTCAGCCGCTATGATTCACTGCAAACATCCTTCAAATACCATTTCGCCGGCGGCTCT
ATGCTCAACGTTGCTTACACCTGGTCCAAGGCGATGGATTACGCGGACAATCAGGACCTT
GGCGGTCTCCTGATCCCCTATGCGCCGGACTACTACAAAGACTACGGTCCCGCCAGCTTT
GATCGAGCAAACAACTTTGAGCTCTCTGGCGTGATGGCTCTGCCCTTCGGAAGAGATGGC
CGCTGGGCAAAGAATGGCGTCGCGGGCCAGGTCCTCGGCGGTTGGTTCATTGACCCCATC
GTCAGCATCATGAGTGGCACTCCCTTCACGGTGAGTGCCGGTGGCAATCTCAATGCCAAT
GGATCTTCACAAACGGCCGATCTCGTTAAGCCTTTCAGGCTGACGCATGGAAAGCCGCCG
CGCACAGGCACCACCTGCGCTCTCGGTGAAGCATCTTGCGAATACTTTGCGCCCAGTTCG
TTTGCCGCGCCTCTCATCAACTCCACGAGTCCGGCTCACTTTGGCAACACCAACCGCGAT
GAATTTCGCGGTCCCGGTTACTTCAGCATGGACGTGAATCTGCAGCGAACCTTTAATGTC
AGGAAGTTCGCATCGCTGGTGCTGCAGGCCGAAGCAATGAATCTTACCAATACGCCGCAC
TTTGGAAACCCGAACACCACATGCCCCAGCAACGCTACCGTGGCTGGGCCCATTGGCGGC
ACCGGTCAAGTGTGCAACACCGGCAGCAATAACAACTTCGGCGTCATTACAGGAGTTGCC
CAGCCCGGTGGATACTTCGGTCCTGATCCTGGCTCACGGCAGCTTTGGCTTGATCTGACC
GTGGATTTCTAAAGCTGACGGATGCGGGTGCGCCGTTGTGCGCGCCCGCGCTTCATAAGT
TCGATTCCGNNNNNNNNNNNNNNNNNNNNNNNNNNNNNNNNNNNNNNNNNNNNNNNNNNN
NNNNNNNNNNNNNNNNNNNNNNNNNNNNNNNNNNNNNNNNNNNNNNNNNNNNNNNNNNNN
NNNNNNNNNNNNNNNNNNNNNNNNNNNNNNNNNNNNNNNNNNNNNNNNNNNNNNNNNNNN
NNNNNNNNNNNNNNNNNNNNNNNNNNNNNNNNNNNNNNNNNNNNNNNNNNNNNNNNNNNN
NNNNNNNNNNNNNNNNNNNNNNNNNNNNNNNNNNNNNNNNNNNNNNNNNNNNNNNNNNNN
NNNNNNNNNNNNNNNNNNNNNNNNNNNNNNNNNNNNNNNNNNNNNNNNNNNNNNNNNNNN
NNNNNNNNNNNNNNNNNNNNNNNNNNNNNNNNNNNNNNNNNNNNNNNNNNNNNNNNNNNN
NNNNNNNNNNNNNNNNNNNNNNNNNNNNNNNNNNNNNNNNNNNNNNNNNNNNNNNNNNNN
NNNNNNNNNNNNNNNNNNNNNNNNNNNNNNNNNNNNNNNNNNNNNNNNNNNNNNNNNNNN
NNNNNNNNNNNNNNNNNNNNNNNNNNNNNNNNNNNNNNNNNNNNNNNNNNNNNNNNNNNN
NNNNNNNNNNNNNNNNNNNNNNNNNNNNNNNNNNNNNNNNNNNNNNNNNNNNNNNNNNNN
NNNNNNNNNNNNNNNNNNNNNNNNNNNNNNNNNNNNNNNNNNNNNNNNNNNNNNNNNNNN
NNNNNNNNNNNNNNNNNACGACAAAATCACCAGCCTCCAGGCGCAGCGTCACATCCTCGG
CATCCAGCCGAAGCCAGCAGCAGCCCGATATCACAGCAAAGCACTTGAAGCCCGCGCTCG
GCTCAAACCCAAAGCACCATTCGCCGCCCGCATCGATCCCGCCCGTCATATAGCCACGCG
GCTTCAGCAGCGACAAAACATCCGACAGGGGATCAGCCCAATTTCTGGATGATCTCGATA
TGAATGCGGACTCCATCGCATAGATTCTATGTCCTACCGGACGTACAGTCTGACACAGGA
GAGTTAAAAATGAGAGTCTTCGTTACAGGCGCCACAGGATTCATCGGCTTCGCCATCGTC
AAAGAGCTCATCGCGGCCGGCCATCAGGTTGTTGGCCTCGCGCGCTCTGAGGCCTCAGGG
CAAAAGCTCCTAGCTGCAGGAGCGCAGGTACAAATCGGCGATGTCGAAAATCTGGAGTCT
TTGCGCCATGCCGCATCCCGCGCCGAGGGCGTCATCCACACCGCCTTCTATCACAAGATC
TCCCACATGCCGCTTGGCACACGCCTGCGTGTCTTCTTGGGTGGAGCCCCCGGCGGCATC
GTCGGCCGCTTCCTCTCCGCCGCTGTCACCGCGGATCGTCGCGCCATCGAGACCATGGCC
GCCGCGCTGCCCGGCAAGGGCAGCCCGCTGGTCGCAACCTTTGGCACGCTCTCCATGCCC
TTCGGCGTCCTCGCCACTGAAGACCAAAGCTACGACCGCGACCCCTCTGCTTTCGGTCTC
GCGCGAGCCAGAAATCAGGACGTCCTTGAGCAGCTGGCGGCACATGGCCTCCGCACTTCA
GCCATTCGGCTCGCGCCCGTTGTGCATGGTCCCGGCGCCTACGGTCTGGCTTCAAGAATG
ATCATGACGGCTCGCAAAAAGAAGCAGTCCGCCTACATCGGCGACGGNNNNNNNNNNNNN
NNNNNNNNNNNNNNNNNNNNNNNNNNNNNNNNNNNNNNNNNNNNNNNNNNNNNNNNNNNN
NNNNNNNNNNNNNNNNNNNNNNNNNNNNNNNNNNNNNNNNNNNNNNNNNNNNNNNNNNNN
NNNNNNNNNNNNNNNNNNNNNNNNNNNNNNNNNNNNNNNNNNNNNNNNNNNNNNNNNNNN
NNNNNNNNNNNNNNNNNNNNNNNNNNNNNNNNNNNNNNNNNNNNNNNNNNNNNNNNNNNN
NNNNNNNNNNNNNNNNNNNNNNNNNNNNNNNNNNNNNNNNNNNNNNNNNNNNNNNNNNNN
NNNNNNNNNNNNNNNNNNNNNNNNNNNNNNNNNNNNNNNNNNNNNNNNNNNNNNNNNNNN
NNNNNNNNNNNNNNNNNNNNNNNNNNNNNNNNNNNNNNNNNNNNNNNNNNNNNNNNNNNN
NNNNNNNNNNNNNNNNNNNNNNNNNNNNNNNNNNNNNNNNNNNNNNNNNNNNNNNNNNNN
NNNNNNNNNNNNNNNNNNNNNNNNNNNNNNNNNNNNNNNNNNNNNNNNNNNNNNNNNNNN
NNNNNNNNNNNNNNNNNNNNNNNNNNNNNNNNNNNNNNNNNNNNNNNNNNNNNNNNNNNN
NNNNNNNNNNNNNNNNNNNNNNNNNNNNNNNNNNNNNNNNNNNNNNNNNNNNNNNNNNNN
NNNNNNNNNNNNNNNNNNNNNNNNNNNNNNNNNNNNNNNNNNNNNNNNNNNNNNNNNNNN
NNNNNNNNNNNNNNNNNNNNNNNNNNNNNNNNNNNNNNNNNNNNNNNNNNNNNNNNNNNN
NNNNNNNNNNNNNNNNNNNNNNNNNNNNNNNNNNNNNNNNNNNNNNNNNNNNNNNNNNNN
NNNNNNNNNNNNNNNNNNNNNNNNNNNNNNNNNNNNNNNNNNNNNNNNNNNNNNNNNNNN
NNNNNNNNNNNNNNNNNNNNNNNNNNNNNNNNNNNNNNNNNNNNNNNNNNNNNNNNNNNN
NNNNNNNNNNNNNNNNNNNNNNNNNNNNNNNNNNNNNNNNNNNNNNNNNNNNNNNNNNTG
CCCGGTAGATGGCCTCCATCGCCAGCATGTCCTTGAGTCCCTCTTCGCCCGGAGTCGCCG
GCGTCCGGTTGTAGCGCACGCAATCGGCAAAGTGATCGGCCTCATACACAAACTGGTACG
GCTGCTTGCCCGGGCTGATGCCGCTCACCGGCCCGTGAATCGTCGTGCCGTGATACTTCA
GTCCGTCATAGTAGAACGCCGGTTCCACCCACAGGTTGCCATGCGTGCCATCCACGCTGA
GATACGCCGGACCATTCTCCCCATACGACGAGCCGCTCGAAGCCAGAATGCCGGAAGGGA
AGCGCATGTTGAACTCAATGCTCTCCTCCACCTNNNNNNNNNNNNNNNNNNNNNNNNNNN
NNNNNNNNNNNNNNNNNNNNNNNNNNNNNNNNNNNNNNNNNNNNNNNNNNNNNNNNNNNN
NNNNNNNNNNNNNNNNNNNNNNNNNNNNNNNNNNNNNNNNNNNNNNNNNNNNNNNNNNNN
NNNNNNNNNNNNNNNNNNNNNNNNNNNNNNNNNNNNNNNNNNNNNNNNNNNNNNNNNNNN
NNNNNNNNNNNNNNNNNNNNNNNNNNNNNNNNNNNNNNNNNNNNNNNNNNNNNNNNNNNN
NNNNNNNNNNNNNNNNNNNNNNNNNNNNNNNNNNNNNNNNNNNNNNNNNNNNNNNNNNNN
NNNNNNNNNNNNNNNNNNNNNNNNNNNNNNNNNNNNNNNNNNNNNNNNNNNNNNNNNNNN
NNNNNNNNNNNNNNNNNNNNNNNNNNNNNNNNNNNNNNNNNNNNNNNNNNNNNNNNNNNN
NNNNNNNNNNNNNNNNNNNNNNNNNNNNNNNNNNNNNNNNNNNNNNNNNNNNNNNNNNNN
NNNNNNNNNNNNNNNNNNNNNNNNNNNNNNNNNNNNNNNNNNNNNNNNNNNNNNNNNNNN
NNNNNNNNNNNNNNNNNNNNNNNNNNNNNNNNNNNNNNNNNNNNNNNNNNNNNNNNNNNN
NNNNNNNNNNNNNNNNNNNNNNNNNNNNNNNNNNNNNNNNNNNNNNNNNNNNNNNNNNNN
NNNNNNNNNNNNNNNNNNNNNNNNNNNNNNNNNNNNNNNNNNNNNNNNNNNNNNNNNNNN
NNNNNNNNCGGAAGGCCGGCAGATAACCCTTCACCCGCGTCTGCAGGCGATACACATGCG
TGCGGGCCGTAATGTAGAGCGTCGTTCCATCGCCGCCCCAGGCCAGGTTCGCCGCCACTT
CCGGCAGCAGAATCTGCCCCAGCACCTTGCCCTGCGGCGTCACAATCCGAATGCCTCCCG
GGGCGGTCGTCCAGATGTTGCCGTGGCTGTNNNNNNNNNNNNNNNNNNNNNNNNNNNNNN
NNNNNNNNNNNNNNNNNNNNNNNNNNNNNNNNNNNNNNNNNNNNNNNNNNNNNNNNNNNN
NNNNNNNNNNNNNNNNNNNNNNNNNNNNNNNNNNNNNNNNNNNNNNNNNNNNNNNNNNNN
NNNNNNNNNNNNNNNNNNNNNNNNNNNNNNNNNNNNNNNNNNNNNNNNNNNNNNNNNNNN
NNNNNNNNNNNNNNNNNNNNNNNNNNNNNNNNNNNNNNNNNNNNNNNNNNNNNNNNNNNN
NNNNNNNNNNNNNNNNNNNNNNNNNNNNNNNNNNNNNNNNNNNNNNNNNNNNNNNNNNNN
NNNNNNNNNNNNNNNNNNNNNNNNNNNNNNNNNNNNNNNNNNNNNNNNNNNNNNNNNNNN
NNNNNNNNNNNNNNNNNNNNNNNNNNNNNNNNNNNNNNNNNNNNNNNNNNNNNNNNNNNN
NNNNNNNNNNNNNNNNNNNNNNNNNNNNNNNNNNNNNNNNNNNNNNNNNNNNNNNNNNNN
NNNNNNNNNNNNNNNNNNNNNNNNNNNNNNNNNNNNNNNNNNNNNNNNNNNNNNNNNNNN
NNNNNNNNNNNNNNNNNNNNNNNNNNNNNNNNNNNNNNNNNNNNNNNNNNNNNNNNNNNN
NNNNNNNNNNNNNNNNNNNNNNNNNNNNNNNNNNNNNNNNNNNNNNNNNNNNNNNNNNNN
NNNNNNNNNNNNNNNNNAGCACTCGCATGCTGGACTTCACCGCCGCGCCCGGCACCGGGG
CCTGCGCGCGGGAGTTCGTTGGATACAAAAACAAAAGCAGTGCGGAAGCAGCAGCGACTC
GGGCAAGTGGATGCATGGAACTCCTTGGACTTGAAAACGGATGCTCAGAAACCGGTGCAG
TCAGTCGCTCGAACGGGAGCAATCTCAGGCCAGCCGCACCCGGATTCGCAGCGCGCAGCC
ATCATATGTCGCGGCGTGCAACTATCGCAATCCATGGCTCGCAATCGGGCGTCGCCATCG
CGCCCGCCATCTCTGGCCTCCTTCAAAATTTCCTTCCGCGTGCCAGAGCTGTCCGCCGCC
AAGTAAGATGGCTGCGCTGGCAAAACACGCCTAGCCGACTCCATTCCTCAGCAGGGAGAA
CAACTCACGCATGCGGCGCGCCTGGCTGCTCCCGGTCTTTTTCATCACTTACGCACTGGC
CTACGTCGATCGCGCCAACTACGGCTTTGGAGCAGCGGCCGGCATGGCCCGCACGCTGCA
CCTCACTGAGGGCCGCTCCGCGCTTCTGGCCGCGCTCTTCTTTCTCGGCTACTTCGCCTT
TCAAATTCCCGGCATGCTGCTCGCCCGCAAATGGAGCGCCACCCGCCTCATCTTCCTCGC
TCTCATTCTCTGGGGAACCCTCGCCGCGCTCACCGGCGTCATTCATAGTTTTGCCTGGCT
GGCCGTGGACCGCCTGCTGCTTGGCGTAGCCGAGAGCATCATTTTTCCGGCCATGCTTCT
CTTGCTCACGCACTGGTTTGTGCGTGCCGAGCGCTCGCGCGCCAACACCTTTCTCATTCT
TGGCAATCCTGTCACCGTGCTCTGGATGTCNNNNNNNNNNNNNNNNNNNNNNNNNNNNNN
NNNNNNNNNNNNNNNNNNNNNNNNNNNNNNNNNNNNNNNNNNNNNNNNNNNNNNNNNNNN
NNNNNNNNNNNNNNNNNNNNNNNNNNNNNNNNNNNNNNNNNNNNNNNNNNNNNNNNNNNN
NNNNNNNNNNNNNNNNNNNNNNNNNNNNNNNNNNNNNNNNNNNNNNNNNNNNNNNNNNNN
NNNNNNNNNNNNNNNNNNNNNNNNNNNNNNNNNNNNNNNNNNNNNNNNNNNNNNNNNNNN
NNNNNNNNNNNNNNNNNNNNNNNNNNNNNNNNNNNNNNNNNNNNNNNNNNNNNNNNNNNN
NNNNNNNNNNNNNNNNNNNNNNNNNNNNNNNNNNNNNNNNNNNNNNNNNNNNNNNNNNNN
NNNNNNNNNNNNNNNNNNNNNNNNNNNNNNNNNNNNNNNNNNNNNNNNNNNNNNNNNNNN
NNNNNNNNNNNNNNNNNNNNNNNNNNNNNNNNNNNNNNNNNNNNNNNNNNNNNNNNNNNN
NNNNNNNNNNNNNNNNNNNNNNNNNNNNNNNNNNNNNNNNNNNNNNNNNNNNNNNNNNNN
NNNNNNNNNNNNNNNNNNNNNNNNNNNNNNNNNNNNNNNNNNNNNNNNNNNNNNNNNNNN
NNNNNNNNNNNNNNNNNNNNNNNNNNNNNNNNNNNNNNNNNNNNNNNNNNNNNNNNNNNN
NNNNNNNNNNNNNNNNNNNNNNNNNNNNNNNNNNNNNNNNNNNNNNNNNNNNNNNNNNNN
NNNNNNNNNNNNNNNNNNNNNNNNNNNNNNNNNNNNNNNNNNNNNNNNNNNNNNNNNNNN
NNNNNNNNNNNNNNNNNNNNNNNNNNNNNNNNNNNNNNNNNNNNNNNNNNNNNNNNNNNN
NNNNNNNNNNNNNNNNNNNNNNNNNNNNNNNNNNNNNNNNNNNNNNNNNNNNNNNNNNNN
NNNNNNNNNNNNNNNNNNNNNNNNNNNNNNNNNNNNNNNNNNNNNNNNNNNNNNNNNNNN
NNNNNNNNNNNNNNNNNNNNNNNNNNNNNNNNNNNNNNNNNNNNNNNNNNNNNNNNNNNN
NNNNNNNNNNNNNNNNNNNNNNNNNNNNNNNNNNNNNNNNNNNNNNNNNNNNNNNNNNNN
NNNNNNNNNNNNNNNNNNNNNNNNNNNNNNNNNNNNNNNNNNNNNNNNNNNNNNNNNNNN
NNNNNNNNNNNNNNNNNNNNNNNNNNNNNNNNNNNNNNNNNNNNNNNNNNNNNNNNNNNN
NNNNNNNNNNNNNNNNNNNNNNNNNNNNNNNNNNNNNNNNNNNNNNNNNNNNNNNNNNNN
NNNNNNNNNNNNNNNNNNNNNNNNNNNNNNNNNNNNNNNNNNNNNNNNNNNNNNNNNNNN
NNNNNNNNNNNNNNNNNNNNNNNNNNNNNNNNNNNNNNNNNNNNNNNNNNNNNNNNNNNN
NNNNNNNNNNNNNNNNNNNNNNNNNNNNNNNNNNNNNNNNNNNNNNNNNNNNNNNNNNNN
NNTTCTCCCAGGGCGAAATCACCCAGGCATACGCTGCAGAGGTCGGCTGCCGCGCCTGTG
CCAGCCCCGGCGGAGGCTGCCAGTTTCTCGGCACCGCCGCCACCTCGCAGGTCATTGCCG
AGGCGCTCGGCCTTGCCCTGCCGCATTCCGCGCTCGCACCCTCCGGCCACGAGGTCTGGC
TCGATGCCGCCACCCGCTCGGNNNNNNNNNNNNNNNNNNNNNNNNNNNNNNNNNNNNNNN
NNNNNNNNNNNNNNNNNNNNNNNNNNNNNNNNNNNNNNNNNNNNNNNNNNNNNNNNNNNN
NNNNNNNNNNNNNNNNNNNNNNNNNNNNNNNNNNNNNNNNNNNNNNNNNNNNNNNNNNNN
NNNNNNNNNNNNNNNNNNNNNNNNNNNNNNNNNNNNNNNNNNNNNNNNNNNNNNNNNNNN
NNNNNNNNNNNNNNNNNNNNNNNNNNNNNNNNNNNNNNNNNNNNNNNNNNNNNNNNNNNN
NNNNNNNNNNNNNNNNNNNNNNNNNNNNNNNNNNNNNNNNNNNNNNNNNNNNNNNNNNNN
NNNNNNNNNNNNNNNNNNNNNNNNNNNNNNNNNNNNNNNNNNNNNNNNNNNNNNNNNNNN
NNNNNNNNNNNNNNNNNNNNNNNNNNNNNNNNNNNNNNNNNNNNNNNNNNNNNNNNNNNN
NNNNNNNNNNNNNNNNNNNNNNNNNNNNNNNNNNNNNNNNNNNNNNNNNNNNNNNNNNNN
NNNNNNNNNNNNNNNNNNNNNNNNNNNNNNNNNNNNNNNNNNNNNNNNNNNNNNNNNNNN
NNNNNNNNNNNNNNNNNNNNNNNNNNNNNNNNNNNNNNNNNNNNNNNNNNNNNNNNNNNN
NNNNNNNNNNNNNNNNNNNNNNNNNNNNNNNNNNNNNNNNNNNNNNNNNNNNNNNNNNNN
NNNNNNNNNNNNNNNNNNNNNNNNNNNNNNNNNNNNNNNNNNNNNNNNNNNNNNNNNNNN
NNNNNNNNNNNNNNNNNNNNNNNNNNNNNNNNNNNNNNNNNNNNNNNNNNNNNNNNNNNN
NNNNNNNNNNNNNNNNNNNNNNNNNNNNNNNNNNNNNNNNNNNNNNNNNNNNNNNNNNNN
NNNNNNNNNNNNNNNNNNNNNNNNNNNNNNNNNNNNNNNNNNNNNNNNNNNNNNNNNNNN
NNNNNNNNNNNNNNNNNNNNNNNNNNNNNNNNNNNNNNNNNNNNNNNNNNNNNNNNNNNN
NNNNNNNNNNNNNNNNNNNNNNNNNNNNNNNNNNNNNACCGCATCCGGCCCTCCCCAGCC
ACACACGGCTCTGGGCCGCGCTCGTGCAGGCCTCCGGCGGTGTCTGGGGCGGCTGCGTCT
ATGACACCGAGGCCATCGTGGCCCGCCTAAGCCATCCCCATCCAGAGGAGAACCGCTAAA
TGAAGCTCTATAACACCACGCACGGAATCTTCGCGCAGCGCGAAGAGGGTAGCTGGCACC
AACTCGATGTCGCCTCATGGGATGAACTCGTGGCCAGCGGCAACCTGGCCGCCAGCGTGC
GCGCCGCCTCCGGTCCCGCCATGTCGCAAGGTCCCGCACCCGCAACATGGCTCGCCCCCA
TCGGCACGCAGGAGGTCTGGGCCGCCGGCGTCACCTACTTCCGCAGCCGCAGCGCGCGCA
TGGAGGAGTCAAAAGACTCCGGCGGCGGCAGCTTCTATGATCGCGTCTACTCCGCCGAGC
GCCCGGAGCTCTTCTTCAAAGCGACGCCGCAGCGCGTCGTCGGCCCCGGCACAGCCGTGC
GCATTCGCGGTGATGCCCGCTGGTCTGTCCCCGAGCCCGAACTCACGCTGCTCCTGAATC
CGCGCGGCGAGATCACCGGCTACACCGTCGGCAATGACATGAGCTCGCGTGACATCGAGG
GAGAAAACCCGCTCTATCTGCCGCAGGCCAAGGTCTACAACGGCTCCTGCNNNNNNNNNN
NNNNNNNNNNNNNNNNNNNNNNNNNNNNNNNNNNNNNNNNNNNNNNNNNNNNNNNNNNNN
NNNNNNNNNNNNNNNNNNNNNNNNNNNNNNNNNNNNNNNNNNNNNNNNNNNNNNNNNNNN
NNNNNNNNNNNNNNNNNNNNNNNNNNNNNNNNNNNNNNNNNNNNNNNNNNNNNNNNNNNN
NNNNNNNNNNNNNNNNNNNNNNNNNNNNNNNNNNNNNNNNNNNNNNNNNNNNNNNNNNNN
NNNNNNNNNNNNNNNNNNNNNNNNNNNNNNNNNNNNNNNNNNNNNNNNNNNNNNNNNNNN
NNNNNNNNNNNNNNNNNNNNNNNNNNNNNNNNNNNNNNNNNNNNNNNNNNNNNNNNNNNN
NNNNNNNNNNNNNNNNNNNNNNNNNNNNNNNNNNNNNNNNNNNNNNNNNNNNNNNNNNNN
NNNNNNNNNNNNNNNNNNNNNNNNNNNNNNNNNNNNNNNNNNNNNNNNNNNNNNNNNNNN
NNNNNNNNNNNNNNNNNNNNNNNNNNNNNNNNNNNNNNNNNNNNNNNNNNNNNNNNNNNN
NNNNNNNNNNNNNNNNNNNNNNNNNNNNNNNNNNNNNNNNNNNNNNNNNNNNNNNNNNNN
NNNNNNNNNNNNNNNNNNNNNNNNNNNNNNNNNNNNNNNNNNNNNNNNNNNNNCTCCACA
AACAGCAGCAGCCACGCCCGCAGTGCCTCCACCGGAGGCAGCTCCGCAGCCAGCCTGTGC
TCCGCATCGGCCAGCTTTCCCATCTCCGTCCGGTAAACCTCTTTCAGCAGTTCTTCGCGA
GAAGGGAAGTGCCGGTACAGCGTTCCCGCTCCCACCCCCGCCTGCTTCGCAATCTCATCC
AGGCTNNNNNNNNNNNNNNNNNNNNNNNNNNNNNNNNNNNNNNNNNNNNNNNNNNNNNNN
NNNNNNNNNNNNNNNNNNNNNNNNNNNNNNNNNNNNNNNNNNNNNNNNNNNNNNNNNNNN
NNNNNNNNNNNNNNNNNNNNNNNNNNNNNNNNNNNNNNNNNNNNNNNNNNNNNNNNNNNN
NNNNNNNNNNNNNNNNNNNNNNNNNNNNNNNNNNNNNNNNNNNNNNNNNNNNNNNNNNNN
NNNNNNNNNNNNNNNNNNNNNNNNNNNNNNNNNNNNNNNNNNNNNNNNNNNNNNNNNNNN
NNNNNNNNNNNNNNNNNNNNNNNNNNNNNNNNNNNNNNNNNNNNNNNNNNNNNNNNNNNN
NNNNNNNNNNNNNNNNNNNNNNNNNNNNNNNNNNNNNNNNNNNNNNNNNNNNNNNNNNNN
NNNNNNNNNNNNNNNNNNNNNNNNNNNNNNNNNNNNNNNNNNNNNNNNNNNNNNNNNNNN
NNNNNNNNNNNNNNNNNNNNNNNNNNNNNNNNNNNNNNNNNNNNNNNNNNNNNNNNNNNN
NNNNNNNNNNNNNNNNNNNNNNNNNNNNNNNNNNNNNNNNNNNNNNNNNNNNNNNNNNNN
NNNNNNNNNNNNNNNNNNNNNNNNNNNNNNNNNNNNNNNNNNNNNNNNNNNNNNNNNNNN
NNNNNNNNNNNNNNNNNNNNNNNNNNNNNNNNNNNNNNNNNNNNNNNNNNNNNNNNNNNN
NNNNNNNNNNNNNNNNNNNNNNNNNNNNNNNNNNNNNNNNNNNNNNNNNNNNNNNNNNNN
NNNNNNNNNNNNNNNNNNNNNNNNNNNNNNNNNNNNNNNNNNNNNNNNNNNNNNNNNNNN
NNNNNNNNNNNNNNNNNNNNNNNNNNNNNNNNNNNNNNNNNNNNNNNNNNNNNNNNNNNN
NNNNNNNNNNNNNNNNNNNNNNNNNNNNNNNNNNNNNNNNNNNNNNNNNNNNNNNNNNNN
NNNNNNNNNNNNNNNNNNNNNNNNNNNNNNNNNNNNNNNNNNNNNNNNNNNNNNNNNNNN
NNNNNNNNNNNNNNNNNNNNNNNNNNNNNNNNNNNNNNNNNNNNNNNNNNNNNNNNNNNN
NNNNNNNNNNNNNNNNNNNNNNNNNNNTGGGGTGGAATCCCACCGGCCCGGACATGATCA
CCGACCTCACCAACATGAACTATTCCCAGAGCTAGCCATTCCGCGCAGCCCGGCAATTAC
GAAACCGCAACAGTTACAGAGGAGTCAGAAATGAAGAAAACATGGTTCATCACCGGAGCC
TCGCGCGGCTTTGGCCGCGTCTGGGCTGAGGCAGCCCTTGAGCGTGGCGATCAGGTNNNN
NNNNNNNNNNNNNNNNNNNNNNNNNNNNNNNNNNNNNNNNNNNNNNNNNNNNNNNNNNNN
NNNNNNNNNNNNNNNNNNNNNNNNNNNNNNNNNNNNNNNNNNNNNNNNNNNNNNNNNNNN
NNNNNNNNNNNNNNNNNNNNNNNNNNNNNNNNNNNNNNNNNNNNNNNNNNNNNNNNNNNN
NNNNNNNNNNNNNNNNNNNNNNNNNNNNNNNNNNNNNNNNNNNNNNNNNNNNNNNNNNNN
NNNNNNNNNNNNNNNNNNNNNNNNNNNNNNNNNNNNNNNNNNNNNNNNNNNNNNNNNNNN
NNNNNNNNNNNNNNNNNNNNNNNNNNNNNNNNNNNNNNNNNNNNNNNNNNNNNNNNNNNN
NNNNNNNNNNNNNNNNNNNNNNNNNNNNNNNNNNNNNNNNNNNNNNNNNNNNNNNNNNNN
NNNNNNNNNNNNNNNNNNNNNNNNNNNNNNNNNNNNNNNNNNNNNNNNNNNNNNNNNNNN
NNNNNNNNNNNNNNNNNNNNNNNNNNNNNNNNNNNNNNNNNNNNNNNNNNNNNNNNNNNN
NNNNNNNNNNNNNNNNNNNNNNNNNNNNNNNNNNNNNNNNNNNNNNNNNNNNNNNNNNNN
NNNNNNNNNNNNNNNNNNNNNNNNNNNNNNNNNNNNNNNNNNNNNNNNNNNNNNNNNNNN
NNNNNNNNNNNNNNNNNNNNNNNNNNNNNNNNNNNNNNNNNNNNNNNNNNNNNNNNNNNN
NAACCCCGCGTGGTCACCGAATCCTGGATGCAGGAACTGATGGAAACCGCCACCAAAACC
GCCTGATCTCACCTTTGTTTCTGCAACCCCCTGCAATGCTTTGAGGGCGGCGATCGCCGT
CCTCAATTTTTTTTGAATGCGTCAAATCCGCGGCCTTTCTCGCGGGCATTCTGTCACCAA
AATTTTGCAGATCAACGCAGGGCTGGCGCATCAAAGGGGCATCATGTACAAAGCTAAGGC
TTACGCTGCTATCAGTGCGGCCTCGCCGCTCTCTTCTGCTGTCATCGAGCGCCGCGAACC
CAAAGAAAACGACGTACAAATTGAAATCCTTTACTGCGGTGTCTGTCACTCTGACCTGCA
CACCGCGCGCAACGAGTGGGCCGCCGCCGTGCAGACGGTTTACCCCTGCGTCCCCGGCCA
TGAGATCATCGGCCGCGTCACCAAAGTTGGCTCCGCTGTCACCCGGTTCAAAGCGGGTGA
NNNNNNNNNNNNNNNNNNNNNNNNNNNNNNNNNNNNNNNNNNNNNNNNNNNNNNNNNNNN
NNNNNNNNNNNNNNNNNNNNNNNNNNNNNNNNNNNNNNNNNNNNNNNNNNNNNNNNNNNN
NNNNNNNNNNNNNNNNNNNNNNNNNNNNNNNNNNNNNNNNNNNNNNNNNNNNNNNNNNNN
NNNNNNNNNNNNNNNNNNNNNNNNNNNNNNNNNNNNNNNNNNNNNNNNNNNNNNNNNNNN
NNNNNNNNNNNNNNNNNNNNNNNNNNNNNNNNNNNNNNNNNNNNNNNNNNNNNNNNNNNN
NNNNNNNNNNNNNNNNNNNNNNNNNNNNNNNNNNNNNNNNNNNNNNNNNNNNNNNNNNNN
NNNNNNNNNNNNNNNNNNNNNNNNNNNNNNNNNNNNNNNNNNNNNNNNNNNNNNNNNNNN
NNNNNNNNNNNNNNNNNNNNNNNNNNNNNNNNNNNNNNNNNNNNNNNNNNNNNNNNNNNN
NNNNNNNNNNNNNNNNNNNNNNNNNNNNNNNNNNNNNNNNNNNNNNNNNNNNNNNNNNNN
NNNNNNNNNNNNNNNNNNNNNNNNNNNNNNNNNNNNNNNNNNNNNNNNNNNNNNNNNNNN
NNNNNNNNNNNNNNNNNNNNNNNNNNNNNNNNNNNNNNNNNNNNNNNNNNNNNNNNNNNN
NNNNNNNNNNNNNNNNNNNNNNNNNNNNNNNNNNNNNNNNNNNNNNNNNNNNNNNNNNNN
NNNNNNNNNNNNNNNNNNNNNNNNNNNNNNNNNNNNNNNNNNNNNNNNNNNNNNNNNNNN
NNNNNNNNNNNNNNNNNNNNNNNNNNNNNNNNNNNNNNNNNNNNNNNNNNNNNNNNNNNN
NNNNNNNNNNNNNNNNNNNNNNNNNNNNNNNNNNNNNNNNNNNNNNNNNNNNNNNNNNNN
NNNNNNNNNNNNNNNNNNNNNNNNNNNNNNNNNNNNNNNNNNCCGCCGAATATTTCACCG
GAACGGTGCGGGTCGATCCGCTCTTTGCCGCGCCTGAGCCAGCCCGAGTGGCCGGCGCTT
CTGTGACCTTTGAGCCGGGTGCGCGCACCGCATGGCACACGCACCCGTTAGGACAAACAC
TCATCGTCACATCAGGCTGCGGGCGGGTGCAACGTGAAGGGGGGCCGGTCGAAGAGATTC
GTCCCGGCGATGTGGTCTGGTTTACACCTGGCGAAAGGCACTGGCACGGCGCATCTCCCA
GCACTGCCATGACGCACATCGCAATTCAGGAGAAGTTGGATGGCAAAGTGGTCGAATGGC
TGGAGCACGTCACCGATGCGGAGTACGCAGGCTGACCGCCACATGCTTCGCATCCTCTGA
ATGATTCGAGTACGCCTGTCCCTCCACATGTCTGACGCCACCCGCACGGAGTGAACCGAA
AGTGTCCCGTTTTCATCGATGAAAAAGAAAAAAGGGAACGTGCCCCCGACGCCATCGTTG
AAAAAGAAAGAAGGGAACGTGTCCCCGATGCCATCGTTGAGAATGAAAGCAGGGGGTGCC
CCACGTCCGTCTGTTCGGACGTGGGAGCAAGCAAGCCTTCAATGCCTCTCTCGCCGCAAC
TTCCCCGCGCGATAACCAAACCACATCATNNNNNNNNNNNNNNNNNNNNNNNNNNNNNNN
NNNNNNNNNNNNNNNNNNNNNNNNNNNNNNNNNNNNNNNNNNNNNNNNNNNNNNNNNNNN
NNNNNNNNNNNNNNNNNNNNNNNNNNNNNNNNNNNNNNNNNNNNNNNNNNNNNNNNNNNN
NNNNNNNNNNNNNNNNNNNNNNNNNNNNNNNNNNNNNNNNNNNNNNNNNNNNNNNNNNNN
NNNNNNNNNNNNNNNNNNNNNNNNNNNNNNNNNNNNNNNNNNNNNNNNNNNNNNNNNNNN
NNNNNNNNNNNNNNNNNNNNNNNNNNNNNNNNNNNNNNNNNNNNNNNNNNNNNNNNNNNN
NNNNNNNNNNNNNNNNNNNNNNNNNNNNNNNNNNNNNNNNNNNNNNNNNNNNNNNNNNNN
NNNNNNNNNNNNNNNNNNNNNNNNNNNNNNNNNNNNNNNNNNNNNNNNNNNNNNNNNNNN
NNNNNNNNNNNNNNNNNNNNNNNNNNNNNNNNNNNNNNNNNNNNNNNNNNNNNNNNNNNN
NNNNNNNNNNNNNNNNNNNNNNNNNNNNNNNNNNNNNNNNNNNNNNNNNNNNNNNNNNNN
NNNNNNNNNNNNNNNNNNNNNNNNNNNNNNNNNNNNNNNNNNNNNNNNNNNNNNNNNNNN
NNNNNNNNNNNNNNNNNNNNNNNNNNNNNNNNNNNNNNNNNNNNNNNNNNNNNNNNNNNN
NNNNNNNNNNNNNNNNNNNNNNNNNNNNNNNNNNNNNNNNNNNNNNNNNNNNNNNNNNNN
NNNNNNNNNNNNNNNNNNNNNNNNNNNNNNNNNNNNNNNNNNNNNNNNNNNNNNNNNNNN
NNNNNNNNNNNNNNNNNNNNNNNNNNNNNNNNNNNNNNNNNNNNNNNNNNNNNNNNNNNN
NNNNNNNNNNNNNNNNNNNNNNNNNNNNNNNNNNNNNNNNNNNNNNNNNNNNNNNNNNNN
NNNNNNNNNNNNNNNNNNNNNNNNNNNNNNNNNNNNNNNNNNNNNNNNNNNNNNNNNNNN
NNNNNNNNNNNNNNNNNNNNNNNNNNNNNNNNNNNNNNNNNNNNNNNNNNNNNNNNNNNN
NNNNNNNNNNNNNNNNNNNNNNNNNNNNNNNNNNNNNNNNNNNNNNNNNNNNNNNNNNNN
NNNNNNNNNNNNNNNNNNNNNNNNNNNNNNNNNNNNNNNNNNNNNNNNNNNNNNNNNNNN
NNNNNNNNNNNNNNNNNNNNNNNNNNNNNNNNNNNNNNNNNNNNNNNNNNNNNNNNNNNN
NNNNNNNNNNNNNNNNNNNNNNNNNNNNNNNNNNNNNNNNNNNNNNNNNNNNNNNNNNNN
NNNNNNNNNNNNNNNNNNNNNNNNCCAGCGTCTCGACTTCTTGCTTGCACGCCTCCAGAG
CTTCAGGATTCCGGGCAATCAGTCCCACGCTCGCCCCACGCTTCGCGAGGGCATGCGCAA
TCGCCCGTCCCAGCCCACCGGAGGCACCGGTCACTACTGCTACTTTATGATCGTTCGTTG
TCATGTCGTCTCCCAATCAATTACTGGGAGACATGCAAGCACGGACTGGGTTGCCGCANN
NNNNNNNNNNNNNNNNNNNNNNNNNNNNNNNNNNNNNNNNNNNNNNNNNNNNNNNNNNNN
NNNNNNNNNNNNNNNNNNNNNNNNNNNNNNNNNNNNNNNNNNNNNNNNNNNNNNNNNNNN
NNNNNNNNNNNNNNNNNNNNNNNNNNNNNNNNNNNNNNNNNNNNNNNNNNNNNNNNNNNN
NNNNNNNNNNNNNNNNNNNNNNNNNNNNNNNNNNNNNNNNNNNNNNNNNNNNNNNNNNNN
NNNNNNNNNNNNNNNNNNNNNNNNNNNNNNNNNNNNNNNNNNNNNNNNNNNNNNNNNNNN
NNNNNNNNNNNNNNNNNNNNNNNNNNNNNNNNNNNNNNNNNNNNNNNNNNNNNNNNNNNN
NNNNNNNNNNNNNNNNNNNNNNNNNNNNNNNNNNNNNNNNNNNNNNNNNNNNNNNNNNNN
NNNNNNNNNNNNNNNNNNNNNNNNNNNNNNNNNNNNNNNNNNNNNNNNNNNNNNNNNNNN
NNNNNNNNNNNNNNNNNNNNNNNNNNNNNNNNNNNNNNNNNNNNNNNNNNNNNNNNNNNN
NNNNNNNNNNNNNNNNNNNNNNNNNNNNNNNNNNNNNNNNNNNNNNNNNNNNNNNNNNNN
NNNNNNNNNNNNNNNNNNNNNNNNNNNNNNNNNNNNNNNNNNNNNNNNNNNNNNNNNNNN
NNNNNNNNNNNNNNNNNNNNNCGGCAATTCAGACTGCATGCGCGGAAGCAAAATCGCGTT
TTCAGCCCTCGTTCTATCCATAAAAACGAAAAATCAAAGGAATAAGCTCATGAACGAAAA
ATCCTCCGGTCCCAAGCCAACTCCTGCGCCGTTCCCTCCAGATCCCATCAAATTCCGCAC
TACCAGTTGGCCGCCTCCCTGTGAGCCACGCCTGCCGCATGAGGTGAACGTGCAGCCGGG
CATGCACCCGGCATGGGTGGCGGGCATCGAAGCTCTGAGCGCTTATCAGCACTGGGTCAA
CGCCTGCGTGCTGCCCATCGCCTTCCAGTGGATCGAGGAGCACAAGCCCGAGGTCTACGC
CAACATTCCCGAAGAGCTCAAAGACGATGTCGGCGTCGTCATCGCCGCTGCTTTCCGGCT
TATCCAGGAGCTTCCCATGTACCAGCGCGGAAGAACCCAGCGCGCCGCCTATGAGGCCGA
CCCGCAGAATTCCGGCTTCGATCCCTCCACCGCCAATCCGGTGTGGCGAGAGATCACGCA
GAAGATTCGGCAGGGAACTGAAGAAGCTTTTGAGGGTCAGGCTCCGCTGCTCGGCGACAC
GGCGAAATAGCTTGCCGGCTCCGCAAGCTGGCAGGAATCACGGCCCTGTCCTGCCGGCTT
GCGAGTCCGCGTTTCTCTTCTACAGCGACTCCATCAGGCTCTCGCCCGCCCCGACATCCA
TGCTGGTGGCCACCACGCAATTGCGGCCGCTCGCCTTGGCCCGGTAGAGGGCCGCGTCCA
CCACGCGAATCATCTCCTCCGCGCCATGCTCCATCGAGCCGCCCGAGGCCACGCCAAAAC
TCGAGGTCACGCGCAGAGGCCTCTCTCCATTCCCGATCTCCGCCATCTCCACCGCGCGGC
GCAGTTGCTCGGCGCGCGAGCAGGCTACGTCAAATTCCGAGCCCGGCAATATGATCAGGA
ACTCCTCGCCCCCATAGCGGCCCACCCAGTCATAGGGCCGCACCAGCCGTTCCAGCAGCA
CGCTGATCTCTTTGAGCACCAGGTCGCCCATCGGGTGGCCATGCTCGTCGTTGATCCTCT
TGAAGTGATCAATGTCGGCCAGAATCACGCTCAGCGGCGTGCCATCGCGCCGCGAGCGCT
CCACCTCGCCGCGCAGCCGCTCCATCATGATGCGGTGATTCCACAGGCCGGTCAGGCCAT
CGTNNNNNNNNNNNNNNNNNNNNNNNNNNNNNNNNNNNNNNNNNNNNNNNNNNNNNNNNN
NNNNNNNNNNNNNNNNNNNNNNNNNNNNNNNNNNNNNNNNNNNNNNNNNNNNNNNNNNNN
NNNNNNNNNNNNNNNNNNNNNNNNNNNNNNNNNNNNNNNNNNNNNNNNNNNNNNNNNNNN
NNNNNNNNNNNNNNNNNNNNNNNNNNNNNNNNNNNNNNNNNNNNNNNNNNNNNNNNNNNN
NNNNNNNNNNNNNNNNNNNNNNNNNNNNNNNNNNNNNNNNNNNNNNNNNNNNNNNNNNNN
NNNNNNNNNNNNNNNNNNNNNNNNNNNNNNNNNNNNNNNNNNNNNNNNNNNNNNNNNNNN
NNNNNNNNNNNNNNNNNNNNNNNNNNNNNNNNNNNNNNNNNNNNNNNNNNNNNNNNNNNN
NNNNNNNNNNNNNNNNNNNNNNNNNNNNNNNNNNNNNNNNNNNNNNNNNNNNNNNNNNNN
NNNNNNNNNNNNNNNNNNNNNNNNNNNNNNNNNNNNNNNNNNNNNNNNNNNNNNNNNNNN
NNNNNNNNNNNNNNNNNNNNNNNNNNNNNNNNNNNNNNNNNNNNNNNNNNNNNNNNNNNN
NNNNNNNNNNNNNNNNNNNNNNNNNNNNNNNNNNNNNNNNNNNNNNNNNNNNNNNNNNNN
NNNNNNNNNNNNNNNNNNNNNNNNNNNNNNNNNNNNNNNNNNNNNNNNNNNNNNNNNNNN
NNNNNNNNNNNNNNNNNNNNNNNNNNNNNNNNNNNNNNNNNNNNNNNNNNNNNNNNNNNN
NNNNNNNNNNNNNNNNNNNNNNNNNNNNNNNNNNNNNNNNNNNNNNNNNNNNNNNNNNNN
NNNNNNNNNNNNNNNNNNNNNNNNNNNNNNNNNNNNNNNNNNNNNNNNNNNNNNNNNNNN
NNNNNNNNNNNACCGCCAACACACCATCGCGCGGCCGCCCCAAAGAAAATACCTGCGGCG
GCTCCGACATGTACCACACCGGATGCGGGGGCAACTCGCCGTTCTGCCCGATCAGCACGC
CATCCCAATAGATCTGATAGGCGTTGTCCACCTTGCGCAGCAGAATCGACAACTCCGGCG
GCAGGTCCGCACCGGCAGAAGAAAATCTCAGGTGGCAGCGGTACCAGGCATATCCCACAT
AGCGCATGTGCCCCTGGTCGCCCCAGGGCTTGTCGGCCGTAACCCGCTGCCAGCCGGAGT
CATCCAGGCCCGGCGCAGCCCACGCCGGGTCATCGCCCACGTGAAACTCCCATGGCCCAT
GGAGCGCCACTGTGCCCTCGCCCACATTCCGCACCGCGACGGTCGCCACCGGCGCGGCTG
CCTGCTCCGCATGGCAGACCAGCGCCGTCAAGGCCAGCAATCCCACCGCGGCCAGACGGC
GCAAGTGCAAGCAAACTAAGGGCATGCGCCCAGCATACTCCGCCTGGCCCGCGCGCGGAA
TACCTTGCCGGGCGCTCCCCGGCCGATCCCTTAAAAAGCAAACCCCGCAGACCATTCGGT
GTCTGCGGGGCTTTCAATAGATGGAGTTCAAAAACAGCTTTGACAACTCCTGAACCGGCA
ACCAGCCAGTCGCTACTTGTGGTCGAGCTTCTTCACCACGGCCAGCGCCTTCGCCACGTG
CTCGGGCGGTGAGAGGTGATCGGCTTCAGACGAAAACTCCGACACAATCTTGCCCTTCGG
ATCAATCACGAACGTCGTGCGGGCAAAGAATCCGTGGTCAATCTCCACGCCGCGCACATC
CTTGGCTCCGGCCACCGCTCCGGCCGCCTCCACGCCATACATCGCGCCGATGCTGCCGCT
CGGGTTCGACGCCACCGGAAAGCGCCCGGCGCAAAACTTCGGGTCGGCGGAGAACTGCTT
CAAGCGCGCAATGCTGTCTTCTGATACGCCGATGATCGTCGCCCCCGCTGCGGTGAACTT
GTCCTTTTCCTGGGCAAAGGTGTGGGCTTCGAGGTCGCAGCCGCCCGTGTAGGCCGAGGG
ATAGAAGTACACCACCACCGGGCCCTTCGCGAGTGCGGCCTTGAGCGAGAAGTGAAATTC
CTTGCCCGCCAGCGAAGCCGGAGCCGAGAACAGCGGCGCGCGATCGCCCGGCTTGAGAGC
AGCGGCAAAGGCCGTGCTGCAGAGCGCGGCCACCAGAGCCACGCCAAAGATCAGATTCTT
TTTCACGAGCATCCTCCCTGCTGGCTTCCAGTCAGTGAAATACGCGCGGCGTTCCAGCAG
AAACGCCTCACGAGGTACGAGCATAGCAGAGCCGCGAAAACATCTGTTCATCCCGCCAAA
AGCGCAGGTGCCGCCCCATACCCTACGCGTCATTCTGAGCGAAACGAACCGGGGTGGGAA
GAATCCCGGCGATGCCGCAATCACTTACACCGCCCGAAGTTTCTCCCACCATTCCCGCCC
TCACGCCGCCATGAAGGGTACTGGCTTCAGCCCGTACATCCCCGCCGCAAAAAGAAAAGC
GGCTTCAGCCCCTGAGGGAATTCTCGACTAACGATGCGTCATTCTGAGCGAAGCGAAGAA
TCCCGGCCATTTCCCGGCATCCAAACGCCGCCCGAAGTTTCTCCCACCATTCCCGCCCTC
TATGAAGGTACGGACTTCAGCTCCTGAGCATCCCGCGAAGCACGAGCCATCCTCTCCGCC
CGCCGGGAAAATCACCCTGATCCGATATGCTGGAGTAGAGGGAAAGCTCCACGCCTTCGG
CAGCCCGGCACGCGATCCAGGAGACTCCGCCTCTCGTGGCGCGCGGCCGTGTGAATCCGG
ATTCGCATTTTCCTCCCGCGGAACCGGGCGCGGGCCGTAGACTTCTAAGCCATCTAGAAT
CAGCATTATGGGGGGCATCTCCCCGGCCTCTTCTCCATCTTTTCCGCTTCTTGCAAAAAA
GCGCAGCAATGTGAATCTATATTCACATTTAAGCCAGCGGGGGAATGCAGTGTAATCCTC
TATTTATCAATGGTTTGAAGGAGCACTGGCAGAAATGTCCACGTGTCAATCCATTCCAGC
AGGAAAAAATGCCTGAAAAGCGAATCCGTATTCACATTTTCCGGTAGTTTTCCCAAGTAT
AAGAAAGTAAATCGCTTATGCCGGGTTCTACTCTGGCCTCCCCAGCATGCTCTAAAGAAA
TGCGATTTCATATTCACATTTATTTGCCAGGGTCCCAACACAAAAAAGCCGGAGCGCGCA
ACAGCGCTCCGGCAGGTAGTTCAACGGGGGAGGGGGACTACTTCTTCAGGTCAAACCGAT
CCAGGTTCATCACCTTGGTCCAGGCCGCCACAAAGTCCTTCACAAAGGCCTCTGTACTGT
CGCTCGTGGCATACACCTCGGCCAGCGCCCGAAGCTGCGAGTTCGAGCCAAAGACCAGGT
CCACAATCGACGCGGTCCACTTGATCTGGCCCGTCTTGCGGTCGCGGCCCTCAAATTCGC
CCGCAGCCTTCTCTGACTTGGCCCAGGCCGTGTTCATGTCGAGCAGGTTCACAAAGAAGT
CGTTGGTCAACGTCTCCGGCCGGCTGGTGAAGACGCCGTGCTTCGACTGGCCATAGTTCG
CGCCCAGCGCGCGCAGTCCGCCCACCAGCACCGTCATCTCGGGTGCCGTCAGCGTGAGCA
ATTGCGCCTTGTCGATCAGCAGGTACGCCGCAGCGTCTTCGAGGCCCTTCTTCGCATAGT
TGCGGAAGCCATCGGCCTTCGGCTCCAGCGGAGCAAAGGTCGGCGCATCGGTCTGCTCNN
NNNNNNNNNNNNNNNNNNNNNNNNNNNNNNNNNNNNNNNNNNNNNNNNNNNNNNNNNNNN
NNNNNNNNNNNNNNNNNNNNNNNNNNNNNNNNNNNNNNNNNNNNNNNNNNNNNNNNNNNN
NNNNNNNNNNNNNNNNNNNNNNNNNNNNNNNNNNNNNNNNNNNNNNNNNNNNNNNNNNNN
NNNNNNNNNNNNNNNNNNNNNNNNNNNNNNNNNNNNNNNNNNNNNNNNNNNNNNNNNNNN
NNNNNNNNNNNNNNNNNNNNNNNNNNNNNNNNNNNNNNNNNNNNNNNNNNNNNNNNNNNN
NNNNNNNNNNNNNNNNNNNNNNNNNNNNNNNNNNNNNNNNNNNNNNNNNNNNNNNNNNNN
NNNNNNNNNNNNNNNNNNNNNNNNNNNNNNNNNNNNNNNNNNNNNNNNNNNNNNNNNNNN
NNNNNNNNNNNNNNNNNNNNNNNNNNNNNNNNNNNNNNNNNNNNNNNNNNNNNNNNNNNN
NNNNNNNNNNNNNNNNNNNNNNNNNNNNNNNNNNNNNNNNNNNNNNNNNNNNNNNNNNNN
NNNNNNNNNNNNNNNNNNNNNNNNNNNNNNNNNNNNNNNNNNNNNNNNNNNNNNNNNNNN
NNNNNNNNNNNNNNNNNNNNNNNNNNNNNNNNNNNNNNNNNNNNNNNNNNNNNNNNNNNN
NNNNNNNNNNNNNNNNNNNNNNNNNNNNNNNNNNNNNNNNNNNNNNNNNNNNNNNNNNNN
NNNNNNNNNNNNNNNNNNNNNNNNNNNNNNNNNNNNNNNNNNNNNNNNNNNNNNNNNNNN
NNNNNNNNNNNNNNNNNNNNNNNNNNNNNNNNNNNNNNNNNNNNNNNNNNNNNNNNNNNN
NNNNNNNNNNNNNNNNNNNNNNNNNNNNNNNNNNNNNNNNNNNNNNNNNNNNNNNNNNNN
NNNNNNNNNCAAAGGTGTGGCCGCCGGCGATCAGGGCAACCGTCTCTTCGTCGTTCATCG
CCATGCGGGCAAAGGTCTCGCGAATGTCGCGGGCCGAGGCGAGCGGGTCGGGATTGCCGT
TGGGGCCTTCCGGATTCACATAGATCAGGCCCATCTGCACGGCTCCCAGCGGATTCGCCA
GCTCGCGGTTGCCGCTGTAGCGCTCATCGCCGAGCCAGGTCGTTTCCGGACCCCAGTTGA
TGTCCTTTTCCGGCTCCCAGATGTCCTCGCGTCCGCCGCCAAAGCCGAAGGTCTTGAAGC
CCATCGACTCCAGTGCGACATTGCCGGCCAGAATCATCAGGTCGGCCCATGAAATCTTGC
GGCCATACTTCTGCTTGATGGGCCAGAGCAGACGGCGGGCCTTGTCCAGATTCACGTTGT
CAGGCCAGCTATTGAGCGGCGCAAAGCGCTGTGCGCCACGGCTGGCGCCGCCACGGCCGT
CATAAATGCGATAGGTTCCGGCCGAGTGCCATGCCATGCGAATGAAGAGCCCCCCGTAGT
GGCCGAAGTCCGCCGGCCACCAGTCCTGCGAGGTAGTCATCAGGGCGTGCAGGTCTTTCA
CCACGGCATCGAGGTCGAGGCTCTGGAACTCTGAGGCATAATCGAAATTCTCTTCCAGCG
GATTCGACAGGGAAGAGTGCTGGTGCAGAATGTCAAGATTCAACTGCTTGGGCCACCAGT
CGCGATTGCCCTTGGCTCCTGCTTCTGTATTCGCATATGCGCCGCCCGCGAACGGGCATT
TGGATTCGGTCGACATTTCATCTCTCCTGCAAACGGTTCGTGCCCCGCGCCTGAATTGGC
TGGCGCTCCGGGCTTTGTGGGTGAATGATTCTTTGTNNNNNNNNNNNNNNNNNNNNNNNN
NNNNNNNNNNNNNNNNNNNNNNNNNNNNNNNNNNNNNNNNNNNNNNNNNNNNNNNNNNNN
NNNNNNNNNNNNNNNNNNNNNNNNNNNNNNNNNNNNNNNNNNNNNNNNNNNNNNNNNNNN
NNNNNNNNNNNNNNNNNNNNNNNNNNNNNNNNNNNNNNNNNNNNNNNNNNNNNNNNNNNN
NNNNNNNNNNNNNNNNNNNNNNNNNNNNNNNNNNNNNNNNNNNNNNNNNNNNNNNNNNNN
NNNNNNNNNNNNNNNNNNNNNNNNNNNNNNNNNNNNNNNNNNNNNNNNNNNNNNNNNNNN
NNNNNNNNNNNNNNNNNNNNNNNNNNNNNNNNNNNNNNNNNNNNNNNNNNNNNNNNNNNN
NNNNNNNNNNNNNNNNNNNNNNNNNNNNNNNNNNNNNNNNNNNNNNNNNNNNNNNNNNNN
NNNNNNNNNNNNNNNNNNNNNNNNNNNNNNNNNNNNNNNNNNNNNNNNNNNNNNNNNNNN
NNNNNNNNNNNNNNNNNNNNNNNNNNNNNNNNNNNNNNNNNNNNNNNNNNNNNNNNNNNN
NNNNNNNNNNNNNNNNNNNNNNNNNNNNNNNNNNNNNNNNNNNNNNNNNNNNNNNNNNNN
NNNNNNNNNNNNNNNNNNNNNNNNNNNNNNNNNNCTCGCTCAAAGATCTGCGCGGAGAGA
CCTTTGTCATGCTGCGCGACGGCCACTGCNNNNNNNNNNNNNNNNNNNNNNNNNNNNNNN
NNNNNNNNNNNNNNNNNNNNNNNNNNNNNNNNNNNNNNNNNNNNNNNNNNNNNNNNNNNN
NNNNNNNNNNNNNNNNNNNNNNNNNNNNNNNNNNNNNNNNNNNNNNNNNNNNNNNNNNNN
NNNNNNNNNNNNNNNNNNNNNNNNNNNNNNNNNNNNNNNNNNNNNNNNNNNNNNNNNNNN
NNNNNNNNNNNNNNNNNNNNNNNNNNNNNNNNNNNNNNNNNNNNNNNNNNNNNNNNNNNN
NNNNNNNNNNNNNNNNNNNNNNNNNNNNNNNNNNNNNNNNNNNNNNNNNNNNNNNNNNNN
NNNNNNNNNNNNNNNNNNNNNNNNNNNNNNNNNNNNNNNNNNNNNNNNNNNNNNNNNNNN
NNNNNNNNNNNNNNNNNNNNNNNNNNNNNNNNNNNNNNNNNNNNNNNNNNNNNNNNNNNN
NNNNNNNNNNNNNNNNNNNNNNNNNNNNNNNNNNNNNNNNNNNNNNNNNNNNNNNNNNNN
NNNNNNNNNNNNNNNNNNNNNNNNNNNNNNNNNNNNNNNNNNNNNNNNNNNNNNNNNNNN
NNNNNNNNNNNNNNNNNNNNNNNNNNGGTGTCTTCCGCCGAGACCGACTTTGTGGGCCGA
TTCGGCGTGACGGGACTGTGATCCACGCCGCGCGCAAGGTGATAGAGCCGCAGCCCATAC
CGGCCAAAGTTGGACTCGAGCGTAGCCAGGTCATAGTGCTGCAGGTCGCCGGCCGTGCGA
ATGCCAAGCCGCGCCAGCCGCTCCTCCGTGACCTTGCCAACGCCGGGAATGCGGCCCACC
GCCAGCGGCGGCAAAAAGGTAGCAAGGTCCTGCGGCTGAATCACAAAAAGTCCATCGGGT
TTGCGCCAGTCCGAGGCAATCTTGGCCAGAAACTTGTTGGGAGCAACGCCGGCCGAGGCC
GTCAGAGACAGTTCTTCGCGAATCTGTCTCCGGATAGTGATGGCCACCTTGGTAGCGGTG
GGCAATCCCGTCTTGTTGTGCGTGACGTCGAGGTAGGCTTCGTCGAGCGAGAGCGGCTCA
ATGAGATCGGTATGGCGCTCGAATATCTCGCGCACCGCGCGAGATACAGCCTTGTAGCGG
GTGAAATCCGGCGGCACAAAGATGGCCTGCGGACAGAGCCGCTCGGCGGTAACGGCCGGC
ATGGCCGAGCGCACACCGAACTGCCGCGCTTCATAAGAGGCCGCGCATACCACCGAACGC
CGGCCGCGCCAGGCGACCACCACTGGCTTGCCGCGCAACTCCGGGGCATCGCGTTGCTCC
ACCGAGGCGTAGAAAGCGTCCATGTCCACATGAACGATCTTGCGCGGCGTCGCGGGTTGC
GGAGAGAGCAGCGTCTCAGCCATGCGCCTATTGTAGGCGAATACAGGGCGAAAGTGCGCG
GAAGAGCGCAGTCCGTGAAGACTCAGCCAACCCGGGACCGACTCCCGGCACCTGAAGGAC
CAGGGCTAAAGCGTAACCGCGTCGTGGCCTAATTGCTGGTTGATGAGCCGGGCCACGAGT
GGTTTGAGAGGCGTTCCATCCTTGGGCAGAACAAAGGCTGCGGCCTCCTCAGACCAGTCC
AGCTTGAAGCTGGTCGTAAGCGCCGAGATCCAGATTTGGCGAATGGGAGTGTTGGGGGTG
ATGACGAAGCGGGCTCCGGAGTCCTCAAAGAGAATGTTGAGCACGCCGTTCTGCTCTTCC
ACTTCAAAGTCGCCGTCTTCTTCGGCAGTGAGCAGGGACTTTTTCAAGGCTTCGAGGGCG
GCCTCAGAGTGTTTGCGAAAGGCATTTTCATCCAGCATACAAAGCTAGTGTACAGTTTGA
TTCCGGCTGGAATATGACTGAATATTCAGGTGCATTTGACCGGCGTTGCATCTGAAATCT
GCAAATTAAGACCGGATGGCGGAAAGGTAGGGTTTCAATGCGTGTAGTCCCAATGGTGNN
NNNNNNNNNNNNNNNNNNNNNNNNNNNNNNNNNNNNNNNNNNNNNNNNNNNNNNNNNNNN
NNNNNNNNNNNNNNNNNNNNNNNNNNNNNNNNNNNNNNNNNNNNNNNNNNNNNNNNNNNN
NNNNNNNNNNNNNNNNNNNNNNNNNNNNNNNNNNNNNNNNNNNNNNNNNNNNNNNNNNNN
NNNNNNNNNNNNNNNNNNNNNNNNNNNNNNNNNNNNNNNNNNNNNNNNNNNNNNNNNNNN
NNNNNNNNNNNNNNNNNNNNNNNNNNNNNNNNNNNNNNNNNNNNNNNNNNNNNNNNNNNN
NNNNNNNNNNNNNNNNNNNNNNNNNNNNNNNNNNNNNNNNNNNNNNNNNNNNNNNNNNNN
NNNNNNNNNNNNNNNNNNNNNNNNNNNNNNNNNNNNNNNNNNNNNNNNNNNNNNNNNNNN
NNNNNNNNNNNNNNNNNNNNNNNNNNNNNNNNNNNNNNNNNNNNNNNNNNNNNNNNNNNN
NNNNNNNNNNNNNNNNNNNNNNNNNNNNNNNNNNNNNNNNNNNNNNNNNNNNNNNNNNNN
NNNNNNNNNNNNNNNNNNNNNNNNNNNNNNNNNNNNNNNNNNNNNNNNNNNNNNNNNNNN
NNNNNNNNNNNNNNNNNNNNNNNNNNNNNNNNNNNNNNNNNNNNNNNNNNNNNNNNNNNN
NNNNNNNNNNNNNNNNNNNNNNNNNNNNNNNNNNNNNNNNNNNNNNNNNNNNNNNNNNNN
NNNNNNNNNNNNNNNNNNNNNNNNNNNNNNNNNNNNNNNNNNNNNNNNNNNNNNNNNNNN
NNNNNNNNNNNNNNNNNNNNNNNNNNNNNNNNNNNNNNNNNNNNNNNNNNNNNNNNNNNN
NNNNNNNNNNNNNNNNNNNNNNNNNNNNNNNNNNNNNNNNNNNNNNNNNNNNNNNNNNNN
NNNNNNNNNNNNNNNNNNNNNNNNNNNNNNNNNNNNNNNNNNNNNNNNNNNNNNNNNNNN
NNNNNNNNNNNNNNNNNNNNNNNNNNNNNNNNNNNNNNNNNNNNNNNNNNNNNNNNNNNN
NNNNNNNNNNNNNNNNNNNNNNNNNNNNNNNNNNNNNNNNNNNNNNNNNNNNNNNNNNNN
NNNNNNNNNNNNNNNNNNNNNNNNNNNNNNNNNNNNNNNNNNNNNNNNNNNNNNNNNNNN
NNNNNNNNNNNGTGTATTCAACGGTGGGAACGACGAAACTGATCTGGGAGCCTTGTTTCC
AGAAGCTCCGGGCAAAGTCATGCGAAAACAGCAAAGCGTAATAACGATGACCCTCCGCCA
GAGAGGCCACTGCCTGCTCAAAGCCAGGCCACGGCAGATGGATTTTGCCGCGGTACCACC
TGCGAAATTCAAATCCGTTCTTACGTGCGTGCAGAATCAGGAGCGCAATGACTTCTGTTC
GGGTCATGTAGCCTTCCAGGGCGCGGAGCGCGGATGGTCTCTGAGAGAACGAAGCAACAA
AGCGAGGACAGCGGCAGGGGGAGAAGAAGCTATCCGGTCGCTAAATTGGAAACAGGGCAT
CGTAGATAAATTGGGTAGATTCATCTACTACTGGCAAACTATGTCTGTGCAACGTAGGAA
ATTGCTCTATAGCCTGGGACTGATGCTTGTCGCCGTCTACGCGGGTCAGATGCGCGCGGA
GACGATTCATACCGCTGCGCTCAACCGTTCCCCGCAAGTGTTAGCTGGCTTTCAATGTTT
TTATAGCATGGATTATGACTGCGCACGTGTAATTTTTCAGCGCGTGCGGNNNNNNNNNNN
NNNNNNNNNNNNNNNNNNNNNNNNNNNNNNNNNNNNNNNNNNNNNNNNNNNNNNNNNNNN
NNNNNNNNNNNNNNNNNNNNNNNNNNNNNNNNNNNNNNNNNNNNNNNNNNNNNNNNNNNN
NNNNNNNNNNNNNNNNNNNNNNNNNNNNNNNNNNNNNNNNNNNNNNNNNNNNNNNNNNNN
NNNNNNNNNNNNNNNNNNNNNNNNNNNNNNNNNNNNNNNNNNNNNNNNNNNNNNNNNNNN
NNNNNNNNNNNNNNNNNNNNNNNNNNNNNNNNNNNNNNNNNNNNNNNNNNNNNNNNNNNN
NNNNNNNNNNNNNNNNNNNNNNNNNNNNNNNNNNNNNNNNNNNNNNNNNNNNNNNNNNNN
NNNNNNNNNNNNNNNNNNNNNNNNNNNNNNNNNNNNNNNNNNNNNNNNNNNNNNNNNNNN
NNNNNNNNNNNNNNNNNNNNNNNNNNNNNNNNNNNNNNNNNNNNNNNNNNNNNNNNNNNN
NNNNNNNNNNNNNNNNNNNNNNNNNNNNNNNNNNNNNNNNNNNNNNNNNNNNNNNNNNNN
NNNNNNNNNNNNNNNNNNNNNNNNNNNNNNNNNNNNNNNNNNNNNNNNNNNNNNNNNNNN
NNNNNNNNNNNNNNNNNNNNNNNNNNNNNNNNNNNNNNNNNNNNNNNNNNNNNNNNNNNN
NNNNNNNNNNNNNNNNNNNNNNNTCTATGCCTATGAACGGACCATTGCCGACGCGAAGAA
GCCGGATTTCTTTCACAACGCGCATCTCGAATTGGCTTATTTCGGATTGGGCGAGGCATT
GCGCGGGCAGAAACACTACCCGGAGGCCGAGGCGGCGTATCAGGCTGCGGCGCAGGATGC
GGTCACAAGTCCGGAGTTGAGGCAGCGTTGTTTGGTGGCGGCGGGCATGACCTATGATCT
GGCTGGCAATCACGCGCTGGCAGTGCATGAGTATGAGCAGGTGATTGCGATTGGGCATGA
CAGTGTGGAGGCCAACAAGGCCCGGGAGTATCTGCGATCGCCCTACCGGGAATAGCGGAC
GGGCATCCCAAGGAACTATGGCGGCACGCAAAGCGTATTCCTGTTTGTCCGGCGGAATGG
CCGGAGGCTTTGACGGGCTGCCCGGCTGGCTTGTGCTCCAATGTGAGCAGGGCCGGTGAC
TGCCTGAAGAAGCGGAAAGAGGGCTCCAGTATGACGATCTATTGCCGGAATTGCGGAAAA
GAACTCGGCTCCGAGGCTAGATTTTGCCCGGCTTGCGGAACCGCGGTCTACATGACGCCT
CCGCCGGTGTATGCTCCGGCGTCGCGGCTGATCCGTCCTCGCGCGGGGCGCATGGTGGCT
GGCGTGTGCCAGGGGCTGGCCAATGCCTATGTGTGGGATGTGGCCTGGGTGCGTGTGATC
ACCGTGCTGCTGGCGGTTTTTGGAGGCGGCATGGGGATCATCGCGTATGTCATCTTCTGG
ATTGTGATGCCGGAGGAGCCGCTGGCTCTTCCGCCCGTGACGCCGTATCCGCCGCAGGGA
ACAAACGCCGGAAACTCGGTGGGAGGCCAATAGCTTGCATTACCGGTCGGNNNNNNNNNN
NNNNNNNNNNNNNNNNNNNNNNNNNNNNNNNNNNNNNNNNNNNNNNNNNNNNNNNNNNNN
NNNNNNNNNNNNNNNNNNNNNNNNNNNNNNNNNNNNNNNNNNNNNNNNNNNNNNNNNNNN
NNNNNNNNNNNNNNNNNNNNNNNNNNNNNNNNNNNNNNNNNNNNNNNNNNNNNNNNNNNN
NNNNNNNNNNNNNNNNNNNNNNNNNNNNNNNNNNNNNNNNNNNNNNNNNNNNNNNNNNNN
NNNNNNNNNNNNNNNNNNNNNNNNNNNNNNNNNNNNNNNNNNNNNNNNNNNNNNNNNNNN
NNNNNNNNNNNNNNNNNNNNNNNNNNNNNNNNNNNNNNNNNNNNNNNNNNNNNNNNNNNN
NNNNNNNNNNNNNNNNNNNNNNNNNNNNNNNNNNNNNNNNNNNNNNNNNNNNNNNNNNNN
NNNNNNNNNNNNNNNNNNNNNNNNNNNNNNNNNNNNNNNNNNNNNNNNNNNNNNNNNNNN
NNNNNNNNNNNNNNNNNNNNNNNNNNNNNNNNNNNNNNNNNNNNNNNNNNNNNNNNNNNN
NNNNNNNNNNNNNNNNNNNNNNNNNNNNNNNNNNNNNNNNNNNNNNNNNNNNNNNNNNNN
NNNNNNNNNNNNNNNNNNNNNNNNNNNNNNNNNNNNNNNNNNNNNNNNNNNNNNNNNNNN
NNNNNNNNNNNNNNNNNNNNNNNNNNNNNNNNNNNNNNNNNNNNNNNNNNNNNNNNNNNN
NNNNNNNNNNNNNNNNNNNNNNNNNNNNNNNNNNNNNNNNNNNNNNNNNNNNNNNNNNNN
NNNNNNNNNNNNNNNNNNNNNNNNNNNNNNNNNNNNNNNNNNNNNNNNNNNNNNNNNNNN
NNNNNNNNNNNNNNNNNNNNNNNNNNNNNNNNNNNNNNNNNNNNNNNNNNNNNNNNNNNN
NNNNNNNNNNNNNNNNNNNNNNNNCCCTTTTCCTACCCTGATCGACGTGCCGCGTTGCAC
GTGGAAGGTGTATCTCTTGAAGCGCTGGCCAGGCGTCATGGCACGCCGCTCTATGTGTAT
TCAGCCGATCATATCGCCCAGCGCTTTGATTTGTTTGCGCGCGCCTTCGCGCCGGTTTCG
CACCTGATCTGTTTTGCGGTGAAGGCCAACTCCGCGCTGGCTATTCTGCAATTGCTCGAA
AAGCGTGGCGCGGGCTTTGACATTGTCTCCGGCGGCGAGCTGGAGCGCGTGCTGGCCGTC
AACAAAAAGGCGGCCGAGCGCGTCGTATTTTCCGGCGTCGGCAAAACTGCTCCCGAGATG
GATCTCGCGCTGCGTTCCGGCATTCTGCTGTTTCATGTGGAGAGCGAAGGCGAGTTGGAA
CTGCTNNNNNNNNNNNNNNNNNNNNNNNNNNNNNNNNNNNNNNNNNNNNNNNNNNNNNNN
NNNNNNNNNNNNNNNNNNNNNNNNNNNNNNNNNNNNNNNNNNNNNNNNNNNNNNNNNNNN
NNNNNNNNNNNNNNNNNNNNNNNNNNNNNNNNNNNNNNNNNNNNNNNNNNNNNNNNNNNN
NNNNNNNNNNNNNNNNNNNNNNNNNNNNNNNNNNNNNNNNNNNNNNNNNNNNNNNNNNNN
NNNNNNNNNNNNNNNNNNNNNNNNNNNNNNNNNNNNNNNNNNNNNNNNNNNNNNNNNNNN
NNNNNNNNNNNNNNNNNNNNNNNNNNNNNNNNNNNNNNNNNNNNNNNNNNNNNNNNNNNN
NNNNNNNNNNNNNNNNNNNNNNNNNNNNNNNNNNNNNNNNNNNNNNNNNNNNNNNNNNNN
NNNNNNNNNNNNNNNNNNNNNNNNNNNNNNNNNNNNNNNNNNNNNNNNNNNNNNNNNNNN
NNNNNNNNNNNNNNNNNNNNNNNNNNNNNNNNNNNNNNNNNNNNNNNNNNNNNNNNNNNN
NNNNNNNNNNNNNNNNNNNNNNNNNNNNNNNNNNNNNNNNNNNNNNNNNNNNNNNNNNNN
NNNNNNNNNNNNNNNNNNNNNNNNNNNNNNNNNNNNNNNNNNNNNNNNNNNNNNNNNNNN
NNNNNNNNNNNNNNNNNNNNNNNNNNNNNNNNNNNNNNNNNNNNNNNNNNNNNNNNNNNN
NNNNNNNNNNNNNNNNNNNNNNNNNNNNNNNNNNNNNNNNNNNNNNNNNNNNNNNNNNNN
NNNNNNNNNNNNNNNNNNNNNNNNNNNNNNNNNNNNNNNNNNNNNNNNNNNAGGCGCGAG
ACGATCAACGATTTGCTGGCGCCGGAAAAATTCTGAGGTCGGAGGAGTGCAGTGCTGAGC
AGCAAAGTGCGGATAGCAGTGGGCTGTGGATTGATGGCGGCGATGGCGTGGGCGGGTGCC
CCTTTGGCGCATGCCTCCAATGAGCTGGTGGTGAAGACAGAGAGCGGCAAGGTGCGCGGC
GAGTGGAGCAGCGACCACATGGTGCGCAAGTTTCTTGGCATTCCGTATGCGCAGCCGCCG
GTGGGCAAGCTGCGCTGGCACGCTCCGCTTCCGGCGAAGCACTGGCATGGCGTGCGCGAT
GCTGTAGCCTTTGGCCCGCACTGCACGCAGCCGGCGCTGTATGCCGACATGGTCTTTCGC
GATCCCGGCAACAGTGAAGACTGCCTGTCGCTGAACGTGTGGGCGCCGCCCGCGAAGAAG
CACGACAAGTTGCCGGTGATGGTGTGGATTTATGGCGGCGGATATATCACGGGCGGCACC
TCGGAGCCGCGTCAGGATGGGACGAATCTCGCGCACAAAGGCGTGATTCTCGTCTCGATG
AACTACCGCCTGGGCATCTTCGGCTTCTTTGCCGGCTCGGGTCTCGCCAAGGAGTCTCCG
CACCACGCAGCCGGCAATTATGGCCTGATGGACCAGAGCCTCGCGTTGCACTGGGTGCAT
GACAACATTGCCAAGTTTGGCGGCGACCCGAACAACGTAACGATTTTTGGCGAGTCGGCG
GGATCGATGTCCGTGAGCACACAGATGGCGGCTCCATCATCGCAGGGCATGTTTGCGCGT
GCTGCTGGCGAAAGCGGCGGTGCGTTTGGAAATCTGACCTATCCCTCACTGGCCTCTGCC
GAAAAGAAGGACGATGCCTTTATGCGGAAGGCATTCGGCACCGATGACATTGCCAAGCTG
CGCAAAGTGAGCGCCGATGCTCTGCTCAAGGCAGAGGTAAATCCCGCATATGGCCGCGTC
GGCTTCATGCCCGATATCGATGGCTGGTATCTGCCCCAGACCGTACCGGCGATTTTTGCC
GAGGGCAAGCAGGCGCATGTTCCTCTGCTGGCAGGCTGGAACCGTGACGAGGGCAGCTTC
AGCATGCTTGGGCATCCGCCGACCACGCTGGATTCCTTCGAAGCCTTTGCGCACAAAGCA
TTCGAGACGAACGCGGACGCCTTCCTGAAGGCTTATGCCGCCAGCAACGACCAGGAAGCG
GCGCGCGCCCGGCTTGATTTTGCGGGTGACAACTTCATCGCTTACAGCACATGGGCCTGG
ATTGAAGGACAGGTGAAGACGGGCGATGCGCCGGTCTACCGCTATTACTTCGCGCTTGGC
TCGCCGGGCGATATGGTGCATCCGGCCTCGCTGGGCGCCTTTCATTCCGATGACATCGAG
TATGTCTTCGGCAACCTTGATTCGCGTCGTGGAGCGCACTGGCGTCCCGAGGACTACGCA
CTCTCCAATCAGATGCAGAACTACTGGACGGATTTTGCCAAGACGGGCGACCCCAATGGC
TCGGGCCTGCCGCAGTGGCCGAAGTATGACGCGGCGGATAACTGGCAGGTGATGCACCTT
GAGCCCGATGCTCATGCGGAACCGGCGCAACACCGGGACCGGTACGAGTTTCTGGAGAAG
GTGTGGGGCAATCATCCCCGGTCAAATCAGTAGATCAAATCAGGAACCGTTGCACGCACA
GAATGAAAAGCCCCGCGGACTCTCGCGGGGCTTTTCGTTTGCNNNNNNNNNNNNNNNNNN
NNNNNNNNNNNNNNNNNNNNNNNNNNNNNNNNNNNNNNNNNNNNNNNNNNNNNNNNNNNN
NNNNNNNNNNNNNNNNNNNNNNNNNNNNNNNNNNNNNNNNNNNNNNNNNNNNNNNNNNNN
NNNNNNNNNNNNNNNNNNNNNNNNNNNNNNNNNNNNNNNNNNNNNNNNNNNNNNNNNNNN
NNNNNNNNNNNNNNNNNNNNNNNNNNNNNNNNNNNNNNNNNNNNNNNNNNNNNNNNNNNN
NNNNNNNNNNNNNNNNNNNNNNNNNNNNNNNNNNNNNNNNNNNNNNNNNNNNNNNNNNNN
NNNNNNNNNNNNNNNNNNNNNNNNNNNNNNNNNNNNNNNNNNNNNNNNNNNNNNNNNNNN
NNNNNNNNNNNNNNNNNNNNNNNNNNNNNNNNNNNNNNNNNNNNNNNNNNNNNNNNNNNN
NNNNNNNNNNNNNNNNNNNNNNNNNNNNNNNNNNNNNNNNNNNNNNNNNNNNNNNNNNNN
NNNNNNNNNNNNNNNNNNNNNNNNNNNNNNNNNNNNNNNNNNNNNNNNNNNNNNNNNNNN
NNNNNNNNNNNNNNNNNNNNNNNNNNNNNNNNNNNNNNNNNNNNNNNNNNNNNNNNNNNN
NNNNNNNNNNNNNNNNNNNNNNNNNNNNNNNNNNNNNNNNNNNNNNNNNNNNNNNNNNNN
NNNNNNNNNNNNNNNNNNNAGGCTCAGGCATAGGAGGGCCTCGGCCGCGAACCGCGCCAG
TAGACGGCGAGCAGCGCCAGCGTGGCCATCGCCAGCAGCACGAGCGAGGTGTGGTTGGCT
TGCGTGTAGGCGAAGTCCTGCACCTGATCGTAGATGGCAATGGAGAGCGTGCGCGTCGNN
NNNNNNNNNNNNNNNNNNNNNNNNNNNNNNNNNNNNNNNNNNNNNNNNNNNNNNNNNNNN
NNNNNNNNNNNNNNNNNNNNNNNNNNNNNNNNNNNNNNNNNNNNNNNNNNNNNNNNNNNN
NNNNNNNNNNNNNNNNNNNNNNNNNNNNNNNNNNNNNNNNNNNNNNNNNNNNNNNNNNNN
NNNNNNNNNNNNNNNNNNNNNNNNNNNNNNNNNNNNNNNNNNNNNNNNNNNNNNNNNNNN
NNNNNNNNNNNNNNNNNNNNNNNNNNNNNNNNNNNNNNNNNNNNNNNNNNNNNNNNNNNN
NNNNNNNNNNNNNNNNNNNNNNNNNNNNNNNNNNNNNNNNNNNNNNNNNNNNNNNNNNNN
NNNNNNNNNNNNNNNNNNNNNNNNNNNNNNNNNNNNNNNNNNNNNNNNNNNNNNNNNNNN
NNNNNNNNNNNNNNNNNNNNNNNNNNNNNNNNNNNNNNNNNNNNNNNNNNNNNNNNNNNN
NNNNNNNNNNNNNNNNNNNNNNNNNNNNNNNNNNNNNNNNNNNNNNNNNNNNNNNNNNNN
NNNNNNNNNNNNNNNNNNNNNNNNNNNNNNNNNNNNNNNNNNNNNNNNNNNNNNNNNNNN
NNNNNNNNNNNNNNNNNNNNNNNNNNNNNNNNNNNNNNNNNNNNNNNNNNNNNNNNNNNN
NNNNNNNNNNNNNNNNNNNNNNNNNNNNNNNNNNNNNNNNNNNNNNNNNNNCTCGCAGGC
GCGNNNNNNNNNNNNNNNNNNNNNNNNNNNNNNNNNNNNNNNNNNNNNNNNNNNNNNNNN
NNNNNNNNNNNNNNNNNNNNNNNNNNNNNNNNNNNNNNNNNNNNNNNNNNNNNNNNNNNN
NNNNNNNNNNNNNNNNNNNNNNNNNNNNNNNNNNNNNNNNNNNNNNNNNNNNNNNNNNNN
NNNNNNNNNNNNNNNNNNNNNNNNNNNNNNNNNNNNNNNNNNNNNNNNNNNNNNNNNNNN
NNNNNNNNNNNNNNNNNNNNNNNNNNNNNNNNNNNNNNNNNNNNNNNNNNNNNNNNNNNN
NNNNNNNNNNNNNNNNNNNNNNNNNNNNNNNNNNNNNNNNNNNNNNNNNNNNNNNNNNNN
NNNNNNNNNNNNNNNNNNNNNNNNNNNNNNNNNNNNNNNNNNNNNNNNNNNNNNNNNNNN
NNNNNNNNNNNNNNNNNNNNNNNNNNNNNNNNNNNNNNNNNNNNNNNNNNNNNNNNNNNN
NNNNNNNNNNNNNNNNNNNNNNNNNNNNNNNNNNNNNNNNNNNNNNNNNNNNNNNNNNNN
NNNNNNNNNNNNNNNNNNNNNNNNNNNNNNNNNNNNNNNNNNNNNNNNNNNNNNNNNNNN
NNNNNNNNNNNNNNNNNNNNNNNNNNNNNNNNNNNNNNNNNNNNNNNNNNNNNNNNNNNN
NNNNNNNNNNNNNNNNNNNNNNNNNNNNNNNNNNNNGAGTTGATGATCTGGCCGCCGATG
GAGAGCTTGACCTGCGCGAGCAGGCCATCGATTTTGAGTTCGACAATGCGGCCCACGAGC
TGATTGCGTCCGCTCAGGGTGCGCATCATCTCGCGCTTTGGGGTTTCGGGGCGCTTGGCC
TTGTGCAGCAGAGAGTCGAGCTCCGATTCTGGAATGCGGTAGTGGCCACCGGGCGTTTTC
ACGGCTTTGATCTTGCCCCGGTAGATCCACTGCTTCATCGTGGGATAGGAGATTCCCAAA
CGCAGGGCGGCTTCGCGTGGTGAGAGAACGGCGGCCATAGCTATACGAATTTATACGCTA
TTCCTTCGATGTTTAGAGCGGTTTTGCCTTGGGGAATAAAAGCGTACAGATGTTAGCCTG
AAGATTCAACCCATACAACCGAATGGATGAGATGACCCGAGAGCTTACAACAGAAGCCGA
ATGGATGCGTGCAGCCCACCAACTGCGTTGCACAGGATGCGGGCAGGTAACGCCGCCGGA
AGAGATTGCGGGCGACTTTCGTTGCGCTGCCTGCGGAGAGCTGTTCGCCGTGGAGTATCC
GGGCTGGGCTGGAGCAGCGCCGCCGAATCCCGGCGCACTGCGCTGGCTGTGGAAGGAACG
GCGCAGCTCACTCGCCGCCGCCGACCAGAGCGGCGTCTGGCGCTTTCGCGAGCTGCTGCC
GATTGTTCAGGAGNNNNNNNNNNNNNNNNNNNNNNNNNNNNNNNNNNNNNNNNNNNNNNN
NNNNNNNNNNNNNNNNNNNNNNNNNNNNNNNNNNNNNNNNNNNNNNNNNNNNNNNNNNNN
NNNNNNNNNNNNNNNNNNNNNNNNNNNNNNNNNNNNNNNNNNNNNNNNNNNNNNNNNNNN
NNNNNNNNNNNNNNNNNNNNNNNNNNNNNNNNNNNNNNNNNNNNNNNNNNNNNNNNNNNN
NNNNNNNNNNNNNNNNNNNNNNNNNNNNNNNNNNNNNNNNNNNNNNNNNNNNNNNNNNNN
NNNNNNNNNNNNNNNNNNNNNNNNNNNNNNNNNNNNNNNNNNNNNNNNNNNNNNNNNNNN
NNNNNNNNNNNNNNNNNNNNNNNNNNNNNNNNNNNNNNNNNNNNNNNNNNNNNNNNNNNN
NNNNNNNNNNNNNNNNNNNNNNNNNNNNNNNNNNNNNNNNNNNNNNNNNNNNNNNNNNNN
NNNNNNNNNNNNNNNNNNNNNNNNNNNNNNNNNNNNNNNNNNNNNNNNNNNNNNNNNNNN
NNNNNNNNNNNNNNNNNNNNNNNNNNNNNNNNNNNNNNNNNNNNNNNNNNNNNNNNNNNN
NNNNNNNNNNNNNNNNNNNNNNNNNNNNNNNNNNNNNNNNNNNNNNNNNNNNNNNNNNNN
NNNNNNNNNNNNNNNNNNNNNNNNNNNNNNNNNNNNNNNNNNNNNNNNNNNNNNNNNNNN
NNNNNNNNNNNNNNNNNNNNNNNNNNNNNNNNNNNNNNNNNNNNNNNNGGTGGAGCAGGT
TTCGGAAGCCGAAATTGCTCTGGCCAAGGCGCGGCTGGGCGCGGAAGGCATCGGCTGCGA
GCCGGCTTCCGCGGTGACGCTGGCGGGCCTTGAAAAGATGCTCATCGCGGGCAAGGTGCA
GCGGGGCGAACGCGTCGTGCTGCTGCTGACCGGGCACACGCTCAAGGATGCCGATTACAC
GATTGCTTATCATCGCGGCGAACTGCTGCGCGCTGACGAAGTAGCCGGGCCAGAGCAGGC
TGCGCTGGCGCAGGCCATTCGAGACTCGCGCCGGGATGCTGTGGCCTGCGAGGCCAATGT
GGACGCGGTGCTGCGGCTGCTGCATGCGCGCGACGGAGGGACGGCATGAGTGCGACNNNN
NNNNNNNNNNNNNNNNNNNNNNNNNNNNNNNNNNNNNNNNNNNNNNNNNNNNNNNNNNNN
NNNNNNNNNNNNNNNNNNNNNNNNNNNNNNNNNNNNNNNNNNNNNNNNNNNNNNNNNNNN
NNNNNNNNNNNNNNNNNNNNNNNNNNNNNNNNNNNNNNNNNNNNNNNNNNNNNNNNNNNN
NNNNNNNNNNNNNNNNNNNNNNNNNNNNNNNNNNNNNNNNNNNNNNNNNNNNNNNNNNNN
NNNNNNNNNNNNNNNNNNNNNNNNNNNNNNNNNNNNNNNNNNNNNNNNNNNNNNNNNNNN
NNNNNNNNNNNNNNNNNNNNNNNNNNNNNNNNNNNNNNNNNNNNNNNNNNNNNNNNNNNN
NNNNNNNNNNNNNNNNNNNNNNNNNNNNNNNNNNNNNNNNNNNNNNNNNNNNNNNNNNNN
NNNNNNNNNNNNNNNNNNNNNNNNNNNNNNNNNNNNNNNNNNNNNNNNNNNNNNNNNNNN
NNNNNNNNNNNNNNNNNNNNNNNNNNNNNNNNNNNNNNNNNNNNNNNNNNNNNNNNNNNN
NNNNNNNNNNNNNNNNNNNNNNNNNNNNNNNNNNNNNNNNNNNNNNNNNNNNNNNNNNNN
NNNNNNNNNNNNNNNNNNNNNNNNNNNNNNNNNNNNNNNNNNNNNNNNNNNNNNNNNNNN
NNNNNNNNNNNNNNNNNNNNNNNNNNNNNNNNNNNNNTGCTGCCCCTGCTGCTGCCGCTG
GCGGAGCATCCTTTGGTGATGGGCGTGGCGCTGAGCGGCGCGGGACCGTCTGTGCTGCTG
ATGTGCCAAAAAAAATTCGCCGACGAGGTGTGCGGCATGGTGCGCCAGCGTGCCGGGGAA
TCCACCGAGATTGCGATAACAGGATTGGATTCAGATGGATGCGAGGCGTCGAGTTACGAG
ATACCACTCTGGTAATCAAACGTTTCATGACCAATGATTTCTTTACTCGCACGCCCAAGC
TCACTATGTTTGGTTCGTGGGCAGTTCTGGGGGAGGGCTGCTCTAGCGCCCGTGACTTCA
CTTCGTGGAGTCCGGGCGCTTTGTATTTTCCGGCCAGGTTCTGACCGGAGTGGCCCCGGC
TTCCGGGTTGCGACCTTTTGCGATAGGAATCATCTATTGATTTAGACTGCAGGGAGAAAA
TGATTTTCCCCCTGCGTGACAGGAAGAAGGAGAGACATGGCGGGAGCTGGAGTGATTGAA
GTCAACGACGCAACCTTCGAGCAGGAGGTGCTGCAGTCCGAACAGCCCGTTCTGGTAGAT
TTCTGGGCCGGATGGTGCGGTCNNNNNNNNNNNNNNNNNNNNNNNNNNNNNNNNNNNNNN
NNNNNNNNNNNNNNNNNNNNNNNNNNNNNNNNNNNNNNNNNNNNNNNNNNNNNNNNNNNN
NNNNNNNNNNNNNNNNNNNNNNNNNNNNNNNNNNNNNNNNNNNNNNNNNNNNNNNNNNNN
NNNNNNNNNNNNNNNNNNNNNNNNNNNNNNNNNNNNNNNNNNNNNNNNNNNNNNNNNNNN
NNNNNNNNNNNNNNNNNNNNNNNNNNNNNNNNNNNNNNNNNNNNNNNNNNNNNNNNNNNN
NNNNNNNNNNNNNNNNNNNNNNNNNNNNNNNNNNNNNNNNNNNNNNNNNNNNNNNNNNNN
NNNNNNNNNNNNNNNNNNNNNNNNNNNNNNNNNNNNNNNNNNNNNNNNNNNNNNNNNNNN
NNNNNNNNNNNNNNNNNNNNNNNNNNNNNNNNNNNNNNNNNNNNNNNNNNNNNNNNNNNN
NNNNNNNNNNNNNNNNNNNNNNNNNNNNNNNNNNNNNNNNNNNNNNNNNNNNNNNNNNNN
NNNNNNNNNNNNNNNNNNNNNNNNNNNNNNNNNNNNNNNNNNNNNNNNNNNNNNNNNNNN
NNNNNNNNNNNNNNNNNNNNNNNNNNNNNNNNNNNNNNNNNNNNNNNNNNNNNNNNNNNN
NNNNNNNNNNNNNNNNNNNNNNNNNNNNNNNNNNNNNNNNNNNNNNNNNNNNNNNNNNNN
NNNNNNNNNNNNNNNNNNNNNNNNNNNNNNNNNNNNNNNNNNNNNNNNNNNNNNNNNNNN
NNNNNNNNNNNNNNNNNNNNNNNNNNNNNNNNNNNNNNNNNNNNNNNNNNNNNNNNNNNN
NNNNNNNNNNNNNNNNNNNNNNNNNNNNNNNNNNNNNNNNNNNNNNNNNNNNNNNNNNNN
NNNNNNNNNNNNNNNNNNNNNNNNNNNNNNNNNNNNNNNNNNNNNNNNNNNNNNNNNNNN
NNNNNNNNNNNNNNNNNNNNNNNNNNNNNNNNNNNNNNNNNNNNNNNNNNNNNNNNNNNN
NNNNNNNNNNNNNNNNNNNNNNNNNNNCTGCAGGTGCAGTTTCAAACTGGGGCACGAGGT
TAGATTCTGCGCGGGAATTGCTTGAGTGCAGGAGAAGAGTGAGCGAACGTAAGCCTGTCG
GACGAAGACAGGAGAGCGGACTTGCAAGTACTGCTGGTGGATGACGACGGAGCGCTGACG
CGGTTTCTGGAGCGCGGTCTGGCCGAGGAAGGATATACGGTGACGTCGGCGGCCGATGGC
GAGGCGGCGCTGGAGCTGCTCGAAGCAATGCTGCCCGACCTGGTGGTGCTCGATCTGAAC
CTGCCCCGGCGGGATGGAACCGAGGTGCTGGCGGCCTTGCGGGCACGGCACGCGGAGGTT
CCGGTGCTGGTGCTGACCGGGCGCAGCGAGGTGGCCTCGCGAGTGCGCTGTCTGGACCTG
GGCGCGGACGATTGCCTGCTGAAGCCTTTTTCGCTGGCCGAGTTGAAGGCGCGCTGCCGG
GCGCTCTTGCGCAGGCGCGGAGGGACAGCGCACCTGGTGCTGCGCCATGAAGATCTCGAA
GTCAACCGCGTGGAGCACACGGTACAGCGGGGAGGACGCGAGGTTGCGTTGACCCGCACC
GAATATGCGCTGCTCGAATGCCTGATGCTGCATCGGGGCCGGCCTGTTTCGCGGGCGCGG
CTGCTTGAGGAGGTCTGGCACGAGAGCGCGGAGAATGGCACCAACATCGTGGATGTCTAT
GTGAATTATCTGCGGCGCAAGCTGGGTGACGAAGGACCGGCGCCACTGATCCAGACGGTG
CGCGGGTTGGGCTATGCCGTGGGCATGCCGGTGGCGCGGCGCGAGACGTTCTGGACCCAT
GCATAAGCAGTTTCCTGCACCGGGGGCGGGCCGGGAGAGCCCTCGTCCGGTGGAAATCAC
TGACAGGCAAGAGTGGAACCGAAGGTAAGGAGAGCAGAGATGGCAGCAGGCAGCGCGGCA
ATGGGTACGGGGAACGGCCATGCAGGAATGCTGGCGGCATGGAACGGCGGGCGTTCCGGT
CAGGATGTTCAGCAGATGCCTCGAACACCGCAGCCACGGACAGCGGTGTTGGCCAGCGCC
GATCTCTCGTTTCGGACGCGAGTGCGCGAGGCGCTGACCGGCTTGCGCTGGGAGGTGCAG
GAGGCGCAGGGCGGCGCGGAGGCGCTGGCTTATCTGGAAGCTCGTCCCTGCGAAGCCATG
ATTGTAGACACCTGGCTGCCGGATCTGGAGATCCAGGAGTTTCTCGCCGAATGCGAAAAG
CGTCATCCGCAGACTGATTTGATTGCGGTCGATGATCCGGGGCCGGAGAGGGGCCCGGAG
AGAACGCAGGCGCGCAGCCCCCGCCGCAACGAAGTCCTGCTGGCGCTGCGGCGCGGGCAG
GACGCGGACCACGAGCCCCAGGGGGATGGCGCGAGCTGGAACGGCATGCCGGAGATGACG
CCGGTGCATGACCGGACGGTAGTGCGCGAGGAGATCTTTGTACGAGGCACGGCGGTGGTG
GAGGCTACGCGGCCCGGAGCGGAGCCGGGTCCCGGCACTGTGCGGTTGCCCGAGTTGATC
GGCGAGGCGCCTGCGATGCTGGAGGTCAGCCGGCGTATCCGCCTGGTGGCGCCCCGGGCG
GCGACGGTTCTGGTGCAGGGTCCNNNNNNNNNNNNNNNNNNNNNNNNNNNNNNNNNNNNN
NNNNNNNNNNNNNNNNNNNNNNNNNNNNNNNNNNNNNNNNNNNNNNNNNNNNNNNNNNNN
NNNNNNNNNNNNNNNNNNNNNNNNNNNNNNNNNNNNNNNNNNNNNNNNNNNNNNNNNNNN
NNNNNNNNNNNNNNNNNNNNNNNNNNNNNNNNNNNNNNNNNNNNNNNNNNNNNNNNNNNN
NNNNNNNNNNNNNNNNNNNNNNNNNNNNNNNNNNNNNNNNNNNNNNNNNNNNNNNNNNNN
NNNNNNNNNNNNNNNNNNNNNNNNNNNNNNNNNNNNNNNNNNNNNNNNNNNNNNNNNNNN
NNNNNNNNNNNNNNNNNNNNNNNNNNNNNNNNNNNNNNNNNNNNNNNNNNNNNNNNNNNN
NNNNNNNNNNNNNNNNNNNNNNNNNNNNNNNNNNNNNNNNNNNNNNNNNNNNNNNNNNNN
NNNNNNNNNNNNNNNNNNNNNNNNNNNNNNNNNNNNNNNNNNNNNNNNNNNNNNNNNNNN
NNNNNNNNNNNNNNNNNNNNNNNNNNNNNNNNNNNNNNNNNNNNNNNNNNNNNNNNNNNN
NNNNNNNNNNNNNNNNNNNNNNNNNNNNNNNNNNNNNNNNNNNNNNNNNNNNNNNNNNNN
NNNNNNNNNNNNNNNNNNNNNNNNNNNNNNNNNNNNNNNNNNNNNNNNNNNNNNNNNNNN
NNNNNNNNNNNNNNNNNNNNNNNNNNNNNNNNNNNNNNNNNNNNNNNNNNNNNNNNNNNN
NNNNNNNNNNNNNNNNNNNNNNNNNNNNNNNNNNNNNNNNNNNNNNNNNNNNNNNNNNNN
NNNNNNNNNNNNNNNNNNNNNNNNNNNNNNNNNNNNNNNNNNNNNNNNNNNNTACGGTGG
GCTTCAACTTCGCCGCGGCCATGCAGCAGTCGGTCGAGAGCCTGGAGGAACGCCGTATCG
ATCGGGAGCGGACGATTGCGGCCACGCACGGGTTGAACGGCGATGGAAGCCAGGGAGCTT
TTGCCGCCATGGATGCGGCTTCGTATGCGGAACCATTGCTGCCGGCAAGCGATGCGGTGG
CACTGCATCGCGTAGGAGGATTGCTGGAGCGCCCGGATGGCAACGATGTGTCCGTCGATC
GCGAGGGCATGAACATGGCCAAAGCGCAGTTGCAGTTCAACATGGGCATGGAGCTGCTGC
GGCAGGAGTANNNNNNNNNNNNNNNNNNNNNNNNNNNNNNNNNNNNNNNNNNNNNNNNNN
NNNNNNNNNNNNNNNNNNNNNNNNNNNNNNNNNNNNNNNNNNNNNNNNNNNNNNNNNNNN
NNNNNNNNNNNNNNNNNNNNNNNNNNNNNNNNNNNNNNNNNNNNNNNNNNNNNNNNNNNN
NNNNNNNNNNNNNNNNNNNNNNNNNNNNNNNNNNNNNNNNNNNNNNNNNNNNNNNNNNNN
NNNNNNNNNNNNNNNNNNNNNNNNNNNNNNNNNNNNNNNNNNNNNNNNNNNNNNNNNNNN
NNNNNNNNNNNNNNNNNNNNNNNNNNNNNNNNNNNNNNNNNNNNNNNNNNNNNNNNNNNN
NNNNNNNNNNNNNNNNNNNNNNNNNNNNNNNNNNNNNNNNNNNNNNNNNNNNNNNNNNNN
NNNNNNNNNNNNNNNNNNNNNNNNNNNNNNNNNNNNNNNNNNNNNNNNNNNNNNNNNNNN
NNNNNNNNNNNNNNNNNNNNNNNNNNNNNNNNNNNNNNNNNNNNNNNNNNNNNNNNNNNN
NNNNNNNNNNNNNNNNNNNNNNNNNNNNNNNNNNNNNNNNNNNNNNNNNNNNNNNNNNNN
NNNNNNNNNNNNNNNNNNNNNNNNNNNNNNNNNNNNNNNNNNNNNNNNNNNNNNNNNNNN
NNNNNNNNNNNNNNNAGCTCCCTTTGGCGCGGTCCTCAGCCGGGGCCAGGAGCCTCGCAT
CGCCGGATGGATGGAATCTGGCGAAGGAGAAATAGTCATGCAGTCTATTGCCGCGATTGC
TCAGGCCGTAACGGGCCAGGATTCACACATGCTCAGCAGCCTCTCGGGAGTGGGAGGCGG
TGCCTCTCCGGCGCCGTTTGCCGGCTTTCTGAAAGGCGCTCTCACCAGCATGAACGCGCT
CGAACAGCGGGCCTCGACCGCCACGCAGGGATTGTTGATGGGCACCGGCGTCGATGTCTC
CCAGGCCATGATCGCCACCCAGAAGGCCGACACGGCCTTTGAGTTCGCGCTCGCGGTGCA
TAGCAAGGCGGTGTCGGCCTACCAGCAGGTGATGAACCTGCAGTTCTAGACGCAAGGTTC
CAGGCGCAGCGCTGCGGCGGATGGGACGGACAGATCTGGATCGGACAGGACTACGGCAGG
ACTACGGCAGGACCAGGGCGGGATCAGGGCAGGATCGGAAAGCATGGCGGAGACGAAACC
ATTGGCGAAGTCCCTCGAGGGACAATTGCGCGGCGCTGCTACCGGCTTCACGGCNNNNNN
NNNNNNNNNNNNNNNNNNNNNNNNNNNNNNNNNNNNNNNNNNNNNNNNNNNNNNNNNNNN
NNNNNNNNNNNNNNNNNNNNNNNNNNNNNNNNNNNNNNNNNNNNNNNNNNNNNNNNNNNN
NNNNNNNNNNNNNNNNNNNNNNNNNNNNNNNNNNNNNNNNNNNNNNNNNNNNNNNNNNNN
NNNNNNNNNNNNNNNNNNNNNNNNNNNNNNNNNNNNNNNNNNNNNNNNNNNNNNNNNNNN
NNNNNNNNNNNNNNNNNNNNNNNNNNNNNNNNNNNNNNNNNNNNNNNNNNNNNNNNNNNN
NNNNNNNNNNNNNNNNNNNNNNNNNNNNNNNNNNNNNNNNNNNNNNNNNNNNNNNNNNNN
NNNNNNNNNNNNNNNNNNNNNNNNNNNNNNNNNNNNNNNNNNNNNNNNNNNNNNNNNNNN
NNNNNNNNNNNNNNNNNNNNNNNNNNNNNNNNNNNNNNNNNNNNNNNNNNNNNNNNNNNN
NNNNNNNNNNNNNNNNNNNNNNNNNNNNNNNNNNNNNNNNNNNNNNNNNNNNNNTCTCGT
GGCGGCGGCCGTCGATGGACTGACTCCGGCCAATGTGGTGCTGGTGTCGGCCAATGGAGA
AGACCAGTTTGGCGCGCATGGACAGAATGCCCTGGAGTTGGCGCAGGAGCAGGCTTTGAC
GCAGCAGGTGATCGGCACGCTGCAGCCGGTTGCCGGGCTCGGCAATGTGCATGCCGCGGT
TCATATGGACTTTGACACGGCGACGACCAGCGAGACGGACGAGATTTATAACCCCAACCA
GACAGCGACGCTCTCGATGCAGCGCAGCACGCAGAGCACCGGCAGCCAGCCGGTAGCGGC
GGGTGTACCGGGCGCGGCCAGCAATGCACCCAACAGCAACGCGACGGGCAAGCCGCCTCT
GTATCCTCCACAGGCGACCGGCCAGCAGAACAGCCAGGAGGAGAGCAGCACATATGGCGT
CAGCAAGAAGATTGAGCATCGCGCGCAGGGCCCGGGCAAGCTGAACCGGCTGACGGTTGC
TGTCGTGCTGAATGAGCCGTGGGTGATGCAGGGCAAGAAGAAGGTCTGGCAGCCGCGTTC
GGCGGCCGAGATGCAGCGGCTGACGCAACTGGTGCAGGCGGCCGTCGGGTATAACCAGGC
GCGCGGCGACATCGTGACCGTCGAACAGATGCCCTTTGACACGGGCAGCGATACGCCGCT
GAGCCTTCAGGAGCGTGTGCAGTCCTGGATGCGCATGGCCTCGCCGCTGCTGCGTCCCGC
GGCGCTGCTGCTGGGCATCCTGCTGGTGGTGCTGATGGTCTTNNNNNNNNNNNNNNNNNN
NNNNNNNNNNNNNNNNNNNNNNNNNNNNNNNNNNNNNNNNNNNNNNNNNNNNNNNNNNNN
NNNNNNNNNNNNNNNNNNNNNNNNNNNNNNNNNNNNNNNNNNNNNNNNNNNNNNNNNNNN
NNNNNNNNNNNNNNNNNNNNNNNNNNNNNNNNNNNNNNNNNNNNNNNNNNNNNNNNNNNN
NNNNNNNNNNNNNNNNNNNNNNNNNNNNNNNNNNNNNNNNNNNNNNNNNNNNNNNNNNNN
NNNNNNNNNNNNNNNNNNNNNNNNNNNNNNNNNNNNNNNNNNNNNNNNNNNNNNNNNNNN
NNNNNNNNNNNNNNNNNNNNNNNNNNNNNNNNNNNNNNNNNNNNNNNNNNNNNNNNNNNN
NNNNNNNNNNNNNNNNNNNNNNNNNNNNNNNNNNNNNNNNNNNNNNNNNNNNNNNNNNNN
NNNNNNNNNNNNNNNNNNNNNNNNNNNNNNNNNNNNNNNNNNNNNNNNNNNNNNNNNNNN
NNNNNNNNNNNNNNNNNNNNNNNNNNNNNNNNNNNNNNNNNNNNNNNNNNNNNNNNNNNN
NNNNNNNNNNNNNNNNNNNNNNNNNNNNNNNNNNNNNNNNNNNNNNNNNNNNNNNNNNNN
NNNNNNNNNNNNNNNNNNNNNNNNNNNNNNNNNNNNNNNNNNNNNNNNNNNNNNNNNNNN
NNNNNNNNNNNNNNNNNNNNNNNNNNNNNNNNNNNNNNNNNNNNNNNNNNNNNNNNNNNN
NNNNNNNNNNNNNNNNNNNNNNNNNNNNNNNNNNNNNNNNNNNNNNNNNNNNNNNNNGAT
TTTTCGCCGGAGCTGGCGCAGAAGATCGCACTCATTCTGCACCGCCGTTCTGAGAATGTG
GGCGAAACCAGCCGCAAGTCGTATTCGGGATTCAAGGCGGTGGCCGATCTGCTGAATCGC
GTGCCGGCCGATCAGTCCAAGCTGATTCTCGAGAAGATTGAAGAGGATGATCCGGAGATG
GCGCTGGGCGTGCGGAACCTGATGTTCACCTTTGAGGATCTGGTGACGGTTCCGGCGACC
AGCATGCGCGAGATTGTGTCGGCGGTGGACAAGAAGAAGCTGGCGGTCGCGTTGCGCGGA
GCACGCGAAGATTTGCGGGCGCACTTCTTCCGAGCCATGTCGTCCCGGGCCGTCGAGATG
CTCAAGGAAGACATGGAAGTGATGGGTCCGGTGCGTGGCCGCGAGGTCGCTGCGGTGCAG
CAGGAAATTCTGAATCTTGCGCGCAAGCTCGAAGCCGACGGGAAGATTGTGCTGAAGGTC
GAGGCCGGAGACGATCTGGTGATGTAGGGCTGCACGCATGCGGCTCAGAGGGAAATTGCA
GCAAGAGGACAGGCGGGCGCAGAGATGAGGAAGAGCAATACACCTTTCGGCGACGGGCCG
GGAGCCACGGCATCCCGGAAGATGGAATTTGGCCACGAGGGCTCACGGTCAGGCGCCCGG
GTCGAGCCGCTGCGGTACTTCTCGTTAGGGGAGGAAGAAGAGGCAGAGACGGCCGAGTTT
GCTGAGGCCGAGCCGGAGGCTCACTCCGAATCGGAGAAAGCGCGTGAGCAGTTGGCTGCC
AGGGAGGCCGAATGGATGGCGCGGGCCGAGGCAATTCGCAAAGAGGCCTATGCCGCCGGA
CGCGCTTCGGCCGAGGGAGAACGCGAGGCTGCGCTTCGTCAGATGTCCGGCCAGTGGGAG
AAGGCTGTGCATCAGTTCCTGGGCGAGCGCGACCGGTATTTTGCGAGGGTCGAGCGCGAG
GTCGTGGAGCTTGCGCTGGCGATTGCGGCGCGCATTCTGCAGCGCGAGGCGCAACTCGAT
CCACTGTTGCTCTCTGGCGCCGTGCGCGTTGCGCTCGGTCAGCTCGGAGAGACAACTTCG
GTCCGGCTGCGGGTGCCGGTCTCCGCGCATGCCCTATGGTCTGAGACATTGCGGCTGATG
CCGAATCTGCCGGTCTATCCAGAACTGGTCGCCGACAGCGAGATGCAGGAAGGCGATGCC
GTGCTCGAGACACGCCTGGGGCGGGTCGATCTTGGCGTGCGCGCGCAACTCAAGGAGATT
GAGCGGGGCTTCTTTGATCTTCTGTCGCATCGCGAGCCTTCGCCTGGAGTGCAGCCGCGC
GCCCATGGCCAGCATTGAGGCAGAGAGTGGAGAGCGTCCCGTGGAGCTATTGAGCAGCTA
TGCCAACCGGTTGCGCACCCGTTCCCCCTGGCGGTGGGAGGGCAAGGTCATCGAGGCTGT
GGGGCAAACGGTGGAGTCGGCCGGCCCGCTCTGCTCCGTGGGCGAGTGTTGCGAGATTGT
CGATAGCGAAGGCGAAGTGCATCTGGCCGAGGCGATCGGGTTTCGCGGAGCGAACCTCAT
CACGATGCCTGTGGAGTCAAGCAGTGGCATTCGTTANNNNNNNNNNNNNNNNNNNNNNNN
NNNNNNNNNNNNNNNNNNNNNNNNNNNNNNNNNNNNNNNNNNNNNNNNNNNNNNNNNNNN
NNNNNNNNNNNNNNNNNNNNNNNNNNNNNNNNNNNNNNNNNNNNNNNNNNNNNNNNNNNN
NNNNNNNNNNNNNNNNNNNNNNNNNNNNNNNNNNNNNNNNNNNNNNNNNNNNNNNNNNNN
NNNNNNNNNNNNNNNNNNNNNNNNNNNNNNNNNNNNNNNNNNNNNNNNNNNNNNNNNNNN
NNNNNNNNNNNNNNNNNNNNNNNNNNNNNNNNNNNNNNNNNNNNNNNNNNNNNNNNNNNN
NNNNNNNNNNNNNNNNNNNNNNNNNNNNNNNNNNNNNNNNNNNNNNNNNNNNNNNNNNNN
NNNNNNNNNNNNNNNNNNNNNNNNNNNNNNNNNNNNNNNNNNNNNNNNNNNNNNNNNNNN
NNNNNNNNNNNNNNNNNNNNNNNNNNNNNNNNNNNNNNNNNNNNNNNNNNNNNNNNNNNN
NNNNNNNNNNNNNNNNNNNNNNNNNNNNNNNNNNNNNNNNNNNNNNNNNNNNNNNNNNNN
NNNNNNNNNNNNNNNNNNNNNNNNNNNNNNNNNNNNNNNNNNNNNNNNNNNNNNNNNNNN
NNNNNNNNNNNNNNNNNNNNNNNNNNNNNNNNNNNNNNNNNNNNNNNNNNNNNNNNNNNN
NNNNNNNNNNNNNNNNNNNNNNNNNNNNNNNNNNNNNNNNNNNNNNNNNNNNNNNNNNNN
NNNNNNNNNNNNNNNNNNNNNNCGCACGCTGGCCTCGCAGGGATGGTATCCGCCCATTGA
ATTGCTGGACTCGATCAGCCGTCTGATGCCGTCTGTGGCCTCGGGCGAGCATCGCGGCGC
GGCAGCTACGGTGCGGCGGATGCTCGCGGCCTATGCGCGGTCAGAAGATCTGGTGCGGAT
TGGCGCGTACAAGGCGGGTACAGATCCGGAACTGGATGATGCCCTGCGGACACGGGAAGC
GGTTCGCGCCTTTCTGATGCAGGATGCCGGCGAGGCGGTGAGTTTTGCTGAGGCGCGGGA
AGGACTGATCCGCCTGTCCGAAGGCATGCGGCGATGAAACCAGGCAATGCCGGAACTCTC
GAACGGCTGCTCCGAATTCGCCGGCTGATGGAGGAGATCAGCCGGGGAGAGGTGGCCAAC
CGGCGCGCCGAGCAGGCGGAGATGGAATCCCGAATGGCCGCGGCCGAGGATGCGGCGCAT
GCGGCGCGGGCCGAGGCCCGGCAGGTGTTGGCAGATGGCCCGGACACGGGGACCCTCTGG
CGGTTGCACTGCGACGACAGTGAGACCAGCCGCGAGCAGGCCGCGCGTTGGCATCATCGC
GCGCTGCACGCGGGGGAAGCGGCCTCCGAGGCCGAGGTGCTCTACATGGAGGACCGCCGC
AGGCGCATGCAGCTCGAGACCCTGCTCGAAGAGAAGGCCGCGGCCACCGCACTCGACAGG
AACCGGCGCGAGCAGCGCCAGTTGGATGATTGGTTTGGCACGCGGCGCGGCATCGAACGG
ATGCGGCGGCAAGGCACGGAGAGCAGGAGAAATGCACTGCCGGGCAGTCTGCCTGGGACT
TCAGCTTCGACCGAAGTGTGAGAGTTTCCTGAGATGCCCGAGGGATCATCGATCCCGCAA
AGGCACGGGATCAAGCAAAAATGCCTCAGCCCTGAATATTCCCCAAGAAATCCCTTCTGA
TTCCGGCACGAGTTTGGTCCTTTATCTGCACATATCCGCCGTGAAATGCCAAGCGTACTT
CCATCTCCGGGAATTTCTTCGGCGTCCGAAGGGACGGGTGTTCGTGGCCAATCCACTTCC
GTGGAGTCGGCTGGTGGTTCTAATCCTGTTGGTTTTGAAACGGTCATGACGTCGGCGATG
ACGGCGGGCACTCAGGCAGGGACGACCGCCCGCGGGGTGTCGGGGTCCTCTTCGCCGGCC
GTGCCCGATAAGACCGCGGCTCCGTCATCCGGGACACCGGCAGATTCCAGCCAGACGACG
CCGTCCGTGCCGTCAAAAGATGTGGCAGGTGCCGCCACGGGAACCACGGCCCCAGGCTCC
GAGGCGCTGAGTCATCCACAGGGGCAGGCTATCCCTGCCTCGCAAACGCCGTCTGCGATC
CAGGCGTCCTTGCAGGCGCTACAGGCAGGCGAATCGCAGACGAAGACTGTCACGGCGGCA
GATGCCAAGGCAACCGCTCCGGAGAAGGCAAAGAATTCAGAGGCGGCTGCCGCCGGCAAA
AACACAGCTCCGGCAGGGGATAAGAAGAAGTCGGGTACGCAAGCCTCGGGAACAGGCCAT
GCGGCGGGAGCCGCAATGAATTCTGCGGGCTCTGCTCCCGCGATGTTGAACCCGGCCGTG
GCTGTTGCGGTTCCCGCCGTCGCCGCCGCACAGGCGGGTTTGACGGCCAGGCAAAACGGG
CCAGGGGGAATGCGCACGCCTGCTCTGTTCTCCAGAGACGGTAGTGCCTCCCCCGTCGCA
GCCGGCAGTCTGGCACCGAAAAGTCAGACGGCTACGGCCGCTACTGGCCAGTCTCTCCTC
CGCGATTCAGGTCAGGCTTCAGACTCGAAGGCAGTGCCGCCCAATGGAGTGCATGCCTCT
TCGGTCGAAGGGAAAGCCGCAAATAAAACAACTGTACCGGCGGGTATGGTGCAGGCATCG
GATCCCAGCCTGCAACCGGCCGAAGCGGCGCTCCCGCAATCAGAAGGCGCTGGCAATGCT
GGCGCCGTTGCGGATGCTGGCGCCGTTGCGGATGCGGGTGNNNNNNNNNNNNNNNNNNNN
NNNNNNNNNNNNNNNNNNNNNNNNNNNNNNNNNNNNNNNNNNNNNNNNNNNNNNNNNNNN
NNNNNNNNNNNNNNNNNNNNNNNNNNNNNNNNNNNNNNNNNNNNNNNNNNNNNNNNNNNN
NNNNNNNNNNNNNNNNNNNNNNNNNNNNNNNNNNNNNNNNNNNNNNNNNNNNNNNNNNNN
NNNNNNNNNNNNNNNNNNNNNNNNNNNNNNNNNNNNNNNNNNNNNNNNNNNNNNNNNNNN
NNNNNNNNNNNNNNNNNNNNNNNNNNNNNNNNNNNNNNNNNNNNNNNNNNNNNNNNNNNN
NNNNNNNNNNNNNNNNNNNNNNNNNNNNNNNNNNNNNNNNNNNNNNNNNNNNNNNNNNNN
NNNNNNNNNNNNNNNNNNNNNNNNNNNNNNNNNNNNNNNNNNNNNNNNNNNNNNNNNNNN
NNNNNNNNNNNNNNNNNNNNNNNNNNNNNNNNNNNNNNNNNNNNNNNNNNNNNNNNNNNN
NNNNNNNNNNNNNNNNNNNNNNNNNNNNNNNNNNNNNNNNNNNNNNNNNNNNNNNNNNNN
NNNNNNNNNNNNNNNNNNNNNNNNNNNNNNNNNNNNNNNNNNNNNNNNNNNNNNNNNNNN
NNNNNNNNNNNNNNNNNNNNNNNNNNNNNNNNNNNNNNNNNNNNNNNNNNNNNNNNNNNN
NNNNNNNNNNNNNNNNNNNNNNNNNNNNNNNNNNNNNNNNNNNNNNNNNNNNNNNNNNNN
NNNNNNNNNNNNNNNNNNNNNNNNNNNNNNNNNNNNNNNNNNNNNNNNNNNNNNNNNNNN
NNNNNNNNNNNNNNNNNNNNNNNNNNNNNNNNNNNNNNNNNNNNNNNNNNNNNNNNNNNN
NNNNNNNNNNNNNNNNNNNNNNNNNNNNNNNCTTCGGGGATCACCTCCAACGATTTCCTG
ACGCTGCTGGTTGCGGAGATGAAGAATCAGGACCCCACTTCGAACACGGACCCGAATCAG
TACATCGATCAATTGGTACAGGTGAACAGCCTGCAGCAGCTGATCTCCATCAATCAGGAG
CTTGCGCCGTCGAGCAGTACGCAGAGTTCCGGCTCGGGCTCAGGTTCCGGCTCGGGCGCA
TCCACCCCGCCAGTGGCCGCCTCGCAACCGGCTCGGACTCCGGCGGTTTCTGCGGGCGCA
GGGCTGGCCGCGCGGCGCGGCGTGCCGTCCGGGGCGGTCTCAGCGCAAGCACAGATTGCG
GCCAGCGCCGCGCGGGTCGCCCAGGCATTGACTCCCCCGGCCGATGCCGCCGGAGCGTCC
GATTCGGGCAATACGAATGCCTCGCAGATACGAAAGTTTTCTCTGGCGGCCCGGGGTGGG
CTTGCCATGCAGCCGTAGTTTCGACCCTAACCGCTGAAGCCGGACCCGGCCAGGCATGAA
CCAGGAGGAAGTATGTCATCTTTTTCAATTCCACTGACCGGTTTGGAGGCGTCTTCGACT
TCGCTCGACACGATTGCCAACAACCTGTCAAACATGAACACCACGGCGTTCAAGAGCCAG
CAGGCGAGCTTCGGCGACCTGTTTTATCAGCAGATCGGCAACTCGGGCAGCGGAGACCCG
CTGGAGGTGGGCGCTGGCGTGCAGGTGGCGGCGACCAACACCAACTTTACCCAGGGCACG
GTCTCTGAGACTGGCAATGCCACTGACGTGGCTCTCAACGGCAGCGGGTTCTTCGTGGTT
CGTAACAGCGATGGCACCCCGGCCTACACGCGCGACGGGAACTTTACCCTTACTTCCAGC
GGCGATCTGACCACGCAGGGAGGCCAGGCGGTGATGGGCTATCCGGCTGCGAACGGCGTG
GTGAATACCAATTCCGCTCTCAGCCCGATTCAGATTCCGGTGGGCCAGGTGGAGCAGCCG
CAGGCGTCGCAGAAATTTGGTTTAACGGCCAATCTGAATTCTTCAGCGGCGGTGGGCACT
AACTTTTCGGCGACCGTGCCGACGTATGACTCCCTGGGCCAGACGCAGGACGTCACGGTC
AACTTCACCAAGACCGCCACTAACACCTGGAGTTACAGTCTGGCGCTTCCGGCCGGGGCT
TCGACCGGAGGCANNNNNNNNNNNNNNNNNNNNNNNNNNNNNNNNNNNNNNNNNNNNNNN
NNNNNNNNNNNNNNNNNNNNNNNNNNNNNNNNNNNNNNNNNNNNNNNNNNNNNNNNNNNN
NNNNNNNNNNNNNNNNNNNNNNNNNNNNNNNNNNNNNNNNNNNNNNNNNNNNNNNNNNNN
NNNNNNNNNNNNNNNNNNNNNNNNNNNNNNNNNNNNNNNNNNNNNNNNNNNNNNNNNNNN
NNNNNNNNNNNNNNNNNNNNNNNNNNNNNNNNNNNNNNNNNNNNNNNNNNNNNNNNNNNN
NNNNNNNNNNNNNNNNNNNNNNNNNNNNNNNNNNNNNNNNNNNNNNNNNNNNNNNNNNNN
NNNNNNNNNNNNNNNNNNNNNNNNNNNNNNNNNNNNNNNNNNNNNNNNNNNNNNNNNNNN
NNNNNNNNNNNNNNNNNNNNNNNNNNNNNNNNNNNNNNNNNNNNNNNNNNNNNNNNNNNN
NNNNNNNNNNNNNNNNNNNNNNNNNNNNNNNNNNNNNNNNNNNNNNNNNNNNNNNNNNNN
NNNNNNNNNNNNNNNNNNNNNNNNNNNNNNNNNNNNNNNNNNNNNNNNNNNNNNNNNNNN
NNNNNNNNNNNNNNNNNNNNNNNNNNNNNNNNNNNNNNNNNNNNNNNNNNNNNCATGCTG
CCCCCGCTGGCTGCGCAAATGCCACTCTCTTTCTGAGAGTTCTCTAATCTTTTCTCCCTT
CCTTCGGTCCCATTCCTGCACTTAGCTCCAGTGCATGGCAACCAACACGACAACAGCTCT
GGAAGAAACCACGTCCTCGACGGCGCTTCTGGCTCCGGCGCAGGGAGACTCCCCGCTCGA
GGCCGAGGCGGAGACAGCCTCTCTGAGTCTGCGGCGCACCATCGAGGAGCGCGTGACGCA
GGCTCCTTTGCGTCTGGAGATTCGTCTGCCTATTCGTGGCTTGCGGGTCAAGGATGTTCT
TGCGCTGCGCAAGGGCGCGATCTTTGAGACGCAATGGCCTGCGGACGAGGACATTCCCGG
CGATTGCGGAGGCCAGCAACTGGTCTGGGCGGAGTTTGAAGTGATCGACAAAAAGCTGGC
AGTTCGCGTGACGAGGCTTGCATGAATACGCTCACTCATTTTGCGGTGCGCGCCCAGGCG
CGGGAGACTTCGCGTGGCACGCGGGCCAATCCCTGGACTCCGCCGGTCTTGCAGCAGACG
GGTTTCTGGTGCGAGGTGTCGGTCAAGGCGGAGCGATGGCTCCGCTGGTCGATCGAGGCA
GGCCGGGAACAGATCGGGCCGCTGCTGCGGAAGCTCTGGAGAGCCGCCTGGCGCTTGCGG
CGACAGGCGGGCGACGGTGCGCAGAGCTGGATCAAGCTGCGCCTGCCGGGAGCAGCGATG
GCCGCGCGCACGCGGCAACTGGCGGTCGAAGAAAGGCTGACACTCGGACCCAAGCAGCAC
CTCTATCTGGTGCGCTGTGGCGANNNNNNNNNNNNNNNNNNNNNNNNNNNNNNNNNNNNN
NNNNNNNNNNNNNNNNNNNNNNNNNNNNNNNNNNNNNNNNNNNNNNNNNNNNNNNNNNNN
NNNNNNNNNNNNNNNNNNNNNNNNNNNNNNNNNNNNNNNNNNNNNNNNNNNNNNNNNNNN
NNNNNNNNNNNNNNNNNNNNNNNNNNNNNNNNNNNNNNNNNNNNNNNNNNNNNNNNNNNN
NNNNNNNNNNNNNNNNNNNNNNNNNNNNNNNNNNNNNNNNNNNNNNNNNNNNNNNNNNNN
NNNNNNNNNNNNNNNNNNNNNNNNNNNNNNNNNNNNNNNNNNNNNNNNNNNNNNNNNNNN
NNNNNNNNNNNNNNNNNNNNNNNNNNNNNNNNNNNNNNNNNNNNNNNNNNNNNNNNNNNN
NNNNNNNNNNNNNNNNNNNNNNNNNNNNNNNNNNNNNNNNNNNNNNNNNNNNNNNNNNNN
NNNNNNNNNNNNNNNNNNNNNNNNNNNNNNNNNNNNNNNNNNNNNNNNNNNNNNNNNNNN
NNNNNNNNNNNNNNNNNNNNNNNNNNNNNNNNNNNNNNNNNNNNNNNNNNNNNNNNNNNN
NNNNNNNNNNNNNNNNNNNNNNNNNNNNNNNNNNNNNNNNNNNNNNNNNNNNNNNNNNNN
NNNNNNNNNNNNNNNNNNNNNNNNNNNNNNNNNNNNNNNNNNNNNNNNNNNNNNNNNNNN
NNNNNNNNNNNNNNNNNNNNNNNNNNNNNNNNNNNNNNNNNNNNNNNNNNNNNNNNNNNN
NNNNNNNNNNNNNNNNNNNNNNNNNNNNNNNNNNNNNNNNNNNNNNNNNNNNNNNNNNNN
NNNNNNNNNNNNNNNNNNNNNNNNNNNNNNNNNNNNNNNNNNNNNNNNNNNNNNNNNNNN
NNNNNNNNNNNNNNNNNNNNNNNNNNNNNNNNNNNNNNNNNNNNNNNNNNNNNNNNNNNN
NNNNNNNNNNNNNNNNNNNNNNNNNNNNNNNNNNNNNNNNNNNNNNNNNNNNNNNNNNNN
NNNNNNNNNNNNNNNNNNNNNNNNNNNNNNNNNNNNNNNNNNNNNNNNNNNNNNNNNNNN
NNNNNNNNNNNNNNNNNNNNNNNNNNNNNNNNNNNTGGTCGGTGCTCCGTGGCTGCTGCG
CCACCTGGCCGGATACACGCTCGAATTGTTTTCCAACTTCCATCGCTATCTGGGAGGAAG
TTGACGTGATGCTGCCGCTCCCTCCGACGTGGCCTCAGTATCTCTCCGCGCTGGTGCTGG
TGATGCTGCGCGTGAGCGGGCTCATGCTTTTTGCGCCGGTTTTTTCTTCGACTGCGATTN
NNNNNNNNNNNNNNNNNNNNNNNNNNNNNNNNNNNNNNNNNNNNNNNNNNNNNNNNNNNN
NNNNNNNNNNNNNNNNNNNNNNNNNNNNNNNNNNNNNNNNNNNNNNNNNNNNNNNNNNNN
NNNNNNNNNNNNNNNNNNNNNNNNNNNNNNNNNNNNNNNNNNNNNNNNNNNNNNNNNNNN
NNNNNNNNNNNNNNNNNNNNNNNNNNNNNNNNNNNNNNNNNNNNNNNNNNNNNNNNNNNN
NNNNNNNNNNNNNNNNNNNNNNNNNNNNNNNNNNNNNNNNNNNNNNNNNNNNNNNNNNNN
NNNNNNNNNNNNNNNNNNNNNNNNNNNNNNNNNNNNNNNNNNNNNNNNNNNNNNNNNNNN
NNNNNNNNNNNNNNNNNNNNNNNNNNNNNNNNNNNNNNNNNNNNNNNNNNNNNNNNNNNN
NNNNNNNNNNNNNNNNNNNNNNNNNNNNNNNNNNNNNNNNNNNNNNNNNNNNNNNNNNNN
NNNNNNNNNNNNNNNNNNNNNNNNNNNNNNNNNNNNNNNNNNNNNNNNNNNNNNNNNNNN
NNNNNNNNNNNNNNNNNNNNNNNNNNNNNNNNNNNNNNNNNNNNNNNNNNNNNNNNNNNN
NNNNNNNNNNNNNNNNNNNNNNNNNNNNNNNNNNNNNNNNNNNNNNNNNNNNNNNNNNNN
NNNNNNNNNNNNNNNNNNNNNNNNNNNNNNNNNNNNNNNNNNNNNNNNNNNNNNNNNNNN
NNNNNNNNNNNNNNNNNNNNNNNNNNNNNNNNNNNNNNNNNNNNNNNNNNNNNNNNNNNN
NNNNNNNNNNNNNNNNNNNNNNNNNNNNNNNNNNNNNNNNNNNNNNNNNNNNNNNNNNNN
NNNNNNNNNNNNNNNNNNNNNNNNNNNNNNNNNNNNNNNNNNNNNNNNNNNNNNNNNNNN
NNNNNNNNNNNNNNNNNNNNNNNNNNNNNNNNNNNNNNNNNNNNNNNNNNNNNNNNNNNN
NNNNNNNNNNNNNNNNNNNNNNNNNNNNNNNNNNNNNNNNNNNNNNNNNNNNNNNNNNNN
NNNNNNNNNNNNNNNNNNNNNNNNNNNNNNNNNNNNNNNNNNNNNNNNNNNNNNNNNNNN
NNNNNNNNNNNNNNNNNNNNNNNNNNNNNNNNNNNNNNNNNNNNNNNNNNNNNNNNNNNN
NNNNNNNNNNNNNNNNNNNNNNNNNNNNNNNNNNNNNNNNNNNNNNNNNNNNNNNNNNNN
NNNNNNNNNNNNNNNNNNNNNNNNNNNNNNNNNNNNNNNNNNNNNNNNNNNNNNNNNNNN
NNNNNNNNNNNNNNNNNNNNNNNNNNNNNNNNNNNNNNNNNNNNNNNNNNNNNNNNNNNN
NNNNNNNNNNNNNNNNNNNNNNNNNNNNNNNNNNNNNNNNNNNNNNNNNNNNNNNNNNNN
NNNNNNNNNNNNNNNNNNNNNNNNNNNNNNNNNNNNNNNNNNNNNNNNNNNNNNNNNNNN
NNNNNNNNNNNNNNNNNNNNNNNNNNNNNNNNNNNNNNNNNNNNNNNNNNNNNNNNNNNN
NNNNNNNNNNNNNNNNNNNNNNNNCAAGGGGCGCGACCTGCTGGCCGAGCAGATCAAGCA
GGAGGCACGCTGGGCCGGCGTTCCGCTGGTCGAGAACCCACCTCTGGCGCGCGCCTTGTA
CCGGCAGGTCGAGGTGGGCCAGTCGATTCCTTTTGCGCTGTACGCGGCGGTGGCCGCCAT
TCTTGCGTGGCTCTACCGGCGGGACATGGAAGAGCGCCTGCGCCGGCAGCAACAGCAGGA
GGCCGCGCGGGCCAGGACGCAGGATTTCTCGACGCAACGAGAAGAGGCACAAGGAATGGG
GACGCAACCGGCCTCGCAATGGATGCGGGAACCGGAGAGTCCGTCCAGGGTGCAGATGCA
GCAAGACCCAACGATCGATAACGAGGAGAACTTATGAGTACCGCAACTCTTGCCCCCGCG
CCCGCGGGCGCGCCAGCCGGATGGAAGAAGACCGCCAAGAGTCTCGCTCTCCCGGTGGGT
GCGATCAGTGTGATTTTTGTCATGCTCGTGCCGGTGCCGGCGGTGCTGCTCGATCTGCTG
CTGGGGCTCTCGATGGCGACGTCGGTCGTGGTCTTCCTCGCGGCGGTGCAGGTGCGCAAG
GCTGTGGACTTTTCGGTCTTTCCCACGCTGCTGTTGTTGCTGACCCTCTTCCGGCTCTCG
CTGAACATTGCATCAAGTCGCCGCATTCTGCTGCATGNNNNNNNNNNNNNNNNNNNNNNN
NNNNNNNNNNNNNNNNNNNNNNNNNNNNNNNNNNNNNNNNNNNNNNNNNNNNNNNNNNNN
NNNNNNNNNNNNNNNNNNNNNNNNNNNNNNNNNNNNNNNNNNNNNNNNNNNNNNNNNNNN
NNNNNNNNNNNNNNNNNNNNNNNNNNNNNNNNNNNNNNNNNNNNNNNNNNNNNNNNNNNN
NNNNNNNNNNNNNNNNNNNNNNNNNNNNNNNNNNNNNNNNNNNNNNNNNNNNNNNNNNNN
NNNNNNNNNNNNNNNNNNNNNNNNNNNNNNNNNNNNNNNNNNNNNNNNNNNNNNNNNNNN
NNNNNNNNNNNNNNNNNNNNNNNNNNNNNNNNNNNNNNNNNNNNNNNNNNNNNNNNNNNN
NNNNNNNNNNNNNNNNNNNNNNNNNNNNNNNNNNNNNNNNNNNNNNNNNNNNNNNNNNNN
NNNNNNNNNNNNNNNNNNNNNNNNNNNNNNNNNNNNNNNNNNNNNNNNNNNNNNNNNNNN
NNNNNNNNNNNNNNNNNNNNNNNNNNNNNNNNNNNNNNNNNNNNNNNNNNNNNNNNNNNN
NNNNNNNNNNNNNNNNNNNNNNNNNNNNNNNNNNNNNNNNNNNNNNNNNNNNNNNNNNNN
NNNNNNNNNNNNNNNNNNNNNNNNNNNNNNNNNNNNNNNNNNNNNNNNNNNNNNNNNNNN
NNNNNNNNNNNNNNNNNNNNNNNNNNNNNNNNNNNNNNNNNNNNNNNNNNNNNNNNNNNN
NNNNNNNNNNNNNNNNNNNNNNNNNNNNNNNNNNNNNNNNNNNNNNNNNNNNNNNNNNNN
NNNNNNNNNNNNNNNNNNNNNNNNNNNNNNNNNNNNNNNNNNNNNNNNNNNNNNNNNNNN
NNNNNNNNNNNNNNNNNNNNNNNNNNNNNNNNNNNNNNNNNNNNNNNNNNNNNNNNNNNN
NNNNNNNNNNNNNNNNNNNNNNNNNNNNNNNNNNNNNNNCGCGGGCTGGAGATCGGCCGC
TGGCAGACGGAGGCCAATCAGTTGCTGGCCGTGAGCAATGAGGCCAGGCCCCGGCCTATG
CAAGGCAAGGAGGTGCGGGAGCCGGCCTTCGGCGCGAACGCGCGCTGGATTGCGCCGGAA
CTGGAAGAGCAGGCACTGGCAGCGGGTTATTCGGTGGTGGATCCGGCGACGGCCATCAGT
ACGCATCTGGCCGAGTTGATCCGGACGCATGCGCATGAGCTGCTGTCGCGCGCCGAAACC
AAGCGGCTGCTCGACACGCTCAATGAGAGCCATCCCAAACTGGTCGAAGAGCTGGTGCCG
AAGGTCATGTCCCTCGGCGAAGTGCAGAAGGTGCTGCAGCAGCTTCTGCGCGAGCAGGTT
TCGATTCGCGACCTGGGCACGATTCTGGAGACGCTGGTCGAGGTAGCTGCGCAGGGACGC
GGTTTGCCTGCGATGGTCGAGGCCGTGCGGCGCGCGCTTGGCCGCCGTTTGACACAGAAG
CTGCTCGACTCCGATGGAAGCCTGCCGGTGATGGTGCTCGAGCCGGCGCTCGAAGAGGCG
CTCATTGCGGCTACACAATCGGAACCTCCGACGGATGCTCTGCTCGATCGCCGGACTCCG
GCCAGTGCGCAGCTCTTCGCCCGGATCTCGGAGTCTTTGAAAAAGCTCAGCCAGAACCAC
CCCTCTTCGGCCCTTCCGGTGCTCCTGTGTCAGAGTCCGGCGCGCTATTACCTGCGCCGG
TGGCTCGAGCCGGTTTTTCCGCGCATCACGGTCTTGGCTCCGCCTGAGATCGGTCCTGAG
ATCCGGGTGCATTCGATCGGCGTGTTGCGCGGCTGAAGCCGGTGACCGGGTGTACAGGAA
GCGCGGGGCGGACTCAATGAAGAGCAGGAGGCCAGCAGGAGCAGTCATGAAGAGAGAGAA
CGGGATGAGCGGGAACAGGGGAGACCACCGGCGTGAGAGTGTACCGCTTGTGCCGGTGGC
GGCGGAGCTGGCCAGAGCCGGTCACCAGGCATGGGAGCCGCAGAGTGGTGCAGCGCCGCT
GCACGGGGAATTTGAAGGCCAGGANNNNNNNNNNNNNNNNNNNNNNNNNNNNNNNNNNNN
NNNNNNNNNNNNNNNNNNNNNNNNNNNNNNNNNNNNNNNNNNNNNNNNNNNNNNNNNNNN
NNNNNNNNNNNNNNNNNNNNNNNNNNNNNNNNNNNNNNNNNNNNNNNNNNNNNNNNNNNN
NNNNNNNNNNNNNNNNNNNNNNNNNNNNNNNNNNNNNNNNNNNNNNNNNNNNNNNNNNNN
NNNNNNNNNNNNNNNNNNNNNNNNNNNNNNNNNNNNNNNNNNNNNNNNNNNNNNNNNNNN
NNNNNNNNNNNNNNNNNNNNNNNNNNNNNNNNNNNNNNNNNNNNNNNNNNNNNNNNNNNN
NNNNNNNNNNNNNNNNNNNNNNNNNNNNNNNNNNNNNNNNNNNNNNNNNNNNNNNNNNNN
NNNNNNNNNNNNNNNNNNNNNNNNNNNNNNNNNNNNNNNNNNNNNNNNNNNNNNNNNNNN
NNNNNNNNNNNNNNNNNNNNNNNNNNNNNNNNNNNNNNNNNNNNNNNNNNNNNNNNNNNN
NNNNNNNNNNNNNNNNNNNNNNNNNNNNNNNNNNNNNNNNNNNNNNNNNNNNNNNNNNNN
NNNNNNNNNNNNNNNNNNNNNNNNNNNNNNNNNNNNNNNNNNNNNNNNNNNGACCCTCTA
CTACTACGAAGAGATGACCATGAAGGAGATTGGCCTGACGCTGGGCGTGGTCGAGTCGCG
AGTGTCGCAGATGCACTCCTCGGCCGTTCTGCACTTGCGGGCGCTGCTCGGCGGAGGAGG
CCGGAAGCCGATGGAGCATGGACGCAGCCGGGCGGCCGCAGGCTCTCGCGGGTCTTCGGC
CAAAGGAAAGATGACTCAACCGGCGGCGCATTCCTAGCCTGGGCTGGGCGGAACAAAGGG
ATCGAGAGGAAGGGAGAGCAGAGTGAAGGCGTTTTGGGATATCTGGAACCGCGAGTTTGC
GACGGCAGCAGCCGGCCGGATGGGACGGAAAGAGGGGGAGGTTGCCTGGTCCGCGGCGGA
CGAATTGCCTGCCGCACAGGACACGCTGGCCGTGGTGCTGCGATGGGATGAAGCGGGCAG
GTGGCGAGGTTCGGTGACCCTGTTGGCTTCGCGCGCGGAAGTTGCCGCTCTGCTCGCGGC
TCCTGGCACGGCTGAGGACGGCACGGTGTCTTCGACGGCTGCTCCCGGAGACGAAGAGCT
TCCGGCGCGCTGGATCGACTGGCTGCAGGATGTGCTGGCCGCGATGCCGATGGCGGAGCC
ACCGGCTCAGATTGAGCCGACGGCCCGGCCGCAGGGGGTTCCGGTCACGCCGTATGTTTT
GCGCGCGGGCTCGCTTGCTGTCCGGATGGCCATGATCTGCGAGCTTTCTGAAAAGGCCGC
AAAGGCTCCTGAAACGGCCGCGCGGCCAGCGCCTGCCTCTTCCGGTCAGCCTTCCGCCGC
CGCGAGTCCGGCATCTGCGGCCAATGTGGATCTGCTGCTCGACATTGAGGTCGATGCTTC
GCTGCGTTTCGGATCGCGGGAGCTGGCGATTCGAGAGTTGCTCGAGACCGGCCCCGGAGA
TGTCCTCGAACTGGACCGCCACATCACCGATCCGGTCGATTTGGTGGTGGGCGACAAGAT
CGTGGCGCGGGGAGAAGTGGTTCTCGTGAATGGAAATTTTGGTTTGCGCGTCACCGAAGT
CGCGGAACCGAAGAAGTGCCTGGAGAGTGTGCGATGCCTGTTTTGAAGAAGCGGAACGAG
AGCGGGAATCTTCGAGTCGAAGAACGTCCGGAGGCGGCGTGGAGTCATCGGAGCGAGGCA
GAGCCTGCATCAGGCGCTCCCTCGCAAGGCCTTCTGCCGGTCTGCGGCAACGAGCGCTGC
CGCACGAGCTGGTTGAAGCTCTGGAGGCGCCGGTTAACCCCTCGCTTCGAGGGGGCGTGG
GCCTGCAGCTCGCAGTGCCTGGAGGAAATGGTGCGCTCTGCCATGAGCCGGGAGGNNNNN
NNNNNNNNNNNNNNNNNNNNNNNNNNNNNNNNNNNNNNNNNNNNNNNNNNNNNNNNNNNN
NNNNNNNNNNNNNNNNNNNNNNNNNNNNNNNNNNNNNNNNNNNNNNNNNNNNNNNNNNNN
NNNNNNNNNNNNNNNNNNNNNNNNNNNNNNNNNNNNNNNNNNNNNNNNNNNNNNNNNNNN
NNNNNNNNNNNNNNNNNNNNNNNNNNNNNNNNNNNNNNNNNNNNNNNNNNNNNNNNNNNN
NNNNNNNNNNNNNNNNNNNNNNNNNNNNNNNNNNNNNNNNNNNNNNNNNNNNNNNNNNNN
NNNNNNNNNNNNNNNNNNNNNNNNNNNNNNNNNNNNNNNNNNNNNNNNNNNNNNNNNNNN
NNNNNNNNNNNNNNNNNNNNNNNNNNNNNNNNNNNNNNNNNNNNNNNNNNNNNNNNNNNN
NNNNNNNNNNNNNNNNNNNNNNNNNNNNNNNNNNNNNNNNNNNNNNNNNNNNNNNNNNNN
NNNNNNNNNNNNNNNNNNNNNNNNNNNNNNNNNNNNNNNNNNNNNNNNNNNNNNNNNNNN
NNNNNNNNNNNNNNNNNNNNNNNNNNNNNNNNNNNNNNNNNNNNNNNNNNNNNNNNNNNN
NNNNNNNNNNNNNNNNNNNNNNNNNNNNNNNNNNNNNNNNNNNNNNNNNNNNNNNNNNNN
NNNNNNNNNNNNNNNNNNNNNNNNNNNNNNNNNNNNNNNNNNNNNNNNNNNNNNNNNNNN
NNNNNNNNNNNNNNNNNNNNNNNNNNNNNNNNNNNNNNNNNNNNNNNNNNNNNNNNNNNN
NAACAGGAGGAAGACAGGATGGAAAGTGGTTATTACGCGGCGTTGACGGGACTTCTGGCG
CGAAGTCAGGCGCTCGATTCGGTGGCCAGCAATCTGGCCAATGCGGGCACGGCAGGCTTC
CGGGCGCAGCAGGACTATTTTCGCGATGTTCTGGCCGGCCCGCGGGCCAATGATTCGCAG
CTCGATCAGACGGTCGACAATTATGGTGTGCTGGGTGGCACCTTGCTCGATCTCGCGCAA
GGGCCCATCCAGGCGACGGGCAATCCGCTGGACCTTGCCATACAGGGCGGCGGATTCTTC
GAGGTTCAGACGCCGAACGGGGTGCGCTATACCCGCGACGGCCGGCTGGTGCGCTCGACC
AAGGGCGTGCTGATCACCGGCGACGGCGATCCCGTGCTCAACGCCAAGGGCAAGCCGATC
GTGCTGCCCACGGGGCGGCCGGTGATCGGCGAGGATGGCACCATTTCCGTCGACNNNNNN
NNNNNNNNNNNNNNNNNNNNNNNNNNNNNNNNNNNNNNNNNNNNNNNNNNNNNNNNNNNN
NNNNNNNNNNNNNNNNNNNNNNNNNNNNNNNNNNNNNNNNNNNNNNNNNNNNNNNNNNNN
NNNNNNNNNNNNNNNNNNNNNNNNNNNNNNNNNNNNNNNNNNNNNNNNNNNNNNNNNNNN
NNNNNNNNNNNNNNNNNNNNNNNNNNNNNNNNNNNNNNNNNNNNNNNNNNNNNNNNNNNN
NNNNNNNNNNNNNNNNNNNNNNNNNNNNNNNNNNNNNNNNNNNNNNNNNNNNNNNNNNNN
NNNNNNNNNNNNNNNNNNNNNNNNNNNNNNNNNNNNNNNNNNNNNNNNNNNNNNNNNNNN
NNNNNNNNNNNNNNNNNNNNNNNNNNNNNNNNNNNNNNNNNNNNNNNNNNNNNNNNNNNN
NNNNNNNNNNNNNNNNNNNNNNNNNNNNNNNNNNNNNNNNNNNNNNNNNNNNNNNNNNNN
NNNNNNNNNNNNNNNNNNNNNNNNNNNNNNNNNNNNNNNNNNNNNNNNNNNNNNNNNNNN
NNNNNNNNNNNNNNNNNNNNNNNNNNNNNNNNNNNNNNNNNNNNNNNNNNNNNNNNNNNN
NNNNNNNNNNNNNNNNNNNNNNNNNNNNNNNNNNNNNNNNNNNNNNNNNNNNNNNNNNNN
NNNNNNNNNNNNNNNNNNNNNNNNNNNNNNNNNNNNNNNNNNNNNNNNNNNNNNNNNNNN
NNNNNNNNNNNNNNNNNNNNNNNNNNNNNNNNNNNNNNNNNNNNNNNNNNNNNNNNNNNN
NNNNNNNNNNNNNNNNNNNNNNNNNNNNNNNNNNNNNNNNNNNNNNNNNNNNNNNNNNNN
NNNNNNNNNNNNNNNNNNNNNNNNNNNNNNNNNNNNNNNNNNNNNNNNNNNNNNNNNNNN
NNNNNNNNNNNNNNNNNNNNNNNNNNNNNNNNNNNNNNNNNNNNNNNNNNNNNNNNNNNN
NNNNNNNNNNNNNNNNNNNNNNNNNNNNNNNNNNNNNNNNNNNNNNNNNNNNNNNNNNNN
NNNNNNNNNNNNNNNNNNNNNNNNNNNNNNNNNNNNNNNNNNNNNNNNNNNNNNNNNNNN
NNNNNNNNNNNNNNNNNNNNNNNNNNNNNNNNNNNNNNNNNNNNNNNNNNNNNNNNNNNN
NNNNNNNNNNNNNNNNNNNNNNNNNNNNNNNNNNNNNNNNNNNNNNNNNNNNNNGAAGGC
CATGAATCCGCCGTTTGGCCACACAATCGCAAAGGTAAGAGTTCCTGTCCGGAGACGGCT
GGGGATGGCATGCTTTCTTCTTGCCATTCCCGTTTGGGGTGGTACGCTTCCTCAGTCCGC
AAAGACACCGGGCCTGGCCCGCACAGGCTGTGTTCATGGCAGCCGCAGGGTCGGCACTTT
AAAAGATGCGGCGCTGGGCCGCGGTTGGGCGGTGGTTGTCAACTGTGCACATCCCGCATG
GCCCGCGCATCTGGAGCCGGTCACGGAGTGGAGCGCCCTGCCTCCGTGGGTGCCGGCTGG
CACTGGAATAGAAGTGCGGACTGAAAATGGGCACGTGAGCATGCATCTGTCTGGCAAGAC
CGTTATGCCAGGACGTGTCGGAGACACGGTACAGGTGCAGCTTTCAGGAGGCTCCCGCGT
CGAGGCCAGGCTCGAAGGGGCCAGCGTGGCGGCGCTGGTTCCCCGTCATCATTGGGGGCA
ACTGTGAACCGGCAAGCGTGGGCAAGCCCCTTGGGGCCGGCATGGGTCTGCGCGATCCTG
CTGACGGTGCTGGCCGCGACGCCGGCCCTGGCAGGGAAAGCGAAACGACGCTCTCCGGGG
GACCATTCGCCGCCGGATATCGCCTTGCGCAAATATATTGCCGAGGTCGAGGCCGAGAGC
GCAGCGGAAACGCGCACGCCGGGCGCCATCTGGAGCAGCGATGGGCGGCTGACGCAGCTT
TACTCCGATGTGCGCGCCGTCCATGTGCATGATCCCGTTTCCGTCGTGGTCTCCGAGAGT
CTGGCGGCGTCCACCGATGGCACGGTGAAGGACTCGCGTTCCAGTTCCGCGAACTCTCAG
GTTTCTTCGCTTTTCGGCGCGCTTCATGCCGGCAATGCGCTGAACAATCTGGTGAACCAG
GCCTCCGGGTCCACGCTCAATGCGCAGGGGGAGAGTGTGACCAGCTCGAGCCTGACCACA
ATCTTCGGCGGGGAAGTCGAGGCGGTTTTGCCGAATGGCATGATGGTGATCCAGGCCGTG
CGGCAGTTGACCTTCAGCCAGCAGACGCAATTAATCACGCTGCGGGGACTCATCCGGCCC
GAGGACATCAATTCGCAGAACCAGATTCTGTCCACCAATATCTCTGATCTGGAAATTCAG
GTGACGGGCAAGGGAATCGTCAATGACGCAACCCACCGCCAGAACCCGGTCGTGCGCTTC
CTCGAACGGCTGGTGGTCTTCTAGGGACGCAAATCATTCGGGCAGCGGCGCCCACTACAA
GAAGGAGTGAGAAACGTGCGAGGAATCTGGACAAAACGGATCGCGCTTGGAGTGTGGCTG
NNNNNNNNNNNNNNNNNNNNNNNNNNNNNNNNNNNNNNNNNNNNNNNNNNNNNNNNNNNN
NNNNNNNNNNNNNNNNNNNNNNNNNNNNNNNNNNNNNNNNNNNNNNNNNNNNNNNNNNNN
NNNNNNNNNNNNNNNNNNNNNNNNNNNNNNNNNNNNNNNNNNNNNNNNNNNNNNNNNNNN
NNNNNNNNNNNNNNNNNNNNNNNNNNNNNNNNNNNNNNNNNNNNNNNNNNNNNNNNNNNN
NNNNNNNNNNNNNNNNNNNNNNNNNNNNNNNNNNNNNNNNNNNNNNNNNNNNNNNNNNNN
NNNNNNNNNNNNNNNNNNNNNNNNNNNNNNNNNNNNNNNNNNNNNNNNNNNNNNNNNNNN
NNNNNNNNNNNNNNNNNNNNNNNNNNNNNNNNNNNNNNNNNNNNNNNNNNNNNNNNNNNN
NNNNNNNNNNNNNNNNNNNNNNNNNNNNNNNNNNNNNNNNNNNNNNNNNNNNNNNNNNNN
NNNNNNNNNNNNNNNNNNNNNNNNNNNNNNNNNNNNNNNNNNNNNNNNNNNNNNNNNNNN
NNNNNNNNNNNNNNNNNNNNNNNNNNNNNNNNNNNNNNNNNNNNNNNNNNNNNNNNNNNN
NNNNNNNNNNNNNNNNNNNNNNNNNNNNNNNNNNNNNNNNNNNNNNNNNNNNNNNNNNNN
NNNNNNNNNNNNNNNNNNNNNNNNNNNNNNNNNNNNNNNNNNNNNNNNNNNNNNNNNNNN
NNNNNNNNNNNNNNNNNNNNNNNNNNNNNNNNNNNNNNNNNNNNNNNNNNNNNNNNNNNN
NNNNNNNNNNNNNNNNNNNNNNNNNNNNNNNNNNNNNNNNNNNNNNNNNNNNNNNNNNNN
NNNNNNNNNNNNNNNNNNNNNNNNNNNNNNNNNNNNNNNNNNNNNNNNNNNNNNNNNNNN
NNNNNNNNNNNNNNNNNNNNNNNNNNNNNNNNNNNNNNNNNNNNNNNNNNNNNNNNNNNN
NNNNNNNNNNNNNNNNNNNNNNNNNNNNNNNNNNNNNNNNNNNNNNNNNNNNNNNNNNNN
NNNNNNNNNNNCGATATCATCTCGATTCTGCAGGCCATGAAGCAGGCCCAGGCCCTCGAA
GCCGACCTGGAGGTGCAATGATGCAGGCCATTGCATATGCGCGAAGCGCACAACTGCAAC
AGGCGGATTCCCCGTCCGGCGGACTCGATCCGCGTCTGAAGCCGGCCGCTCATGCCTTTG
AGGCCAGCCTCATGCAGGAGCTGTTGAAGCCGATGGAGAAGGACCCTTTGTTCTCGGATT
CATCCGCGAGCGGCGGCGGACTTGATGGCGGGGGGGCTGACGCCGGCATGGACACCATGA
GCAGTCTGAGCACCCAGGCGCTGGCGCGGGCTCTCTCCGATCATGGCGGACTGGGCCTGG
CGACCGAGGTTCTTCAACAGGTGCAGGAAGAAAAGATGCGCGAAACGCACACCGCGGAAA
GCGCACAGGAGAAGGCGGCTGCGGCCGAGACTGCTCTGCCATGGCCAGGAAAGAAGCAGA
AGTTAAACTCCTCTGGCGCTCTGCGGCATCTTCCCTGAGAGCGCTCTAAGAAAATACCTG
CTTTATGAGAGAACTCTCATTCAAGTCTTCACGGCATTGGCCGATAACGACAACGAGGAG
AGTCAGGATGAAAATTGACGACGTTTCTCAGTCTGCAGCGACGCACACCGCATCCCCAGC
GGCTTCTGTGGCCGGAAGTTCATCTTCTGTCACCGGTGTTCGCAAGCCGGAGTCTGCTCC
TGCAACAGCAGAGGCGGGGGATTCGGCGACTGTGAGTGCGGGCGCCAGCCAACTGGCCGG
TACCAGCGATGTCCGGATGGAGAAAGTTGCCGGGGTGCAGCAGGCTTTGGCGGCAGGCAG
CTACCATGTCAGCTCCGGCGATCTGGCCGACAGTCTTATCGCATCCATGATGCGGAAGAG
TTAAGAGAAGCCGGGCCGAGCGGTCCGCGAACCGGATACAGAACAGCCGCCTGGGGTCAG
GCAGATCTTCGAGAAGCAGAGATTGGGAAGTGGAAGTCGATACGAGGACCGCGATGAGTG
AGAAGGGGCTATCTAAAAGAGAAGTCGAGATGCAGGCGGCTTCTCCCATGTCGTTGTTCG
ATGCAGCGTGGGCCGCTCTCATGACGGGCCGCCGTCATGAACTGAATCATCTGCAGGAAT
TGCTCGAGCGGCCTCTCGATACCTCGGCCGATGCTGCCCAGGCAGATCCGGATCAATTGC
TTCGCCTTCAGCATCTGCTGGCCGNNNNNNNNNNNNNNNNNNNNNNNNNNNNNNNNNNNN
NNNNNNNNNNNNNNNNNNNNNNNNNNNNNNNNNNNNNNNNNNNNNNNNNNNNNNNNNNNN
NNNNNNNNNNNNNNNNNNNNNNNNNNNNNNNNNNNNNNNNNNNNNNNNNNNNNNNNNNNN
NNNNNNNNNNNNNNNNNNNNNNNNNNNNNNNNNNNNNNNNNNNNNNNNNNNNNNNNNNNN
NNNNNNNNNNNNNNNNNNNNNNNNNNNNNNNNNNNNNNNNNNNNNNNNNNNNNNNNNNNN
NNNNNNNNNNNNNNNNNNNNNNNNNNNNNNNNNNNNNNNNNNNNNNNNNNNNNNNNNNNN
NNNNNNNNNNNNNNNNNNNNNNNNNNNNNNNNNNNNNNNNNNNNNNNNNNNNNNNNNNNN
NNNNNNNNNNNNNNNNNNNNNNNNNNNNNNNNNNNNNNNNNNNNNNNNNNNNNNNNNNNN
NNNNNNNNNNNNNNNNNNNNNNNNNNNNNNNNNNNNNNNNNNNNNNNNNNNNNNNNNNNN
NNNNNNNNNNNNNNNNNNNNNNNNNNNNNNNNNNNNNNNNNNNNNNNNNNNNNNNNNNNN
NNNNNNNNNNNNNNNNNNNNNNNNNNNNNNNNNNNNNNNNNNNNNNNNNNNNNNNNNNNN
NNNNNNNNAAGCGCGGGGCTGGTCACGCAGATCAACAACCTCACTGCTCAGATCGCAAAA
CTCAACACGCAGATCAGCAGCCAGAGCCCCAACAGCGATGCGGGCTCTCTCGAAGACGCG
CGCGCCACGGCCATTTCCCAGTTGAGCGCGCTTGTTGGCGTCAACCAGATTCAAAACCAG
GGCAATTCGCTCACGCTGACGACTACCTCTGGCGCTGTGCTGGTGTCCGGCAGTCAGAGC
TTTGCGCTCAGCTCGGGACTGGTCAACGGCGTGACACATTTCTTCGACTCCAACAACAAT
GACATCACAGCCGGGCTGACCGGCGCAGGTGGGTCGCTGGGCGGATTGCTGACCGTGCGC
GATCAGGATATTCCGCAGATGCAGAGCGCGCTCGACACCCTGGCCTATAGTCTCGGATCG
GCGGTGAACACCCAGAATGAAGCGGGTTCCGATGCCAGCGGCAATCCCGGCACCGCAATT
TTCTCGCTGCCCACCAGCGCCACCGGTGCGGCCACGCAGATCTCGGTGATCATGACGGAC
CCCAACAAGGTGGCAGCGGCTGCTTCTGGTGACGGTTCGCAGAATGGATCGAATGCAACG
GCGGTAGCGAATCTGGCAACCCAGCAGATTGTCAGTGGCGACACGCCAACCAATTACTAC
TCTGCATTTATGACGAGTCTCGGCTCTCTGGTCTCCGATGTGCAATCGCAGAATTCGTTC
CAGCAGGCCTCGGTGACGCAATTGCAAAATCAGATTGGATCACTATCCGGCGTGAGTCTG
AATGAAGAGGCGGCTTCGCTCGAAACTCTGGAGCAGGCTTACCAGGCAGCATCGAAGACG
TTCACCGTACTCTCGAACGTCATGACCGCGGCGCTCAATCTTGGCGTGAGCACCAGCTAC
GCATAAGTCCTATCAATCAAGGAGGAGAACGATGCGAGTCAATCCGCAATATCTAAACAA
CGTCGCGGCTGCCATCGATCAGACCACATCGGTGCAGCAACAACTGACCGAAGAGTTGTC
AAACGGCACCAGCATTCAACAGTTGAGCGACAACCCATCGGCTGTGGGCGAGAATGTTTC
CCTGAACTCCGCCATCAGCTCCGATGTGCAATACCAGCAGACGGCTTCCTCTGCACAAGG
CATGCTGCAGGTGACAGACTCAGCTCTCGGNNNNNNNNNNNNNNNNNNNNNNNNNNNNNN
NNNNNNNNNNNNNNNNNNNNNNNNNNNNNNNNNNNNNNNNNNNNNNNNNNNNNNNNNNNN
NNNNNNNNNNNNNNNNNNNNNNNNNNNNNNNNNNNNNNNNNNNNNNNNNNNNNNNNNNNN
NNNNNNNNNNNNNNNNNNNNNNNNNNNNNNNNNNNNNNNNNNNNNNNNNNNNNNNNNNNN
NNNNNNNNNNNNNNNNNNNNNNNNNNNNNNNNNNNNNNNNNNNNNNNNNNNNNNNNNNNN
NNNNNNNNNNNNNNNNNNNNNNNNNNNNNNNNNNNNNNNNNNNNNNNNNNNNNNNNNNNN
NNNNNNNNNNNNNNNNNNNNNNNNNNNNNNNNNNNNNNNNNNNNNNNNNNNNNNNNNNNN
NNNNNNNNNNNNNNNNNNNNNNNNNNNNNNNNNNNNNNNNNNNNNNNNNNNNNNNNNNNN
NNNNNNNNNNNNNNNNNNNNNNNNNNNNNNNNNNNNNNNNNNNNNNNNNNNNNNNNNNNN
NNNNNNNNNNNNNNNNNNNNNNNNNNNNNNNNNNNNNNNNNNNNNNNNNNNNNNNNNNNN
NNNNNNNNNNNNNNNNNNNNNNNNNNNNNNNNNNNNNNNNNNNNNNNNNNNNNNNNNNNN
NNNNNNNNNNNNNNNNNNNNNNNNNNNNNNNNNNNNNNNNNNNNNNNNNNNNNNNNNNNN
NNNNNNNNNTCCCGCAGGTTATTCCCTGTGGGGCCTGTCACAATGCTGTCTCCAATGGCG
GTGAAGAGAGGGCAGGCGTCAAAGTGGCGGCGATGCGCTTCGGGATCAAAATTCTGCTGT
CGCGCCCGCGCCAGCGTCGTCGTATCGGCCATGGCTCCAGCGGCCGGGCTGTTGCCATCG
ACTCCATCTGACCCGGCGCTCAGCACCACCATCGGCAGCCCTTCAAAACGAGCCAGATCA
AAGGCACAGGTGAGGGCGAACTGCTGGTTGCGTCCGCCGCAGCCATGCTCGACCGGAAGC
TTGACACTGAGTTCGCCGCTTGAAATCAGGCATGTCTTGGAAGACTCCAGCCGCAGGGTG
TGAAAGCGATCCAGCAGGTAGCGGCTGGCGGCTTCATAGTCCCAGTCGTNNNNNNNNNNN
NNNNNNNNNNNNNNNNNNNNNNNNNNNNNNNNNNNNNNNNNNNNNNNNNNNNNNNNNNNN
NNNNNNNNNNNNNNNNNNNNNNNNNNNNNNNNNNNNNNNNNNNNNNNNNNNNNNNNNNNN
NNNNNNNNNNNNNNNNNNNNNNNNNNNNNNNNNNNNNNNNNNNNNNNNNNNNNNNNNNNN
NNNNNNNNNNNNNNNNNNNNNNNNNNNNNNNNNNNNNNNNNNNNNNNNNNNNNNNNNNNN
NNNNNNNNNNNNNNNNNNNNNNNNNNNNNNNNNNNNNNNNNNNNNNNNNNNNNNNNNNNN
NNNNNNNNNNNNNNNNNNNNNNNNNNNNNNNNNNNNNNNNNNNNNNNNNNNNNNNNNNNN
NNNNNNNNNNNNNNNNNNNNNNNNNNNNNNNNNNNNNNNNNNNNNNNNNNNNNNNNNNNN
NNNNNNNNNNNNNNNNNNNNNNNNNNNNNNNNNNNNNNNNNNNNNNNNNNNNNNNNNNNN
NNNNNNNNNNNNNNNNNNNNNNNNNNNNNNNNNNNNNNNNNNNNNNNNNNNNNNNNNNNN
NNNNNNNNNNNNNNNNNNNNNNNNNNNNNNNNNNNNNNNNNNNNNNNNNNNNNNNNNNNN
NNNNNNNNNNNNNNNNNNNNNNNNNNNNNNNNNNNNNNNNNNNNNNNNNNNNNNNNNNNN
NNNNNNNNNNNNNNNNNNNNNNNNNNNNNNNNNNNNNNNNNNNNNNNNNNNNNNNNNNNN
NNNNNNNNNNNNNNNNNNNNNNNNNNNNNNNNNNNNNNNNNNNNNNNNNNNNNNNNNNNN
NNNNNNNNNNNNNNNNNNNNNNNNNNNNNNNNNNNNNNNNNNNNNNNNNNNNNNNNNNNN
NNNNNNNNNNNNNNNNNNNNNNNNNNNNNNNNNNNNNNNNNNNNNNNNNNNNNNNNNNNN
NNNNNNNNNNNNNNNNNNNNNNNNNNNNNNNNNNNNNNNNNNNNNNNNNNNNNNNNNNNN
NNNNNNNNNNNNNNNNNNNNNNNNNNNNNNNNNNNNNNNNNNNNNNNNNNNNNNNNNNNN
NNNNNNNNNNNNNNNNNNNNNNNNNNNNNNNNNNNNNNNNNNNNNNNNNNNNNNNNNNNN
NNNNNNNNNNNNNNNNNNNNNNNNNNNNNNNNNNNNNNNNNNNNNNNNNNNNNNNNNNNN
NNNNNNNNNNNNNNNNNNNNNNNNNNNNNNNNNNNNNNNNNNNNNNNNNNNNNNNNNNNN
NNNNNNNNNNNNNNNNNNNNNNNNNNNNNNNNNNNNNNNNNNNNNNNNNNNNNNNNNNNN
NNNNNNNNNNNNNNNNNNNNNNNNNNNNNNNNNNNNNNNNNNNNNNNNNNNNNNNNNNNN
NNNNNNNNNNNNNNNNNNNNNNNNNNNNNNNNNNNNNNNNNNNNNNNNNNNNNNNNNNNN
NNNNNNNNNNNNNNNNNNNNNNNNNNNNNNNNNNNNNNNNNNNNNNNNNNNNNNNNNNNN
NNNNNNNNNNNNNNNNNNNNNNNNNNNNNNNNNNNNNNNNNNNNNNNNNNNNNNNNNNNN
NNNNNNNNNNNNNNNNNNNNNNNNNNNNNNNNNNNNNNNNNNNNNNNTTCGATGGTGCGA
AGAGGAGAGGTGTCCGACGATGATTGCATAGTCCCTGTTTAATGTACCGCCCTCGCACTC
AGGTATGCTGAAATTCGCATGGATATCGATCCCGTAAACCTCACGCGCCAGTTGATTGAC
ATGGAATCCACCACCTTTCACGAAGGTGCGGTGGGCGAATTTATCGCGAACTATCTTGAG
GAACGCGGTTTCCTGGTCGAGCGCACCGCCGTCGCGCAGCCCGAGGGCAGCCAGTCGCAG
GATCCACGCTGGAACGTCTACGCCGNNNNNNNNNNNNNNNNNNNNNNNNNNNNNNNNNNN
NNNNNNNNNNNNNNNNNNNNNNNNNNNNNNNNNNNNNNNNNNNNNNNNNNNNNNNNNNNN
NNNNNNNNNNNNNNNNNNNNNNNNNNNNNNNNNNNNNNNNNNNNNNNNNNNNNNNNNNNN
NNNNNNNNNNNNNNNNNNNNNNNNNNNNNNNNNNNNNNNNNNNNNNNNNNNNNNNNNNNN
NNNNNNNNNNNNNNNNNNNNNNNNNNNNNNNNNNNNNNNNNNNNNNNNNNNNNNNNNNNN
NNNNNNNNNNNNNNNNNNNNNNNNNNNNNNNNNNNNNNNNNNNNNNNNNNNNNNNNNNNN
NNNNNNNNNNNNNNNNNNNNNNNNNNNNNNNNNNNNNNNNNNNNNNNNNNNNNNNNNNNN
NNNNNNNNNNNNNNNNNNNNNNNNNNNNNNNNNNNNNNNNNNNNNNNNNNNNNNNNNNNN
NNNNNNNNNNNNNNNNNNNNNNNNNNNNNNNNNNNNNNNNNNNNNNNNNNNNNNNNNNNN
NNNNNNNNNNNNNNNNNNNNNNNNNNNNNNNNNNNNNNNNNNNNNNNNNNNNNNNNNNNN
NNNNNNNNNNNNNNNNNNNNNNNNNNNNNNNNNNNNNNNNNNNNNNNNNNNNNNNNNNNN
NNNNNNNNNNNNNNNNNNNNNNNNNNNNNNNNNNNNNNNNNNNNNNNNNNNNNNNNNNNN
NNNNNNNNNNNNNNNNNNNNNNNNNNNNNNNNNNNNNNNNNNNNNNNNNNNNNNNNNNNN
NNNNNNNNNNNNNNNNNNNNNNNNNNNNNNNNNNNNNNNNNNNNNNNNNNNNNNNNNNNN
NNNNNNNNNNNNNNNTCCGAAGTGTGAGGCTTCTGCTGTAAGCGGCGCGAGTGCGGCAGG
GCAGCTTCGTTATCCTGAAAGGGATGACTGACACGCTCAACGCTCTCGCCCACTCCTCCT
CTGCTTACCTGCGCTCTGCCATGCACCAGCCGGTTCGGTGGCATAGCTGGGGCGACGACG
CCTTTGCGCTGGCGGCGCAAGAGGACAAGCCCGTATTGCTGGACATCGGCGCGGTCTGGT
GCCACTGGTGCCATGTCATGGACCGCGAGTCCTACGAGAATCCAGCCATCGCCGCGGTGA
TCAACGAGCACTTCATCGCCATCAAGGTAGACCGCGACGAACGCCCTGATGTCGATAGCC
GTTACCAGGCCGCCGTGCAGGCCATGGCCGGCCAGGGCGGATGGCCGCTCACGGCAATTC
TCACGCCTGAAGGCAAGCCGTTTTTCGGCGGCACCTATTTCCCTCCGGAGGACCGCTATG
GCCGCCCCGGCTTTGAGCGCGTGCTGCGCAGTCTCGCCGATGTGTGGCAGAACCGCCGCG
GAGAAGCTCTGGANNNNNNNNNNNNNNNNNNNNNNNNNNNNNNNNNNNNNNNNNNNNNNN
NNNNNNNNNNNNNNNNNNNNNNNNNNNNNNNNNNNNNNNNNNNNNNNNNNNNNNNNNNNN
NNNNNNNNNNNNNNNNNNNNNNNNNNNNNNNNNNNNNNNNNNNNNNNNNNNNNNNNNNNN
NNNNNNNNNNNNNNNNNNNNNNNNNNNNNNNNNNNNNNNNNNNNNNNNNNNNNNNNNNNN
NNNNNNNNNNNNNNNNNNNNNNNNNNNNNNNNNNNNNNNNNNNNNNNNNNNNNNNNNNNN
NNNNNNNNNNNNNNNNNNNNNNNNNNNNNNNNNNNNNNNNNNNNNNNNNNNNNNNNNNNN
NNNNNNNNNNNNNNNNNNNNNNNNNNNNNNNNNNNNNNNNNNNNNNNNNNNNNNNNNNNN
NNNNNNNNNNNNNNNNNNNNNNNNNNNNNNNNNNNNNNNNNNNNNNNNNNNNNNNNNNNN
NNNNNNNNNNNNNNNNNNNNNNNNNNNNNNNNNNNNNNNNNNNNNNNNNNNNNNNNNNNN
NNNNNNNNNNNNNNNNNNNNNNNNNNNNNNNNNNNNNNNNNNNNNNNNNNNNNNNNNNNN
NNNNNNNNNNNNNNNNNNNNNNNNNNNNNNNNNNNNNNNNNNNNNNNNNNNNNNNNNNNN
NNNNNNNNNNNNNNNNNNNNNNNNNNNNNNNNNNNNNNNNNNNNNNNNNNNNNNNNNNNN
NNNNNNNNNNNNNNNNNNNNNNNNNNNNNNNNNNNNNNNNNNNNNNNNNNNNNNNNNNNN
NNNNNNNNNNNNNNNNNNNNNNNNNNNNNNNNNNNNNNNNNNNNNNNNNNNNNNNNNNNN
NNNNNNNNNNNNNNNNNNNNNNNNNNNNNNNNNNNNNNNNNNNNNNNNNNNNNNNNNNNN
NNNNNNNNNNNNNNNNNNNNNNNNNNNNNNNNNNNNNNNNNNNNNNNNNNNNNNNNNNNN
NNNNNNNNNNNNNNNNNNNNNNNNNNNNNNNNNNNNNNNNNNNNNNNNNNNNNNNNNNNN
NNNNNNNNNNNNNNNNNNNNNNNNNNNNNNNNNNNNNNNNNNNNNNNNNNNNNNNNNNNN
NNNNNNNNNNNNACGCGATGATCGCGCGCTTCTATGACCAGACCTCCGGCGCATTCTTTG
ACACGGAGATTCAGGGCAGCAAGCTCGGCGCGCTCGCCGCGCGGCGCAAGCCGCTGCAGG
ACACGCCCACTCCGGCCGGCAATCCGGCGGCAGCCTCGGCTTTGCTCCGTCTGGCTTCAC
TCAGCGGAGAGAAGCGTCATGCGGAGCTGGCCGAAGACACACTCGAAGCCTTCGCCGGCG
TCGTGGAGCACTTCGGTCTCTACGCAGGCACTTACGGGTTGGCGCTGCTGCGCTTTCTGC
TTCCGCCCGCGCAGATCATCGTGGCGGGCGATGGACCCCGGGCGAGGGAACTGGCCGCCA
TGGCCGTGGCTCGCTATGCGGTAAACAAATCAGTCGTGCAATTCGATGCCGCCCAGTTAG
CCGTCGAGAACCTGCCCCCCGCACTGGCCGAGACTCTGCCGCATCTTTCCGGCTTTACTG
AGCCGGTTGCCCTGGTCTGCCAGGGAATGAGTTGCCAGCCGCCCATCACCGAGCCTCAGG
CGTTGCTGGAGGCTCTGCATTCAGCCGTTTAGCGGGTTCCGCGGGCATACGGTCCCGCAA
CGCCCCGAGGCCCGTTTTGGGCCGCACCGGTGCTTCCGGCGATTCCCGGGCGACAACCGG
TCCATAGGTTCGTACAATAGAAACAGGCGACTTCGCCTGGAGGATCAAACCGCGAATGTA
TCCAGAAATTATGGTTATTCCGATGCGCGAGGAACTGACCCGCGTCGGCATCAAGGAAGC
CCGCACAGCCGCTGACGTCGATGCGGCCCTGGCAGCTCCCGGCACCACCATGGTGGTCGT
GAACTCGATCTGCGNNNNNNNNNNNNNNNNNNNNNNNNNNNNNNNNNNNNNNNNNNNNNN
NNNNNNNNNNNNNNNNNNNNNNNNNNNNNNNNNNNNNNNNNNNNNNNNNNNNNNNNNNNN
NNNNNNNNNNNNNNNNNNNNNNNNNNNNNNNNNNNNNNNNNNNNNNNNNNNNNNNNNNNN
NNNNNNNNNNNNNNNNNNNNNNNNNNNNNNNNNNNNNNNNNNNNNNNNNNNNNNNNNNNN
NNNNNNNNNNNNNNNNNNNNNNNNNNNNNNNNNNNNNNNNNNNNNNNNNNNNNNNNNNNN
NNNNNNNNNNNNNNNNNNNNNNNNNNNNNNNNNNNNNNNNNNNNNNNNNNNNNNNNNNNN
NNNNNNNNNNNNNNNNNNNNNNNNNNNNNNNNNNNNNNNNNNNNNNNNNNNNNNNNNNNN
NNNNNNNNNNNNNNNNNNNNNNNNNNNNNNNNNNNNNNNNNNNNNNNNNNNNNNNNNNNN
NNNNNNNNNNNNNNNNNNNNNNNNNNNNNNNNNNNNNNNNNNNNNNNNNNNNNNNNNNNN
NNNNNNNNNNNNNNNNNNNNNNNNNNNNNNNNNNNNNNNNNNNNNNNNNNNNNNNNNNNN
NNNNNNNNNNNNNNNNNNNNNNNNNNNNNNNNNNNNNNNNNNNNNNNNNNNNNNNNNNNN
NNNNNNNNNNNNNNNNNNNNNNNNNNNNNNNNNNNGAGTGATGCCGGAAGTAGTGATGGT
GACGGTAATGATGGCGTCGGTGAGCTGGGCTGCCCCAGGCGGAGCTCGTGAGCAGCGCGG
CGCACAATACAAAGGCGGCGATGTGCCAGGATCGCTTGGAAGGCATCTAAAACAAAACCT
CGACTACGTTTTTTGCTCTCACAGGCAGGGTATCGGCTGAAAACTGAAAATGCAATAGCA
AGAAAAGCGGCTCCCACAAGGGGAGCCGCCTTTGGTACTGCCCGGTTCTATTACGGGAGC
GTGCCGCCCACGTAGTTGGTCCCTGCGTTCGGGTCCTGCGGATTCACAAGCTGCAGAGCC
ACATCGTCGCCCGAGTGCAGGCCGCCCACAATCGCCTTGAACTCGGCCACGTTGTGTACC
TGATGCCGGTTGATCGCAGTGATCACCATGCCCTCCGCGCCGTTCAGGTGCAACTGCGTG
TCGGCAAAGGATCCCGGCTCCACACCCTGGATCAGCACGCCCTGAAGTCCGGCAGGAGCG
CCCGGAGGCAGATTGCTGACCGTGATGCCCAGCTTCACGTGGCCGGTCTCTCCAGAGCCA
TTGCTGCCCGAANNNNNNNNNNNNNNNNNNNNNNNNNNNNNNNNNNNNNNNNNNNNNNNN
NNNNNNNNNNNNNNNNNNNNNNNNNNNNNNNNNNNNNNNNNNNNNNNNNNNNNNNNNNNN
NNNNNNNNNNNNNNNNNNNNNNNNNNNNNNNNNNNNNNNNNNNNNNNNNNNNNNNNNNNN
NNNNNNNNNNNNNNNNNNNNNNNNNNNNNNNNNNNNNNNNNNNNNNNNNNNNNNNNNNNN
NNNNNNNNNNNNNNNNNNNNNNNNNNNNNNNNNNNNNNNNNNNNNNNNNNNNNNNNNNNN
NNNNNNNNNNNNNNNNNNNNNNNNNNNNNNNNNNNNNNNNNNNNNNNNNNNNNNNNNNNN
NNNNNNNNNNNNNNNNNNNNNNNNNNNNNNNNNNNNNNNNNNNNNNNNNNNNNNNNNNNN
NNNNNNNNNNNNNNNNNNNNNNNNNNNNNNNNNNNNNNNNNNNNNNNNNNNNNNNNNNNN
NNNNNNNNNNNNNNNNNNNNNNNNNNNNNNNNNNNNNNNNNNNNNNNNNNNNNNNNNNNN
NNNNNNNNNNNNNNNNNNNNNNNNNNNNNNNNNNNNNNNNNNNNNNNNNNNNNNNNNNNN
NNNNNNNNNNNNNNNNNNNNNNNNNNNNNNNNNNNNNNNNNNNNNNNNNNNNNNNNNNNN
NNNNNNNNNNNNNNNNNNNNNNNNNNNNNNNNNNNNNNNNNNNNNNNNNNNNNNNNNNNN
NNNNNNNNNNNNNNNNNNNNNNNNNNNNNNNNNNNNNNNNNNNNNNNNNNNNNNNNNNNN
NNNNNNNNNNNNNNNNNNNNNNNNNNNNNNNNNNNNNNNNNNNNNNNNNNNNNNNNNNNN
NNNNNNNNNNNNNNNNNNNNNNNNNNNNNNNNNNNNNNNNNNNNNNNNNNNNNNNNNNNN
NNNNNNNNNNNNNNNNNNNNNNNNNNNNNNNNNNNNNNNNNNNNNNNNNNNNNNNNNNNN
NNNNNNNNNNNNNNNNNNNNNNNNNNNNNNNNNNNNNNNNNNNNNNNNNNNNNNNNNNNN
NNNNNNNNNNNNNNNNNNNNNNNNNNNNNNNNNNNNNNNNNNNNNNNNNNNNNNNNCTTG
GTGAAGTTGGTCGCCAGATTGACCGGCTTGGGGATCGTCAGTTGAGCTGCATCGGAGCTG
TTCACCTTCTCCTGACCATGCACGCCGTGCGCGGCGATAGAACCAATCAGAATGCCCGCG
GATAAGGTGGCAAGAATGGTGAACGTAGAAGCGAGACGGCGATTACCGAGACGCCGAAGC
ATTGATTTCATTTGGGTCTAACCTCGTATCTTCATTCAGAAACGTAAAACTTTTCCCGTC
AACAGTATAGAGCGGGAGCATTGCAGGCGGTGCGCGCCACTGCTGAGCGGCCCGCAACTT
TTAGACGCACCACTTCACACATACGTCATAGGGTACGTATTAGATGGAAGGCATTTCCGG
CATCGTGGGTTGCATGCGCGACGGCATCAATTCCGTGACGCCAATCCCGGCCAGAATCAG
CAACGCACCCACAATCTCCCTTCCGTGCAGCCCGGTTCTCAGCACCAGAAAGGCGGTCAC
CCAGGCAAAAACCGGCTCCAGCGCAAGAATCAGCGCCGTGTGTGTCGCTGGCAAAATTTG
CTGCGCCCAGGCCTGCACGGTAANNNNNNNNNNNNNNNNNNNNNNNNNNNNNNNNNNNNN
NNNNNNNNNNNNNNNNNNNNNNNNNNNNNNNNNNNNNNNNNNNNNNNNNNNNNNNNNNNN
NNNNNNNNNNNNNNNNNNNNNNNNNNNNNNNNNNNNNNNNNNNNNNNNNNNNNNNNNNNN
NNNNNNNNNNNNNNNNNNNNNNNNNNNNNNNNNNNNNNNNNNNNNNNNNNNNNNNNNNNN
NNNNNNNNNNNNNNNNNNNNNNNNNNNNNNNNNNNNNNNNNNNNNNNNNNNNNNNNNNNN
NNNNNNNNNNNNNNNNNNNNNNNNNNNNNNNNNNNNNNNNNNNNNNNNNNNNNNNNNNNN
NNNNNNNNNNNNNNNNNNNNNNNNNNNNNNNNNNNNNNNNNNNNNNNNNNNNNNNNNNNN
NNNNNNNNNNNNNNNNNNNNNNNNNNNNNNNNNNNNNNNNNNNNNNNNNNNNNNNNNNNN
NNNNNNNNNNNNNNNNNNNNNNNNNNNNNNNNNNNNNNNNNNNNNNNNNNNNNNNNNNNN
NNNNNNNNNNNNNNNNNNNNNNNNNNNNNNNNNNNNNNNNNNNNNNNNNNNNNNNNNNNN
NNNNNNNNNNNNNNNNNNNNNNNNNNNNNNNNNNNNNNNNNNNNNNNNNNNNNNNNNNNN
NNNNNTAGCGCCCCATACACAAACCACAGCCGTAAGCATGAGATGGGCGCGCAGCTTATG
CGACATGCTGGCAGCATAGCAGCCGGGCCGCTCTTCATTCGTAAGCACTCGAGCTGCGAT
GCAAGCGAGTGGTCTGACCTGTTACTATGGCCCTCGCATGAAAACCATCGATTCCGTTCG
TCGCGATCTTCTCCGNNNNNNNNNNNNNNNNNNNNNNNNNNNNNNNNNNNNNNNNNNNNN
NNNNNNNNNNNNNNNNNNNNNNNNNNNNNNNNNNNNNNNNNNNNNNNNNNNNNNNNNNNN
NNNNNNNNNNNNNNNNNNNNNNNNNNNNNNNNNNNNNNNNNNNNNNNNNNNNNNNNNNNN
NNNNNNNNNNNNNNNNNNNNNNNNNNNNNNNNNNNNNNNNNNNNNNNNNNNNNNNNNNNN
NNNNNNNNNNNNNNNNNNNNNNNNNNNNNNNNNNNNNNNNNNNNNNNNNNNNNNNNNNNN
NNNNNNNNNNNNNNNNNNNNNNNNNNNNNNNNNNNNNNNNNNNNNNNNNNNNNNNNNNNN
NNNNNNNNNNNNNNNNNNNNNNNNNNNNNNNNNNNNNNNNNNNNNNNNNNNNNNNNNNNN
NNNNNNNNNNNNNNNNNNNNNNNNNNNNNNNNNNNNNNNNNNNNNNNNNNNNNNNNNNNN
NNNNNNNNNNNNNNNNNNNNNNNNNNNNNNNNNNNNNNNNNNNNNNNNNNNNNNNNNNNN
NNNNNNNNNNNNNNNNNNNNNNNNNNNNNNNNNNNNNNNNNNNNNNNNNNNNNNNNNNNN
NNNNNNNNTGCGGGACTTCTCCATCCTGAAAGGTGGTCACTTCGGCCTGCTCCTCACCGG
CGTGGACAACCTCACCATCGACAATCTCATCATCGACACCGACCGCGACGGCATGGACAT
TGATTGCTGCCAGAACGTGCGCGTCACCAACTGCACCGTCAACTCCCCATGGGACGATGG
CATCTGCCCAAAATCNNNNNNNNNNNNNNNNNNNNNNNNNNNNNNNNNNNNNNNNNNNNN
NNNNNNNNNNNNNNNNNNNNNNNNNNNNNNNNNNNNNNNNNNNNNNNNNNNNNNNNNNNN
NNNNNNNNNNNNNNNNNNNNNNNNNNNNNNNNNNNNNNNNNNNNNNNNNNNNNNNNNNNN
NNNNNNNNNNNNNNNNNNNNNNNNNNNNNNNNNNNNNNNNNNNNNNNNNNNNNNNNNNNN
NNNNNNNNNNNNNNNNNNNNNNNNNNNNNNNNNNNNNNNNNNNNNNNNNNNNNNNNNNNN
NNNNNNNNNNNNNNNNNNNNNNNNNNNNNNNNNNNNNNNNNNNNNNNNNNNNNNNNNNNN
NNNNNNNNNNNNNNNNNNNNNNNNNNNNNNNNNNNNNNNNNNNNNNNNNNNNNNNNNNNN
NNNNNNNNNNNNNNNNNNNNNNNNNNNNNNNNNNNNNNNNNNNNNNNNNNNNNNNNNNNN
NNNNNNNNNNNNNNNNNNNNNNNNNNNNNNNNNNNNNNNNNNNNNNNNNNNNNNNNNNNN
NNNNNNNNNNNNNNNNNNNNNNNNNNNNNNNNNNNNNNNNNNNNNNNNNNNNNNNNNNNN
NNNNNNNNNNNNNNNNNNNNNNNNNNNNNNNNNNNNNNNNNNNNNNNNNNNNNNNNNNNN
NNNNNNNNNNNNNNNNNNNNNNNNNNNNNNNNNNNNNNNNNNNNNCGACTTCTTCGCCAT
CACCGCGCCCGTTCACCAGGGCGGCGCATTCTCGCTGCACAACGTGAAGGACTTTCGCGT
GGGCTGGAGCCGCGCAGCCGCCGACCGCAATCTGCCCGAGGCTGACAATCTGACCCTCTG
ACTCCCGATCGCGCCACCACCGGAAATATGGCCCGATGCCGCCGCCGGAAATATGGCCTG
ATCTTGATATCCTGAAAGCAGGGAAGTCTCCACTCCAGCGCGAACATCCAGTCCGCGCCG
GAGTCCGTCTAAGGCTGGTCCGGGGGCCAATCCGGAATCAACTCCAGACCTGCGATCCAG
ACCCGACTCCAGACCCGTTCTGGCGGCGCGCAAGTCCTTCCAGCGTCAGGCCAAAAGCCG
GGTGCCCACGTCCAGGCTTAGGGTAAAAGCCGGGGTGCCCCACGTCCGTGTGTTCGGACG
TGGGAGGAAAACTTGTGCCATGCAGTCGCAATATATGCGCTGAAAATGTGAATTCCATTT
CACATTTTCACGCCGCCCCAAAAATCGCCATTAAGTTCCATCGCTGCAACGAGATAGCTC
TGTCCCGTGTGCAGTCTCCAGCGGCGGCTGAGAAAAAAACATGGGCAAACGTGAATAGCA
ATTCACATTCTTCTGGAAGAATGGTGTAAGTCATTGAAAAAGATGGCGTTATCTCTCCCC
CGAAAGGCCATTTCCTCGCATTTGCCCGTAAAAATGCGAATTCACATTCACATTTGCAAA
CGTGTCTGTTTGCGGACCGCATACGCAAATGCCGAGTCGGGCAAAATCGCTCCGGCTTTT
CTACGTTGCCCTGAATGTCGGGGGAATGAAAGGGAGGGGAATACAAAGCAAAATGGCGGA
GAGAGTGGGATTCGAACCCACGTTAGAGTTTCCCCTAAACACGCTTTCCAAGCGTGCGCC
TTCAGCCACTCGGCCATCTCTCCAACGGTGTTGCTTTATTGAAAATAACAGAAGACAACC
GAACCTTCCATCACCTCGCAGCCACCCTCGCATTCGCCCCTTAAAATCACCCTCACGTTA
GCCGCTTAAAATCAGTGAAGCCGCCATGAGTTCGCAACTCCATCTTCCGCTCGATAGAGA
AGCCCGTTNNNNNNNNNNNNNNNNNNNNNNNNNNNNNNNNNNNNNNNNNNNNNNNNNNNN
NNNNNNNNNNNNNNNNNNNNNNNNNNNNNNNNNNNNNNNNNNNNNNNNNNNNNNNNNNNN
NNNNNNNNNNNNNNNNNNNNNNNNNNNNNNNNNNNNNNNNNNNNNNNNNNNNNNNNNNNN
NNNNNNNNNNNNNNNNNNNNNNNNNNNNNNNNNNNNNNNNNNNNNNNNNNNNNNNNNNNN
NNNNNNNNNNNNNNNNNNNNNNNNNNNNNNNNNNNNNNNNNNNNNNNNNNNNNNNNNNNN
NNNNNNNNNNNNNNNNNNNNNNNNNNNNNNNNNNNNNNNNNNNNNNNNNNNNNNNNNNNN
NNNNNNNNNNNNNNNNNNNNNNNNNNNNNNNNNNNNNNNNNNNNNNNNNNNNNNNNNNNN
NNNNNNNNNNNNNNNNNNNNNNNNNNNNNNNNNNNNNNNNNNNNNNNNNNNNNNNNNNNN
NNNNNNNNNNNNNNNNNNNNNNNNNNNNNNNNNNNNNNNNNNNNNNNNNNNNNNNNNNNN
NNNNNNNNNNNNNNNNNNNNNNNNNNNNNNNNNNNNNNNNNNNNNNNNNNNNNNNNNNNN
NNNNNNNNNNNNNNNNNNNNNNNNNNNNNNNNNNNNNNNNNNNNNNNNNNNNNNNNNNNN
NNNNNNNNNNNNNNNNNNNNNNNNNNNNNNNNNNNNNNNNNNNNNNNNNNNNNNNNTGCT
CTGCGCTTTGGGCCTGCCCGCAGGCACGCAGGTGGTGCTTGAGGTCGCCGGATTCGGCGC
GGCCACCATCATGGCGTCGCACCTTGACCCCATCTCTCTGGCCACGCATGAGATTGTGCT
CAACTGCGCCGCCTATACCTACATGGTGCCGCTCGGCATNNNNNNNNNNNNNNNNNNNNN
NNNNNNNNNNNNNNNNNNNNNNNNNNNNNNNNNNNNNNNNNNNNNNNNNNNNNNNNNNNN
NNNNNNNNNNNNNNNNNNNNNNNNNNNNNNNNNNNNNNNNNNNNNNNNNNNNNNNNNNNN
NNNNNNNNNNNNNNNNNNNNNNNNNNNNNNNNNNNNNNNNNNNNNNNNNNNNNNNNNNNN
NNNNNNNNNNNNNNNNNNNNNNNNNNNNNNNNNNNNNNNNNNNNNNNNNNNNNNNNNNNN
NNNNNNNNNNNNNNNNNNNNNNNNNNNNNNNNNNNNNNNNNNNNNNNNNNNNNNNNNNNN
NNNNNNNNNNNNNNNNNNNNNNNNNNNNNNNNNNNNNNNNNNNNNNNNNNNNNNNNNNNN
NNNNNNNNNNNNNNNNNNNNNNNNNNNNNNNNNNNNNNNNNNNNNNNNNNNNNNNNNNNN
NNNNNNNNNNNNNNNNNNNNNNNNNNNNNNNNNNNNNNNNNNNNNNNNNNNNNNNNNNNN
NNNNNNNNNNNNNNNNNNNNNNNNNNNNNNNNNNNNNNNNNNNNNNNNNNNNNNNNNNNN
NNNNNNNNNNNNNNNNNNNNNNNNNNNNNNNNNNNNNNNNNNNNNNNNNNNNNNNNNNNN
NNNNNNNNNNNNNNNNNNNNNNNNNNNNNNNNNNNNNNNNNNNNNNNNNNCTGTGTCGAG
TGCCTTGTAGATATCGGCCAGGGTGATCTGCTTGGCAGGTCGTGCCAGTTTTGATCCACC
GCTGGGCCCTTTGTGACTATCTACAAGTCCGGCGTGATGCAGCAGCGAGAAGACGCGGCG
TACTACGACTGGATTGNNNNNNNNNNNNNNNNNNNNNNNNNNNNNNNNNNNNNNNNNNNN
NNNNNNNNNNNNNNNNNNNNNNNNNNNNNNNNNNNNNNNNNNNNNNNNNNNNNNNNNNNN
NNNNNNNNNNNNNNNNNNNNNNNNNNNNNNNNNNNNNNNNNNNNNNNNNNNNNNNNNNNN
NNNNNNNNNNNNNNNNNNNNNNNNNNNNNNNNNNNNNNNNNNNNNNNNNNNNNNNNNNNN
NNNNNNNNNNNNNNNNNNNNNNNNNNNNNNNNNNNNNNNNNNNNNNNNNNNNNNNNNNNN
NNNNNNNNNNNNNNNNNNNNNNNNNNNNNNNNNNNNNNNNNNNNNNNNNNNNNNNNNNNN
NNNNNNNNNNNNNNNNNNNNNNNNNNNNNNNNNNNNNNNNNNNNNNNNNNNNNNNNNNNN
NNNNNNNNNNNNNNNNNNNNNNNNNNNNNNNNNNNNNNNNNNNNNNNNNNNNNNNNNNNN
NNNNNNNNNNNNNNNNNNNNNNNNNNNNNNNNNNNNNNNNNNNNNNNNNNNNNNNNNNNN
NNNNNNNNNNNNNNNNNNNNNNNNNNNNNNNNNNNNNNNNNNNNNNNNNNNNNNNNNNNN
NNNNNNNNNNNNNNNNNNNNNNNNNNNNNNNNNNNNNNNNNNNNNNNNNNNNNNNNNNNN
NNNNNNNNNNNNNNNNNNNNNNNNNNNNNNNNNNNNNNNNNNNNNNNNNNNNNNNNNNNN
NNNNNNNNNNNNNNNNNNNNNNNNNNNNNNNNNNNNNNNNNNNNNNNNNNNNNNNNNNNN
NNNNNNNNNNNNNNNNNNNNNNNNNNNNNNNNNNNNNNNNNNNNNNNNNNNNNNNNNNNN
GGCATTTCAAACGGATGTGGGCATGAGCGGCCCATACAACAGTGTGATTGGCGTTGAGAA
GGAGCAGGTCCTGCACCGCTTCCTGACCGGCATGCCCGCCAAGTTCGAGGCCGCCAAGGG
CGACCCCCGCATGGCCGCCACGCTCATCGAGTGCGACGGCGCCACCGGAAAAGCAATCGC
CGTGCGTACCTTTTTGATGGGGGAGTAAAATCCCCCGTCTCAAAAGAGACCGGTCGGGCC
AACAGTCGCCTCGCCAAGTCTGCCAGTAGGATTTGTCATCCCGCCAGCCACACAACCGGT
TTGTCATCCCGACCAACGCGCCATAGGCGCGAAACGGAGGGACCTGCAGTTCCTCTCAAA
GAGCAATACACGCTTCCATCGACGCGTCATTCTGAGCGAAGCGAAGAATCCCGGCGCTGC
TTCGGTTGGGTCTGTGACTGGAAGTTTCTCCCACCATGCCCGCTCTCTTGTCATCACGTC
TGGAGCGTCGCATCCACACAAGCGGTTTGCAATCCCGTCTGAAGCGCCGAAGGTGCGCAG
TCGAGGGACCTGCAGTTCCTCTCAAAGAGCAAGACACGCTTCCATCGACGCGTCATTCTG
AGCGAAGCGAAGAATCCCGGCGATGCTTCGGTTGGGTCTGCGCCTGGAAGTTTCTCCCAC
CATGCCCGCTCTTTGTGTCATCCCGACCGGAGCGACTGTAGGGAGTGCAGCGGAGGGAGA
TGCAGTTCCTACAGTCGTCCTGAAGGGTACGGGCTTCAGCCCGTACATCCCAACCCGGCA
AAGAATCACGGGCTTTAGCCCCTGAGGCAAAGCCCGATTCACTGCGGCACTGCTTTACTC
TTCTTCCGTTTTCTCAGCTTCCCGCANNNNNNNNNNNNNNNNNNNNNNNNNNNNNNNNNN
NNNNNNNNNNNNNNNNNNNNNNNNNNNNNNNNNNNNNNNNNNNNNNNNNNNNNNNNNNNN
NNNNNNNNNNNNNNNNNNNNNNNNNNNNNNNNNNNNNNNNNNNNNNNNNNNNNNNNNNNN
NNNNNNNNNNNNNNNNNNNNNNNNNNNNNNNNNNNNNNNNNNNNNNNNNNNNNNNNNNNN
NNNNNNNNNNNNNNNNNNNNNNNNNNNNNNNNNNNNNNNNNNNNNNNNNNNNNNNNNNNN
NNNNNNNNNNNNNNNNNNNNNNNNNNNNNNNNNNNNNNNNNNNNNNNNNNNNNNNNNNNN
NNNNNNNNNNNNNNNNNNNNNNNNNNNNNNNNNNNNNNNNNNNNNNNNNNNNNNNNNNNN
NNNNNNNNNNNNNNNNNNNNNNNNNNNNNNNNNNNNNNNNNNNNNNNNNNNNNNNNNNNN
NNNNNNNNNNNNNNNNNNNNNNNNNNNNNNNNNNNNNNNNNNNNNNNNNNNNNNNNNNNN
NNNNNNNNNNNNNNNNNNNNNNNNNNNNNNNNNNNNNNNNNNNNNNNNNNNNNNNNNNNN
NNNNNNNNNNNNNNNNNNNNNNNNNNNNNNNNNNNNNNNNNNNNNNNNNNNNNNNNNNNN
NNNNNNNNNNNNNNNNNNNTCCCGCATCGTGAAGCGGCGCCACTTCGCGAGGTCAATCTC
CACCACTTCGCCCGCGCGCGGCCCCTTGGGAATCGGGAATTCGGTCACCGTCGTCCCGTT
CACCTCCTGCGCCACGAACGTGATGAACTCCTCGGTCAGCTTCATCAGGTCGTGATAATT
CGCGTAGGCCTGGTAAAACTCCAGCATCGTGAACTCGGGATTGTGCTGCGTCGAGATGCC
CTCGTTGCGGAAGTTGCGGTTGATCTCATACANNNNNNNNNNNNNNNNNNNNNNNNNNNN
NNNNNNNNNNNNNNNNNNNNNNNNNNNNNNNNNNNNNNNNNNNNNNNNNNNNNNNNNNNN
NNNNNNNNNNNNNNNNNNNNNNNNNNNNNNNNNNNNNNNNNNNNNNNNNNNNNNNNNNNN
NNNNNNNNNNNNNNNNNNNNNNNNNNNNNNNNNNNNNNNNNNNNNNNNNNNNNNNNNNNN
NNNNNNNNNNNNNNNNNNNNNNNNNNNNNNNNNNNNNNNNNNNNNNNNNNNNNNNNNNNN
NNNNNNNNNNNNNNNNNNNNNNNNNNNNNNNNNNNNNNNNNNNNNNNNNNNNNNNNNNNN
NNNNNNNNNNNNNNNNNNNNNNNNNNNNNNNNNNNNNNNNNNNNNNNNNNNNNNNNNNNN
NNNNNNNNNNNNNNNNNNNNNNNNNNNNNNNNNNNNNNNNNNNNNNNNNNNNNNNNNNNN
NNNNNNNNNNNNNNNNNNNNNNNNNNNNNNNNNNNNNNNNNNNNNNNNNNNNNNNNNNNN
NNNNNNNNNNNNNNNNNNNNNNNNNNNNNNNNNNNNNNNNNNNNNNNNNNNNNNNNNNNN
NNNNNNNNNNNNNNNNNNNNNNNNNNNNNNNNNNNNNNNNNNNNNNNNNNNNNNNNNNNN
NNNNNNNNNNNNNNNNNNNNNNNNNNNNNNNNNNNNNNNNNNNNNNNNNNNNNNNNNNNN
NNNNNNNNNNNNNNNNNNNNNNNNNNNNNNNNCGAAATCGGACTCAAACACGGAGATTCC
TCAAAGATTTACAGTCTCCATCGAGTATAACTTTGCAGCCATCCAAAGCCGTGTAGTGAG
ACTTTATCGCGGCCCGTCCGTCCTTATGGTGGAAGTCAATGGACGGAGGGTGTGTGAAGC
AGATTGCCGGATTTCTTTCGTTGTGTGCGGTTCTTCTTTTGGTTCCATCCGCCAAAGCCG
GCAAATTGCCATCCTCCTGTGGTCCGATGGGCGCTCATCCGTCCATTCAGCTTCAGACCT
TCTCCAGGAAGCTCTCGCCCATTCCCGTCGGCATGGCTCGGCTGGTGGTTGTNNNNNNNN
NNNNNNNNNNNNNNNNNNNNNNNNNNNNNNNNNNNNNNNNNNNNNNNNNNNNNNNNNNNN
NNNNNNNNNNNNNNNNNNNNNNNNNNNNNNNNNNNNNNNNNNNNNNNNNNNNNNNNNNNN
NNNNNNNNNNNNNNNNNNNNNNNNNNNNNNNNNNNNNNNNNNNNNNNNNNNNNNNNNNNN
NNNNNNNNNNNNNNNNNNNNNNNNNNNNNNNNNNNNNNNNNNNNNNNNNNNNNNNNNNNN
NNNNNNNNNNNNNNNNNNNNNNNNNNNNNNNNNNNNNNNNNNNNNNNNNNNNNNNNNNNN
NNNNNNNNNNNNNNNNNNNNNNNNNNNNNNNNNNNNNNNNNNNNNNNNNNNNNNNNNNNN
NNNNNNNNNNNNNNNNNNNNNNNNNNNNNNNNNNNNNNNNNNNNNNNNNNNNNNNNNNNN
NNNNNNNNNNNNNNNNNNNNNNNNNNNNNNNNNNNNNNNNNNNNNNNNNNNNNNNNNNNN
NNNNNNNNNNNNNNNNNNNNNNNNNNNNNNNNNNNNNNNNNNNNNNNNNNNNNNNNNNNN
NNNNNNNNNNNNNNNNNNNNNNNNNNNNNNNNNNNNNNNNNNNNNNNNNNNNNNNNNNNN
NNNNNNNNNNNNNNNNNNNNNNNNNNNNNNNNNNNNNNNNNGCACGAAAAAGCAGCCTCC
CCCGGCCGACCATCGTTAGAGAGATCGCTTGAGCACGCAGCCAACCATCCATCTGGACTT
CACCGACGCGAACTTCGTCTCGCTCATGCGCCGCTCCATGCGCAATATTCTGATTGCCGG
GACCATTCTGAGCCTGATCGTCATGTCTGTCTGGGGCTGGCGCACAGGCCTCATGCTGCT
GGTGGGCGCGGTGATCTCGGCCAGCGGGGTGAGGGAATGGCAGCGCCTGATTGCGGCCAT
CAATGCCCGTCTGGACCAATCGCAGCCGCCCATGGCGACCGGCCGCACCCTGCTCATCTT
TTTATTGCGGCTCGGTATGGTTGGTGTTGTGCTGTATGGTAGCTTAAAATACTTGCAGGG
TTCAGTTTACGCTCTGCTGGCCGGTCTCATGCTCGCGATCGTCGCGCTGACATTTGAGGG
CCTGCGGATGCTTCGGAACTAGCCCTTCTGTAGTTTCCACCCATCCAAGTTTCTGATTAG
AAGAGAGTAAGACCGAAGAATCGCTATGCTCCACTGGCTCTACCAGCTCACAGCACTGCT
GAATCGTCTGTNNNNNNNNNNNNNNNNNNNNNNNNNNNNNNNNNNNNNNNNNNNNNNNNN
NNNNNNNNNNNNNNNNNNNNNNNNNNNNNNNNNNNNNNNNNNNNNNNNNNNNNNNNNNNN
NNNNNNNNNNNNNNNNNNNNNNNNNNNNNNNNNNNNNNNNNNNNNNNNNNNNNNNNNNNN
NNNNNNNNNNNNNNNNNNNNNNNNNNNNNNNNNNNNNNNNNNNNNNNNNNNNNNNNNNNN
NNNNNNNNNNNNNNNNNNNNNNNNNNNNNNNNNNNNNNNNNNNNNNNNNNNNNNNNNNNN
NNNNNNNNNNNNNNNNNNNNNNNNNNNNNNNNNNNNNNNNNNNNNNNNNNNNNNNNNNNN
NNNNNNNNNNNNNNNNNNNNNNNNNNNNNNNNNNNNNNNNNNNNNNNNNNNNNNNNNNNN
NNNNNNNNNNNNNNNNNNNNNNNNNNNNNNNNNNNNNNNNNNNNNNNNNNNNNNNNNNNN
NNNNNNNNNNNNNNNNNNNNNNNNNNNNNNNNNNNNNNNNNNNNNNNNNNNNNNNNNNNN
NNNNNNNNNNNNNNNNNNNNNNNNNNNNNNNNNNNNNNNNNNNNNNNNNNNNNNNNNNNN
NNNNNNNNNNNNNNNNNNNNNNNNNNNNNNNNNNNNNNNNTCTTACGTGTTCATGCTGTT
GACGTTGATTTACCTTACGCAGGCTGTCTCACACGATGAGGCAGAGCTCTAAGGCCATTC
GATTTTGATTTGCTTCCGGACGGAGCGCTTCGACTGTCCGGAAAGAGTAACGCTGTTCCG
GCGGGAAAAGGGTATGCAGTCGAGCCCTGGATACCCCTGGGGGCGATCATTGAGAAGCAG
GAGAGAAATTATGCGTCGTCTTCGCTATGTCTTTATGTCGCTGGCCGCCCTGTTCATGGC
GGTTCCGGCTTTCGCGCAGTCTGCCGGCAGCACCGGTGGAAGCAGCAACAGCTTTGTGCC
CCTCGCCGCAGGTATCGGCATGGGTATCGCCTCGGGCTTCTGCGGCATCGGCCAAGGCCT
GGCCGCTCTGGGCGCAACGCAGGGTGTTTCGCGCAATCCTGGCGCACGCCCGTTGATCCA
GTTCATGTTCATTCTGGGTTTGGCCTTCATCGAGTCGCTGGCCCTGTTCACCATGGTGAT
CATCTTCGCCAAGGTTCGCTAAACTTTAGTCTCACTCACTGCAAGGCCTCCGGGTATCCC
GGAGGCCTTTTGCATGCCCTTTCGATAGCTTTACAGGGGCTCGCTGTGCGCCGCTACTCT
CAGGGGGCTGCCTGTTGGAGTTCTGCGCTGGTACCTCGAAGCTCTCCTGGCTGCGAGCGC
CTCACCGGTTGCAGCCAGGAATAGATGTGGCCGCAAACGTTCTGCCCCGCGACCCCTCCG
TCGTGGATCTTCGGTAAGTCCCGACAGTGCGGCCAGATAAAGAATCCGGCGAAGAGAGAA
ATAACTCCAGAGGCCGCTCTTGTGTAGTAAGACCGGAATCACCCCTTATAGTTCTGCGGG
TAAGACCATTTGCGCTGTAGCAGGAGTCGCTTTGGAAGACGGCTCTCGCAGAGTAGCGCA
TACGAAAAAGCCCGCCATTTTGGCGGGCTTCTCGTGCTCTTGATGAAAGAGTCTGGCTAG
GGAGTGGGAGAGGTGATGCTCTTGGCAGTGGCAGGATCTGCGAAGACTCCCGCGTGGGTG
CCGAGGATCACGAGGGGAGCGCGGTAGAAGGTATATGCCCCCTCCTGCGCCCTGGCTAGC
ACGCTTCCAGGGAAGATGCCCAGCAGCAGGGTGGTCGCCACCGTCAAAAAGAGCGCCAGC
AGCAGCGCAAATGACGGGCGGCCGGTCGTGAGTACCAGTGCGCTCTCTGCCGGCTTCGAA
TAGGTCGCCGTCAGCAGACGCAGGTAGTAGAACACCGCGATGCCGCTGTTGATCAGGCCG
ATAATTGCCAGCCAGATCATGCCCGAGTGAATGGCAGCCGAGAAGACATAGAACTTGCCA
AAGAAGCCGCCGGTGAAGGGAATACCGATCAGAGACAGCAGGAAGAAGGCCATCACGCCA
CCGAGCAGGGGGCTGCGATAGGCCAGACCCTTGTAATCCTCCACCAGGGTGAGCCTGTCA
TCATAGCCACCGACGTGGCTGATGACCGCGAAAATGCCCACATTCATGGCGGCATAGGTC
ACGGCATAAAAGCTCGCGGCCGCGATGCCATCCGGTGAAAGCGCTGTAAAGGCCACAAGC
AGATAGCCCGCGTGCGCAATCGACGAGTACGCCAGCATGCGCTTGACGTTCCGCTGCCGC
AAGGCCCCGAGGTTGCCGATGGTCATCGACAGAGCTGCGATGATCCAAAGCAGCGGTACC
CAGTGGAAGTGGAAGACAGGGAAGGCTTCATAGGCAATCCGCAGGAGTACCGCAAAGGCT
GCCGCCTTCGGCGCTGTGGACATCAATCCCACCACCGGCGACGGTGCGCCTTCATAGGCG
TCGGGGGTCCATAGATGGAAGGGAGCCGNNNNNNNNNNNNNNNNNNNNNNNNNNNNNNNN
NNNNNNNNNNNNNNNNNNNNNNNNNNNNNNNNNNNNNNNNNNNNNNNNNNNNNNNNNNNN
NNNNNNNNNNNNNNNNNNNNNNNNNNNNNNNNNNNNNNNNNNNNNNNNNNNNNNNNNNNN
NNNNNNNNNNNNNNNNNNNNNNNNNNNNNNNNNNNNNNNNNNNNNNNNNNNNNNNNNNNN
NNNNNNNNNNNNNNNNNNNNNNNNNNNNNNNNNNNNNNNNNNNNNNNNNNNNNNNNNNNN
NNNNNNNNNNNNNNNNNNNNNNNNNNNNNNNNNNNNNNNNNNNNNNNNNNNNNNNNNNNN
NNNNNNNNNNNNNNNNNNNNNNNNNNNNNNNNNNNNNNNNNNNNNNNNNNNNNNNNNNNN
NNNNNNNNNNNNNNNNNNNNNNNNNNNNNNNNNNNNNNNNNNNNNNNNNNNNNNNNNNNN
NNNNNNNNNNNNNNNNNNNNNNNNNNNNNNNNNNNNNNNNNNNNNNNNNNNNNNNNNNNN
NNNNNNNNNNNNNNNNNNNNNNNNNNNNNNNNNNNNNNNNNNNNNNNNNNNNNNNNNNNN
NNNNNNNNNNNNNNNNNNNNNNNNNNNNNNNNNNNNNNNNNNNNNNNNNNNNNNNNNNNN
NNNNNNNNNNNNNNNNNNNNNNNNNNNNNNNNNNNNNNNNNNNNNNNNNNNNNNNNNNNN
NNNNNNNNNNNNNNNNNNNNNNNNNNNNNNNNNNNNNNNNNNNNNNNNNNNNNNNNNNNN
NNNNNNNNNNNNNNNNNNNNNNNNNNNNNNNNNNNNNNNNNNNNNNNNNNNNNNNNNNNN
NNNNNNNNNNNNNNNNNNNNNNNNNNNNNNNNNNNNNNNNNNNNNNNNNNNNNNNNNNNN
NNNNNNNNNNNNNNNNNNNNNNNNNNNNNNNNNNNNNNNNNNNNNNNNNNNNNNNNNNNN
NNNNNNNNNNNNNNNNNNNNNNNNNNNNNNNNNNNNNNNNNNNNNNNNNNNNNNNNNNNN
NNNNNNNNNNNNNNNNNNNNNNNNNNNNNNNNNNNNNNNNNNNNNNNNNNNNNNNNNNNN
NNNNNNNNNNNNNNNNNNNNNNNNNNNNNNNNNNNNNNNNNNNCGAGAGGCCGCCGTACT
GCGCAATCTCAAAGGTGCCGTAGCGCTCGTAAAGAATGCCCAGCAGCACCAGGAGCGCGC
CGCCCGAAACACCTTCATTAATGATCTGGTAGACAGCGCCATCAAGGCCCGTCAAGGAGA
AGCAGAAGATGCCAAGCGTGCAGAAGCTGAGCTGGCTCAGAATCGAATAGGCCACCAGCC
GCTTCATGTCCTTCTGCACCAGAGCCACCAGCGCGCCATAGATCAGGCCAATGACCGCCA
GCGCAATCATCCACGGAGCAAACTCGCGGGACTGCTCCGGAAAGAGACCCAGATTAAAGC
GCAGGATCGAATAGAGGCCAAGCTTGCCGGCAATCACCATCGCCATGGCGGTGGGAGCCT
CGGCAATACCATCGCCCAGCCAGCCGTGCAGCGGGAAGACAGGGACTTTGACCGCAAAGG
CCAGCAGGAAGGCCAGCGAAACCCAGATCAGAGCCTGAGGCGAGAATCCACCGGTCGCGA
TGGAAGCCTGCAGCTTCTCATAGTCAAACGTCCCGGTGCGGGCATAGAGCCAGAGGATCG
CCACCAGGAAGAGCGCGGAAGGAATAAACGTATACAGGAAGAACTTGATGGCAGCCCGCG
GTCCACGACTGCGGCCAAACATGGCAATCAGGATCGCCATCGGCACCAGTGTCAGCTCCC
AGAAGCCGTAGTAGAGGAAGAGATCGAGCGAAATGAACACGNNNNNNNNNNNNNNNNNNN
NNNNNNNNNNNNNNNNNNNNNNNNNNNNNNNNNNNNNNNNNNNNNNNNNNNNNNNNNNNN
NNNNNNNNNNNNNNNNNNNNNNNNNNNNNNNNNNNNNNNNNNNNNNNNNNNNNNNNNNNN
NNNNNNNNNNNNNNNNNNNNNNNNNNNNNNNNNNNNNNNNNNNNNNNNNNNNNNNNNNNN
NNNNNNNNNNNNNNNNNNNNNNNNNNNNNNNNNNNNNNNNNNNNNNNNNNNNNNNNNNNN
NNNNNNNNNNNNNNNNNNNNNNNNNNNNNNNNNNNNNNNNNNNNNNNNNNNNNNNNNNNN
NNNNNNNNNNNNNNNNNNNNNNNNNNNNNNNNNNNNNNNNNNNNNNNNNNNNNNNNNNNN
NNNNNNNNNNNNNNNNNNNNNNNNNNNNNNNNNNNNNNNNNNNNNNNNNNNNNNNNNNNN
NNNNNNNNNNNNNNNNNNNNNNNNNNNNNNNNNNNNNNNNNNNNNNNNNNNNNNNNNNNN
NNNNNNNNNNNNNNNNNNNNNNNNNNNNNNNNNNNNNNNNNNNNNNNNNNNNNNNNNNNN
NNNNNNNNNNNNNNNNNNNNNNNNNNNNNNNNNNNNNNNNNNNNNNNNNNNNNNNNNNNN
NNNNNNNNNNNNNNNNNNNNNNNNNNNNNNNNNNNTCTCATCCACCCAGTACTTGTGCAG
CACCAGCTCATACAGGCCATGGAACTGCTTGGCGATCTTGCCCGGCAGCTCCGGCTTGGC
GTAGTAGAGTACGTGAGCTACATACCAACCGGAGAGCGCCACCAGGGTCGAGACTCCGGC
CAGAATCGCTTCCAGCTCCTTGCTGCCGCCAACGGTCTGTACTGGAATCTGAGCCACGCG
GAAGACCGGATCCAGAAAATGTGTAAACCAGTCGTTGCCGCCCAGTCCCTCCGGCCAGCC
CATCCAGCCGCCTATGACCGACAGAATCGCCAGAATCGAAAGCGGAAGCAGCATCACCCA
CGGGCTCTCATGAATGCCGCCATGATGGCCGTGGCTATCGCCGTGCCCGTGTCCAACAAA
CTCGGACTTGTGGGTGCGGTCTTCGCCCCAGAAGGTCATGTACCAGAGGCGGAACATATA
GAACGCCGTGATGCCCGCCGTCAGCAGACCCACAAACCAGTATGCCTTGCCCCAGCCCGA
CGAGATGAAGGCGTTGTAGAGGATGTCGTCCTTGCTGACGAATCCGGAAAAAGGCGGAAA
CCCCGAGATCGCAACCACGGCCGCGGTCATCGTCCAGAACGTCACAGGAATCTTCTTGCG
AAGATTACCCATCACCCGCATATCCTGTTCGCCGCTGAGCGCATGAATCACTGAACCGGC
CGCAAGGAAGAGCAGCGCCTTGAAGAATGCGTGCGTCACCAGGTGGAAGACGCCAGCNNN
NNNNNNNNNNNNNNNNNNNNNNNNNNNNNNNNNNNNNNNNNNNNNNNNNNNNNNNNNNNN
NNNNNNNNNNNNNNNNNNNNNNNNNNNNNNNNNNNNNNNNNNNNNNNNNNNNNNNNNNNN
NNNNNNNNNNNNNNNNNNNNNNNNNNNNNNNNNNNNNNNNNNNNNNNNNNNNNNNNNNNN
NNNNNNNNNNNNNNNNNNNNNNNNNNNNNNNNNNNNNNNNNNNNNNNNNNNNNNNNNNNN
NNNNNNNNNNNNNNNNNNNNNNNNNNNNNNNNNNNNNNNNNNNNNNNNNNNNNNNNNNNN
NNNNNNNNNNNNNNNNNNNNNNNNNNNNNNNNNNNNNNNNNNNNNNNNNNNNNNNNNNNN
NNNNNNNNNNNNNNNNNNNNNNNNNNNNNNNNNNNNNNNNNNNNNNNNNNNNNNNNNNNN
NNNNNNNNNNNNNNNNNNNNNNNNNNNNNNNNNNNNNNNNNNNNNNNNNNNNNNNNNNNN
NNNNNNNNNNNNNNNNNNNNNNNNNNNNNNNNNNNNNNNNNNNNNNNNNNNNNNNNNNNN
NNNNNNNNNNNNNNNNNNNNNNNNNAACATCAGTACGAAGTTGTCAGCCAGCACCAGCGT
CAGCATGAAGAACATGAAGAGATTCAGGTAGGCGAAATAGCGCCAGTAGCCCTCTTCATG
AGCCATGTAACCGATGGAGTAGACGTGAATCAGAAAACCCACGCCCGTGATGACACAGAG
CATCACCATCGTGAGCTGGTCGAGCTGGAAGACAAAGTCAGCGTGAAAGCCGCCAGCCGA
GAGCCACGTCGCGACGCGCTCCACATGCGGCAGCGTCAACGAGCCAAAGCGAGCCACAAT
GGTGGCCACCTGAATCACAGGAATCGCGGTGGCAAGGATGGCTACCGCTGAAACCAGTGC
CTTCGGGAAACGGCGGCCAAACAGTCCATTCACCAGGAATCCGGCAAGGGGCAGAATGGG
CAACAGCCATAGGTGCAGATTGGGGATTCCGTTCATAGCTTCATCAAGTCCACTTGATCG
ACGTTAAGGGTGNNNNNNNNNNNNNNNNNNNNNNNNNNNNNNNNNNNNNNNNNNNNNNNN
NNNNNNNNNNNNNNNNNNNNNNNNNNNNNNNNNNNNNNNNNNNNNNNNNNNNNNNNNNNN
NNNNNNNNNNNNNNNNNNNNNNNNNNNNNNNNNNNNNNNNNNNNNNNNNNNNNNNNNNNN
NNNNNNNNNNNNNNNNNNNNNNNNNNNNNNNNNNNNNNNNNNNNNNNNNNNNNNNNNNNN
NNNNNNNNNNNNNNNNNNNNNNNNNNNNNNNNNNNNNNNNNNNNNNNNNNNNNNNNNNNN
NNNNNNNNNNNNNNNNNNNNNNNNNNNNNNNNNNNNNNNNNNNNNNNNNNNNNNNNNNNN
NNNNNNNNNNNNNNNNNNNNNNNNNNNNNNNNNNNNNNNNNNNNNNNNNNNNNNNNNNNN
NNNNNNNNNNNNNNNNNNNNNNNNNNNNNNNNNNNNNNNNNNNNNNNNNNNNNNNNNNNN
NNNNNNNNNNNNNNNNNNNNNNNNNNNNNNNNNNNNNNNNNNNNNNNNNNNNNNNNNNNN
NNNNNNNNNNNNNNNNNNNNNNNNNNNNNNNNNNNNNNNNNNNNNNNNNNNNNNNNNNNN
NNNNNNNNNNNNNNNNNNNNNNNNNNNNNNNNNNNNNNNNNNNNNNNNNNNNNNNNNNNN
NNNNNNNNNNNAGCAACAGATAGAGNNNNNNNNNNNNNNNNNNNNNNNNNNNNNNNNNNN
NNNNNNNNNNNNNNNNNNNNNNNNNNNNNNNNNNNNNNNNNNNNNNNNNNNNNNNNNNNN
NNNNNNNNNNNNNNNNNNNNNNNNNNNNNNNNNNNNNNNNNNNNNNNNNNNNNNNNNNNN
NNNNNNNNNNNNNNNNNNNNNNNNNNNNNNNNNNNNNNNNNNNNNNNNNNNNNNNNNNNN
NNNNNNNNNNNNNNNNNNNNNNNNNNNNNNNNNNNNNNNNNNNNNNNNNNNNNNNNNNNN
NNNNNNNNNNNNNNNNNNNNNNNNNNNNNNNNNNNNNNNNNNNNNNNNNNNNNNNNNNNN
NNNNNNNNNNNNNNNNNNNNNNNNNNNNNNNNNNNNNNNNNNNNNNNNNNNNNNNNNNNN
NNNNNNNNNNNNNNNNNNNNNNNNNNNNNNNNNNNNNNNNNNNNNNNNNNNNNNNNNNNN
NNNNNNNNNNNNNNNNNNNNNNNNNNNNNNNNNNNNNNNNNNNNNNNNNNNNNNNNNNNN
NNNNNNNNNNNNNNNNNNNNNNNNNNNNNNNNNNNNNNNNNNNNNNNNNNNNNNNNNNNN
NNNNNNNNNNNNNNNNNNNNNNNNNNNNNNNNNNNNNNNNNNNNNNNNNNNNNNNNNNNN
NNNNNNNNNNNNNNNNNNNNNNNNNNNNNNNNNNNNNNNNNNNNNNNCTGCAGGTCCACA
ATCTTGTTCAGGTTGAGCGAACCGGTGCGCAGCACCACGCCCACCAGCGCCAGGCCAAGA
GCAAGCTCATAGCTGATCAGCTGCGCGCTNNNNNNNNNNNNNNNNNNNNNNNNNNNNNNN
NNNNNNNNNNNNNNNNNNNNNNNNNNNNNNNNNNNNNNNNNNNNNNNNNNNNNNNNNNNN
NNNNNNNNNNNNNNNNNNNNNNNNNNNNNNNNNNNNNNNNNNNNNNNNNNNNNNNNNNNN
NNNNNNNNNNNNNNNNNNNNNNNNNNNNNNNNNNNNNNNNNNNNNNNNNNNNNNNNNNNN
NNNNNNNNNNNNNNNNNNNNNNNNNNNNNNNNNNNNNNNNNNNNNNNNNNNNNNNNNNNN
NNNNNNNNNNNNNNNNNNNNNNNNNNNNNNNNNNNNNNNNNNNNNNNNNNNNNNNNNNNN
NNNNNNNNNNNNNNNNNNNNNNNNNNNNNNNNNNNNNNNNNNNNNNNNNNNNNNNNNNNN
NNNNNNNNNNNNNNNNNNNNNNNNNNNNNNNNNNNNNNNNNNNNNNNNNNNNNNNNNNNN
NNNNNNNNNNNNNNNNNNNNNNNNNNNNNNNNNNNNNNNNNNNNNNNNNNNNNNNNNNNN
NNNNNNNNNNNNNNNNNNNNNNNNNNNNNNNNNNNNNNNNNNNNNNNNNNNNNNNNNNNN
NNNNNNNNNNNNNNNNNNNNNNNNNNNNNNNNNNNNNNNNNNNNNNNNNNNNNNNNNNNN
NNNNNNNNNNNNNNNNNNNNNNNNNNNNNNNNCGCCAGCAGATCGAGGCGCGGCACATCA
TACGCCGGAACCAGTCGCTGCATTTCATCAAAGATCGCAAACGGATCGAACGGGCTCGTC
TTGATCTCCAGATGATGCGCCGTCAGCCAGACCGCGTGACGGTCTGCTTCGCCGGACTGT
GCGCCGCGTGTCTGGCCAAAGTCAGAGCGCACGCCTTTACCGAAGGGCACCAGAGTCTTG
AGGTCATGTCCCATGTGCCCGGCCAACCGCACTGTCAGTTCAAAGTCGGCGCGCACACCA
GCGCGGTCGGCTGCCTTCTTGACCAGTTGCAGATCGCCGTAGGTATTCGTCGCCGTGCCA
GCCTTCTCATACAGGTTGGCTGCCGGGAAGACCACATCGGCCAGCTTCGCCGTCGCGGTC
AGGAACATGTCCTGCGCCACCACGAACGTGTTCTTGAGCGCAGCCGGATCCACTCCGTAC
CGCGCCACCGGATCTTCGCTTGCGACATACAGAGCCGCCAGATCGCCACGCTCGGCAGCA
TCAAACATCTGCACGATATCCATACCGGCCTCTGCCGGCAGGGCAGAGCCATACTCCTGC
GCAAAGTGTGCCGCGGCACTCACCGGCACATAGCCCGGCAACAGGTCAGGGAAGAGACCC
ATATCGGCCGCGCCACGCGAGTTGGCATAGTCACCCAGGCAGGCGAACTTCACATTCGGG
AAGCTCGCGCCCAGCGCCACCAGCGCTTCGATGTCGCGTCCGCGATACTCCGAACCGAAT
GCGATGACGACCGATTCTTCCTTGCGCAGCGCTTCGCGGAAGCCGGACGCCGAGGCATTG
CCGGCCAGNNNNNNNNNNNNNNNNNNNNNNNNNNNNNNNNNNNNNNNNNNNNNNNNNNNN
NNNNNNNNNNNNNNNNNNNNNNNNNNNNNNNNNNNNNNNNNNNNNNNNNNNNNNNNNNNN
NNNNNNNNNNNNNNNNNNNNNNNNNNNNNNNNNNNNNNNNNNNNNNNNNNNNNNNNNNNN
NNNNNNNNNNNNNNNNNNNNNNNNNNNNNNNNNNNNNNNNNNNNNNNNNNNNNNNNNNNN
NNNNNNNNNNNNNNNNNNNNNNNNNNNNNNNNNNNNNNNNNNNNNNNNNNNNNNNNNNNN
NNNNNNNNNNNNNNNNNNNNNNNNNNNNNNNNNNNNNNNNNNNNNNNNNNNNNNNNNNNN
NNNNNNNNNNNNNNNNNNNNNNNNNNNNNNNNNNNNNNNNNNNNNNNNNNNNNNNNNNNN
NNNNNNNNNNNNNNNNNNNNNNNNNNNNNNNNNNNNNNNNNNNNNNNNNNNNNNNNNNNN
NNNNNNNNNNNNNNNNNNNNNNNNNNNNNNNNNNNNNNNNNNNNNNNNNNNNNNNNNNNN
NNNNNNNNNNNNNNNNNNNNNNNNNNNNNNNNNNNNNNNNNNNNNNNNNNNNNNNNNNNN
NNNNNNNNNNNNNNNNNNNNNNNNNNNNNNNNNNNNNNNNNNNNNNNNNNNNNNNNNNNN
NNNNNNNNNNNNNNNNNNNNNNNNNNNNNNNNNNNNNNNNNNNNNNNNNNNNNNNNNNNN
GTCTTGTAGCGGTAGGTGCCTGATGTCAGTGCTCCGACCGGGCAGATGTCGATGCACATG
CCGCACTCTTCGCACTCCAGGTGATCCTGCTTGTTCGGCGCAATCACCGCACCGGCGCCG
CGATTCTGAATGCCGAGTGCCCACACATCCATGCCTTCGCCGCAGACGCGCACGCAGCGG
TAGCAGAGAATGCAGCGCGGACGGTCAAAGTAGACCACCGGGGACNNNNNNNNNNNNNNN
NNNNNNNNNNNNNNNNNNNNNNNNNNNNNNNNNNNNNNNNNNNNNNNNNNNNNNNNNNNN
NNNNNNNNNNNNNNNNNNNNNNNNNNNNNNNNNNNNNNNNNNNNNNNNNNNNNNNNNNNN
NNNNNNNNNNNNNNNNNNNNNNNNNNNNNNNNNNNNNNNNNNNNNNNNNNNNNNNNNNNN
NNNNNNNNNNNNNNNNNNNNNNNNNNNNNNNNNNNNNNNNNNNNNNNNNNNNNNNNNNNN
NNNNNNNNNNNNNNNNNNNNNNNNNNNNNNNNNNNNNNNNNNNNNNNNNNNNNNNNNNNN
NNNNNNNNNNNNNNNNNNNNNNNNNNNNNNNNNNNNNNNNNNNNNNNNNNNNNNNNNNNN
NNNNNNNNNNNNNNNNNNNNNNNNNNNNNNNNNNNNNNNNNNNNNNNNNNNNNNNNNNNN
NNNNNNNNNNNNNNNNNNNNNNNNNNNNNNNNNNNNNNNNNNNNNNNNNNNNNNNNNNNN
NNNNNNNNNNNNNNNNNNNNNNNNNNNNNNNNNNNNNNNNNNNNNNNNNNNNNNNNNNNN
NNNNNNNNNNNNNNNNNNNNNNNNNNNNNNNNNNNNNNNNNNNNNNNNNNNNNNNNNNNN
NNNNNNNNNNNNNNNNNNNNNNNNNNNNTGATCGACTTCTGCAGCCAATCGGTACCCTCA
CGGCAGGGAATGCACCAGCCACAGCTCTCATGCCGGTAAAACTTGATGGTGCGCAGCGCA
AACTCGACCATGCAGACCGACTCGTCGAGCACCACCACGCCGCCCGAACCGAGCATCGAT
CCAGCCTTCGCCACCTGGTCAAAGTCCATGCCGATGTCGATTTCATCCGGCAGCAGCACC
GGCACTGAGGATCCACCCGGAACCACAGCCTTCAGCTTCNNNNNNNNNNNNNNNNNNNNN
NNNNNNNNNNNNNNNNNNNNNNNNNNNNNNNNNNNNNNNNNNNNNNNNNNNNNNNNNNNN
NNNNNNNNNNNNNNNNNNNNNNNNNNNNNNNNNNNNNNNNNNNNNNNNNNNNNNNNNNNN
NNNNNNNNNNNNNNNNNNNNNNNNNNNNNNNNNNNNNNNNNNNNNNNNNNNNNNNNNNNN
NNNNNNNNNNNNNNNNNNNNNNNNNNNNNNNNNNNNNNNNNNNNNNNNNNNNNNNNNNNN
NNNNNNNNNNNNNNNNNNNNNNNNNNNNNNNNNNNNNNNNNNNNNNNNNNNNNNNNNNNN
NNNNNNNNNNNNNNNNNNNNNNNNNNNNNNNNNNNNNNNNNNNNNNNNNNNNNNNNNNNN
NNNNNNNNNNNNNNNNNNNNNNNNNNNNNNNNNNNNNNNNNNNNNNNNNNNNNNNNNNNN
NNNNNNNNNNNNNNNNNNNNNNNNNNNNNNNNNNNNNNNNNNNNNNNNNNNNNNNNNNNN
NNNNNNNNNNNNNNNNNNNNNNNNNNNNNNNNNNNNNNNNNNNNNNNNNNNNNNNNNNNN
NNNNNNNNNNNNNNNNNNNNNNNNNNNNNNNNNNNNNNNNNNNNNNNNNNNNNNNNNNNN
NNNNNNNNNNNNNNNNNNNNNNNNNNNNNNNNNNNNNNNNNNNNNNNNNNNNNNNNTCCG
GAGGTCTTCATTTCATTGATGATCGCGTCCGGTTCCATCTCCAGGCACTTGCGCACCGAG
GAGTAGCCCTCCAGCTCAATGTAGCGATCAATATCGACTGCGCCTCTGCCGAAGCGGTAG
CTGACGACCGGCACAACATCGGGATGTGTCGTGAGATAAGCCATGCCTACTTGCTCGCTT
TCGCCCGGTACTCGTCGAGTACCTTGTCCATCAGTTCAGGGGTCAGATTTTCGTGAAAGT
CGTAGTTCACCTGCACGGCCGGCGCCCAGGAGCATGCGCCGATGCACTCCACTTCTTCCA
GCGAGAACACGCCATCCGCGGTGGTCTGCTTGTTGCCGATGCNNNNNNNNNNNNNNNNNN
NNNNNNNNNNNNNNNNNNNNNNNNNNNNNNNNNNNNNNNNNNNNNNNNNNNNNNNNNNNN
NNNNNNNNNNNNNNNNNNNNNNNNNNNNNNNNNNNNNNNNNNNNNNNNNNNNNNNNNNNN
NNNNNNNNNNNNNNNNNNNNNNNNNNNNNNNNNNNNNNNNNNNNNNNNNNNNNNNNNNNN
NNNNNNNNNNNNNNNNNNNNNNNNNNNNNNNNNNNNNNNNNNNNNNNNNNNNNNNNNNNN
NNNNNNNNNNNNNNNNNNNNNNNNNNNNNNNNNNNNNNNNNNNNNNNNNNNNNNNNNNNN
NNNNNNNNNNNNNNNNNNNNNNNNNNNNNNNNNNNNNNNNNNNNNNNNNNNNNNNNNNNN
NNNNNNNNNNNNNNNNNNNNNNNNNNNNNNNNNNNNNNNNNNNNNNNNNNNNNNNNNNNN
NNNNNNNNNNNNNNNNNNNNNNNNNNNNNNNNNNNNNNNNNNNNNNNNNNNNNNNNNNNN
NNNNNNNNNNNNNNNNNNNNNNNNNNNNNNNNNNNNNNNNNNNNNNNNNNNNNNNNNNNN
NNNNNNNNNNNNNNNNNNNNNNNNNNNNNNNNNNNNNNNNNNNNNNNNNNNNNNNNNNNN
NNNNNNNNNNNNNNNNNNNNNNNNNNNNNNNNNNNNNNNNNNNNNNNNNNNNNNNNNNNN
NNNNNNNNNNNNNNNNNNNNNNNNNNNNNNNNNNNNNNNNNNNNNNNNNNNNNNNNNNNN
NNNNNNNNNNNNNNNNNNNNNNNNNNNNNNNNNNNNNNNNNNNNNNNNNNNNNNNNNNNN
NNNNNNNNNNNNNNNNNNNNNNNNNNNNNNNNNNNNNNNNNNNNNNNNNNNNNNNNNNNN
NNNNNNNNNNNNNNNNNNNNNNNNNNNNNNNNNNNNNNNNNNNNNNNNNNNNNNNNNNNN
NNNNNNNNNNNNNNNNNNNNNNNNNNNNNNNNNNNNNNNNNNNNNNNNNNNNNNNNNNNN
NNNNNNNNNNNNNNNNNNNNNNNNNNNNNNNNNNNNNNNNNNNNNNNNNNNNNNNNNNNN
NNNNNNNNNNNNNNNNNNNNNNNNNNNNNNNNNNNNNNNNNNNNNNNNNNAACCCAGTAC
CGTGCCCACACGTCCCCGTCGGTCGAGGTCGGCACGTTGAACTGGAACTTCTCATAGCCG
GTGTAGGGCATGTCGCGGCGCAGATCCCAATCCACACCCGAGGCGCGCAGCGCCGGGCCG
GTGANNNNNNNNNNNNNNNNNNNNNNNNNNNNNNNNNNNNNNNNNNNNNNNNNNNNNNNN
NNNNNNNNNNNNNNNNNNNNNNNNNNNNNNNNNNNNNNNNNNNNNNNNNNNNNNNNNNNN
NNNNNNNNNNNNNNNNNNNNNNNNNNNNNNNNNNNNNNNNNNNNNNNNNNNNNNNNNNNN
NNNNNNNNNNNNNNNNNNNNNNNNNNNNNNNNNNNNNNNNNNNNNNNNNNNNNNNNNNNN
NNNNNNNNNNNNNNNNNNNNNNNNNNNNNNNNNNNNNNNNNNNNNNNNNNNNNNNNNNNN
NNNNNNNNNNNNNNNNNNNNNNNNNNNNNNNNNNNNNNNNNNNNNNNNNNNNNNNNNNNN
NNNNNNNNNNNNNNNNNNNNNNNNNNNNNNNNNNNNNNNNNNNNNNNNNNNNNNNNNNNN
NNNNNNNNNNNNNNNNNNNNNNNNNNNNNNNNNNNNNNNNNNNNNNNNNNNNNNNNNNNN
NNNNNNNNNNNNNNNNNNNNNNNNNNNNNNNNNNNNNNNNNNNNNNNNNNNNNNNNNNNN
NNNNNNNNNNNNNNNNNNNNNNNNNNNNNNNNNNNNNNNNNNNNNNNNNNNNNNNNNNNN
NNNNNNNNNNNNNNNNNNNNNNNNNNNNNNNNNNNNNNNNNNNNNNNNNNNNNNNNNNNN
NNNNNNNNNNNNNNNNNNNNNNNNNNNNNNNNNNNNNNNNNNNNNNNNNNNNNNNNNNNN
NNNNNNNNNNNNNNNNNNNNNNNNNNNNNNNNNNNNNNNNNNNNNNNNNNNNNNNNNNNN
NNNNNNNNNNNNNNNNNNNNNNNNNNNNNNNNNNNNNNNNNNNNNAGAGGTCCCAGACCT
CGCGTTCGTAGTAGTTGGCGGCGGGCCAGATGGAAGTGATGCTCTCCACCGAGGGATCCG
AGCTATCCACCATGACACACAGCCGTACCCGCTGCTTGAGCCGGTGCGAGAGCAGGTGAT
AGGTCACCTGGAAGCGCGGCTCGGAGGGGTACCAGTCCACGCAGGTGCAGTCGGAAAAGA
AGTTGTAACCGGCAGCGCGCACAATCTCACAAGCTCTGCGGATGCTGTCGCGAGCAATCG
TGAGGGTCAGCTCATTGCGGTCATATTTTGCGCCGGTAATGACGCCGGGGGCGGCGCTTT
CCAGCGCCTGGATAGCGCTGTTGTCCTTGAGCGCCTCAAAAACTGCTTCCTTGCTCATGA
GCGGTTCGTTTGCCACGACTTCTTTCGCCTCAGTGAACGATTGCTAAAAGATTCAGTTAC
AGATCGGAGCGGTCCGCGGACCAGTCCAGAATGCCCTTCTTCCAAACATAAAAAATGCCG
ATTACCACGAAGCCGAGGTAGACCACCATCTCCCAGAAGCCGAACATGCGCGAGCCGGTG
ATCGCTGGCAGACGGCGATAAATCACCGCCCAGGGCAGCATGAACACGGCTTCCACGTCG
AAGAGAATGAACAGCATCGCGACCATGTAGAACCGCACCGAGAAGCGGCCGCGAGCATCG
CCCTCAACGGGCACGCCGCACTCGTAGGCAGCCAGCTTTACCTTGGAGTTCCGGTGACGG
CCAATCAGCCATGACACCGTCGCCATAGAGCAGCCCATGCCCACGGCCACGACGACCTGA
ATCAGGAGCGGGAGATAGTTCCAACTGTAAGGATGACTTTGCATAGGTGGAAAGGAGGGC
AGCCAACGCCTTCACTTTGAATCTAGTGCCGCGACAGTCAGGAGTCAAGGCTGCCAAGCC
CTTCAAAGACGGCAAGATGCAGCCTTATGCAAGCTGGAATGCAGCATTTACGCAGGGTGA
AAAAAAGGCGCACACCCGCGAGAATGTTTATTTTCAAAACGCCTGGCGTCTTCTCTCGCG
ATCAACAACTTTTCATTACGAAAGTGACTCTAGTTCCTCCCGGCTCAGGTCGCGAAAGTG
CGTGGAGAGGTACCAGCGATACCCNNNNNNNNNNNNNNNNNNNNNNNNNNNNNNNNNNNN
NNNNNNNNNNNNNNNNNNNNNNNNNNNNNNNNNNNNNNNNNNNNNNNNNNNNNNNNNNNN
NNNNNNNNNNNNNNNNNNNNNNNNNNNNNNNNNNNNNNNNNNNNNNNNNNNNNNNNNNNN
NNNNNNNNNNNNNNNNNNNNNNNNNNNNNNNNNNNNNNNNNNNNNNNNNNNNNNNNNNNN
NNNNNNNNNNNNNNNNNNNNNNNNNNNNNNNNNNNNNNNNNNNNNNNNNNNNNNNNNNNN
NNNNNNNNNNNNNNNNNNNNNNNNNNNNNNNNNNNNNNNNNNNNNNNNNNNNNNNNNNNN
NNNNNNNNNNNNNNNNNNNNNNNNNNNNNNNNNNNNNNNNNNNNNNNNNNNNNNNNNNNN
NNNNNNNNNNNNNNNNNNNNNNNNNNNNNNNNNNNNNNNNNNNNNNNNNNNNNNNNNNNN
NNNNNNNNNNNNNNNNNNNNNNNNNNNNNNNNNNNNNNNNNNNNNNNNNNNNNNNNNNNN
NNNNNNNNNNNNNNNNNNNNNNNNNNNNNNNNNNNNNNNNNNNNNNNNNNNNNNNNNNNN
NNNNNNNNNNNNNNNNNNNNNNNNNNNNNNNNNNNNNNNNNNNNNNNNNNNNNNNNNNNN
NNNNNNNNNNNNNNNNNNNNNNNNNNGCGAAAGCCCCACCTGATGACGGAACAGATCTGA
AAACCTTCGCTGGCTCAATCCGATAGCTTTTGATACCTCAAGCAGTGTCGAGGAATCCCA
GGCTAGACGCTGCAAGGCATAGCCTACTGCCGGATGCATCCCCTCATCCCGCCGCATAGC
CCGAAGAAGGCACTGCTCCGCAACAGCAAACATGGTTGCCGGTTCCCGGGCAGCCAGCAA
CTGCTCGCGCAGCTCTCCGGCTCCGCCCTGCCAGAGATCGTTCAGCGAAATACTCAGATT
GGCAAACTCGCTCAATGGAGGCGCGAAAAATGGCCAGCTTCCGCCTGGCCGAAACTGAAT
CCCGAAGACCCGTTCCTGCTGCGAAGAGTCAATGACAAAGGGCCGCGTGCGCGGTCCGCT
GAAGACCGCTGCTCCATAGCTCTCAAACCGCGCCCGATTCTCAGAGTCATATAACCGGAT
TGGCTCTTCGCGCAGATTGAAAACAATGCTGGCCTCGCCGTTCGGCATCAGTTGTTCCTG
CCCATGGGGCTGCGGTGCGCCCTCCCAAAACCAGAAGCAGGCGACCCAGTGGGTAAGCGT
TCCGAGCGGTCTGTAGCTGGCATGGTGCATCCACGGCAGAGTAGCTCTAAATGCAGTCGC
TGGAAACAAAAATCCCNNNNNNNNNNNNNNNNNNNNNNNNNNNNNNNNNNNNNNNNNNNN
NNNNNNNNNNNNNNNNNNNNNNNNNNNNNNNNNNNNNNNNNNNNNNNNNNNNNNNNNNNN
NNNNNNNNNNNNNNNNNNNNNNNNNNNNNNNNNNNNNNNNNNNNNNNNNNNNNNNNNNNN
NNNNNNNNNNNNNNNNNNNNNNNNNNNNNNNNNNNNNNNNNNNNNNNNNNNNNNNNNNNN
NNNNNNNNNNNNNNNNNNNNNNNNNNNNNNNNNNNNNNNNNNNNNNNNNNNNNNNNNNNN
NNNNNNNNNNNNNNNNNNNNNNNNNNNNNNNNNNNNNNNNNNNNNNNNNNNNNNNNNNNN
NNNNNNNNNNNNNNNNNNNNNNNNNNNNNNNNNNNNNNNNNNNNNNNNNNNNNNNNNNNN
NNNNNNNNNNNNNNNNNNNNNNNNNNNNNNNNNNNNNNNNNNNNNNNNNNNNNNNNNNNN
NNNNNNNNNNNNNNNNNNNNNNNNNNNNNNNNNNNNNNNNNNNNNNNNNNNNNNNNNNNN
NNNNNNNNNNNNNNNNNNNNNNNNNNNNNNNNNNNNNNNNNNNNNNNNNNNNNNNNNNNN
NNNNNNNNNNNNNNNNNNNNNNNNNNNNNNNNNNNNNNNNNNNNNNNNNNNNNNNNNNNN
NNNNNNNNNNNNNNNNNNNNNNNNNNNNNNNNNNNNNNNNNNNNNNNNNNNNNNNNNNNN
NNNNNNNNNNNNNNNNNNNNNNNNNNNNNNNNNNNNNNNNNNNNNNNNNNNNNNNNNNNN
NNNNNNNNNNNNNNNNNNNNNNNNNNNNNNNNNNNNNNNNNNNNNNNNNNNNNNNNNNNN
NNNNNNNNNNNNNNNNNNNNNNNNNNNNNNNNNNNNNNNNNNNNNNNNNNNNNNNNNNNN
NNNNNNNNNNNNNNNNNNNNNNNNNNNNNNNNNNNNNNNNNNNNNNNNNNNNNNNNNNNN
NNNNNNNNNNNNNNNNNNNNNNNNNNNNNNNNNNNNNNNNNNNNNNNNNNNNNNNNNNNN
NNNNNNNNNNNNNNNNNNNNNNNNNNNNNNNNNNNNNNNNNNNNNNNNNNNNNNNNNNNN
NNNNNNNNNNNNNNNNNNNNNNNNNNNNNNNNNNNNNNNNNNNNNNNNNNNNNNNNNNNN
NNNNNNNNNNNNNNNNNNNNNNNNNNNNNTGAGTCGAACGAAGTTCATTGACTCCTCCTG
CAGGGATTCTGACCCTGCCTGTTTCCAAAAGTCGCTCGTTGCAGGCGGAAAGGCTCACGG
CGCGCATTCTCGTATTCAGATGCGTAATCCGCCTGTGAAATCAGCTTAGTCTGCATGAAT
GGCCAGCAACAGCATGCGAAGAGGAGGCGAACCATTGCGGTTACCCATCCATCTTCTTTT
CGAAAAGGCCCGCCGGGGCCGATAGACATCGTTTGCCTTTGTTAGAATCGCGTTGGAATC
ACGAAGAAAATGAGTAGTTTTGTGGACANNNNNNNNNNNNNNNNNNNNNNNNNNNNNNNN
NNNNNNNNNNNNNNNNNNNNNNNNNNNNNNNNNNNNNNNNNNNNNNNNNNNNNNNNNNNN
NNNNNNNNNNNNNNNNNNNNNNNNNNNNNNNNNNNNNNNNNNNNNNNNNNNNNNNNNNNN
NNNNNNNNNNNNNNNNNNNNNNNNNNNNNNNNNNNNNNNNNNNNNNNNNNNNNNNNNNNN
NNNNNNNNNNNNNNNNNNNNNNNNNNNNNNNNNNNNNNNNNNNNNNNNNNNNNNNNNNNN
NNNNNNNNNNNNNNNNNNNNNNNNNNNNNNNNNNNNNNNNNNNNNNNNNNNNNNNNNNNN
NNNNNNNNNNNNNNNNNNNNNNNNNNNNNNNNNNNNNNNNNNNNNNNNNNNNNNNNNNNN
NNNNNNNNNNNNNNNNNNNNNNNNNNNNNNNNNNNNNNNNNNNNNNNNNNNNNNNNNNNN
NNNNNNNNNNNNNNNNNNNNNNNNNNNNNNNNNNNNNNNNNNNNNNNNNNNNNNNNNNNN
NNNNNNNNNNNNNNNNNNNNNNNNNNNNNNNNNNNNNNNNNNNNNNNNNNNNNNNNNNNN
NNNNNNNNNNNNNNNNNNNNNNNNNNNNNNNNNNNNNNNNNNNNNNNNNNNNNNNNNNNN
NNNNNNNNNNNNNNNNNNNNNNNNNNNNNNNNNNNNNNNNNNNNNNNNNNNNNNNNNNNN
NNNNNNNNNNNNNNNNNNNNNNNNNNNNNNNNNNNNNNNNNNNNNNNNNNNNNNNNNNNN
NNNNNNNNNNNNNNNNNNNNNNNNNNNNNNNNNNNNNNNNNNNNNNNNNNNNNNNNNNNN
NNNNNNNNNNNNNNNNNNNNNNNNNNNNNNNNNNNNNNNNNNNNNNNNNNNNNNNNNNNN
NNNNNNNNNNNNNNNNNNNNNNNNNNNNNNNNNNNNNNNNNNNNNNNNNNNNNNNNNNNN
NNNNNNNNNNNNNNNNNNNNNNNNNNNNNNNNNNNNNNNNNNNNNNNGGGATGGCGCTAC
TTCACTGAACTGGTTGGCTCGCGCATTCAGTTGGTGGGCGACGATCTCTTCGTGACCAAC
ACTGAGCGCCTGCAGCGCGGCATCGAAGAGGGAATTGCCAACTCGATTCTCATCAAGGTG
AATCAGATCGGCACCGTCAGCGAGACCTTTGAGGCCATTGAGCTGGGCCGCCGCTACGGC
TATACCTCGATCATTTCGCACCGCAGCGGCGAAACGGAAGACACCTTCATCGCCGACCTG
GCAGTGGCCACCGGCGCCGGCCAGATCAAGACCGGATCAGCCTCNNNNNNNNNNNNNNNN
NNNNNNNNNNNNNNNNNNNNNNNNNNNNNNNNNNNNNNNNNNNNNNNNNNNNNNNNNNNN
NNNNNNNNNNNNNNNNNNNNNNNNNNNNNNNNNNNNNNNNNNNNNNNNNNNNNNNNNNNN
NNNNNNNNNNNNNNNNNNNNNNNNNNNNNNNNNNNNNNNNNNNNNNNNNNNNNNNNNNNN
NNNNNNNNNNNNNNNNNNNNNNNNNNNNNNNNNNNNNNNNNNNNNNNNNNNNNNNNNNNN
NNNNNNNNNNNNNNNNNNNNNNNNNNNNNNNNNNNNNNNNNNNNNNNNNNNNNNNNNNNN
NNNNNNNNNNNNNNNNNNNNNNNNNNNNNNNNNNNNNNNNNNNNNNNNNNNNNNNNNNNN
NNNNNNNNNNNNNNNNNNNNNNNNNNNNNNNNNNNNNNNNNNNNNNNNNNNNNNNNNNNN
NNNNNNNNNNNNNNNNNNNNNNNNNNNNNNNNNNNNNNNNNNNNNNNNNNNNNNNNNNNN
NNNNNNNNNNNNNNNNNNNNNNNNNNNNNNNNNNNNNNNNNNNNNNNNNNNNNNNNNNNN
NNNNNNNNNNNNNNNNNNNNNNNNNNNNNNNNNNNNNNNNNNNNNNNNNNNNNNNNNNNN
NNNNNNNNNNNNNNNNNNNNNNNNNNNNNNNNNNNNNNNNNNNNNNNNNNNNNNNNNNNN
NNNNNNNNNNNNNNNNNNNNNNNNNNNNNNNNNNNNNNNNNNNNNNNNNNNNNNNNNNNN
NNNNNNNNNNNNNNNNNNNNNNNNNNNNNNNNNNNNNNNNNNNNNNNNNNNNNNNNNNNN
NNNNNNNNNNNNNNNNNNNNNNNNNNNNNNNNNNNNNNNNNNNNNNNNNNNNNNNNNNNN
NNNNNNNNNNNNNNNNNNNNNNNNNNNNNNNNNNNNNNNNNNNNNNNNNNNNNNNNNNNN
NNNNNNNNNNNNNNNNNNNNNNNNNNNNNNNNNNNNNNNNNNNNNNNNNNNNNNNNNNNN
NNNNNNNNNNNNNNNNNNNNNNNNNNNNNNNNNNNNNNNNNNNNNNNNNNNNNNNNNNNN
NNNNNNNNNNNNNNNNNNNNNNNNNNNNNNNNNNNNNNNNNNNNNNNNNNNNNNNNNNNN
NNNNNNNNNNNNNNNNNNNNNNNNNNNNNNNNNNNNNNNNNNNNNNNNNNNNNNNNNNNN
NNNNNNNNNNNNNNNNNNNNNNNNNNNNNNNNNNNNNNNNNNNNNNNNNNNNNNNNNNNN
NNNNNNNNNNNNNNNNNNNNNNNNNNNNNNNNNNNNNNNNNNNNNNNNNNNNNNNAGCAG
AAGATGCGCGAGTATCAGGTGGGCAAAATTGCCAGCGTCAGTGGCCGCTACTACGCCATG
GACCGTGACCGCCGCTGGGAACGTGAAAAGCTCGCCTTCGACGCCATGGTGAAAGGCCAG
ACCGAAGGTGGCGCTTACCACGATCCTGTGGCTCGCGTGCGCGAGTGCTACCAGAACGAA
GTCACGGACGAATTTATTGTGCCGTTTGTGGTTACAGATGAGCAGGGGCAGCCCGTCGCC
CGCATTCAGGACGAAGATGTCTGCATCATGTTCAACTACCGGGCAGANNNNNNNNNNNNN
NNNNNNNNNNNNNNNNNNNNNNNNNNNNNNNNNNNNNNNNNNNNNNNNNNNNNNNNNNNN
NNNNNNNNNNNNNNNNNNNNNNNNNNNNNNNNNNNNNNNNNNNNNNNNNNNNNNNNNNNN
NNNNNNNNNNNNNNNNNNNNNNNNNNNNNNNNNNNNNNNNNNNNNNNNNNNNNNNNNNNN
NNNNNNNNNNNNNNNNNNNNNNNNNNNNNNNNNNNNNNNNNNNNNNNNNNNNNNNNNNNN
NNNNNNNNNNNNNNNNNNNNNNNNNNNNNNNNNNNNNNNNNNNNNNNNNNNNNNNNNNNN
NNNNNNNNNNNNNNNNNNNNNNNNNNNNNNNNNNNNNNNNNNNNNNNNNNNNNNNNNNNN
NNNNNNNNNNNNNNNNNNNNNNNNNNNNNNNNNNNNNNNNNNNNNNNNNNNNNNNNNNNN
NNNNNNNNNNNNNNNNNNNNNNNNNNNNNNNNNNNNNNNNNNNNNNNNNNNNNNNNNNNN
NNNNNNNNNNNNNNNNNNNNNNNNNNNNNNNNNNNNNNNNNNNNNNNNNNNNNNNNNNNN
NNNNNNNNNNNNNNNNNNNNNNNNNNNNNNNNNNNNNNNNNNNNNNNNNNNNNNNNNNNN
NNNNNNNNNNNNNNNNNNNNNCATACCGCTCACACCACCAATCCCGTGCCGTTCATCGCG
GTCTCTGAGCACGTCAAGCAGCATCACCTCAAAGCTGGCGGATCACTGCGTGATGTTTCG
CCTACGATCCTGCACATGCTCGGCCTCGCTGAGCCGCCGCAGATGACCGGAACGGATCTG
GTGGAAACCAGATAGTAGCGTCACCGCGAAGTTTCGTTTGAAAATGCTCCCGCAGGCACT
ATGCCCTGCGGGAGTTTCCTTTGCAAGGCGTCGGGCAAACAGCGATCGCGGCCCCGGCCT
TTCACGCCCACGGCTATTTCTTATTCCAACTAGCTTGCTGAAAGCTTCATGAATGTCATT
CACATGACGCCCGGGTGAAATGTGCGTCAAATAAGCAGCTTACGTTACTTTTCANNNNNN
NNNNNNNNNNNNNNNNNNNNNNNNNNNNNNNNNNNNNNNNNNNNNNNNNNNNNNNNNNNN
NNNNNNNNNNNNNNNNNNNNNNNNNNNNNNNNNNNNNNNNNNNNNNNNNNNNNNNNNNNN
NNNNNNNNNNNNNNNNNNNNNNNNNNNNNNNNNNNNNNNNNNNNNNNNNNNNNNNNNNNN
NNNNNNNNNNNNNNNNNNNNNNNNNNNNNNNNNNNNNNNNNNNNNNNNNNNNNNNNNNNN
NNNNNNNNNNNNNNNNNNNNNNNNNNNNNNNNNNNNNNNNNNNNNNNNNNNNNNNNNNNN
NNNNNNNNNNNNNNNNNNNNNNNNNNNNNNNNNNNNNNNNNNNNNNNNNNNNNNNNNNNN
NNNNNNNNNNNNNNNNNNNNNNNNNNNNNNNNNNNNNNNNNNNNNNNNNNNNNNNNNNNN
NNNNNNNNNNNNNNNNNNNNNNNNNNNNNNNNNNNNNNNNNNNNNNNNNNNNNNNNNNNN
NNNNNNNNNNNNNNNNNNNNNNNNNNNNNNNNNNNNNNNNNNNNNNNNNNNNNNNNNNNN
NNNNNNNNNNNNNNNNNNNNNNNNNNNNNNNNNNNNNNNNNNNNNNNNNNNNNNNNNNNN
NNNNNNNNNNNNNNNNNNNNNNNNNNNNNTCAGCTTCACCTCGAAGAGAAACAGCGCATT
CTGGGCTTTGTTCCCAACTTCTATACCAGCTATGTCTGGGACGCCGCGCCTCTCGACGCG
AAGCAGAAGATGGCTCTTTCCTTTCACTCTCTCCTGGATCCCTTCACGCCCTTTGAAGCC
GCAGCCGCGGCCGGCGCAGAGCAGGTGGCTGGTCTCCAGTCAGGCTACGGCAGCGGAGCC
GAGGGTTACGGCAAACGGTATGGCGCGGCCTACGCAGACATATTTGTTTCCCGCATCATT
GGCGATGGACTCCTGCCTTCTGTCTTCCGCCAGGATCCCCGCTACTTCTATCGCGGCACA
GGAAGCGTTGGCTCTCGTATGTGGTATGCGGCCCGCTCGGCCTTCGTTGCGCGCGGAGAC
AATGGAAAGTGGGAGCCCAACTATTCGGGGCTTCTCGGCGACTTCACCTCTGCCGGCATA
TCCAACGCCTACAGTTCGCCCAGCGACCGAGGTCTCGGCACCACGCTGCAGAACGGCGCG
ATTCTGGTTGCCGGAGACGCCTTCGAAGATGAGTTACTCGAATTTCTTTCGCGTAAGCTC
ACGCATCACATTCCTCCAGGCGCTCATGGCAAATAGCTGATCTATTCTTTGAGAGACTTC
GAAGAATACATAATCTGAGGCTGCTATCTGACACATTTCACAGTCAGGAGCAGCCTTTGC
TTCGCCTGCTCAAATGACACGCTGCTGTGTTCCCGCATCCCACCTGTGTGTCTATTCAAA
TCCTCTGTACTCGGCCCCATCCAATTAGAACCCTTGCTTCCTTGCTGCCGAAGCTGACCG
TGCCGGCAATTGTCGGTGCGGCGTCGTTGTGTTTTCTGCTCTCTATCCCGGCGAAAGCAA
AAGCTCTGGCTATGCCACTCCGGTCTGTTTCCGGACTGCCGGATGCACCGGCGTACAGCG
ATCCGCATGGCTCGGGCGTCATTCTCGGCACTGTGACCAATCCGCGGGGAACAGGCGTTG
GCGGGGTGACAATCACCGTCAGCAGTCAGGGATTGCCGTCCCCGATTGACGTACACTCAA
ATGCCAACGGAAAGTTTCGCATAACAGGCCTCGCGGCCGGAAACTACAACGTGAAAGCAT
CCGCCACAGGCTTTCTGCCGGCAACTCCTCCAACGGTCGCATTGGGCTCCGGAGAGCATT
ACAAGCTCTCCATCACCATCGTTCCCGTGCCCAAGGCGGTCACCACCGTCAAGGTAGTCG
CCTCCCCGGTTGAGATTGCCACCGCTCAGGTGAAGCTTGAGGAAAAGCAGCGCATCCTCG
GCTTCATCCCAAATTTCTCTACCAGCTATGAATGGAATGCCGCGCCGCTCACTTCGAAAC
TAAAATACGATCTCGCGCTGCATGTCATCACCGATCCCTACACCTTTGCGGTGGCGGCCG
GTCTGGCGGGTGTCGAGCAGGGAGCCGGATACTATCCCGGCTACGGCGGCGGATGGCAGG
GCTACGGCAAGCGTTTTGGCGCTTCTTATGCTGACGGCGCTATCGCGCGCTTTACCGGCG
GAGCCGTCTATGCCTCATGGCTGCATCAGGACCCTCGTTACTTCTACAAAGGGCATGGCA
GCACCGGGTCCCGGCTTTGGTATGCCATCCGTTCCGCGTTTGTCGCACGGGGCGACAACG
GGCGAGCGCAGCCCAACTATTCTGAACTGCTGGGCGATTTCACGGCTGCTGGAGCGTCCA
ATCTCTATCTCAGTCCTCATGATCGCTCCGCGCGCATCACGATACAGAACGGACTTGTGG
TCATAGCCGGCGACGCGATTGAAAATGTCATGCGTGAGTTCCTTACGAAAGGCCTCACCT
CGCACATTCCACCTGGAGCGAATGGACAAATCCAGTAGTTAAAAGTCGACGTGCGCGCGC
ACGCCCTCTACCCACACCGGCCCGCGGTCCCGGTTATAACCAGGGTCATCGATATGCTGC
ATATCCAGCGCGAAATACATTCCGCGCCAGGCATGCAGGTTGTAATAGCTCTCTTCAATA
TTTTCGCGGCCATAGCGCAGATGGCCGTCACCAAGCAGAAATCCGAGACCACCCAGCGCC
AGATAGCGCTGGTGGTCTTTTTTGATGGCATTGCTGACAAAGGCAAAGCCAATCTTGTCG
ACCGGCCGCCCCCATTGTGCGCCGTTGTAGTCGCCGCCTGCTTCTACAGTCTGCGCCACT
TCCGTGAAGGCAAAGGACTCATGCTTGTCAGGATTCCACCCAAACCGGCTGAAGACGCGC
AGATGATTGGTGATGTCCTGTTCGTCATTCCATCCAAACCCGTATTTCACAGTCCCTTGG
CGCTCTGTGTCACTAATCTCTGGTGTCGAAGTCAGATCGCTCCGGTAGTCCTGCACCGAC
TCACGATAATTGCCCATATCGGCATGATTCACATATGCAAGCACTCGCGACACACCATGC
TTTCCTCGTAGCAGCGAATGGTTCCAGTCAAACTCCCAGTTCTGCCCGTTCGCACGGCTG
AAGGCCCAATCCAGAGTCTCTCCATTGGCAACCGTGGGCATGGCGAAAATGCCGTAGCGA
AAATCCCACTGCGGCGAATCATACTCGAGGATGCCGCCCACGGTGTAACCCCGCGTGTCT
GCCGCGTAATCCCATGCGCCGTTGTTGTCCACCGTCCAGTTCATAAACTGCAGATGGCTG
TCACTGCCCGCTTCATTGGCGTCAAATTGGTCCGGCAGGCTCATCTTGCCCACGCGAATC
TCGATCCGCCGTGCGGGAACCTTTGTTGCAAGGTCAAACGGATCGCGATCCTGCGCGACC
ATCTTGCGGCTCAACCCGATGATCTGCAAAATCTCGCCTCGCGCCAGGTAGGGCGTGGAG
CCGAGGTTAGGATTCCGCACCACATCCAGATTCGTGAATCCCGCCAGACCCAGCGCCTGG
CTCAATCCGCGCCCACCAGCCGACTCCACATCCACAATGAAGTCCGTCTCATCGTGAGAA
TTGAAATGCCACGCATAGCCGGTATAGAGCGTGCCGAGCAGGGAAGTCTTGTACTCGCCG
CCGCCGCTGAAGCTGTTCGGCCCGCTGTAAGGCGAGTGAAAGCCACCATGAGCCTGGAAG
ATGATATTTGCCTGCCCGGCAATCATCCACGGCTTCCCGTCCGGATGAGGAAACATCGTC
AGTAGCGGCGCGTCATTCCTGGAACGCTCTTGATCCGCCGGGCTATCGGCAAGCACCTGA
ACATCGCCACTTTTCCAATGCTCAAGGCCCAATCTTAGATAACCACCGGCTGGCGCACTC
CAGCGCAAAGCGGCCTGCGGCGCGTCCGGCAGTGGCGTTGGGGTCTGCGCCGAGGCCAAC
GCCGGAAGCAGGGAAGCAATGACAATCCAAACGCTACGCAAGAGATCTCCTCATGCTGTC
ACTCTGTCGCGGACAGCTTATCGCGGTTCTATTGCAATCCGTGCAAAACACCTGCCCGCA
TTGGAGAGGGACGGTCAGAAATCGGTGAGGAAACAATCTCCGGTGCGCTCGTTTTTTAAG
CGCACCAACGCAATTCTCCCGTTTCTTCTGCCATTTCCGGTTGTTCGTTTACAGGGTGCT
CCTGCGGCTCAGCAACCCACACAGAAATGAGGCCGCCCTGCGTGTTTTCAGCCGCAATCC
AGATGCGGCGCAGTGATTCAGTCTTCTGTCGAACGGATACAAAGGGAAACATGGTTCCTC
CATCAGGCATGGGCGCACGCTTCCCGCGCTGTGCGAAGGCGCACAGCAGTGAGGCCACGC
CGTAGCTGGTTAAGGAGGGAGTGAGTCTGGCTTAGATACCAATGCCTGCTCACACGCTCG
AATCACGGGTCGTATGATGTGATGAGCGGTGAGAATCGCCTGCGGTGCTTAATGGCGTTT
TGCAGATCGCTCGTCACAACACAAAGAGAAAGTCCGTCTACTCGGAGGTTCTTGTGTGGT
GTGCATGCTCATAACTTTCGTTTTCAGGTGAGGAGTAAGAATTCATCCTTACCAACCTCA
AAATACCATACCCCCCTAGGATATAGTCAACAAAAAGATGACCCAACGCGACAAGGAAAA
GCAGAAGCTGNNNNNNNNNNNNNNNNNNNNNNNNNNNNNNNNNNNNNNNNNNNNNNNNNN
NNNNNNNNNNNNNNNNNNNNNNNNNNNNNNNNNNNNNNNNNNNNNNNNNNNNNNNNNNNN
NNNNNNNNNNNNNNNNNNNNNNNNNNNNNNNNNNNNNNNNNNNNNNNNNNNNNNNNNNNN
NNNNNNNNNNNNNNNNNNNNNNNNNNNNNNNNNNNNNNNNNNNNNNNNNNNNNNNNNNNN
NNNNNNNNNNNNNNNNNNNNNNNNNNNNNNNNNNNNNNNNNNNNNNNNNNNNNNNNNNNN
NNNNNNNNNNNNNNNNNNNNNNNNNNNNNNNNNNNNNNNNNNNNNNNNNNNNNNNNNNNN
NNNNNNNNNNNNNNNNNNNNNNNNNNNNNNNNNNNNNNNNNNNNNNNNNNNNNNNNNNNN
NNNNNNNNNNNNNNNNNNNNNNNNNNNNNNNNNNNNNNNNNNNNNNNNNNNNNNNNNNNN
NNNNNNNNNNNNNNNNNNNNNNNNNNNNNNNNNNNNNNNNNNNNNNNNNNNNNNNNNNNN
NNNNNNNNNNNNNNNNNNNNNNNNNNNNNNNNNNNNNNNNNNNNNNNNNNNNNNNNNNNN
NNNNNNNNNNNNNNNNNNNNNNNNNTCGCCCACAATCGTCTCGTAGCCTTCAGGGAAGCG
CTCGGCAAATTCATCCACGCGCGCAATGCTGCAGGCGCTAAGGAACTGTTGTTCGGACGC
GTCCGGATTCGAGAAGAGAATGTTGGCGCGAATCGAGCCGTCAAAGAGAAAAGACTCCTG
CAGCACCACGCCCAGTTGTGCCCGGTAGCTGTCCAGTTGCACGGTGGTCAGGTCAATGCC
ATCCACCAGTACGCGGCCGCTCTCGGGATTATGAAACGCGCACACCAGACTGATGATCGT
CGATTTCCCCGACCCCGACGAACCCACCAGGGCCGTCACGGTTCCCGGCTGCGCTTCAAA
ACTGACGCCCTTGATGACCGGCTTGTCTGGCTCGTAGGCAAAATGCACATCTTCAAAAGT
GACTCTGCCTTCGATCTCATCCAACACGCGCACGCGCTTCGGATCAGCAAACTCATCCGA
CTCGTCCAGCACCTCAAGCGTCCGGTCCAATCCTGCTGCGGCCTCGGTCAATTGAGTGCC
CACAGAAACAATCTGGAAGATCGGAGCAATCATATACGCCAGCAGCATCGTGTACTGGAA
GTAATCGCCGGTGGTCATTTTGCCGCGCAGCACCAGGTGCCCGCCCATCAGCATCACCAG
CCCGCCAACCACTCCCATCACTGNNNNNNNNNNNNNNNNNNNNNNNNNNNNNNNNNNNNN
NNNNNNNNNNNNNNNNNNNNNNNNNNNNNNNNNNNNNNNNNNNNNNNNNNNNNNNNNNNN
NNNNNNNNNNNNNNNNNNNNNNNNNNNNNNNNNNNNNNNNNNNNNNNNNNNNNNNNNNNN
NNNNNNNNNNNNNNNNNNNNNNNNNNNNNNNNNNNNNNNNNNNNNNNNNNNNNNNNNNNN
NNNNNNNNNNNNNNNNNNNNNNNNNNNNNNNNNNNNNNNNNNNNNNNNNNNNNNNNNNNN
NNNNNNNNNNNNNNNNNNNNNNNNNNNNNNNNNNNNNNNNNNNNNNNNNNNNNNNNNNNN
NNNNNNNNNNNNNNNNNNNNNNNNNNNNNNNNNNNNNNNNNNNNNNNNNNNNNNNNNNNN
NNNNNNNNNNNNNNNNNNNNNNNNNNNNNNNNNNNNNNNNNNNNNNNNNNNNNNNNNNNN
NNNNNNNNNNNNNNNNNNNNNNNNNNNNNNNNNNNNNNNNNNNNNNNNNNNNNNNNNNNN
NNNNNNNNNNNNNNNNNNNNNNNNNNNNNNNNNNNNNNNNNNNNNNNNNNNNNNNNNNNN
NNNNNNNNNNNNNNNNNNNNNNNNNNNNNNNNNNNNNNNNNNNNNNNNNNNNNNNNNNNN
NNNNNNNNNNNNNNNNNNNNNNNNNNNNNNNNNNNNNNNNNNNNNNNNNNNNNNNNNNNN
NNNNNNNNNNNNNNNNNNNNNNNNNNNNNNNNNNNNNNNNNNNNNNNNNNNNNNNNNNNN
NNNNNNNNNNNNNNNNNNNNNNNNNNNNNNNNNNNNNNNNNNNNNNNNNNNNNNNNNNNN
NNNNNNNNNNNNNNNNNNNNNNNNNNNNNNNNNNNNNNNNNNNNNNNNNNNNNNNNNNNN
NNNNNNNNNNNNNNNNNNNNNNNNNNNNNNNNNNNNNNNNNNNNNNNNNNNNNNNNNNNN
NNNNNNNNNNNNNNNNNNNNNNNNNNNNNNNNNNNNNNNNNNNNNNNNNNNNNNNNNNNN
NNNNNNNNNNNNNNNNNNNNNNNNNNNNNNNNNNNNNNNNNNNNNNNNNNNNNNNNNNNN
NNNNNNNNNNNNNNNNNNNNNNNNNNNNNNNNNNNNNNNNNNNNNNNNNNNNNNNNNNNN
NNNNNNNNNNNNNNNNNNNNNNNNNNNNNNNNNNNNNNNNNNNNNNNNNNNNNNNNNNNN
NNNNNNNNNNNNNNNNNNNNNNNNNNNNNNNNNNNNNNNNNNNNNNNNNNNNNNNNNNNN
NNNNNNNNNNNNNNNNNNNNNNNNNNNNNNNNNNNNNNNNNNNNNNNNNNNNNNNNNNNN
NNNNNNNNNNNNNNNNNNNNNNNNNNNNNNNNNNNNNNNNNNNNNNNNNNNNNNNNNNNN
NNNNNNNNNNNNNNNNNNNNNNNNNNNNNNNNNNNNNNNNNNNNNNNNNNNNNNNNNNNN
NNNNNNNNNNNNNNNNNNNNNNNNNNNNNNNNNNNNNNNNNNNNNNNNNNNNNNNNNNNN
NNNNNNNNNNNNNNNNNNNNNNNNNNNNNNNNNNNNNNNNNNNNNNNNNNNNNNNNNNNN
NNNNNNNNNNNNNNNNNNNNNNNNNNNNNNNNNNNNNNNNNNNNNNNNNNNNNNNNNNNN
NNNNNNNNNNNNNNNNNNNNNNNNNNNNNNNNNNNNNNNNNNNNNNNNNNNNNNNNNNNN
NNNNNNNNNNNNNNNNNNNNNNNNNNNNNNNNNNNNNNNNNNNNNNNNNNNNNNNNNNNN
NNNNNNNNNNNNNNNNNNNNNNNNNNNNNNNNNNNNNNNNNNNNNNNNNNNNNNNNNNNN
NNNNNNNNNNNNNNNNNNNNNNNNNNNNNNNNNNNNNNNNNNNNNNNNNNNNNNNNNNNN
NNNNNNNNNNNNNNNNNNNNNNNNNNNNNNNNNNNNNNNNNNNNNNNNNNNNNNNNNNNN
NNNNNNNNGCAGTAGTCACATCAAACGCCGGATTCTCGATTCCCGCGCCCTCCGGCGTAA
GCTGCTTGCCGCCGTGGTGCGTTACTTCTANNNNNNNNNNNNNNNNNNNNNNNNNNNNNN
NNNNNNNNNNNNNNNNNNNNNNNNNNNNNNNNNNNNNNNNNNNNNNNNNNNNNNNNNNNN
NNNNNNNNNNNNNNNNNNNNNNNNNNNNNNNNNNNNNNNNNNNNNNNNNNNNNNNNNNNN
NNNNNNNNNNNNNNNNNNNNNNNNNNNNNNNNNNNNNNNNNNNNNNNNNNNNNNNNNNNN
NNNNNNNNNNNNNNNNNNNNNNNNNNNNNNNNNNNNNNNNNNNNNNNNNNNNNNNNNNNN
NNNNNNNNNNNNNNNNNNNNNNNNNNNNNNNNNNNNNNNNNNNNNNNNNNNNNNNNNNNN
NNNNNNNNNNNNNNNNNNNNNNNNNNNNNNNNNNNNNNNNNNNNNNNNNNNNNNNNNNNN
NNNNNNNNNNNNNNNNNNNNNNNNNNNNNNNNNNNNNNNNNNNNNNNNNNNNNNNNNNNN
NNNNNNNNNNNNNNNNNNNNNNNNNNNNNNNNNNNNNNNNNNNNNNNNNNNNNNNNNNNN
NNNNNNNNNNNNNNNNNNNNNNNNNNNNNNNNNNNNNNNNNNNNNNNNNNNNNNNNNNNN
NNNNNNNNNNNNNNNNNNNNNNNNNNNNNNNNNNNNNNNNNNNNNNNNNNNNNNNNNNNN
NNNNNNNNNNNNNNNNNNNNNNNNNNNNNNNNNNNNNNNNNACCGTGGTGGCTGGGCTCT
GTTTCACGCCCAGAGCCACGCCCATGGCGGCAGAAACGCCAATCGCAGGTGCGCCCCTCA
CCACCATGGTGGTGATGACATCTGCAACTTCTTGATAAGTCGTTGCAAGTACGTAGGTTT
CTTCCAGGGGAAGACGGGTCTGGTCGAGAAACTCGACCCCTTTTTCGGTCCAGGTGAGGG
TAGGAATCATCCCTATCAGTGTAAAGCAGAGCCCCGAAAACCACTTTTTTGATCCCTTCA
TACAGTGCCGAGGGTGGGGATTGCGGCCATTGCCCCATACAGATTTCCAGCTTCCTTCCA
GGAATACTCGTATCCCACCTTGGTGGCAGTTACACTACGTGAGACGACCGGATACCGTAT
AGGCGCGAAATAAAGGAAATAGAATTCGCGCAAAACTACAAAAGTTCAGTTTGAGTGACG
AGTAAGACTATTGGAAAGCGCCCAGACGAATCTGCCAATCTGCAAGTTCTGCAAGTCCGC
TGACGTTTTTAGAATCTCTCGACGCGGGCTTCTCCAGACCAGTGTGTTTACACTCTTGGG
ATACTACCCTTGGGAATGTCCTCACTGTCGCAAAGTCTCCCTGCTGCGTCGTCGTGGCAG
TCAGGGGAAAAAGTACCGGCCACGCGGTTCTTCCTCAAAGAAATAGCTACGATTCCTTTC
GCGTCATGGCAATAAAGAGGGGAGAGATTCTAGGATCTCTCCCCTCTTTATTGCTTTCAA
AGGCAGTTTAGCGATAGCGCCAGTGTCCTTCCACCCAGAACCAGCCGCGGTGCCGATGAG
TCCAATGCCCCGGAACCCAAACCGCATGCGGACGCGGTGGTCTCGCCCAGTAGCCGTGAA
CCCACACGTAGTGCTCCCCATTCCATCGCTGGTAGCCCTCAATCCACACATAGTGCCGTC
CCGGGGGCGGCGGACGCCGTTCCACCACGCGCGGGGGCGGTCCAATGCGCACAAAAACCT
GTCCATAGGCCATACCCGTGCTCAACATCGCAGCAGCTACAGCTGTCATCAAAAGTTTTT
TCATTTGTGCCTACACCTCCTGATTTGCAGGCAATCTGTTCGCAGATATTTCCTGCCAGA
TTGCCGCCAACAGCAGCATTGAGCTGCGGTTACAGGTCATAGACCCGATCTTGCGGGCCG
GAGTTGTGGCTACGTTTCAAGTTTTCCTGAGAGCAAAGGCCACCAGGGTCGGCCCAGCTT
GATGGCTTCTTGATTCTGCTTCCCGGGTCAGTGTCTCTTCCATGGCTCCGGCATGCTCCA
GTGACACCGCGCATCGGGCCACTTCGTCTTCCGGCGCGCCCACAAAGCACAACTCGCACA
CTGCAAGCCCATCAGCGCTTTCTACAGGAGGCCCAAAGGTACGGCAGGTCATCGGCCGAG
CCACGTACAGGTCGCAGAGTCCCGTTTCCGGGTCCAGCACCGGGCATACTTCGTCATTGG
CATATTCGGCGAAGCGCTCTTCAAAGCCCTCATCCTCTTCCGCCAGAACGCCTGTCTCCA
CGTCTCCAGGAAAATCTTCCGCGATCCGTTCCAGCGATCTCCGCACCCGCTCGCGCACCG
CCCCGGCTCGTTCGGTATCCACCTCTGCCAGCGCCGTCAATCCATGCCGCAATCTCTCCG
CATCCAGTTGCGAAATCGCAAAGACGCCCACGCAACATTGCGTGCATCCCGGTCTGCAAG
CCAGCCAGTCGCCAGACTTTTGCGCGGCCTCAGCCGTCGCCGCATCCACAATCTGAAGCA
GTTCCGCATCCGATCCCATGACGGCAGCATAGCGGTTTCGCATACATTCCGCTCAGGCCG
GTTGCCAACCGCCGCGCGGCCCGATAGCTTAGAGTGTTTCGCGAAATGCGATCTGCGAGA
GAGGATCATCCATGGCAGAACAGGCACTTCCATATCAATCCGGCTTTGGCAATGAGTTCG
CAACCGAGGCTGTCTCCGGAGCATTGCCCGCCGGGCAGAATGCCCCACAAAAAACCGCCT
TCGGCCTCTACACCGAACAGTTGAGCGGCACGCCGTTTACCGCGCCGCGCGTCACCAACC
GGCGCACGTGGACCTACCGCGTTCGCCCGTCCGTCACCCACAAGCCCTTTGAAGAGATTC
CCTCCGGCCTCATCCGCACCGGCCCGTTCCATGAGGTGCCCACCTCGCCCAATCAGTTGC
GCTGGAACCCGCTGCCGATCCCCGAAGAGAAGACCGACTTCGTAGACGGGCTCGTCACCA
TTGGCGGCGGCGGCGACCCGGCCATGCAGACCGGGGTCGCCATTCACATCTATGCAGCCA
NNNNNNNNNNNNNNNNNNNNNNNNNNNNNNNNNNNNNNNNNNNNNNNNNNNNNNNNNNNN
NNNNNNNNNNNNNNNNNNNNNNNNNNNNNNNNNNNNNNNNNNNNNNNNNNNNNNNNNNNN
NNNNNNNNNNNNNNNNNNNNNNNNNNNNNNNNNNNNNNNNNNNNNNNNNNNNNNNNNNNN
NNNNNNNNNNNNNNNNNNNNNNNNNNNNNNNNNNNNNNNNNNNNNNNNNNNNNNNNNNNN
NNNNNNNNNNNNNNNNNNNNNNNNNNNNNNNNNNNNNNNNNNNNNNNNNNNNNNNNNNNN
NNNNNNNNNNNNNNNNNNNNNNNNNNNNNNNNNNNNNNNNNNNNNNNNNNNNNNNNNNNN
NNNNNNNNNNNNNNNNNNNNNNNNNNNNNNNNNNNNNNNNNNNNNNNNNNNNNNNNNNNN
NNNNNNNNNNNNNNNNNNNNNNNNNNNNNNNNNNNNNNNNNNNNNNNNNNNNNNNNNNNN
NNNNNNNNNNNNNNNNNNNNNNNNNNNNNNNNNNNNNNNNNNNNNNNNNNNNNNNNNNNN
NNNNNNNNNNNNNNNNNNNNNNNNNNNNNNNNNNNNNNNNNNNNNNNNNNNNNNNNNNNN
NNNNNNNNNNNNNNNNNNNNNNNNNNNNNNNNNNNNNNNNNNNNNNNNNNNNNNNNNNNN
NNNNNNNNNNNNNNNNNNNNNNNNNNNNNNNNNNNNNNNNNNNNNNNNNNNNNNNNNNNN
NNNNNNNNNNNNNNNNNNNNNNNNNNNNNNNNNNNNNNNNNNNNNNNNNNNNNNNNNNNN
NNNNNNNNNNNNNNNNNNNNNNNNNNNNNNNNNNNNNNNNNNNNNNNNNNNNNNNNNNNN
NNNNNNNNNNNNNNNNNNNNNNNNNNNNNNNNNNNNNNNNNNNNNNNNNNNNNNNNNNNN
NNNNNNNNNNNNNNNNNNNNNNNNNNNNNNNNNNNNNNNNNNNNNNNNNNNNNNNNNNNN
NNNNNNNNNNNNNNNNNNNNNNNNNNNNNNNNNNNNNNNNNNNNNNNNNNNNNNNNNNNN
NNNNNNNNNNNNNNNNNNNNNNNNNCGGCCGCTTCATCCTGCCGGCCACGCGCCTGCCTG
AATTTGCAACCGCACTCGAAGCAAATTGTTGTGCCGAGCGCGAACGCCCCTGGATGCTCT
CGCTGCTCGCCTCCGCGGACCGCGAAGCCGATATCGCCGCCATGCAAAACTTCACCAGCG
GCCTGGCCTTCCTCGATGCCCTGGAGCTGCGCGCCGATTCCGCGCAGCAAGCCGCCCAGC
AAGTGGAAGACACGCTGTCTGCCTATCCCACACAAATCACCCGCTTCNNNNNNNNNNNNN
NNNNNNNNNNNNNNNNNNNNNNNNNNNNNNNNNNNNNNNNNNNNNNNNNNNNNNNNNNNN
NNNNNNNNNNNNNNNNNNNNNNNNNNNNNNNNNNNNNNNNNNNNNNNNNNNNNNNNNNNN
NNNNNNNNNNNNNNNNNNNNNNNNNNNNNNNNNNNNNNNNNNNNNNNNNNNNNNNNNNNN
NNNNNNNNNNNNNNNNNNNNNNNNNNNNNNNNNNNNNNNNNNNNNNNNNNNNNNNNNNNN
NNNNNNNNNNNNNNNNNNNNNNNNNNNNNNNNNNNNNNNNNNNNNNNNNNNNNNNNNNNN
NNNNNNNNNNNNNNNNNNNNNNNNNNNNNNNNNNNNNNNNNNNNNNNNNNNNNNNNNNNN
NNNNNNNNNNNNNNNNNNNNNNNNNNNNNNNNNNNNNNNNNNNNNNNNNNNNNNNNNNNN
NNNNNNNNNNNNNNNNNNNNNNNNNNNNNNNNNNNNNNNNNNNNNNNNNNNNNNNNNNNN
NNNNNNNNNNNNNNNNNNNNNNNNNNNNNNNNNNNNNNNNNNNNNNNNNNNNNNNNNNNN
NNNNNNNNNNNNNNNNNNNNNNNNNNNNNNNNNNNNNNNNNNNNNNNNNNNNNNNNNNNN
NNNNNNNNNNNNNNNNNNNNNNNNNNNNNNNNNNNNNNNNNNNNNNNNNNNNNNNNNNNN
NNNNNNNNNNNNNNNNNNNNNNNNNNNNNNNNNNNNNNNNNNNNNNNNNNNNNNNNNNNN
NNNNNNNNNNNNNNNNNNNNNNNNNNNNNNNNNNNNNNNNNNNNNNNNNNNNNNNNNNNN
NNNNNNNNNNNNNNNNNNNNNNNNNNNNNNNNNNNNNNNNNNNNNNNNNNNNNNNNNNNN
NNNNNNNNNNNNNNNNNNNNNNNNNNNNNNNNNNNNNNNNNNNNNNNNNNNNNNNNNNNN
NNNNNNNNNNNNNNNNNNNNNNNNNNNNNNNNNNNNNNNNNNNNNNNNNNNNNNNNNNNN
NNNNNNNNNNNNNNNNNNNNNNNNNNNNNNNNNNNNNNNNNNNNNNNGCCAAACCAAAGC
TCCCGATGCCGCCGCGCCCACCTTCGGCCCGAGCCGTCTGCTCGACTATGAGTTAGAGAT
GGGCTTCTTTGTCGGTCGCGGCAACGCACGCGGCGAGGCCATCCCCATTTCTGAGGCAGA
AGACCACCTCTTCGGTCTCTGCCTCGTCAACGACTGGTCCGCGCGTGACATGCAAGCCTG
GGAGTACCAGCCCCTCGGCCCATTTCTCGCGAAGAACTTCGCCACCACGCTCTCGCCCTG
GATCGTCACCCTCGATGCGCTGGAGCCCTTTCGTATTCCGGCGCTCGCGCGCTCTGAGGG
CGATCCCGTTCCGCTTCCATATCTCAACGATCCCCGGGACCAGGCGCAGGGCGGCTTTGA
TATTCAGTTGGAAGTCTCCATCCTCACCGGGCAGATGCGCGCCGCGCAGGAAGCGCCCGC
CGTCGTCAGCCGGGGCAATCTGAAGTATTTGTACTGGACACTGGCACAAATGCTCACCCA
TCACGCCAGCAACGGTTGTCCGCTCGAACCGGGCGACCTGATGGCTTCTGGAACCGTGAG
CGGCCCCGAAGCAGGTTCATTCGGCTGTCTGCTCGAAATCACTCAGCGCGGCGCCCACCC
CCTCACTCTCCCTAACGGAGAGCAGCGCAAATTCCTTCAGGATGGCGATGAGGTCATCTT
CAGAGGATGGTGCGAAAAGCCCGGCCACCGCCGCATCGGATTCGGCGAGTGCCGAGGCCG
CGTCCTTCCCGGGTAATCGGCCGCCGCTTTCTGCCGCACGCGGAACCGCTATCGCTTCCG
CGTGCTGGCAGAANNNNNNNNNNNNNNNNNNNNNNNNNNNNNNNNNNNNNNNNNNNNNNN
NNNNNNNNNNNNNNNNNNNNNNNNNNNNNNNNNNNNNNNNNNNNNNNNNNNNNNNNNNNN
NNNNNNNNNNNNNNNNNNNNNNNNNNNNNNNNNNNNNNNNNNNNNNNNNNNNNNNNNNNN
NNNNNNNNNNNNNNNNNNNNNNNNNNNNNNNNNNNNNNNNNNNNNNNNNNNNNNNNNNNN
NNNNNNNNNNNNNNNNNNNNNNNNNNNNNNNNNNNNNNNNNNNNNNNNNNNNNNNNNNNN
NNNNNNNNNNNNNNNNNNNNNNNNNNNNNNNNNNNNNNNNNNNNNNNNNNNNNNNNNNNN
NNNNNNNNNNNNNNNNNNNNNNNNNNNNNNNNNNNNNNNNNNNNNNNNNNNNNNNNNNNN
NNNNNNNNNNNNNNNNNNNNNNNNNNNNNNNNNNNNNNNNNNNNNNNNNNNNNNNNNNNN
NNNNNNNNNNNNNNNNNNNNNNNNNNNNNNNNNNNNNNNNNNNNNNNNNNNNNNNNNNNN
NNNNNNNNNNNNNNNNNNNNNNNNNNNNNNNNNNNNNNNNNNNNNNNNNNNNNNNNNNNN
NNNNNNNNNNNNNNNNNNNNNNNNNNNNNNNNNNNNNNNNNNNNNNNNNNNNNNNNNNNN
NNNNNNNNNNNNNNNNNNNNNNNNNNNNNNNNNNNNNNNNNNNNNNNNNNNNNNNNNNNN
NNNNNNNNNNNNNNNNNNNNNNNNNNNNNNNNNNNNNNNNNNNNNNNNNNNNNNNNNNNN
NNNNNNNNNNNNNNNNNNNNNNNNNNNNNNNNNNNNNNNNNNNNNNNNNNNNNNNNNNNN
NNNNNNNNNNNNNNNNNNNNNNNNNNNNNNNNNNNNNNNNNNNNNNNNNNNNNNNNNNNN
NNNNNNNNNNNNNNNNNNNNNNNNNNNNNNNNNNNNNNNNNNNNNNNNNNNNNNNNNNNN
NNNNNNNNNNNNNNNNNNNNNNNNNNNNNNNNNNNNNNNNNNNNNNNNNNNNNNNNNNNN
NNNNNNNNNNNNNNNNNNNNNNNNNNNNNNNNNNNNNNNNNNNNNNNNNNNNNNNNNNNN
NNNNNNNNNNNNNNNNNNNNNNNNNNNNNNNNNNNNNNNNNNNNNNNNNNNNNNNNNNNN
NNNNNNNNNNNNNNNNNNNNNNNNNNNNNNNNNNNNNNNNNNNNNNNNNNNNNNNNNNNN
NNNNNNNNNNNNNNNNNNNNNNNNNNNNNNNNNNNNNNNNNNNNNNNNNNNNNNNNNNNN
NNNNNNNNNNNNNNNNNNNNNNNNNNNNNNNNNNNNNNNNNNNNNNNNNNNNNNNNNNNN
NNNNNNNNNNNNNNNNNNNNNNNNNNNNNNNNCATGTCTTCAATCGCAATGTGAGCCGCA
AGCGTGTGGACTGGCTGCCAGGCGTCACCTGGACCGAAGACCCCGAGCAGATTTTTGCCT
CGGAGGCCGACATCATCATGGAACTGGTCGGCGGTCTCGACCCCGCCGGAGCGTGGGTGC
GCCGCGCGCTGTCCTCGGGCAAGTCGGTCGTCACGGCCAATAAAAAGCTCATCGCCGCGC
AGGGAATCGAACTCGAAGCTCTTGCCCGCCAGCATGGCGTGCATCTGCTCTACGGCGCGG
CTGTCGCCGGAGGCATTCCTGTCATTCCCGGCCTCCTGTCCGGCCTCGCCGGCGATCGTG
TCGTTCGGCTGGAGGGTATTCTCAACGGAACCTCCAACTTCATCCTCAGNNNNNNNNNNN
NNNNNNNNNNNNNNNNNNNNNNNNNNNNNNNNNNNNNNNNNNNNNNNNNNNNNNNNNNNN
NNNNNNNNNNNNNNNNNNNNNNNNNNNNNNNNNNNNNNNNNNNNNNNNNNNNNNNNNNNN
NNNNNNNNNNNNNNNNNNNNNNNNNNNNNNNNNNNNNNNNNNNNNNNNNNNNNNNNNNNN
NNNNNNNNNNNNNNNNNNNNNNNNNNNNNNNNNNNNNNNNNNNNNNNNNNNNNNNNNNNN
NNNNNNNNNNNNNNNNNNNNNNNNNNNNNNNNNNNNNNNNNNNNNNNNNNNNNNNNNNNN
NNNNNNNNNNNNNNNNNNNNNNNNNNNNNNNNNNNNNNNNNNNNNNNNNNNNNNNNNNNN
NNNNNNNNNNNNNNNNNNNNNNNNNNNNNNNNNNNNNNNNNNNNNNNNNNNNNNNNNNNN
NNNNNNNNNNNNNNNNNNNNNNNNNNNNNNNNNNNNNNNNNNNNNNNNNNNNNNNNNNNN
NNNNNNNNNNNNNNNNNNNNNNNNNNNNNNNNNNNNNNNNNNNNNNNNNNNNNNNNNNNN
NNNNNNNNNNNNNNNNNNNNNNNNNNNNNNNNNNNNNNNNNNNNNNNNNNNNNNNNNNNN
NNNNNNNNNNCGGCTTCGGCAAAGACCATCTGCCCTTCGTCGTCACCACGGAGCCATGCG
TCAACTCGCGCCTCAAACTCGCCCTCAGCAAAATTGCTGGTGCGGGGTGGATGGCCGAAC
CGCCCCTCGATCTGCAGATCCTTGAGCCGGAACCCGCAGCCGTCCAGTAGCCATTCAGAC
CAGCCCAGTCGTTCCGAGTCGCCAGCCCGGCCCCATAAAGCCCAGCGAAGATGCGTATCC
TCCATCATCTGTGCTGGGCTTTTTTCTCCTGCAAATCTCTCTTCTCATCGAACCCCATCT
ATCGGGAAATGCATCGCATCCTAAATAAGGGAAGAAAATCTCACGGCTGACTGGCAAGCC
GCTCGTCACGAAAGGTTTCACCATGAAATTTCATCGCAATATTCGTCTGCCGATCGCCTC
GGCATGCGCTGTCCTCCTCTGCCTGCTCGTCCTGCCACTTGCGGCATCGGCGCAGGCATC
CGTGGTAAAGACGCAGAAAGCGGGTGACTACACCGTGACCTTGCGCATTCTGCCCGCGGA
ATCCTTCACCGGCATGAATGCTCAAATGGTGCGTGACGGTGGAGACGAACCCGTCATGGA
GGGTGGGCCTGCTTATCCCAACCATCACATGGTCGCTTTCATCAAGAAAGACGGAAAGCC
CGTCGAGCACGCACGCGTCACCATCGAATATCGCTCGAATCCCGGTGCGGAATGGACCAA
GGTTCCAGTCGCGCGGATGCATGCAAAAGGGAAGGGACGCAAGTCCACGCACTTCGGCAA
CAACGTCACCTTGCAGGGCGGTAAGTATGAAGTTCGCGTCACCGTGAACGGCAGCACGGC
ACTCTTCAACGTACAGGTCTAGCGCTCTCTCATCCGCAAATAAGGAGGAGGAGCGTCATC
CGCCCCTCCTCTTTATTTGTCTCTGAATGATCGATCAGTAGGAATGCCCCAGGATCGGAT
GCGGCTCATACGGCTCTTCCAGTGCCTTGATCTNNNNNNNNNNNNNNNNNNNNNNNNNNN
NNNNNNNNNNNNNNNNNNNNNNNNNNNNNNNNNNNNNNNNNNNNNNNNNNNNNNNNNNNN
NNNNNNNNNNNNNNNNNNNNNNNNNNNNNNNNNNNNNNNNNNNNNNNNNNNNNNNNNNNN
NNNNNNNNNNNNNNNNNNNNNNNNNNNNNNNNNNNNNNNNNNNNNNNNNNNNNNNNNNNN
NNNNNNNNNNNNNNNNNNNNNNNNNNNNNNNNNNNNNNNNNNNNNNNNNNNNNNNNNNNN
NNNNNNNNNNNNNNNNNNNNNNNNNNNNNNNNNNNNNNNNNNNNNNNNNNNNNNNNNNNN
NNNNNNNNNNNNNNNNNNNNNNNNNNNNNNNNNNNNNNNNNNNNNNNNNNNNNNNNNNNN
NNNNNNNNNNNNNNNNNNNNNNNNNNNNNNNNNNNNNNNNNNNNNNNNNNNNNNNNNNNN
NNNNNNNNNNNNNNNNNNNNNNNNNNNNNNNNNNNNNNNNNNNNNNNNNNNNNNNNNNNN
NNNNNNNNNNNNNNNNNNNNNNNNNNNNNNNNNNNNNNNNNNNNNNNNNNNNNNNNNNNN
NNNNNNNNNNNNNNNNNNNNNNNNNNNNNNNNNNNNNNNNNNNNNNNNNNNNNNNNNNNN
NNNNNNNNNNNNNNNNNNNNNNNNNNNNNNNNNNNNNNNNNNNNNNNNNNNNNNNNNNNN
NNNNNNNNNNNNNNNNNNNNNNNNNNNNNNNNNNNNNNNNNNNNNNNNNNNNNNNNNNNN
NNNNNNNNNNNNNNNNNNNNNNNNNNNNNNNNNNNNNNNNNNNNNNNNNNNNNNNNNNNN
NNNNNNNNNNNNNNNNNNNNNNNNNNNNNNNNNNNNNNNNNNNNNNNNNNNNNNNNNNNN
NNNNNNNNNNNNNNNNNNNNNNNNNNNNNNNNNNGGTCGAACCAAGATTGACGTATTCCA
TTGCACCTCCAATAGACGCTGTACCTTTGGATGAGTCTCACCGCCCCCAGGGCTTTTTTT
GCCCTCACTTGAACATCCCAACACAAGCGGAGTAACTTCGATTCGCATCATAAATTGCGT
GCATCCTTCTCACGAAAAGCTCGTCACATATTTGTCATATAGCAGTGACGTGCCTCCGAG
TCTCATGCGCAAGCTGCAAAACGCTGATAGAAGCTCGTTGAACTTGAAATGGAGTGTCCC
ATGCCTGCACAGTCCGAGCCAAAGCCCGCATTTCAGGGCTCCTGCTCCATCAGTCTGAAT
GGTCAAACCCTGGAAGCAAACACCGGTGAGCGTCTGATCGATGTCATCAACCGGACTCAG
ACCCCGCTGCCGCAGGTCTGTTACCAGCCGAAGCTTGGCCCCATTCAGACGTGCGACACC
TGTGTGGTTGAGATGAATGGCGAGATCGTTCGCGCCTGTGGTACATCCGTTTCGCCCGGC
ATGCAGCTCAACACCGCTTCGGCGCGCGTCAAGTCCGCCCAGGGCGAGGCCTTTGATCGC
ATTCTCAAAAATCACCAGCTCTATTGCTCGGTCTGCGACAACAACAATCAGGACTGTACC
GTTCACAACACCACGGCCCTGCTCGACGTCGAACACCAAAAGTATCCATGGCAGCCCAAG
CCCTATCCGCAAGACCACACCAATCCTTTCTATCGTTACGATCCCAACCAGTGCATCCTG
TGCGGCCGCTGCGTCGAGGCATGCCAGAACTATCAGGTCAATGAAACCCTCTCCATCAAT
TGGGAGAGTGACCACCCTCGCGTCCTCTGGGATGGCGGCTCTGAAATCGGCGGCTCTAGT
TGTGTCTCCTGCGGACACTGCGTCACCGTCTGCCCGTGCAACGCGCTCATGGAAAAGTCC
ATGCTCGGCCACGCCGGCTTTCTTACCCATTGGCCGCAGAATGCACTTGACCACATGATC
GATGTGGTCAAAGCCGTCGAGCCGGAGATCGGCTACGGCCCCATTCTGCAACTCTCCGAG
ACCGAAGCCGCCATGCGCAACACTCGCGTGCGCCGCTCCAAAACCGTCTGCACCTACTGC
GGCGTCGGTTGCAGCTTTGAGATTTGGACCAAAGACCGCCACATCCTCAAGGTGCAGCCC
ANNNNNNNNNNNNNNNNNNNNNNNNNNNNNNNNNNNNNNNNNNNNNNNNNNNNNNNNNNN
NNNNNNNNNNNNNNNNNNNNNNNNNNNNNNNNNNNNNNNNNNNNNNNNNNNNNNNNNNNN
NNNNNNNNNNNNNNNNNNNNNNNNNNNNNNNNNNNNNNNNNNNNNNNNNNNNNNNNNNNN
NNNNNNNNNNNNNNNNNNNNNNNNNNNNNNNNNNNNNNNNNNNNNNNNNNNNNNNNNNNN
NNNNNNNNNNNNNNNNNNNNNNNNNNNNNNNNNNNNNNNNNNNNNNNNNNNNNNNNNNNN
NNNNNNNNNNNNNNNNNNNNNNNNNNNNNNNNNNNNNNNNNNNNNNNNNNNNNNNNNNNN
NNNNNNNNNNNNNNNNNNNNNNNNNNNNNNNNNNNNNNNNNNNNNNNNNNNNNNNNNNNN
NNNNNNNNNNNNNNNNNNNNNNNNNNNNNNNNNNNNNNNNNNNNNNNNNNNNNNNNNNNN
NNNNNNNNNNNNNNNNNNNNNNNNNNNNNNNNNNNNNNNNNNNNNNNNNNNNNNNNNNNN
NNNNNNNNNNNNNNNNNNNNNNNNNNNNNNNNNNNNNNNNNNNNNNNNNNNNNNNNNNNN
NNNNNNNNNNNNNNNNNNNNNNNNNNNNNNNNNNNNNNNNNNNNNNNNNNNNNNNNNNNN
NNNNNNNNNNNNNNNNNNNNNNNNNNNNNNNNAGAGGTCTGCGGCGTCCCCATCGAGACA
CTCGTTTCTGTTGCTGAAGCCATCGCAGCCGCACCCAGCATGTGCATCCTCTGGGCCATG
GGTGTCACGCAGCACTGCGCCGGCTCTGACACCTCCACCGCTATCTCCAACCTGCTGCTC
GTCACCGGCAACTACATGCGTCCCGGCACCGGAGCCTACCCGTTGCGCGGCCACAACAAC
GTGCAGGGCGCGAGTGATTTCGGCTCCATGCCCGGCTGGTTTCCCGGTTACGAGAAAGTC
GATGATCCCGCCGCGCGCGCCCGCTATGAGCAGGGCTGGGGAGTCAAAATTCCCGAAGCC
AAGGGTCTCGACAATCATGAGATGGTCAATGCCATCTACGAAGGCAAGCTCAGGGCCATG
TATCTGGCCGGGGAAGACATGTACATCGCCGACGCTAACTCCAACTACGTCGGCGGAGGC
TTCGAAAAGCTCGACTTCTTTGTCGTGCAGGATTGCTTCTTCACGCCCACCTGCCGCTTC
GCCGACGTAGTGCTGCCCGCCAGCCCATCCCTCGAAAAGGAAGGAACTTTCACCAGTACT
GAGCGCCGTGTGCAGCGTCTGTATCAGGTGCTCGAACCCCTCGGCGAAAGCCTGCCCGAC
TGGCGCATCACCACCGCGCTCGCCAACAAAATGGGCGCTAACTGGACCTACCAGCATCCC
TCCGATATCATGCACGAGTCCGCGTCCCTCGCGCCCATGTTCGCGGGCATTCACTATGAT
CGCCTCCAGGGATTCGATAGCCTGCAGTGGCCCGTCGCCGCGGATGGCACCGATCAGCCG
CTGCTCTACACGGAGAAATTTGCATTCCCTGACGGCAAGGCGCGCCTTCATCCGCTCGAA
TATCACGCCCCGGAATCTGTCGAGGATGACGTCTACGATCTTCACCTCAACAACGGCCGC
CTGCTCGAACACTTCCACGGTGGCAATATGACCGGCCGCGTCGCAGGTATTCATGAGGAG
ACGCCCAATCCATTCCTTGAGGTCTCTCCCGAGCTCGCCGCTGACCGCTCTCTCGTCTCC
GGCCAGTGGGTGCGGCTCACTTCACCGAACGGCCATCTCCGCATTCGCGTGCTGGTCAGC
GACCGCGTGCAGGGCAAGCAGATTTATCTGCCCCTCAACACCCTCTTCACTGACGCAACC
AACATGCTCACCGGCCACCATACCGACCATGACACCCACACTCCGGCTTACAAGGAGACC
CCGGTGCGTATGGAGGTACTGCCGGAAACGGGAGAAAACCCGCTTCCGCGCCTCAACTTC
CGTTACGCCTCCCGAACACCGCAAAACGGCGTCGAGGTTGAGCGCAAATGGAACCGTAGC
GATTACGTATTTCCCGGTGATGTCAGCAACGGCCACAACTCTCTGGTGCAGATCACACCC
GGCCATCAGAAAAAGTAGAAGGGAAGAGAACATACATGGCACAGCCCATCGAATTTCGCC
CCTCCGCGCAGGACCCGCGCGAAGAGATCCAGCGGCGTCTCAATGATGCGCCCATCGAAC
ACGCCCAGGCGCTCCTGGCTTGCTACGGTTTGATTGAGGAGGCGCACCGCTCCGGCACGC
TCGATCTGCTGCGAGGCCTTCTCGGCGCACAAGACGCCGTCGTAACCCATGTCTCCGGTG
TGGTCAGCAAGCCTGAAAGCGTCAACGCGCTACGCAACGGCCTTTTGCTGGCGAAACTGC
TCGGCAGCATTGATCCCGATACGCTCCACAACATTCTTGATGAAACGCACAAATCCGCCG
CGCAGGAGCCGCCATCTCTTTTTGCTCTGCTCGGTCGCGCCGCCTCTGCGGAGAGCCGCC
GCGCGCTTGCGGCGGGTTTAGCTCTCCTGCAGTCAGCGGGCAAGGCATTGGGCCGCTCAC
GGTAGTCGCTTCTCAGTCCTCTTCGCCAACGGCAACGGCTTTTTTCTTAACTGTCTTCGC
CTTGGCAACTCGGGCCGGTCCGGTAGACTCGCGCACAATCAGCTTCGGCTCCATCACAAT
CTCTGGCGGATAGGTCCGTCCCGGGTGGTTGATCCGGTCCAGCAGAATCTTCGCTCCTCG
CGCGCCCATGTCGCGCAACGGCTGTTGCACGGTCGTCAGGCTCGGCTGGTGATAGGCCGC
ACTCGCAATGTCGTCGAAACCCACCACCGAGATATCGCCGGGCACGCTCAGCCCCGCGTC
ATCAATGGCGCGAATCGCGCCGAATGCGCAAATGTCGTTGAAGCAGAAGATAGCCGTAAA
GTCCCGGGTCTCGCGCAGCAGCTTNNNNNNNNNNNNNNNNNNNNNNNNNNNNNNNNNNNN
NNNNNNNNNNNNNNNNNNNNNNNNNNNNNNNNNNNNNNNNNNNNNNNNNNNNNNNNNNNN
NNNNNNNNNNNNNNNNNNNNNNNNNNNNNNNNNNNNNNNNNNNNNNNNNNNNNNNNNNNN
NNNNNNNNNNNNNNNNNNNNNNNNNNNNNNNNNNNNNNNNNNNNNNNNNNNNNNNNNNNN
NNNNNNNNNNNNNNNNNNNNNNNNNNNNNNNNNNNNNNNNNNNNNNNNNNNNNNNNNNNN
NNNNNNNNNNNNNNNNNNNNNNNNNNNNNNNNNNNNNNNNNNNNNNNNNNNNNNNNNNNN
NNNNNNNNNNNNNNNNNNNNNNNNNNNNNNNNNNNNNNNNNNNNNNNNNNNNNNNNNNNN
NNNNNNNNNNNNNNNNNNNNNNNNNNNNNNNNNNNNNNNNNNNNNNNNNNNNNNNNNNNN
NNNNNNNNNNNNNNNNNNNNNNNNNNNNNNNNNNNNNNNNNNNNNNNNNNNNNNNNNNNN
NNNNNNNNNNNNNNNNNNNNNNNNNNNNNNNNNNNNNNNNNNNNNNNNNNNNNNNNNNNN
NNNNNNNNNNNNNNNNNNNNNNNNNNNNNNNNNNNNNNNNNNNNNNNNNNNNNNNNNNNN
NNNNNNNNNNNNNNNNNNNNNNNNNNNNNNNNNNNNNNNNNNNNNNNNNNNNNNNNNNNN
NNNNNNNNNNNNNNNNNNNNNNNNNNNNNNNNNNNNNNNNNNNNNNNNNNNNTTTTGCAC
TCACTTTAAGGATTTAGTTCCTAAGTTAGGCTGGTTTCTTCCCAGGTACCCATCACCTTT
TTCAAGGCGTTGCATATCTCGCCAACAGTCGCATAGGCGCGCACGCAGTCTAACAGGTAA
GGCATGGTGTTCGCGTTGCTCAGCCCCGAAGTGCTTGCCTCTGGCGTCTTCTCGGCAGCC
CGGCACAGTGCATCGAGGCTGCGTTGTACGGCTTCGTTCGACCGTTTTGTCCGCAGCAGA
CGCAGCTTCTTCGTCTGCGCCTCTCTTACTGATTCGTCAATGTAGAGTATCTCCGGCGNN
NNNNNNNNNNNNNNNNNNNNNNNNNNNNNNNNNNNNNNNNNNNNNNNNNNNNNNNNNNNN
NNNNNNNNNNNNNNNNNNNNNNNNNNNNNNNNNNNNNNNNNNNNNNNNNNNNNNNNNNNN
NNNNNNNNNNNNNNNNNNNNNNNNNNNNNNNNNNNNNNNNNNNNNNNNNNNNNNNNNNNN
NNNNNNNNNNNNNNNNNNNNNNNNNNNNNNNNNNNNNNNNNNNNNNNNNNNNNNNNNNNN
NNNNNNNNNNNNNNNNNNNNNNNNNNNNNNNNNNNNNNNNNNNNNNNNNNNNNNNNNNNN
NNNNNNNNNNNNNNNNNNNNNNNNNNNNNNNNNNNNNNNNNNNNNNNNNNNNNNNNNNNN
NNNNNNNNNNNNNNNNNNNNNNNNNNNNNNNNNNNNNNNNNNNNNNNNNNNNNNNNNNNN
NNNNNNNNNNNNNNNNNNNNNNNNNNNNNNNNNNNNNNNNNNNNNNNNNNNNNNNNNNNN
NNNNNNNNNNNNNNNNNNNNNNNNNNNNNNNNNNNNNNNNNNNNNNNNNNNNNNNNNNNN
NNNNNNNNNNNNNNNNNNNNNNNNNNNNNNNNNNNNNNNNNNNNNNNNNNNNNNNNNNNN
NNNNNNNNNNNNNNNNACGCCCACTCCACATACTCCACGCCGTCATAAATCGTGAATGCA
AGCTCCTGCAGTGCCGTCGAGCCAGCCTCGCGAATGTGGTATCCCGAGATCGAGATGGGA
TTAAACCGAGGAACCAGCTTCGCCCCAAACTCGAACGTATCAATCACCAGCCGCATCGAA
GGTGCCGGCGGATAGATGTACTCCTTCTGCGCGATGTACTCCTTGAGAATGTCNNNNNNN
NNNNNNNNNNNNNNNNNNNNNNNNNNNNNNNNNNNNNNNNNNNNNNNNNNNNNNNNNNNN
NNNNNNNNNNNNNNNNNNNNNNNNNNNNNNNNNNNNNNNNNNNNNNNNNNNNNNNNNNNN
NNNNNNNNNNNNNNNNNNNNNNNNNNNNNNNNNNNNNNNNNNNNNNNNNNNNNNNNNNNN
NNNNNNNNNNNNNNNNNNNNNNNNNNNNNNNNNNNNNNNNNNNNNNNNNNNNNNNNNNNN
NNNNNNNNNNNNNNNNNNNNNNNNNNNNNNNNNNNNNNNNNNNNNNNNNNNNNNNNNNNN
NNNNNNNNNNNNNNNNNNNNNNNNNNNNNNNNNNNNNNNNNNNNNNNNNNNNNNNNNNNN
NNNNNNNNNNNNNNNNNNNNNNNNNNNNNNNNNNNNNNNNNNNNNNNNNNNNNNNNNNNN
NNNNNNNNNNNNNNNNNNNNNNNNNNNNNNNNNNNNNNNNNNNNNNNNNNNNNNNNNNNN
NNNNNNNNNNNNNNNNNNNNNNNNNNNNNNNNNNNNNNNNNNNNNNNNNNNNNNNNNNNN
NNNNNNNNNNNGGCTTTCTCAAGCGCCGGACCCAGCGTCTCTTCCGCCCAGCGCACCTCT
TCTGGTGAAGGGCAGCGATTCTGCTTCAACTCATCCAATGCTTGCTGGCGGCGATTTCCC
GTGGTCTCTGCCATGGCGGCACTACTCCTCGTCTGCGAAACTCCCCAGCATAGGCGACCC
ATGCATGCATCGGCAAGCCGAAGGCCCTGGCCGTCATCCCTCTCATCTTTCACCGGTGCC
CGGCCTTATTCCTTCAACCACTTGCCCCCATTTGCACATAGAGCCCGTCATTTCCACAGA
GAAATATCTGCAATCTCCACTTGATTGTTTTCAGAACAGGCGTAAAGTTCATTTCAACGG
AGGAGAAATCTTCCAGAAGGAGAGAGCGGAACCAGACATCCTGAGCACTGGCAACAGAGC
TCGACGCATCATCAGCCAGTCTGATGTATGGGGGGATGAAACCTGGCGAAGCTCGCATCG
GCTGCAGGCCACATGCGTCTCCTAAGGCAGGCAGGCTCCGGCTCGCCTGTGCTTGGGGCT
CGGCGGTGGTGATNNNNNNNNNNNNNNNNNNNNNNNNNNNNNNNNNNNNNNNNNNNNNNN
NNNNNNNNNNNNNNNNNNNNNNNNNNNNNNNNNNNNNNNNNNNNNNNNNNNNNNNNNNNN
NNNNNNNNNNNNNNNNNNNNNNNNNNNNNNNNNNNNNNNNNNNNNNNNNNNNNNNNNNNN
NNNNNNNNNNNNNNNNNNNNNNNNNNNNNNNNNNNNNNNNNNNNNNNNNNNNNNNNNNNN
NNNNNNNNNNNNNNNNNNNNNNNNNNNNNNNNNNNNNNNNNNNNNNNNNNNNNNNNNNNN
NNNNNNNNNNNNNNNNNNNNNNNNNNNNNNNNNNNNNNNNNNNNNNNNNNNNNNNNNNNN
NNNNNNNNNNNNNNNNNNNNNNNNNNNNNNNNNNNNNNNNNNNNNNNNNNNNNNNNNNNN
NNNNNNNNNNNNNNNNNNNNNNNNNNNNNNNNNNNNNNNNNNNNNNNNNNNNNNNNNNNN
NNNNNNNNNNNNNNNNNNNNNNNNNNNNNNNNNNNNNNNNNNNNNNNNNNNNNNNNNNNN
NNNNNNNNNNNNNNNNNNNNNNNNNNNNNNNNNNNNNNNNNNNNNNNNNNNNNNNNNNNN
NNNNNNNNNNNNNNNNNNNNNNNNNNNNNNNNNNNNNNNNNNNNNNNNNNNNNNNNNNNN
NNNNNNNNNNNNNNNNNNNNNNNNNNNNNNNTCAAACTTTTGTAGGTGAGAAATCCGCTG
TGAAAAGCGCTGTTCTTGCACCGGTCATGACTGGCGCAAGCGCCATCATCCCAGGCGTGA
CATAAGGCAAATCATCAGCAGCAGAGAGCGCAGCGTCCAGCACACGGTCCGAATCCAGTT
CGTCGCCGTCAGCCGGNNNNNNNNNNNNNNNNNNNNNNNNNNNNNNNNNNNNNNNNNNNN
NNNNNNNNNNNNNNNNNNNNNNNNNNNNNNNNNNNNNNNNNNNNNNNNNNNNNNNNNNNN
NNNNNNNNNNNNNNNNNNNNNNNNNNNNNNNNNNNNNNNNNNNNNNNNNNNNNNNNNNNN
NNNNNNNNNNNNNNNNNNNNNNNNNNNNNNNNNNNNNNNNNNNNNNNNNNNNNNNNNNNN
NNNNNNNNNNNNNNNNNNNNNNNNNNNNNNNNNNNNNNNNNNNNNNNNNNNNNNNNNNNN
NNNNNNNNNNNNNNNNNNNNNNNNNNNNNNNNNNNNNNNNNNNNNNNNNNNNNNNNNNNN
NNNNNNNNNNNNNNNNNNNNNNNNNNNNNNNNNNNNNNNNNNNNNNNNNNNNNNNNNNNN
NNNNNNNNNNNNNNNNNNNNNNNNNNNNNNNNNNNNNNNNNNNNNNNNNNNNNNNNNNNN
NNNNNNNNNNNNNNNNNNNNNNNNNNNNNNNNNNNNNNNNNNNNNNNNNNNNNNNNNNNN
NNNNNNNNNNNNNNNNNNNNNNNNNNNNNNNNNNNNNNNNNNNNNNNNNNNNNNNNNNNN
NNNNNNNNNNNNNNNNNNNNNNNNNNNNNNNNNNNNNNNNNNNNNNNNNNNNNNNNNNNN
NNNNNNNNNNNNNNNNNNNNNNNNNNNNNNNNNNNNNNNNNNNNNNNNNNNNNNNNNNNN
NNNNNNNNNNNNNNNNNNNNNNNNNNNNNNNNNNNNNNNNNNNNNNNNNNNNNNNNNNNN
NNNNNNNNNNNNNNNNNNNNNNNNNNNNNNNNNNNNNNNNNNNNNNNNNNNNNNNNNNNN
NNNNNNNNNNNNNNNNNNNNNNNNNNNNNNNNNNNNNNNNNNNNNNNNNNNNNNNNNNNN
NNNNNNNNNNNNNNNNNNNNNNNNNNNNNNNNNNNNNNNNNNNNNNNNNNNNNNNNNNNN
NNNNNGGCAAAGTGCTTTATGCCTCTTCGCTCTACAGCTTTCGTGCACTGCCTCCTGCCC
ATTTAGAATCAGTACATGCTGCTCGAAGGAATCTTTCCCGCTATCACCACGCCCTTTTAC
CCCGACGGTCGCCTCTACTTCCGCAAGCTGGAGCACAATGTCGACCGCTACTCCCGCACT
CCGGTCGCGGGCATGACCGTGCTGGGTTCCACGGGCGAGGCCGTGATGCTCAGCGATGAA
GAAACGCGGGATGTCCTTCGCACCGCGCGCTCGGCCAGCGATGCCAGCAAAGTTTTGCTC
GCCGGCATCGGGCGCGAAAGCCTCTCCGAGACACTGCGCCTCGCCGAGTTTGCCGCCGAC
CAGCGCTACGACGCCGTCCTCGTCCGCACGCCGCACTTCTACGGCCCGCAGATGCAGCCG
GCCGCCATGCTCACTTACTACCGCACGCTGGCAGACAACTCGCCGTTGCCCGTCGTCCTC
TACAGCATCCCCAAATTCACGCATTACGATCTGCCTGTCGCCGTCGTCTCGGAACTGGCC
CAGCACCCAAACATCATCGGCATCAAGGACTCGAGCGGCAGCGTCGAGCGCATCGCCGCT
CTGGTCACCGGCACCCGCAACGCGCCCCGGCGCAATGTAGACGTCACCCCCGTCTTCACC
GCCGTCACGGCTCGCATGCTTGAGGAATCCATGCTCGCGCAGGCCGCGCTCGTGCCGCTC
ACCACCATCGGCGGCGAAACCCTGTCCGCGGCCGTCCCCGCTCCAGCGCAGCCTACGCTC
AAAACCCGCACCAAAGAGGTCGGCTTTCAGGTTCTCAGCGGCTCGGCCGAAACCATCCTG
CCCGCGCTCGAAGCCGGTGCCTCCGGCGCGGTCCTCGCTCTGGCCGCCTGCCTGCCGCAG
GCCTGTCAGGAGGTCTACTGGGCCTGGAAGGACAATGACCCCATTCTTGCCGCCGAAAAG
CAGCAGCGCATCCTCGCCGCATCGTCTCTCGTGGCAGGCAAATATGGCATTGCCGGCATC
AAGTATGCCTGCGATCTCAACGGCTACTATGGCGGTCGCCCGCGTCTCCCATTGCTGCCG
CTCGATGCCGCCGCGCAGGAAGAAATTGCCCAGGCTCTCGTGACGCTCCGTCCCTGAGGC
TGGTCTCGCCCGTCTCAGGAAAATCGATGTACTGCAAAGGCCGTCCCCACTGCGGACGGC
CTTTGTAACCATTCAGCCACATATTTCTGCAATGTGACTCAGAACACTCCACATTCAGAG
ATGCATCGCTATAATGAGCGATTAAGAAGACACCACTCTTCCCAGTTCATCATCGAAGGG
AATCCGCCACATGGCGACCACTAACGCCGGCGCTCCGTCCGCGCAGGGCGCTCCGACGCA
CTCTGAAGGACTCTCCGCCAAGCNNNNNNNNNNNNNNNNNNNNNNNNNNNNNNNNNNNNN
NNNNNNNNNNNNNNNNNNNNNNNNNNNNNNNNNNNNNNNNNNNNNNNNNNNNNNNNNNNN
NNNNNNNNNNNNNNNNNNNNNNNNNNNNNNNNNNNNNNNNNNNNNNNNNNNNNNNNNNNN
NNNNNNNNNNNNNNNNNNNNNNNNNNNNNNNNNNNNNNNNNNNNNNNNNNNNNNNNNNNN
NNNNNNNNNNNNNNNNNNNNNNNNNNNNNNNNNNNNNNNNNNNNNNNNNNNNNNNNNNNN
NNNNNNNNNNNNNNNNNNNNNNNNNNNNNNNNNNNNNNNNNNNNNNNNNNNNNNNNNNNN
NNNNNNNNNNNNNNNNNNNNNNNNNNNNNNNNNNNNNNNNNNNNNNNNNNNNNNNNNNNN
NNNNNNNNNNNNNNNNNNNNNNNNNNNNNNNNNNNNNNNNNNNNNNNNNNNNNNNNNNNN
NNNNNNNNNNNNNNNNNNNNNNNNNNNNNNNNNNNNNNNNNNNNNNNNNNNNNNNNNNNN
NNNNNNNNNNNNNNNNNNNNNNNNNNNNNNNNNNNNNNNNNNNNNNNNNNNNNNNNNNNN
NNNNNNNNNNNNNNNNNNNNNNNNNNNNNNNNNNNNNNNNNNNNNNNNNNNNNNNNNNNN
NNNNNNNNNNNNNNNNNNNNNNNNNNNNGTCACCTGGTATCCCATCACGCCATCGTCCTC
CGTCGTCGAACAGCTCATCGACTTCCTCAAGAAGTACCGCATCGAGCAGGACGGTAAAGC
CAGCTTCGCCGTCGTCCAGGCTGAGGATGAGCTTGCCGCCATCGGCATGGTGCTTGGCGC
AGGCTGGGCTGGTGCCCGTTCCATGACCGCGACCTCCGGTCCCGGCATCTCGCTCATGGC
CGAGTTCGCCGGTCTCGGCTACTTTGCCGAGCTGCCCGGCGTCATCTTTGACATTCAGCG
TGTCGGTCCCTCCACGGGCCTGCCCACGCGCACCGCGCAGGGCGACATTCTCAGCACCGC
TGTACTCTCGCATGGCGACTCCAAGCACGTGCTACTGCTGCCCGGCAGCGTGGCCGAGTG
CTTCGAGTTCGGCATGGCCGCCTTCGACCTCACCGAGCGCCTCCAGACTCCCATCTTCGT
GCTCTCTGATCTCGATCTCGGCATGAACAACTGGATGTCCGATCCCTTCCAGTACCCCGA
GAANNNNNNNNNNNNNNNNNNNNNNNNNNNNNNNNNNNNNNNNNNNNNNNNNNNNNNNNN
NNNNNNNNNNNNNNNNNNNNNNNNNNNNNNNNNNNNNNNNNNNNNNNNNNNNNNNNNNNN
NNNNNNNNNNNNNNNNNNNNNNNNNNNNNNNNNNNNNNNNNNNNNNNNNNNNNNNNNNNN
NNNNNNNNNNNNNNNNNNNNNNNNNNNNNNNNNNNNNNNNNNNNNNNNNNNNNNNNNNNN
NNNNNNNNNNNNNNNNNNNNNNNNNNNNNNNNNNNNNNNNNNNNNNNNNNNNNNNNNNNN
NNNNNNNNNNNNNNNNNNNNNNNNNNNNNNNNNNNNNNNNNNNNNNNNNNNNNNNNNNNN
NNNNNNNNNNNNNNNNNNNNNNNNNNNNNNNNNNNNNNNNNNNNNNNNNNNNNNNNNNNN
NNNNNNNNNNNNNNNNNNNNNNNNNNNNNNNNNNNNNNNNNNNNNNNNNNNNNNNNNNNN
NNNNNNNNNNNNNNNNNNNNNNNNNNNNNNNNNNNNNNNNNNNNNNNNNNNNNNNNNNNN
NNNNNNNNNNNNNNNNNNNNNNNNNNNNNNNNNNNNNNNNNNNNNNNNNNNNNNNNNNNN
NNNNNNNNNNNNNNNNNNNNNNNNNNNNNNNNNNNNNNNNNNNNNNNNNNNNNNNNNNNN
NNNNNNNNNNNNNNNNNNNNNNNNNNNNNNNNNNNNNNNNNNNNNNNNNNNNNNNNNNNN
NNNNNNNNNNNNNNNNNNNNNNNNNNNNNNNNNNNNNNNNNNNNNNNNNNNNNNNNNNNN
NNNNNNNNNNNNNNNNNNNNNNNNNNNNNNNNNNNNNNNNNNNNNNNNNNNNNNNNNNNN
NNNNNNNNNNNNNNNNNNNNNNNNNNNNNNNNNNNNNNNNNNNNNNNNNNNNNNNNNNNN
NNNNNNNNNNNNNNNNNNNNNNNNNNNNNNNNNNNNNNNNNNNNNNNNNNNNNNNNNNNN
NNNNNNNNNNNNNNNNNNNNNNNNNNNNNNNNNNNNNNNNNNNNNNNNNNNNNNNNNNNN
NNNNNNNNNNNNNNNNNNNNNNNNNNNNNNNNNNNNNNNNNNNNNNNNNNNNNNNNNNNN
NNNNNNNNNNNNNNNNNNNNNNNNNNNNNNNNNNNNNNNNNNNNNNNNNNNNNNNNNNNN
NNNNNNNNNNNNNNNNNNNNNNNNNNNNNNNNNNNNNNNNNNNNNNNNNNNNNNNNNNNN
NNNNNNNNNNNNNNNNNNNNNNNNNNNNNNNNNNNNNNNNNNNNNNNNNNNNNNNNNNNN
NNNNNNNNNNNNNNNNNNNNNNNNNNNNNNNNNNNNNNNNNNNNNNNNNNNNNNNNNNNN
NNNNNNNNNNNNNNNNNNNNNNNNNNNNNNNNNNNNNNNNNNNNNNNNNNNNNNNNNNNN
NNNNNNNNNNNNNNNNNNNNNNNNNNNNNNNNNNNNNNNNNNNNNNNNNNNNNNNNNNNN
NNNNNNNNNNNNNNNNNNNNNNNNNNNNNNNNNNNNNNNNNNNNNNNNNNNNNGCCAAGG
GCGAAGTCCTCACCGGCGTCTTCTACATCGACACCGAGAAGCCGGCTTTCACTGACCTGC
TCAACATGGTCGATGAGCCGTTGGCCACGCTGCCCCAGTCCCGCACCCGCCCGCCAAAGC
AGGTGCTCGACGAGGTCATGGCCAAGCTCCAGTAGCTCATTTCTTCTGAAGAGATCGGGT
GCCCCGGGTCCGTTTGTTCGGACCCGGGACCGAACAAATCATCCTCTTTTGATATGTCAT
CCTGAGCGAAGTTCGCGCTGCCGGGTGCCCCACATCTCGTAGAGATGTGGGATCAACGCA
CAAACCCCACCCACGACGCGTCATTCTGAGCGCAGCGAACCGGGGCCCCCGGGAACAGGT
CTTCGTTCCCGGGGTGGGAAGAATCCCGGCGATGCTGCAATCACCTACACCGTCCGAAGT
TTCTCCCACTATTCCCATCCTCACGCTCCCAGAAGAGCAAGGGCTTCCACCTCACGGCAC
CTGCGCCTCAAAGGTCGAGGCAGGCAATCCCGCGCCGTTGTACAGGTTCGCATCGGTATA
ACTCGCCCATCCATACCGCACCGCCTTCGGAGCGTTCACCCCATCCGCCTTCACCAACAC
CGATCCGCTATCCAGCCTCGCACTCGCGGCATGCCATGTTCCATCTGCGCTCTCGACCTC
AAAGCTGCGCACCGCGCCGCCCTCGGCATGCAGTCCCTTCGCAAAAGTAAAGAAGACGCG
CAGCGCATCTCCCTCGCGTGTCACCTGCTCAAACAGCGGACCCTCCCACGTCCCATCCTC
GCCATAAGCCAGGTGGTATGCGGCCAGCGCCAGCCGGTGTGAAACCGTCTGCTTGTCTGG
CGGATGAATATTATTCCGCAGCCCCTTGTCCAGGCTCACGGCCATGCCCGTGTTCCGCAA
CGCCAGCGTCAAGCGCTGCGCATTGCGAATCTCACCCCAATGCTCCTGCGGTGAATAGAA
GCTTGATATCTGCACATACAAAAACGGCAGCTCGCCCTCATGCCACCGCGTGCGCCAGTC
CTCAATCATGGCAGGGAAGAGCCGTCGATAAAGGCTCGGCACCCACGCGTCGTCGCTGTT
CGTCTCGCCCTGGTACCAGAGAAATCCACGAATCGTATAGGGAGTCTCCGGCGCAATCAT
CGCGTTGTAAAGATAGCTCGGGTTCCAGGACTNNNNNNNNNNNNNNNNNNNNNNNNNNNN
NNNNNNNNNNNNNNNNNNNNNNNNNNNNNNNNNNNNNNNNNNNNNNNNNNNNNNNNNNNN
NNNNNNNNNNNNNNNNNNNNNNNNNNNNNNNNNNNNNNNNNNNNNNNNNNNNNNNNNNNN
NNNNNNNNNNNNNNNNNNNNNNNNNNNNNNNNNNNNNNNNNNNNNNNNNNNNNNNNNNNN
NNNNNNNNNNNNNNNNNNNNNNNNNNNNNNNNNNNNNNNNNNNNNNNNNNNNNNNNNNNN
NNNNNNNNNNNNNNNNNNNNNNNNNNNNNNNNNNNNNNNNNNNNNNNNNNNNNNNNNNNN
NNNNNNNNNNNNNNNNNNNNNNNNNNNNNNNNNNNNNNNNNNNNNNNNNNNNNNNNNNNN
NNNNNNNNNNNNNNNNNNNNNNNNNNNNNNNNNNNNNNNNNNNNNNNNNNNNNNNNNNNN
NNNNNNNNNNNNNNNNNNNNNNNNNNNNNNNNNNNNNNNNNNNNNNNNNNNNNNNNNNNN
NNNNNNNNNNNNNNNNNNNNNNNNNNNNNNNNNNNNNNNNNNNNNNNNNNNNNNNNNNNN
NNNNNNNNNNNNNNNNNNNNNNNNNNNNNNNNNNNNNNNNNNNNNNNNNNNNNNNNNNNN
NNNNNNNNNNNNNNNNNNNNNNNNNNNNNNNNNNNNNNNNNNNNNNNNNNNNCACACATG
AATCGGCCGTCCGCGCTGCAGCACCGCATGGCTGCTCAGCATGTGGGGCAGGCGCAATTC
CGCCCGTCCCGCAGCGGCGCTCATCAGGCAAAACAGAGCAACAGGCAACAGCCGGCAAAG
TGAAGCAAACCGTAGACGCATCGTGAACACGTACCTCCTGAAGGCAAAAAAGTTCGGGTC
ATTCCAGCCGCTGCCAACGATAGCGCACCCAACAAGCGGATGTCGTGCTGCGCCTTCTTC
CTCAGCAATGAAGGTTCGGGTGCCTCGGGTCCGTGGGTTCGGGTGAAGTTCGGGTGCCTC
GGGTCCGTGGGTTCGGACCCGGGGATAGCCATCTCCCCTTTTGCGTTGCCATCCTCAGCG
GAGCTCGCCCAGCGAACGCCGGTCAAAAGCTCCGCGTCCTACTGCCCCTGAAATGGCGCC
GAAGGCGCGTGTGCCTGAACGGCCAGTCCTAATCCCCGAAGTGCGTGCGCACAATAAACT
TCATCGAGCGAAAGTCGAACGTATAGCTCTTCAACTGGCTCAGCGCATCATCGCCCAGCA
TTCCATAAAAGCGGTCTTCCTCCGCGCCCGCTGGCTGTGCAAGCACCTCTATGTCGTGCA
GCGTGATCGGCATTCCGCCAAAGGTCAGGTGCAGCGTCTCGGCGTGATACGCCGGAATCG
GAATCTCCTGCGAAAGCTTGTTCCCCGGCAGCTTCACCAGGTCCATCTGCAAATGTGTAA
ACTGCGCCAGATGCGTGTCATAGAATCGCGACGAAAACAGGGAACTCGTCGCCGCCGGAT
TCACCGTATACAACCCGCCCGATCCATCCTTGCCCGCCGCCACAATCAANNNNNNNNNNN
NNNNNNNNNNNNNNNNNNNNNNNNNNNNNNNNNNNNNNNNNNNNNNNNNNNNNNNNNNNN
NNNNNNNNNNNNNNNNNNNNNNNNNNNNNNNNNNNNNNNNNNNNNNNNNNNNNNNNNNNN
NNNNNNNNNNNNNNNNNNNNNNNNNNNNNNNNNNNNNNNNNNNNNNNNNNNNNNNNNNNN
NNNNNNNNNNNNNNNNNNNNNNNNNNNNNNNNNNNNNNNNNNNNNNNNNNNNNNNNNNNN
NNNNNNNNNNNNNNNNNNNNNNNNNNNNNNNNNNNNNNNNNNNNNNNNNNNNNNNNNNNN
NNNNNNNNNNNNNNNNNNNNNNNNNNNNNNNNNNNNNNNNNNNNNNNNNNNNNNNNNNNN
NNNNNNNNNNNNNNNNNNNNNNNNNNNNNNNNNNNNNNNNNNNNNNNNNNNNNNNNNNNN
NNNNNNNNNNNNNNNNNNNNNNNNNNNNNNNNNNNNNNNNNNNNNNNNNNNNNNNNNNNN
NNNNNNNNNNNNNNNNNNNNNNNNNNNNNNNNNNNNNNNNNNNNNNNNNNNNNNNNNNNN
NNNNNNNNNNNNNNNNNNNNNNNNNNNNNNNNNNNNNNNNNNNNNNNNNNNNNNNNNNNN
NNNNNNNNNNNNNNNNNNNNNNNNNNNNNNNNNNNNNNNNNNNNNNNNNNNNNNNNNNNN
NNNNNNNNNNNNNNNNNNNNNNNNNNNNNNNNNNNNNNNNNNNNNNNNNATTTTCCAGCA
GCCCACGGTAAAACGCATCGCCGGCATCCTCGCCGTTCTTGCCCAGCGCCTGCTCCAGCG
ACAGCCAGTTGTGATCGAGCGTGAGTTGTTCGAGCGATGTCTTCTGCTTGCCAAACGCAG
ACGCGCCCGTCTCCACCTGCGCCTGCGGTGTCTGTGCAGGCTGCTTTGCAGAATTGCTCT
GCGTCTGCATCGAAGTCTGGGGTCCGGCCGCCGCAAGTACGGTAGCCAGCAATAAGGGCA
ATACGGCGGTCATAGGCAACTGAAGACGAGTATAACGGTGCAAATCTTCCTGCCGCGCTC
AACACATAAGAGCCCGCGAAAACACAGCCGAAAACGCTACACTGAGAATGCATGAAACGC
AGAATGATTGAGCATTACGAACTGGTCCGCAAGCTCGGCTCCGGCGGCAGCGGTGTGGTC
TACCTGGCAGAGGACACGCTGCTCATGCGCCCCGTCGTGCTCAAGGTGCTCAAGCGTGGC
GCGCTCACCGCCGACCAGATGCGCAAAACCGTTCTGCGCGAGGCCCGCATGGCCTCGGCC
ATCGAGCACCCCAACGTCTGCGCCATTTACGAGGTCGGTGANNNNNNNNNNNNNNNNNNN
NNNNNNNNNNNNNNNNNNNNNNNNNNNNNNNNNNNNNNNNNNNNNNNNNNNNNNNNNNNN
NNNNNNNNNNNNNNNNNNNNNNNNNNNNNNNNNNNNNNNNNNNNNNNNNNNNNNNNNNNN
NNNNNNNNNNNNNNNNNNNNNNNNNNNNNNNNNNNNNNNNNNNNNNNNNNNNNNNNNNNN
NNNNNNNNNNNNNNNNNNNNNNNNNNNNNNNNNNNNNNNNNNNNNNNNNNNNNNNNNNNN
NNNNNNNNNNNNNNNNNNNNNNNNNNNNNNNNNNNNNNNNNNNNNNNNNNNNNNNNNNNN
NNNNNNNNNNNNNNNNNNNNNNNNNNNNNNNNNNNNNNNNNNNNNNNNNNNNNNNNNNNN
NNNNNNNNNNNNNNNNNNNNNNNNNNNNNNNNNNNNNNNNNNNNNNNNNNNNNNNNNNNN
NNNNNNNNNNNNNNNNNNNNNNNNNNNNNNNNNNNNNNNNNNNNNNNNNNNNNNNNNNNN
NNNNNNNNNNNNNNNNNNNNNNNNNNNNNNNNNNNNNNNNNNNNNNNNNNNNNNNNNNNN
NNNNNNNNNNNNNNNNNNNNNNNNNNNNNNNNNNNNNNNNNNNNNNNNNNNNNNNNNNNN
NNNNNNNNNNNNNNNNNNNNNNNNNNNNNNNNNNNNNNNNNNNNNNNNNNNNNNNNNNNN
NNNNNNNNNNNNNNNNNNNNNNNNNNNNNNNNNNNNNNNNNNNNNNNNNNNNNNNNNNNN
NNNNNNNNNNNNNNNNNNNNNNNNNNNNNNNNNNNNNNNNNNNNNNNNNNNNNNNNNNNN
NNNNNNNNNNNNNNNNNNNNNNNNNNNNNNNNNNNNNNNNNNNNNNNNNNNNNNNNNNNN
NNNNNNNNNNNNNNNNNNNNNNNNNNNNNNNTCATCGTCCGCCCGTCGAGCGCCTTGCTT
CACCTGCCCATCGCTCAGATGGACCCGCTCGCCATCGGCCACCAGCTCATCGTCGATTAC
GTGCTCACCGGCAGCTTTCTGCGTTCCGAGAGCGGCTTTGACCTCAACTGGCAGTTGCTC
GACGTGCAGGGAGAGAGCGTGCGCGGCGGCGGCTCCATCAGCGTCGCATCGTTTGATCTC
ATCTCCGTCCAGACTGAGATTTGCAACGAAGTCTTCGCCTCGCTCCAGGGCAGCGGACAA
CTGCGCGACCGCACCGAGCGCCTCACCATGCGTTCTGAGGCGCTCTCCGAGGGCATCTCT
GAGCTTTACCTGCAGGCCAGCGCCATGCTGTCGTCGTTCATGCAGCGCACCGGCAGCCGC
GCCGACCTTGACCGTGCCCGCGAAATGTTCGAGCAGGTCACCGAGCGCGAACCCGAATAC
GCTCCTGGCTGGAGCGGCCTCGGCGTCACCCACATGCAGTACACCCGCCACGGCTTTGGC
GGACACATGCACATCATGGCCGCGCGCCGCGCCTTTGACAAAGCGCTCCAGATCGATCCC
GGCTCGGCCGACGCCAACCTCTANNNNNNNNNNNNNNNNNNNNNNNNNNNNNNNNNNNNN
NNNNNNNNNNNNNNNNNNNNNNNNNNNNNNNNNNNNNNNNNNNNNNNNNNNNNNNNNNNN
NNNNNNNNNNNNNNNNNNNNNNNNNNNNNNNNNNNNNNNNNNNNNNNNNNNNNNNNNNNN
NNNNNNNNNNNNNNNNNNNNNNNNNNNNNNNNNNNNNNNNNNNNNNNNNNNNNNNNNNNN
NNNNNNNNNNNNNNNNNNNNNNNNNNNNNNNNNNNNNNNNNNNNNNNNNNNNNNNNNNNN
NNNNNNNNNNNNNNNNNNNNNNNNNNNNNNNNNNNNNNNNNNNNNNNNNNNNNNNNNNNN
NNNNNNNNNNNNNNNNNNNNNNNNNNNNNNNNNNNNNNNNNNNNNNNNNNNNNNNNNNNN
NNNNNNNNNNNNNNNNNNNNNNNNNNNNNNNNNNNNNNNNNNNNNNNNNNNNNNNNNNNN
NNNNNNNNNNNNNNNNNNNNNNNNNNNNNNNNNNNNNNNNNNNNNNNNNNNNNNNNNNNN
NNNNNNNNNNNNNNNNNNNNNNNNNNNNNNNNNNNNNNNNNNNNNNNNNNNNNNNNNNNN
NNNNNNNNNNNNNNNNNNNNNNNNNNNNNNNNNNNNNNNNNNNNNNNNNNNNNNNNNNNN
NNNNNNNNNNNNNNNNACTTCGAGCGCATCCTCGATGATCTCAAGCGCAGCTACCGCCGC
AATCAGCGCACCTGGAAGCGTCTCTTCGACCAGCTCGGCGAAAACTAGCAGGGGGGCTGG
TCGCAGGGAGGCGCTACTCCTCACAGCCTCACGTCACTCCACGTGTGTCATCCCGGCCAA
ACGAAGTGAGTGGAGGGACCTTCATTTCCATCCCGAACTCCGTCCCCACCCGCGATGCGT
CATTCTGAGCGAACCGGGCCCCCGGCGTGCGCAGCACGCTGGGGTGGAAGCGAAGAATCC
[truncated: 3,796,293 more chars]
