# Supplementary material for: Study of Dispersed Repeats in the Cyanidioschyzon merolae Genome
Source: Int J Mol Sci. 2024 Apr 18;25(8):4441. doi: 10.3390/ijms25084441 (PMC11050394; doi:10.3390/ijms25084441)
Supplement: Supplementary file 1 [file ijms-25-04441-s001.zip › ijms-2902088-supplementary/supplement/s2/mat.txt]

MCOR=  I=     1  J=1         0       0       0       0       0       0       0       0       0       0       0       0       0       0       0       0       0       0       0       0       0       0       0       0       0       0       0       0       0       0       0       0       0       0       0       0       0       1       0       0       0       0       0       0       0       0       0       2       0       1       2       1       1       2       0       0       2       1       0       4       2       2       0       0       1       0       1      10       2       3       5       9      11       5      10      26      14       5       2       2       6      51      44      31      10       7       6      11      21      13       5      26      12       9      47      37      18      20      12      15      24      12       7       8       9       6      28      20      11      35      19      10       8      11      17      33      26      27      16      16      22      41      36      18      18      17      13      24      20      30      45      29      31      24      15      17      20       9      17      69      76      20      16      13      20     170     104      63      37      11       7      35     164      59      45     101      62      83      77     136      61      18       9      24     131      84      55      20      12      18      54      76     246      63      20      45      34      27      41      66      21      16      11       6      28      76      21      21      25      39      50      50      21      12      16      22      18      13      28      57      40      47     136      99      79      20      12      16      27      53      51      63      59      64      97     162      91      84      68      74      16       9      18      46      25      23      29      93      90      68     130     159      30      11      14      15      15      34      61     153      88      38      46      84      25      14      16      37      31      45      59      66      52     137      76      23      17      36      36      38      29      48      41      31      34      38      82      64      61     129      49      40      33      39      35      30      27      38      53      54      28      42      41      30      22      28      26      56     193     186     133      42      26      19      41      50      53      51      30      33      33      46      27      59     121      40      38      42      62      55      49      43      60      58      54      44      48      43      50      30      14      26      49      31      45      81      59      46      56      31      30      44      22      26      58      41      61      44      46      42      26      17      47     116      92     132      45      22      31      49      37      26      43      20      24      43      75      92      81      40      38      49      36      31      36      43      63      46      21      41      46      36      43      84      10      16      20      19      20      19      30      34      47      22      47      67      47      71      63      36      70      49      30      39      47      33      42      56      36      71      47      29      55      53      39      71      50      11      15      37      22      28      31      17      41      44      28      81      73      33      53      38      24      34      41      32      82      50      26      59      42      20      50      40      20      80     196      42      19      25      22      53      39      31      58      51      44      69      53      43      47      28      17      38      29      32     123      83      77      84      54      19      36      26      30     109      59      58      58      29      21      42      24      54      85      21      26      65      98      28      29      35      32      38      24      57      58      29      46      89      43      34      35      32      35      57      42      57      35      13      12      25      38      38      43      56     101     170      53      30      36      29      33      57      36      59      27      13      25      73      56      68      50      30      38      22      16      45      98     152      28      24      28      57      45      33      62      73      18      27      21      25      43      22      23      62      60      32      50      43      33      35      47      36      85      69      43      66      48      73      22       8       6      26      34      41     199      93      36      50      25      16      38      24      28     177     193      25      16      21      24      29      29      24      35      40      45      37      18      28      35      29      18      21      20      24      47      48      21      43      74      51      20      29      17      22      41      30      18       6       2       7      28      51      64      99     122     131     260      53      21      28      25      11      11      18      44     398     110      26      16      25      29       5       1       0       6      13      61      70      52      65     168      46      21      12      18      31     109      52      51      63      41      26      24      18      25      41      16      11      28     116      66      34      15      15      37      59      77      69      34      55      35      16      22     110      30      15      28      37      14      16      20      12      20      16      17      30      34      48      78      31      17      19      14      11      28      32      12      29     145     166      38      16      13       3      11      16      22      28      18      28      12       7      18      13      12       5       3       5       6      27      30      19      28       7       0       2       5       4      15      17       7       6       8      16      27      11       5       1       1       2       3       1       5       8       1       5       4       2       2       1       2       2       0       0       0       3      17      10       1       0       1       1       0       0       0       0       0       0       0       0       0       0       0       0       0       0       0       0       0       0       1
MCOR=  I=     1  J=2         0       0       0       0       0       0       0       0       0       0       0       0       0       0       0       0       0       0       0       0       0       0       0       0       0       0       0       0       0       0       0       1       0       0       2       0       0       0       1       0       0       0       0       0       0       0       0       0       1       0       1       2       0       0       1       1       1       0       3       1       0       2       0       0       0       1       2       3       2       0       1       5       8      16       7       8      15       5       1       1       6      16      19      10       3       9       9       7      18      16       7      14      17       9       7      17      15      20      21       9      29      10      12      25      12      14      19      19      13      27      24      18      17      18       8      29      15       8      18      12       7      12      77      11      22      17       6      19      19      12      23      28      15      48      14      14      12      24       0     165      22      10      42      12      10      63     102       8     220      36       3      11      40      43      36      40      80      27      26      33      47      19      36      14      98      23      18     156      18      15      36       7       3     424       8      20     108      30      26      51      25      13       5       5       5     196      25      79      42      21      29      70      29      12      21      13     175       9      23      54      25      26      26      38      23     236      37      12      28      36     106      35      25      20      30      32      95      44      36      48      31       4      13      42      41      30      40      47      75      40      38      36      90      42      13      48      62       7      33      67      63      52      30      28      63       9      18      17     101      15     170      42      21      20      91      35      24      23      37      40      22      18     143      29      49      22      49      39      32      22      43      41      59      42      62      26      46      27      33      97      61      12      35      70      22      50      62      31      38      57      43      50      38      19      30      61      28      54      55      24      32      53      29      32      58      31      33      56      38      57      32      33      62      52      30      45      55      26      27     106      12      17      78      20      40      41      36      97      52      24      22      53      37      18     106      24      34      83      13      30      64      18      17      74      25      32     137      23      22      72      50      30      53      37      22      37      45      22      93      78      15      45      48      26      26      24      33      62      27      12     300      26      12      22      19       7      38      56      12      32       9      39      63      34      26      55      31      34      56      39      39     122      20      40      48      16      26     111      18      37     122      20      42      68      24      34      82       7      17      39      20      50      19      25      60      37      20      46      47      20      47      47      18      73      38      15      68      29      22      42      60      22      33      70      20      22      35      49      49      24      12      66      26      19      70      32      33      52      53      11     100      20      33      64      17      10      92      29      46      70      57      29      55      36      23      49      57      32      74      26      33      42      22      27      89      46      18      38      52      77      62      15      20      33      22      18     207      20      27      64      25      43      53      25      49      50      26      86      44      12      12      52      24      40      54      29      18      72      39      49      39      17      21      40      22      26     264       5      19      27      20      89      64      29      22      20      10      29      39      18     255      16      11      52      46      19      43      34      16      44      40       7      57      28       7      38      56      15      45      34      41      49      42      19      49      48      24      38      38       8     422       1       3      20      38      12      38      89      23      62      33       7      36      62       5      49      33      23      25      24      33      94      31      30      50      43       7     256      62       9     106      19       6      30      37      10      24      72      21       9      32     143      22      19      32      27     140      10      22       5       4       3      46      49      25      34      28      12      66      44      10      99      13      40      64      14       2      20      50      48      40      32      16     113       2       0      32       3      53      45      66      36      24      14      17      57       5       9      36      62      16     108      25      20      20      22      11     179      12      15      20      47      11      26      14       9      31      25      50      43      77      12     282       5       2      94      20      14      26      45      15      34       8      21      32      14      15      40      18      11      70      14      12      20      13       7      12      40      19       3      29      12      68       5      29      10      14      12       8      64      10      12      16      12      10      19      16      13      10       8       4      33      10      11       6      17       2       1       2       9      15      15      15       8      12       3       3      17       2       3       1       0       1       4       2       0       2      15       1       4       6       0       0       1       2       1       4       1       0       1       4       0       0       0       0       0       0       1       0       0       0       0       1       0       0       0       0       0       0       0       0       0       0
MCOR=  I=     1  J=3         0       0       0       0       0       0       0       0       0       0       0       0       0       0       0       0       0       0       0       0       0       0       0       0       0       0       0       0       0       0       0       0       0       0       0       0       0       0       5       0       0       0       2       0       1       0       1       3       2       0       0       0       0       0       0       1       1       2       0       2       2       4       3       0       2       3       0       9       8       0      10       2      13      14       3       6      17      16       0       6       2      15      23      16       7      14       5       4      19      12       9       9      23      15      14      34      11       8      12       9      27      14       7       8      13       7      12      11       7      16      17      13       8      12      17      27      17       7      36      24      19       9      19      19      17      26       4      16      21      10      27      28      18      17      20      30      16      19       8      22      42      18      14      12      19      16      48      29      31      19      21      12      15      88      20      31      17      29      43      10     111      78      15      10      31      63      69      20      12       6      32      19      10      45      29      20      26      24      26      48      55      24       7      32       2      40      21      11      16      22      67      52       9      34      19       7      11      26      14      10      56      33      26      58      24      30       8       9      40      45      18      56      19      39      41      37      48      47      42      22     180       5      21      14      23      20      17      42      17      27      16      31     157      13      35      17      18      10      17      50      59      47      27      28      65      11      25      22      45      25      18      22      31      95      37      29      17      31      25      54      36      15      30      13      32      27      28      60      27      18     175       9      29      33      36      34      44      25      38      29      36      22      65      31      18      18      42      12      29      43      52     102      45      27      18      50      18      40      32      24      28      41      29      18      48      72      28      24      28      31      35      33      23      27      27      58      45      27      36      44      22      22      77      28      28      26      36      31      27      38      35      48      25      23      40      30      21      48      26      27      25      33      15      59      38      38      50      31      14      40      24      33      41      61      20      26      44      14     108      22      22      32      32      17      34      22      26      47      52       9      45      22      17      62     107      10      23      17      13      43       9      26      32      40      19      49      49      25      73      20      28      47      27      22      50      34      22      50      33      27      38      18      14      42      49      25      82      55       9      32      45      26      29      27      44      31      27      53      43      55      24      33      28      16      54      31      34      70      25      28      57      51      25      44      22      27      33      55      18      22      15      52      33      26      35      31      31      18      46      32      38      36      23      52      25      18      40      56      45      52      28      43      31      34      17      22      52      33      49      44      16      38      28      26      52      44      19      26      38      49      26      26      51      56      16      15      23      28      23      39      35      26      35      34      35      30      23      45      45       8      22      15      33      60      29      36      25      34      69      26      50      21      25      60      46      17      27      30      11      35      43      51      22      21      37      59      24      29      36      24      54      28      17      78      34      10      30      57      74      14      23      16      30      22      24      21      76      21      43      28      26      29      30      33      25      56      28      51      46      11      15      44       7      18      36      26      20     111      43      10      43      16      32      84       6      38      46      11      34      18      22      10      62      11      24      18      20      50      14      12      46      43      20      27      18      24      16      33      34      11      21      48      36      29      24      16      38      16      50      73       5      11      16      30      41      17      35      16      34     184      16      18      67      13      12      26      14      18     205      16      18      13      67      16       1       0      16      11      20      30      31      35      72      20      43       6      15       8      59      35      27      26      45      37      69      18      26      30      15       5      17      29      13      70      21      14      26      24      34      53      39      16      29      52       8      39      91      21      15      29      47      21      35      14      15      21      20       8      22      12      24      91      16      11      30       8      18      28       9       7      14      22      83       9      16       9       6      28      10      16       8       9      34       5       6      10      32       5       7       9       9      15      10      29       6      19       4       8       1       9       5       4       5       3       8       9       3      16       8       1       1       4       0       1       1       0      10       1       1       2       0       3       4       1       2       0       2       0       0       0       1       1       3       1       1       0       0       0       0       1       0       0       0       0       0       0       0       0       0       0       0       0       0
MCOR=  I=     1  J=4         0       0       0       0       0       0       0       0       0       0       0       0       0       0       0       0       0       0       0       0       0       0       0       0       0       0       0       0       0       0       0       0       0       0       0       0       0       0       0       0       1       0       1       0       0       1       0       0       0       0       0       2       0       1       1       0       1       1       1       0       0       0       0       0       0       1       0      24       2       8       1       4      11       6       2       9       6       5      12       1       3      23       7      12      61       3       4       7       8      20       8      24      11       3       6      78       7       9      25       7       7      22       7       4      21       6      12      24      10      11      32      20      24       8       2      12      44      10      12      16      17       7      72      10      10      28      15       9      20      18      12      24      12      12      17       8      10      21      11       7      16      99      19      30      14      16      32      30      17      35      19      11      40      40      17      22      30      33      24      18      78       9      19      10      53      21      45      32      18      13      19      42       8      26      26      19      31      22      14      31      22      24     110       0       3     155      25       7      11      19      41      28      60      14      27       8      43       4      11      76      26      10      44      33      33      24      12      30      11      25      17      47      20      58      19      33      54      32      52      45       6      30      15      26      47      22       8      39      49      30      34      36      34      22      25      13      61      19       7      35      39      27      31      23      93      38      14      21      79      17      21      36      30      19      31      82      13      21      33      20      22      29      52       9      21      27      36      29      17      46      53      28      46      14      34      41      13      26      33      22      38      37      21      19      35      34      29      21      49      17      59      34      34      26      49      40      26      69      22      25      19      51      22      12     105      33      22      41      26      35      33      33      38      30      35      47      28      47      31      29      30      24      24      27      30      36      42      27      38      41      12      64      46      17      23      43      36      34      20      90      18      16      17      84      19      37      22      32      31      35      28      35      28      23      32      19      27      30      43      30      30      25      37      39      20      32      53      48      21       8      42      12      20      76      17      21      15      11      52      10      29      22      23      27      17      60      31      18      59      29      24      23      30      25      30      33      22      63      29      14     110      12      26      20      22      26      72       7      17      71      16      12      60      18      18      32      30      27      47      27      15     108      10       7      74      18      25      66      29      17      44      19      25      40      41       9      27     146      22      53       8      17      56      22      30      63      29      22      45      23      25      36      18      27      47      19      25      49      36      25      54      27      18      47      20      40      48      17      86      57      21      21      33      15      34      62      14      25     105      23      19      44      15      32      41      18      44      35      23      22      78      18      29      29      13      41      34      13      22     140       9      17      48      19      22      42      18      31      86      29      32      30      24      47      28      13      43      10      15      84      12      21      46      44      14      75      23       9      55      22      17      20      19      32      22      32      35      50      28       5      49      17      38      70      12      18      57      37      20      56      40      17      39      26      45      42      56      19      43      14      20       8      34      14      24      18      30      75      31      11      72      21      16      44       6      13      12     306       9      18      34      18      20      26      16      38      16      10      22      10      22      12      59      12      19      22      13      92      13      26      53      27      19      31      84       9      11      49      21       5      34       8       9      26      79      10      80      23      28      72      26      34      34      19      21      19       4      23      70      31      19      23      13       3      24      29       1      14      17      75      24      16      22     145      22       6      56      11      18      63      20      16      46      31       5      43       8      14      57      21       9      20     140       9      22      47      32      37      31      18      45      12      12       4       4     151       4       8       7      94       7      21      33       8      21      18      20      16      34      25      32      20      20      14      38       8      12      68      19       5      10      13      34      46       6       6      18      12       3      28      13       3      17       2      18       9       5      10       7       9       4      14      16       7       8       3      21       2       1      12       7      12      14      10       7       3      13       7       3      13      11       0       0       1       0       7       3       2       3       1       7       1       4       1       1       0       7       0       0       7       1       0       0       0       0       0       0       0       0       1       0       0       0       0       0       0       0       0       0       0       0       0       0
MCOR=  I=     2  J=1         0       0       0       0       0       0       0       0       0       0       0       0       0       0       0       0       0       0       0       0       0       0       0       0       0       0       0       0       0       0       0       0       0       0       0       0       1       0       0       0       0       0       0       0       0       0       1       0       0       1       0       0       0       0       0       1       1       0       0       0       1       0       0       1       0       1       0       0       0       1       0       2       8       3      12       7       5       1       2       0       5      11       7       8       5       3       7      29       9       7       9       6       6       8       8       5      10       4       6      14       3       7       9       7       3      12       8       3      11       7      10      10       5      11      55       6       7      14       6      10      10      13       7      26       6       6      10       9      22      24      12      15      22       4      32      12       7       6     109       6      24       8       2      28      25      14      18     138      11      16      30      19      12      24      29      34      47      39      43      56      23      12      12      46      24      30      38       6      16      37      15      80      38       3      60      40      17      28      53      18       9      11       2       4      24       4      30      13      38     103      46       4      10      18       4      30      10      32      26      26      18      41      32      16      73      12      12      45      21      43      25      21      23      29      27      21      23      40      30      40       6      15      13      18      25      20      48      46      22      47      47      28      18      22      39      10      24      27      27      42      28      35      50      24      13      13       7      21      15      81       8      28     157      26       9      15      21      35      32      19      16      37       7      38      35      61      14      24      33      47      14      23      31      29      31      33      21      34      30      12      27      56      24      15      31      25      28      57      31      27      32      17      14      22      25      18      41      17      22      29      28      20      30      34      14      21      26      34      38      25      24      38      28      28      42      28      21      35      32      14      28      21       9      34      31      38      47      28      24      32      20      11      25      68      21      51      21      11      38      23       7      44      28      14      54      27      12      24      40      28      28      47      15      22      28      13      27      55      16      20      60      21      24      25      11      28      27      17      21      58      16      20      62      20      11       8       9      25      40       7      27      12      19      29      61      25      33      42      10      28      38      15      30      25      18      28      25      15      34      44       9      37      33      39      38      27       7      16       9      11      19      19      32      23      15      21      37      26      23      33      22       9      22      20      26      47      27      23      15      13      24      33      23      16      47      29      20      23      13      11      30      14      27      24      13      27      28      24      30      45      13      35      24      26      21      34      15      56      22      25      20      26      25      22      38      27      33      50      18      14      24      16      19      22      22      20      32      18      29      29      27      42      21      16      18      39      11      42      23      15      33      20      47      37      19      20      48      18      25      13      13      11      49      22      22      38      35      22      30      20      24      18      26      15      27      51      10      30      15      12      32      29      36      32      29      11       8      26      37      59       9      23      34      12      10      38      29      23      18       9      16      28       6      21      48       8      15      28       9      31      21      24      22      23      25      28      26      14      24      89       6      16      14       9      17      50      35      19      34      21      18      22      25       2      45      13      28      17       5      13      37      16      22      19      12      11     158       6      13     113      16       7       6       6       9      37      23      13      24      29      20      17      34      24      19      27      19      35      12       0       2       7      19      78      37      20      22      37      25       9      34      16      21      11      17      21      59      15      10      13      15      35      23       0       0       1       0      83      15      16      30      71      13      15       7       4      21      15      17      15      36      19      37      22       7      17      35       9      12      10      13      31      24       7      11      12      10      23      25      24      30     133      15      10      15      12      11      12      16      17      17      11       9      12      11      22      22       8      10      29      25      14      14       8      10      11      10       8       7      24      19      12       7      12       3       5      14       8      20       5      18      12       1       7      10       3       7       3       6       4      10       5      11      13       5       4       3       2       1       4       5       6       3       7       5       7       5       0       4       2       1       0       0       0       4       3       1       1       1       2       0       1       0       0       0       1       1       6       2       0       0       2       0       0       0       0       0       0       0       0       0       1       0       0       0       0       0       0       0       0       0       1       0
MCOR=  I=     2  J=2         0       0       0       0       0       0       0       0       0       0       0       0       0       0       0       0       0       0       0       0       0       0       0       0       0       0       0       0       0       0       0       0       0       0       0       2       0       0       0       1       0       0       3       0       1       1       0       0       0       0       0       1       0       0       1       1       1       0       0       1       1       1       2       0       0       1       2       0       2       1       2       1       5      11      12      10       6       3       2       3       5       4       2       6       7      11      42      15      17      19      16      11      11       9      12       3       4      18      12      15      19      14       9      27      19      15      14      12      16      25      19      25      23      29      23      21      16       3      13      15       9      19      21      25      24      26      20      32      44      26      21      29      16      27      24      10      31      81      15      18      17      11      24      35      12      31      45      24      27     187      25      10      14      16      53      79      79     122      54      27      35      12      13      55      44      33      22      34     195      82      88      14       4      12     121      42      47      94      76      36      17      12       8       6       6      22      81     135     293      75      26      24      32      15      24      57     173     115      43      34      29      28      48      53      32      54     313      61      31      18      44      44      41      17      13      17      28      48      34      39      44      21       9      33      56      64      63      49      42      42      29      27      54     108      14      27     136      36      26      48      60      64      34      43      53      12       8      15      33      23      43     213      50      14      24      66     115     102      45      31      28      14      39     229     111      41      28      28      30      24      20      37      64      72      43      40      35      56      30      49     107      81      33      46      43      44      34      31      38      39      25      32      25      33      32      41      43      80      81      59      55      43      30      28      29      37      55      60      37      64      49      31      44      64      46      46      50      42      29      63      31      28      35      60      91      58      27      40     127      38      26      36      39      46      42      50      38      69      46      30      81      43      23      34      21      25      48      74      39      93      96      27      34      36      26      39      47      31      35      86      47      49      39      23      32      38      41      50      55      46      68     135      37      25      10      16      32     151      17      19      19      33      82      82      55      58      53      32      36      34      41      69      35      27      75      32      28      37      33      32      50      92      91      78      29      31      81      15      19      19      37      77      23      16      55      48      27      50      36      20      31      32      47      96      62      29      28      28      22      58      51      49      48      58      35      33      31      47     101      32      24      72      36      18      36      42      54      83      48      34      55      62      41      52      39      19      26      30      31      46      49      36      58      57      42      70      50      29      31      39      32      62      37      30      45      38      20      38      39      75     131      38      27      31      31      31      64      48      26      52      39      49      65      43      68      64      45      43      84      21      13      23      42      48      85      25      29      40      55      43      44      22      45      41      34      36     108      29      11      20      27      52     119      61      53      16      21      47      34      16      51      62      27      49      83      54      43      23      16      39      54      24      43      77      17      27      49      24      30      40      23      56      48      43      56      45      35      57      54      20      57      52       5      19      34      20      22      23      36     109      32      17      22      27      27      16      21       9      16      30      62     154      37      17     121     192      32      42     274     118      89      19       4      16     121      41      20      32      54      42      37      51      55      42      34      88     158      31      12       3       2       6      31      67      19      30      23      19      15      26      25      45      25      34     210      49       8       9      11      39      71      94      26      54       4       3      22      52      25      60      35      42      46      12       7      48      28       9      23      47      75     120      47      14      21      20      14      57      39       7      13      50      19      10      13       9      20      31      39      87      79      37      72      25      12      18      25      21      61      41      29      44      27      26      80      38      18      29      29      30      35      18      12      21      22      13      11      10      11      11       7       6       6      13      10      41      33      19      16      22      27      15       9      20      11       8      19      18      20      17       6       8      23       7       7      11       2       4       0       1       3       9      18       9       8      10       4       5       6       0       0       0       0       1      12       3       2       3       4       0       2       2       1       0       0       0       1       0       0       0       0       1       0       0       0       0       2       1       0       0       0       0       0       0       0       0       0       1       1       1       1       0       0
MCOR=  I=     2  J=3         0       0       0       0       0       0       0       0       0       0       0       0       0       0       0       0       0       0       0       0       0       0       0       0       0       0       0       0       0       0       0       0       1       0       0       0       4       0       0       0       0       0       0       2       0       1       0       0       0       1       0       2       2       0       0       0       2       1       0       3       1       0      18       0       1       2       1       7       2       1       1       1       0       9       9       5      11      13       2       5       1       5      16      18       3       3      11      14      17      22      17       7      11      21      11       7      12      13      16      11      15       9       9       6      48       6       7      24      14      13      22      13       8      12      57       7      19      17       6      22      23       8       6      43       6      28      23      14      22      12      11      14      14      10      25      29       7      26       9       7     154       8       9      43      18       7      28      19       4      67      73       4      15      32      12      42      13      26      72      20      21      63      31       7      28      91      10      15      28      23      44      27       3       8      86      23      15      56      29      59      69      18       7      28       1       2      36      10      26      80      28      44      14      78      13      14       9     199      12      13      57      14      11      29      14      33      31     101      33      40      15     139      21      21      19      24      23      51      26      15      95       3      22      14      31      38      33      32      30      45      41      33      28      28     110       9      32      30      20      25      27      49      57      26      34      17      29      17      27      69      13      31      34      59      11      25      35      59      40      51      59      13      16      42      71      55      19      55      36      19      25      17      33      49      35      42      26      39      42      16      36      29      67      37      40      13      76      25      19      29      34      35      59      20      15      40      38      16      59      38      23      34      61      25      28      39      15      43      56      17      76      25      29      66      55      23      44      31      46      26      42      11      29      40      15      37      48      15      27     107      36      23      24      32      36      31      23      33      49       9      14     206      12      16      45       9      26      65      22      27      68      50      28      76      18      25      53      23      32      28      38      25      42      19      34      34      21      19      91       7      11     168      29      34      58      10      14      29      13      29      19       8      32      48      27      24      60      25      37      26      26      16      85       8      35      90       9      28      68      16      22      61      14      52      78       9      28     168       9      26      39      16      38      19      16      46      30      16      39      46      13      31      34      21      81      32      28      54      28      18      69      57      20      49      28      24      33      22      21      50      22      24      66      20      16      55      21      26      71      37      12      70      21      39      63      16      15      54      23      32      32      59      11      47      31      25      53      53      20      51      18      44      61      35      17      77      42      21      24      30      51      55      18      59      24      18      11     117      19      25      41      15      44      48      25      30      25      34      65      20      24      15      28      27      18      49      23      18      45      15      70      44      23      45      43       5      11     322       4      19      24      19      32      50      36      33      28      14      34      18       5     209      17      32      36      27      30      39      40      12      37      29      12      41      42       9      49      29      31      27      29      31      48      24      14      46      22      30      35       5       3     384       4      13      37      40      11      18      36      14      55      16      11      74      31      22      38      10      16      33      14       8     232       8      17      18      54       9      22      84      18     221      12      20      16      70       8      13      67      12      12      26      53      34      17      21      29      24      31      73       1      12       7      35      47      14      20      15      11      41      14      13     154       6      10     146      12       2      24      15      53      24      67      12       9       1       5     116       8      24      42      29      48      11      30       6      34      16      16      20      21      16      77      26      40      20      25      13      35      10      22      28       8      29      28      13      14      27      18      24      34      19      10     378       3       7      82      36      12      26      54      15      44       7      12      55      15       9      43       8      11      82       8       9      24      23      11      10      15       9       4      20       7      14       9      23      11      28       8       8      14       9      30       6      14      10      17      12      10      15      12       4      12      10       5       8       2       5       2       1       8       6       2       3       7      10       2       5      16       0       1       4       0       1       6       1       1       1      16       2       3       8       1       2       4       2       0       0       1       0       0       1       2       0       0       0       1       1       0       0       0       0       1       1       0       0       0       0       0       0       0       0       0
MCOR=  I=     2  J=4         0       0       0       0       0       0       0       0       0       0       0       0       0       0       0       0       0       0       0       0       0       0       0       0       0       0       0       0       0       0       0       0       0       0       0       0       0       0       0       0       3       0       0       1       0       0       0       0       0       0       0       3       1       1       0       0       3       1       0       2       0       1       1       1       4       0       2       5       1      11       2       4      10       4      20      16       6      12      12       1       3      13       9      14      13       3      16      15      12      19       4      34       6       6      15      14       6       9      44      16      14      40       9      12      50       8      70      15       8      23      26      18      31      15      34      10      58      13      16      28      11       5      24      34      17      38      24       8      38      37      13      14      48      20      70      24       5      65      23      10      28      22      23     174      16      11      39      23       9      44     165      14      30      23      19      28      32      56      26      27      51      24      23      23      50      25      21      29      88     116      25      89       2       4     185      33      28      94      36      59      23      66      78       3       9      25     109      10      42     135      22      32      95      12      37      24      48      25      59     138      23      23      45      38      24      12      29     218      18      21      20      58      35      63      26      45      25      45      86      38      10      76       9      12     123      56      27      54      49      53      39      33      18      48      87      15      80     189      12      30      42      38      49      33      48     157      11      25      56      30      20      62      55      12      33      96      22      59      82      46      32      55      23      39      92      56      54      37      24      42      21      29      59      35      72      90      30      90      33      35      88      72      23      20     180      25      37      36      47      21      55      26      25      60      42      39      53      43      25     121      32      78      43      24      45      36      39      85      43      42      60      54      24      29      55      35      51      66      21      21     248      15      32      47      22      84      50      21      50      84      16      25     126      47      11     123      26      26     112      30      20      72      30      54      36      22       9     150      35      35      40      81      27      38      56      19      52      43      23      41     139      10      84     108      20      37      99      41      40      22      18      81      70      49      17      32      13      29     286       7      39      27      29      50      68      40      31      32      46      58      35      36     143      38      40      58      17      99      57      14      74      27      33      41      85      25      37      20      23     104      12       8     272      12      11     110      46      28      71      35      16     147      18      13     124      17      21     125      37      26      31      61      39      51      99      21      28      41      29     169      19      31     101      40      18      68      37      29      86      33      19     171      29      24      96      20      19      44      24      24     117      40      20     134      36      43      50      31      39      63      38      84      71      16      41      83      26      26      61      14      30     176      21      28      65      29      28     154      33      28      97      13      72      56      21     140      47      33      32     162       3      32      87      23      43     129      12      27      65      52      51      53      20      35      48      21      27      41      36      66      20      17      52     111      24      95      21      29      65      23      12     113      33      24      37      81      39      59      28       8     266      39      10     149      27      16      47      67      14      80      49      13     122      39      38      43      70      24      60      35      11      31      47      18      36      29      13      31      48      18     206      30      15      56      36      12      34      60      22      30      74      36      35      58      41      54      46       7      57      76      35      26      54       5      30     190      29      48      20      57      24      44     160      17      78       9      14     309      19       4      37       9      13      57      39      13      82      17       8      43      27      27      38      12      37     180       6       5      25      29      17     116      36       1     517      35       1     105      25      56      40      28      15      85       9       1     376      12       7      41      33      20     145      42      16      66      11      10     317      51       8      38     107       9      40      39      21      55      16      16      73      24      11      13      13      31      19       8      31      81      20      29     108      14      95      93      23      20      61      19      15      21      28      21      76      19      12      50      50      14      11       9      12      38       8      20      39      20      10       6      59      14       5       9      71       9      11      21      20      23       9      10      19      14      11      10      55       3       9      15       2       8      18      22       9      10      13       2      17      23       8       3       3       2      15      10       1       1       6       1       5       1       2       1       1       4       1       1       1       0       2       0       1       0       0       0       3       0       2       0       0       0       0       1       0       0       0       0       0       0       0       0       0
MCOR=  I=     3  J=1         0       0       0       0       0       0       0       0       0       0       0       0       0       0       0       0       0       0       0       0       0       0       0       0       0       0       0       0       0       0       0       0       0       2       0       0       0       3       0       1       0       0       0       1       1       1       1       0       1       0       2       0       0       0       0       3       0       2       5       0       4       1       0       2       1       1      41       0       5       6       4      31       4       6      12       7       5       6       2       1      94      15       5      36       7       5      13       9      18       9      40      26       1      38     100       5      11      38      12      17      13       7      11      35       9      33      25       8      23      39      17      22      22       6      16      46       8      12      27      29      19      99      10       6      47       7      27      31      14      18      21      18      32      23      12      14      29      13      37      25      29      56      18      15      68      57       9      55      28      17      23      79      28      18      84      29      37      15      24      76      20      20      29     144      22      32     108      12      13      29      25      71      82       7      18      55      23      21      37      28      20      89       3       0     416       3      10      22      15      27      38      33      23      16      18      60       5       7     130      18      12      82      38      15      83       8      31      19      54      62      90      15      67      33      45      71      58      43      53      56       4      27      11      58      27      16      82      59      31      35      45      68      22      35      13      80      23      25      46      34      31      33      38      81      16      19      16     181      27      48      71      17      35      24      77      10      23      35      39      23      48     148       9      19      28      45      48      22      73     108      18      55      31      47      40      27      34      43      54      49      35      31      23      35      44      37      20     160      33      47      45      41      32      79      52      19      88      32      17      35      50      17      24     193      22      23      65      36      35      34      26      55      36      26      59      43      30      47      47      23      34      54      24      56      49      30      35      64      25      19     101      51      24      41      26      48      30      18      80      40      20      17     204      16      48      65      21      35      64      34      27      68      33      39      44      43      39     107      21      27      30      35      33      24      24      90      45      18       8     288       9      14     110      17      11      45      11      36      29      12      46      36      29      32      72      26      32      94      26      50      52      25      33      55      23      34     112      18      31     132      14      21      65      18      49     104      13      16     140      20      26      76      17      29      43      28      61      44      25      31     106      18      30     124      19      58      79      18      45      66      19      58      65      23      44      37      75      27      35      10      57      71      20      53      52      39      39      52      12      73      32      20      73      28      20      95      40      35      77      41      26      40      62      21      62      33      27     103      52      13      45      31      55      96      38      20      44     154      22      26      46      30      37      33      43      60      19      26      62      48      25      46      17      29      55      34      35      30      95      12      15      92      36      33      76      32      69      34      26      45      13      38      71      40      28     179       5      10     163      15      41      59      29      18      54      27      34     121      43      57      27      17     126      30      26      61      35      24      33      68      16      53      40      12      28     140      16      52      34      54      33      43      22      61      50      25      65      37      20     169       6       9      41      18      29     150      88      13      28      54       8      26      77       8     159      31     116      23       5      62      39      32      13      68      29      19      45      36      18      21      32      50      49      33      34      21      78       8      13      92      23      10      36      66      24      57      25      23      11      16      10       3      60      81      23      50      28      53      39      14      63      68      14      55      23       9     211      43       9      38      19      27      19      13       3       1       7      50      78      31      25      91      35      31       6      65      16      32      42      35      47      38      21      34      51      21      45      39       8      15      24      74      19       9      47      70      24      47      31      66      19      67      11       2     354       9       5      31     131      15      19      50      17      27      19       9      26      34      27      68      23      13      24      17       3      27     116      15      11      24      46      20      35      20       6      27      38       5      69      12       5      24       5      34      13      14       9      15      13       7      51      22      11       9      10       7       5       1      33      11      14      17       8      10       2      22      12       3       5      11       0       2       3       0       9       3       3       3       2       8       2       3       3       2       1      10       0       2       1       1       0       1       0       0       0       0       0       0       0       0       0       0       0       0       0       0       0       0       0       0       0       0       0
MCOR=  I=     3  J=2         0       0       0       0       0       0       0       0       0       0       0       0       0       0       0       0       0       0       0       0       0       0       0       0       0       0       0       0       0       0       0       0       0       0       0       0       0       0       0       2       0       0       0       0       0       0       0       0       1       0       2       0       1       1       0       3       0       0       2       0       1       2       0       5       1       3       6       1       2       3       0      15       8      11      11       3       4       6       3       0      20       5      18       6       7       4      13       8      14       6      23       6       3      10       6       6       4      33       9       9      12       7      10      37       1      35       9       5      12      17       9      12      16      10       6      36       4      10      21      12      10      17       9       5      33      13      13      46      19       5       6      12      23      29      16      13      75      10       6      10       5      32      38       9      10      19      18       4      37      32       8      27      13      19      55      26      48      17      20      46       8      27      47      49      12      15      32      43      28      23      28      10       8      27      21      23      41      23      45      13      29      45       6       4      32      29      15      57      26       7      23      33      36       6      72      52      18       5     135       7       7      45      30      14      21      39      42      11      14      26      76      17      36      13      21      19      21      53      33      17      16       7       1     122      27      21      34      17      36      28      29      31      28      57      10     121      49      11      20      24      31      31      37      45      47       8       9      82      19      12      58      17      19      14      81      39      27      36      38      24      47      28      44      30      35      26      31      30      34      16      20      69      26      31      69      14      69      26      27      63      25      18      19     149      19      33      16      45      13      25      27      18      47      32      33      28      53      20      34      29      42      39      17      39      22      22      91      19      30      48      26      27      26      41      32      41      27      34      23     120      14      19      28      52      36      36      16      50      31      10      21      95      31      13      43      20      26      48      16      22      41      12      55      14      20      17      51      23      47      25      33      24      32      30      21      31      40      26      17      63      16      40      35      18      28     104      26      35      16      29      21      22      60      19      14      34      18      98      20      12      42      29      26      35      23      15      19      42      25      29      21      48      17      59      25      16      74      18      16      43      21      15      50      18      24      48      18      14     107       8      14     184       7      14      60      22      32      26      17      18     112       9      29      71       9      28      90      18      25      30      14      36      58      35      25      14      38      37      52      14      29      67      15      23      27      26      34      54      22      32     122      12      26      35      16      17      31      14      27      53      26      17      97      22      32      28      22      20      36      16      93      34      23      36      52      12      24      33      21      28      77      16      36      43      31      19      42      11      23      29      13      56      36      26      73      26      15      21      54       7      13     106      15      29      61      16      20      48      16      54      24      34      28      30      28      49      23      12      61      13      25      44      47      19      35      26      27      64       9      20      46      18      49      22      35      32      20      16      14     196      13      14      40       6      21      71      14      28      35      32      22      60      18      26      25      16      42      29      29      27      18       5      39      15      45      25      14      15      51      85       2      17      56      22      12      18      21      15      11      78      54      25       8     129      23      30       8      69      40      16      49      19      20      27     140      11      29      16      18      28      19      33      16      43      40      26      78      13       6      17      11       2      88      15      12      40      13       9      16      13      32      32       8     184      59       4       8      19       9      41      27      23       5     243       0       0      30      16      38      16      25      21      22       7       3     295       1       6      29      29      15      39      17      23      41      20      11     123      12       9      21      45      11      11      22      24      25      12      23      49      37      28      46       3      55       9      14      80      44      11      16      91       3      84      41      11      22      24      12      24      10       7      20      34       9       7      40      19       8       7       5       5       8       7      13      30      15       5      10      10       6       4       9      63       7      11       8      22       7       4       6      11       8       7       9      14       7       5      15       2       3       9       5       4       2       5       3       5      14       3       1       2       2       1       2       2       0       7       0       3       3       1       1       1       4       2       1       1       0       1       0       4       0       0       0       6       0       0       0       0       0       0       1       0       0       0       0       1       0       0       0       0       0
MCOR=  I=     3  J=3         0       0       0       0       0       0       0       0       0       0       0       0       0       0       0       0       0       0       0       0       0       0       0       0       0       0       0       0       0       0       0       0       0       0       0       0       0       0       0       0       0       0       0       0       2       0       0       1       0       0       0       0       1       1       0       1       0       1       0       1       1       1       3       1       2      44       6       1       8       5       3       9       1       9       7       4       9      30       1       4      29       3      12      20       5      11      21      12       6      32      11       7       6      39       7       4      21      20      10      13      25      14      19      14      13      25       5      10      24      15      13      13       6      10      14      12       8      13      28      26      58       9       5      15      16      12      36      15      22       7      12      30      23      12       9      20      38      17      13       9      18      37      12      17      18      11      11      32      19      13      38      22      26      17      29      33      14       6      33      31      17      92     138      10      14      37      32      23      17      17      27      37       4      13      19      39      22      14      36      30     108      49       2      23      33       4      15      11       9      14      31      70      24      24      90      19       8      26      26      13      20      78      28      37      23      19      17      14      38      99      23      27      31      27      43      30      23      26      33      19      67      11       9     104      22      43      32      31      28      26      36      20      42      34      31      49      14      19      14      26      32      29      51      44      31      20      34      57      15      22      12      11       8      47      48      22      22      40      17      40     128      34      13      28      26      30      38      42      90      23      23      65      14      42      25      34      32      61      33      35      19      26      36      68      43      15      41      26      19      19      26      51     143      45      12      39      32      20      40      59      30      28      61      33      23      50      37      31      37      24      35      39      33      46      40      33      61      44      30      26      45      29      52      43      26      25      23      36      23      41      83      39      22      17      33      25      18      46      44      23      14      49      31      29      51      23      20      39      25      32      47      31      56      94      30      25      71      21      21      38      30      47      39      33      40      59      14      11      73      13       8      31      21      26     152      19      15      40      12      23      83      14      34      45      20      24      53      28      35      47      22      27      35      22      31      87      27      17      53      17      18      38      33      18      49      30      36     146      40      10      63      18      21      16      44      59      27      37      22      57      42      23      38      38      19      59      25      37      30      26      33      66      47      38      19      36      47      33      25      23      33      49      72      31      24      33      43      15      28      54      28      34      36      39      61      35      24      46      38      18      22      34      73      35      21      23      28      38      23      45      39      22      64      54      36      30      78      27      14      25      36      36      43      94      26      11      18      19      42      33      50      20      57      43      26      32      28      56      50      15      17      86      19      41      46      18      33      26      34      24      47      44      35      62     103      12      13      32      43      12      34      35      25      28      38      31      67      44      22      18      15      30      40      46      72      28      24      39      76      28      46      22      14      20      22      37      35      36      35      32      27      21      57      35      22      34      32      25      99       5       3      35      46      11     119      38      23      20      49      13      27      27      37      82      24      57      21      13      20      75      24      10      23      35      12      26      15      17      21      20      50      62      57      28      44      37      23      13      48      31       9      25      50      39      37      26      24       5      25     282       2       9      76      23      14      14      23      13      15      22      69      19      74      61      10      31      26      16      22      36      25      19      34      34       2       8      18      38      15      22      26      35      57      15      36      23       8      19      41      28      17      21      23      41     102      25      15      29      14       4      15      26       5      18     221      19      15      35      34      26      37      12       9      58      29       6      42     162      25      16      35      45      33      28      11      20      41      11      22      11      13      32      45       9      14      47      22      15      12      13      10      11      19      11      12      55      11      23      16       6      16       8      54      23       6       7      18      21       4      14      21       7       3      25      15       9       6       7      41       6      10       7       5       0       8       9       5       4      16       1       1       9       1       0       0       0       1       4       3       2       2       1       5       9       8       0       0       1       0       0       0       1       4       1       1       0       0       0       0       0       1       1       1       1       0       0       0       0       0       0       0       0       0
MCOR=  I=     3  J=4         0       0       0       0       0       0       0       0       0       0       0       0       0       0       0       0       0       0       0       0       0       0       0       0       0       0       0       0       0       0       0       0       0       0       0       0       0       1       0       4       0       1       1       1       0       4       0       0       2       2       0       0       0       6       1       1       3       0       1       0       1       1       2      32       0       4      14       6       5      56       1      51       3       5      14      11       5      37      96       2      43      13       5      19      48       2      67      12      11      25      10      40      18       9       5      26      17      29      32      13      22      64      22      36      23      22      29      18      14      28      21      21      56      14      15      19      41      22      34      32      28      21      18      12      50      24      28      30      34      54      20      28      41      20      26      44      35      58      24      13      12     113      18      39      30      22      20      23      24      24      44      90      27      35      38      29      36      29       9      46      38      35     151      33      19      13      93      56      42      36      18      71      11       2      32      41      45      34      32      64      26     188     131       0      80      26      20      21      15      17      53      30     163      14     256      14      50       5      99      36      26      43      87      22      52      23      34      32      32      50      34      27     124      47      28      45      25      20      56      40       1     446       2      71      67      27      31      29      42      28      35      19      26     147      30      41      37      52      21      42      29      55      52      46      42     128      19     101      53      30      42      19      36      15      78      54      36      51      84      32      50     105      23      25      45      62      58      53      39      75      28     111      44      31      70      60      46      63      54      49      43      64      31      56      70      51      16      57      28      16      56      28      56     159      44      11      73      60      31      95      31      86      39      49      52      37      66      36      46      80      25     108      46      46      76      47      31     108      46      36      59      53      38     117      33      44      45      50      41      51      45      67      69      37      15     130      28      21      67      90      37      33      63      26      36     112      15      61      36      47      35      89      28      70     197      14      47      50      27      70      45      30      96      66      23      71      63      31      28      36      14      11      53      33       8     390       8      20      61       5     242      41      32      39      53      26      38      61      26      94      58      31      50      58      32      78      54      43      36      38      53      26     121      26      67      39      37      17     217      36      28      40      45      56      37      88      41      37      94      41      57      62      35      42      52      37      47      46     113      51      47      64      74      35     120      24      36      57      34      74      28      43      52     118      32      50      58      50      39      56      42      56      54      28     139      51      48      43      74      42      75      27      53      70      54      35      48      37      74      49      88      41      70      49      53      78      58      42      58      28      24      61      39      47     188      27      17      24      84      28      81      35      55      84      25      51      39      38      16     171       7     148      50      19      47      50      21      45      31      67      23     170      28      62      56      30      22      16     174      42      38      26      52      43      19     154      27      75      49      27      28      35      87      37      91      63      29      64     113      18      38      40      27      87      44      81      18     129      20     123      44      19      62      67      46      25      91      27      64      27      10       5     350      26      67      31      30      35      52      31      35     105      30      64      96      12      23      70      15     104      59      22       6     145      16      58      16      16      31      18      27      22     270      23      54      40      59      56      12     209      20      24      32      58      91      15       7      89      15       1     533       5      36      17      75      17      60      27      12      69      92      40      27      84      27      21      17      29      15     164      27      98      32       6     106      48      13     112      39      38      34      38      17     184      11      47      27      26      25     127      35      12      48      63      17     317       7      16      61      69       6      73      74       4     143     155      22      93      34      25      43      31      14       7      89      30      15      87      53      34      21      86      48      66      27      27      64      50      22      30      14      19     160      28      43      23      33      31      47      12      23       3       7      73      11      24      34      11      33      14      19      17      17      15      18       9      14      43      32      14      19      17      10       5      58       5      59       2      67      13       8      12       5      15       3       8      28       4       7      41       7       2      81       0       3       4       1       0       2       5       3       1       7       1       6       5       2       2       2       0       1       2       0       9       1       1       1       1       1       0       4       0       0       0       2       0       0       0       0       0       0       0       0
MCOR=  I=     4  J=1         0       0       0       0       0       0       0       0       0       0       0       0       0       0       0       0       0       0       0       0       0       0       0       0       0       0       0       0       0       0       0       0       0       0       0       0       0       0       0       0       0       3       0       0       0       0       3       1       0       1       1       0       2       0       2       1       1       1       2       0       1       0       0       0       3       1       2       4       4       5      11       0      19       8       5      12       7       1       3      14       1      16      14       6       7       9       2      17      11       2      16       5      15      19       8       4      19       9      10      40      18       9      18       5      12      20      13      11      45      10      14      15      13      16      13      18      10      28      18      10      18      44       4      18      16       7      17      15      13      35      31      12      16      15      10      14      16       7      79      46      10       6      28       8     165      36       7      44      20       4      10     137      33      16      40      25      27      31      53      25      18      26       7     111      17      38      30      21       6      57      49      41     188       2      15      67      24      24      61      14      17      15      18      11      37      13      49      22      14      23      64      23      11      24       7     142       8      15      18      48      44      72      26      36      75      15       9      20      78      29      29      21      33      60      97      38      35      34      34      62       9       4      85      18      17      34      71      29      24      71      39      50      19      14      27      52       8      28     187      28      20      27      34      56      13      26      51      32      30      93      27      24      44      48      10      20      52      23      44      25      19      37      23      44      16      55      51      28      48      40      38      51      31      52      24      37      33      38      66      47      22      36      61      16      32      73      49      49      56      29      21      42      17      21      81      37      30      34      35      14      83      22      40      50      21      35      33      41      44      36      43      48      41      35      36      60      39      19      82      10      12     131      23      22      61      25      61      34      25      18      64      23      13      92      33      13     101      31      24      30      27      19      64      33      51      34      32      16      59      33      29      25      50      14      28      97      17      67      47      18      25      50      18      33      48      15      65      38      18      63      24      18      30      34      11      14      59      18      12      32      14      82      24      25      45      36      36      39      26      48      83      17      31      51      27      17     104      24      49      72       9      46      28      25      29      82       4      14      19      31      43      17       7      94      45      11      76      57      18      39      41      13      53      29       9      70      28      11      59      64      26      22      56      24      25     148      14      16      59       9      76      16      12      84      50      20      48      51      13      48      25       9      71      25      10     124      41      33      59      43      15      55      19      19      90      50      24      56      25      32      53      17      24      86      27      14      51      60      29      53      17      11      72      17      20     182      26      20      84      35      19      54      18      31      72      13      71      40      22       8      67      15      36      52      22      35     108      23      22      64      17      18      78      21      23      75       8      13      27      32     102      26       9      28      49      11      57      50      38      91      17       8      38      43      14      40      90      17      16      26       6      59      47       7      41      50      16      41      65      10      41      52      14      82      60      29      36      55      11     155      10       3       8      75      13      60      51      15      35      44       8      57      72      10      56      71      32       9      51      21      48      64      16      11      63      14     108      19       7      42      16      12      20      27      13      21     100      17      21      16     151      15      14      39      11     124      12       6      30       6       2      83      54      19      32     100      11     176      30       2      63      29      18      24      22      11     172      30       2      17      43      21      55       1       0      24      23      10      69      49      38      62      24       6      42       7       5     167      51       6      82      34      13      32      19       7     178       4       7      29     159      12      28      18       4      31      71      62      50      42      10     108      10       5      17      24       9      17      25      16      41      21       9      34      19      30      29      32      24      61      37       6      10      53       7      22      21       7      13     131      20      25       2      14       5      14       8      14      27       6      11      16       6      10      12      35       5       4       9       7      26      13      16      10       3       9       4       4       2      25      13       5       8      12      16       4       7       5       5       0       4       0       1       7       2       3      23       0       2       3       1       4       0       1       0       3       3       8       1       0       0       2       1       0       0       0       1       0       2       0       0       0       0       0       0       0       0       0       0       0       0       0       0
MCOR=  I=     4  J=2         0       0       0       0       0       0       0       0       0       0       0       0       0       0       0       0       0       0       0       0       0       0       0       0       0       0       0       0       0       0       0       0       0       0       0       0       0       0       0       0       0       3       0       1       1       0       0       0       0       0       2       0       0       0       0       2       0       0       1       1       0       1       0       0       3       0       2       1       8       0       5       2       6      14       8       7       3       4       3       9       0       9       5       6       3      51       8      24      18       6      11       2      11      18       3       5      20       8      13      17       8       5      21      25       8      34      10      11      26       9      12      14      11     109      10      15      12      21      24      13      18       9      21      12      20      20      22      28      18      14      22      30       7      38      20      14      35      22      19      26       5       8     171      10      30      18      29      15      39      37       8      21      28      38      35      23      37      30      28      23      16      16      31      33      29      18       7      96      37      51      60      10       8      18       7      22      77      35      28      17      29      19       8       4       2      47      47     153      38      13      24      26      19      34      10     134      34      18      16      36      38      30      31      38      34      67      45      19      46      20      38      21      25      33      39      28      40      27      26      53      18       2      48      35      49      56      45      25      35      45      20      24      32      41      17      76      38      26      67      15      33      45      21      31      33      22      39      17      62      33      60      38      18      22      13      48     101      37      26      39      23      20     135      37      22      25      36      24      33      17      21      41      36      38      32      32      72      29      22      46      49      38      29      35      22      49      37      26      21      24      15      19      24      30      43      45      29      34      81      22      45      29      33      17      25      45      45      37      44      40      38      34      55      43      22      33      41      23      45      61      16      41      43      30      48      36      25      49      51      23      26      24      84      32      61      15      39      45      16      36     176      15      23      33      18      21      79      14      79      41      26      20      52      24      25      71      21      26      33      60      27      50      51      27      49      29      25      55      38      20      35      20      19      26      12       6     156      55       6      34      10      63      41      58      39      48      29      19      28      35      34      53      24      45      56      15      49      30      35      41      31      49      27      68      16      41      50      21      14      43      51      49      17      41      49      34      40      46      31      23      34      33      55      52      12      33      40      24      44      44      73      21      38      47      25      40      27      27      64      23      81      22      22      22      57      42      40      42      26      22      63      19      41      64      15      26      39      26      22      50      28      30      50      31      68      36      36      26      27      31      45      50      21      32      32      25      42      44      35      61      46      16      49      29      32      43      51      17      43      60      19      81      30      36      59      24      42      57      35       9      41      23      38      58      45      25      40      35      21      40      30      38      42      38      27      46      48      18      22      37      46      46      27      33      38      14      58      29      31      21      60      14      26      44      38      35      36      28      20      93      17      25     153      19      14      28      28      13      63      16      35      80      18      42      32      45      25      45      26      18      50       5       5      68      23      20      14      29      52      55      16      31      45      26      14      39      14       7      51      66      64      55      29      25      82      35      16      52      30      26      38      11       8     108      48      14      25      43      45      14      47      90      22      41      40      78      48       9      32       4       3      63      85      14      21      42      18      15      20       9      32      65      12      37      70      17       5       6      11      31     134      13      17     117       1      10     291       3      34      26      43      21      26       7      23      79      12      31      27      26      70      34      13      22      37      15      60      51       5      20     103      19      11      33      15      23      63      28      41      39      23      26      51       5       1      20      21      12      33      23      37      20      20      69      56      20      10      53      27      21      27      18      13      56      21      15      15      17      16      18       6       7       8       5      40      20      17      20       8      29       8      14       8      16       2      17      12       3      21       9      10      12       5       3      10      19       1       2       4       6       8       7       5       9      16       6       2      24       3       4       7       1       1      31       4       0       2       4       0       3       2       1       1       3       1       0       3       2       0       0       0       1       0       0       0       0       0       0       0       0       1       1       0       0       0       0       1       0       0       0       0       0       0
MCOR=  I=     4  J=3         0       0       0       0       0       0       0       0       0       0       0       0       0       0       0       0       0       0       0       0       0       0       0       0       0       0       0       0       0       0       0       0       0       0       0       0       0       0       1       0       1       1       0       1       2       0       0       0       0       1       0       0       5       0       8       1       0       4       1       1       1       0       1       3      32       8       1       3      37       1      81       4      17      11       6       8      25      22       4     167       3      16      30      14       5      89       4      19      29      17      42       5      56      38       9       8      78      22      13      40      24      25      86      18      36      30      18      26      53      17      16      60      18      14      25      14      12      75      26      38      33      15       6      67      17      40      59      42      18      30      39      48      29      24      37      87      37      17      26      22      22      20      45      50      49      19      25      24      25      19      81      50      32      64      55      23      19      23      52      18      29     133      51      33      21      76      22      33      38      47      86      24      21      12      11      41      27      57      38      37     138      34       8     538       2       7      36      26      11      30      41      88      10     315      19      36       8     139      14      27     117      59      16      54      23      34      17      19     133      48      23      41      47      51      58      35      45      46      31      26     165       0     324      21      29      74      53      29      39      49      44      36      51      16     120      48      33      35      74      18      28      49      78      35      52      24     337      17      23      64      17      27      24      91      26      32      83      43      34     133      89      26      37      45      36      59      62      81      73      25      81      24      79      78      35      69      95      45      81      39      45      32     142      41      31      45     129      29      31      64      25      98      67      50      51     119      44      44      87      31      90      38     160      40      32     106      43      50      64      39      81      44      74      67      44      36      83      44      93      55      45      77     112      32      64      29      94      36      48      68      94      37      41      42     109      17      69      84      52      52      53      71      24      46      84      31      59      35      77      42      70      37     107      62      44     125      37      25      42      30      59      96      26      44     224      30      35      46     145      16      13      44      27      58     188       5     143      33      10     330      13      90      54      35      24      45      68      33      73      58      51      44      46      57     105      57      34      39      78      45      21     151      19      82      47      39      45     131      10      69     170      29      26     133      93      29      59      50      43     154      31      41     184      23      31     124      32      52      93      40      64      69      36      79      42     110      39      35      51      52     170      29      57      58      74      55      73      42      66     103      41      47      47     108      49      73      58      57      47      44      35     154      37      51      51      53      65      61      31     125      51     109      83      65      37      58     117      36      34      81      31      38     108      83      48      50      25      51      56      70      30     110      44      56      54      23      67      79      40       7     380      11      42     100      17      34      74      29      38      41     129      51     112      49      72      26      17      67      17      70      63      45      25      45     136      31     190      35      30      50      27      44      59      69      40      41      56     101     124      60      20      48      66      31     249      15      89      34     132      36      61      81      58      51      38      94      32     114      52      11      20      73       8     242      63      53      23      33      54      29      45     156      97      61      53      58      14      13     264      43      29      17      75      19      75      16      45      27      10      41      43      73      21     213      25      49      39      29     210      11      45      35      59      93      44      71      20       9     255     161       0     260      43      33      22      78      20      29      53      27      62      69      95      34      29      61      47      10      48      32      59      25     121      37       2      49     186      11      57      30      89      24      45      10     343      12      15      89     108      26      40      43      22     112     162       9     135      15      17      42     165      21      14     328      20      39     137      35      86      32      25      29      15      52       8      26     164      36      22      20     131      22      95      52      28      60      42      72      48      28      22      53      24      40      39     139      30      23      19      64      10      16      16       9     107      15      13      56       8      15      14      69      22      11      14      23      38      17      20      63      15       6      22      29      11      45       3     139       2      26      23       6      18       9      23      18       6      17      16       6      14      81       0      20       5       4       2       2       1       4       1       7       4       7       4       1       4       2       1       1       7       1       1       0       9       1       0       0       0       4       0       3       0       0       0       0       1       0       0       0       0       0       0
MCOR=  I=     4  J=4         0       0       0       0       0       0       0       0       0       0       0       0       0       0       0       0       0       0       0       0       0       0       0       0       0       0       0       0       0       0       0       0       0       0       0       0       0       0       0       0       3       0       1       1       0       0       2       1       1       1       0       0       0       1       2       0       0       2       0       0       0       0       1       1       7       2       2      10       8      10       6       4      19      10       6      14      15       5      58       1       2      11      13       8      40      14       9      31       5      12       9      19      43       4       3      14      17      10      23      26      12      16      23      12       8      17      12      74      12       8      29      16      33      15       5      10      18      40      17      17      24      12      13      28      29      39      35      16      14      28      50       8      23      45      29      27      15      19      50      15       9      32      34      30      34      23      13      23      19      21      26      42      63      46      18      23      20      37      23      15      42      32      14      30      24      15      20      28      64      63      30      19       8       5       9      86      29      14      35      52      28      36     247       4       2      23      90      26      10      15      40      14      71      22      35      28      34      12       7      55     104      16      23      60      22      19      12      32      48      18      29      19      43      77      52      28      27      24      30      74       3      22      72      17      34      95      34      19      41      18      27      30      18      26      67      37      25     110      30      15      47      37      27      37      39     138      39      26      52      49      23      17      52      18      18      57      48      17      47      51      22      50      46      20      22      39      37      56      22      25      52      38      55      41      31      71      61      37      49      38      26      88      30      18      27     143      36      13      29      35      28      38      21      35     103      36      27      66      26      39      54      49      34      30      39      55      46      45      50      51      45      38      60      26      31      66      30      53      52      23      38     119      27      37      50      45      27      47      28      49      39      31      40     114      16      23     100      30      20      94      43      15      27      27      27      35      38      22      45      32      24      46      46      31      66      55      30      35      38      24      52      62      29     136      30      25      33     102      17      15      17      15      40      61      11      30      85      12      47      32      25      91      58      24      34      46      41      53      40      28      39      44      35     100      28      45      30      29      71      35      42      38      32      33      31      41      35      17      21     108      54      17      26     133      32      25      80      44      43      40      41      42      60      17      30      48      22      27      63      91      24      36      52      37      73      35      11      25      85      79      39      29      30      75      75      35      53      44      37      37      24      36     129      27      33      88      43      23      32      32      46      52      42      33      73      43      35      40      40      49      69      38      53      45      29      59      73      29      25      52      26      35      86      34      45      57      29      32      52      26      38      49      23      56      36      35      91      33      21      68      42      13      80      49      24      45      41      12      35      64      38      37      56      22      44      28      20      23      28      86      59      13      18      65      33      41      63      22      34      46      17      10      48      35      38      73      64      21      37      23      14     214      34      50      42      38      20      54      26      19     138      58      18      61      65      27      48      50      33      19      21       4      46      71      30      27      25      24      33      37      33      94      48      17      63      27       9      52     105      23      28      56      13      29      38      46      27      11      10      16      25      15      28      52      10      22      88      97      24      28      67      20      24      48      58      39       5      15     113       3      18     190      22      18      51      28      27      37       8      22      53      35      17      33      28      25       9       7      17      40      21      26      72       2      13     478      13      11      60      37      28      24      11      48      46       7      31     169      22      16      38      20      25      88      11      20      51      16      28     334      30       7      77      20      11     122      95      38      41      12      15      21      14       0       6      37      36       8      19      46      36      20      27      53      29      58     104      48      31      36      23       9      23      71      56      29      14      25     118      11       6      10      10      30      33       7      20      15      16      12      24      10       9      10       8      39       6      13      39      17      10       9       7       9      11       9      19       5       4      18      11      10      11      17      10       1       7      12       1      14      64       0       3      23       4      10       1       0       0       0       3       6       3       5       3       7       3       0       1       3       0       0       0       1       0       0       0       2       1       0       0       0       0       0       1       3       0       0       0       0       0       0       0
IPER=     783
