# Supplementary material for: Study of Dispersed Repeats in the Cyanidioschyzon merolae Genome
Source: Int J Mol Sci. 2024 Apr 18;25(8):4441. doi: 10.3390/ijms25084441 (PMC11050394; doi:10.3390/ijms25084441)
Supplement: Supplementary file 1 [file ijms-25-04441-s001.zip › ijms-2902088-supplementary/supplement/s2/nom.txt]

NOM=    21  IPER=   783
