# Supplementary material for: Study of Dispersed Repeats in the Cyanidioschyzon merolae Genome
Source: Int J Mol Sci. 2024 Apr 18;25(8):4441. doi: 10.3390/ijms25084441 (PMC11050394; doi:10.3390/ijms25084441)
Supplement: Supplementary file 1 [file ijms-25-04441-s001.zip › ijms-2902088-supplementary/supplement/s2/readme.engl]

The server http://victoria.biengi.ac.ru/shddr/auth/login produces the files uni11.txt, uni12.txt,...,uni30.txt...
These are the initial family files. To obtain a list of members of each family, you need to do the following:
1. Run the executable file run1
2. Copy the genome sequence file to the genome.fasta file
3. Copy the uni11.txt file to the uni.txt file
4. Run the executable file run3
5. Copy the resulting uni1.txt file to the family11.txt file
     Repeat operations 3-5 for all files uni12.txt,uni13.txt,...,uni30.txt
     The files family11.txt,family12.txt,....,txt, ..., family30.txt will contain repetitions from each found family.

The familyXX.txt file contains repetitions in the following format:.
ZZ=    8.68  NA=    220701  KO=    221359  NIT= +  NOM=       1
         92 93 94 95 96 97 98 99100101102103104105106107108109110111112113114115116117118119120121122123124125126127128129130131132133134135136137138139140141  *142143144145146147148149150151152153154155156157158159160161162163164165166167168169170171172173174175176177178179180181182183184185186187188189190191192193194195196197198199200201202203204205206207208209210211212213214215216217218219220221222223224225226227228229230231232233234235236237238239240241242243244245246247248249250251252253254255256257258259260261262263264265266267268269270271272273274275276277278279280281282283284285  *286287288289290291292293294295296297298299300301302303304305306307308309310311312313314315316317318319320321322323324325326327328329330331332333334335  *  *336337338339340341342343344345346347348349350351352353354355356357358359360361362363364365366367368369370371372373374375376377378379380381382383384385386387388389390391392393394395396397398399400401402403404405406407408409410411412413414415416417418419420421422423424425426427428429430431432433434435436437438439440441442443  *  *  *444445446447448449450451452453454455456457458459460461462463464465466467468469470471472473474475476477478479480481482483484485486487488489490491492493494495496497498499  *500501502503504505506507508509510511512513514515516517518519520521522523524525526527528529530531532  *  *  *533534535536537538539540541542543544545546547548549550551552553554555556557558559560561562563564565566567568569570571572573  *  *574575576577578579580581582583584585586587588589  *  *  *  *  *590591592593  *  *  *594595596597598599600601602603604605606607608609610611612613614615616617618619620621622623624625626627628629630631632633634635  *  *636637638639640641642643644645646647648649650651652653654655656657658659660661662663664665666667668669670671672673674675676677678679680681682683684685686687688689690691692693694695696697698699700701702703704705706707708709710711712713714715716717718719720721722723724725726727728729730731732733734735736737738739740741
          G  C  C  A  G  G  C  C  A  A  A  T  G  A  C  A  A  C  A  G  C  A  A  A  C  G  C  T  T  C  A  T  C  A  C  C  G  G  G  T  T  C  T  C  C  T  T  T  T  G  A  G  G  G  A  A  A  G  C  A  A  A  A  G  C  T  G  T  A  C  A  G  C  G  C  G  A  A  C  G  G  A  A  T  G  A  T  T  G  T  C  G  *  C  A  C  G  G  A  T  A  *  G  C  A  C  A  C  T  T  G  T  G  C  A  T  T  G  C  G  A  C  C  G  G  *  T  T  G  G  C  G  A  G  A  C  T  A  A  *  A  A  C  G  C  C  G  G  A  A  T  C  C  C  C  G  *  *  T  C  A  C  G  C  T  G  T  T  G  C  C  A  A  T  G  A  T  C  A  G  C  G  T  G  T  G  A  A  T  G  T  C  A  T  G  C  G  T  G  C  C  C  T  C  A  T  A  C  G  T  C  T  T  C  A  C  C  G  A  T  T  C  A  A  G  A  T  T  C  A  T  C  A  T  G  T  G  C  C  G  C  A  T  G  A  T  C  G  G  G  T  A  G  T  C  G  T  C  G  G  T  G  A  T  G  C  C  G  T  T  G  *  *  C  C  G  C  C  G  A  G  C  A  T  G  *  T  C  G  C  *  G  C  G  A  G  A  T  G  C  G  C  G  *  T  G  C  A  C  T  C  C  A  G  C  G  C  C  A  T  C  C  A  C  A  C  G  T  T  G  T  T  C  C  G  C  T  T  G  G  C  C  A  T  G  G  A  G  A  T  G  T  G  C  T  C  A  A  A  G  C  C  C  A  C  C  T  T  G  C  C  T  G  C  A  T  C  C  T  T  G  A  G  C  T  T  G  C  C  C  A  C  G  T  G  G  T  G  A  A  T  C  A  G  C  A  G  T  T  G  C  G  C  C  T  T  G  C  T  G  A  T  T  T  C  G  G  T  G  A  T  C  A  T  C  C  A  T  G  C  C  A  G  C  T  T  C  T  C  C  T  G  C  A  C  A  A  G  C  T  G  G  T  G  G  C  T  G  G  C  T  A  G  C  G  G  C  T  G  G  T  C  G  C  G  A  A  A  C  T  G  C  T  T  G  C  G  C  G  T  C  T  G  C  G  T  G  T  A  T  T  G  C  A  G  C  G  C  C  G  T  G  T  C  A  T  A  G  C  A  G  G  C  C  A  T  C  G  C  C  G  C  G  C  C  A  A  T  C  A  C  T  C  C  C  C  A  A  C  T  *  G  A  T  G  C  C  G  T  A  G  C  G  C  G  C  C  T  G  G  T  T  G  A  G  G  C  A  C  A  *  T  C  A  G  C  G  G  C  G  A  C  T  *  T  C  A  G  C  C  C  G  C  C  G  G  T  G  C  C  C  G  G  C  A  G  C  A  G  A  T  T  C  T  T  C  G  C  A  G  G  C  A  C  A  T  G  C  A  C  G  T  C  C  T  G  C  A  G  C  G  A  A  A  G  C  C  C  C  G  A  G  G
ZZ - statistical significance
NA - origin coordinate
KO - end coordinate
NIT - DNA strand
NOM - serial number
The second line with numbers is the column numbers of the PVM matrix, which was used to search for repetitions
Third line - dispersed repeat sequence

Deletions are indicated as *
