# Supplementary material for: Study of Dispersed Repeats in the Cyanidioschyzon merolae Genome
Source: Int J Mol Sci. 2024 Apr 18;25(8):4441. doi: 10.3390/ijms25084441 (PMC11050394; doi:10.3390/ijms25084441)
Supplement: Supplementary file 1 [file ijms-25-04441-s001.zip › ijms-2902088-supplementary/supplement/s2/readme.rus]

Сервер http://victoria.biengi.ac.ru/shddr/auth/login выдает файлы uni11.txt, uni12.txt,...,uni30.txt   
Это начальные файлы семейств. Для получения списка членов каждого семейства нужно проделать следующие операции:
1. Запускаем выполняемый файл run1
2. Копируем файл с последовательностью генома в файл genome.fasta
3. Копируем файл uni11.txt в файл uni.txt
4. Запускаем выполняемый файл run3
5. Копируем полученный файл uni1.txt в файл family11.txt
    Повторяем операции 3-5 для всех файлов uni12.txt,uni13.txt,...,uni30.txt
    В файлах family11.txt,family12.txt,....,txtfamily30.txt будут находиться повторы из каждого найденного семейства.

Файл familyXX.txt содержит повторы в следующем формате: 
ZZ=    8.68  NA=    220701  KO=    221359  NIT= +  NOM=       1
         92 93 94 95 96 97 98 99100101102103104105106107108109110111112113114115116117118119120121122123124125126127128129130131132133134135136137138139140141  *142143144145146147148149150151152153154155156157158159160161162163164165166167168169170171172173174175176177178179180181182183184185186187188189190191192193194195196197198199200201202203204205206207208209210211212213214215216217218219220221222223224225226227228229230231232233234235236237238239240241242243244245246247248249250251252253254255256257258259260261262263264265266267268269270271272273274275276277278279280281282283284285  *286287288289290291292293294295296297298299300301302303304305306307308309310311312313314315316317318319320321322323324325326327328329330331332333334335  *  *336337338339340341342343344345346347348349350351352353354355356357358359360361362363364365366367368369370371372373374375376377378379380381382383384385386387388389390391392393394395396397398399400401402403404405406407408409410411412413414415416417418419420421422423424425426427428429430431432433434435436437438439440441442443  *  *  *444445446447448449450451452453454455456457458459460461462463464465466467468469470471472473474475476477478479480481482483484485486487488489490491492493494495496497498499  *500501502503504505506507508509510511512513514515516517518519520521522523524525526527528529530531532  *  *  *533534535536537538539540541542543544545546547548549550551552553554555556557558559560561562563564565566567568569570571572573  *  *574575576577578579580581582583584585586587588589  *  *  *  *  *590591592593  *  *  *594595596597598599600601602603604605606607608609610611612613614615616617618619620621622623624625626627628629630631632633634635  *  *636637638639640641642643644645646647648649650651652653654655656657658659660661662663664665666667668669670671672673674675676677678679680681682683684685686687688689690691692693694695696697698699700701702703704705706707708709710711712713714715716717718719720721722723724725726727728729730731732733734735736737738739740741
          G  C  C  A  G  G  C  C  A  A  A  T  G  A  C  A  A  C  A  G  C  A  A  A  C  G  C  T  T  C  A  T  C  A  C  C  G  G  G  T  T  C  T  C  C  T  T  T  T  G  A  G  G  G  A  A  A  G  C  A  A  A  A  G  C  T  G  T  A  C  A  G  C  G  C  G  A  A  C  G  G  A  A  T  G  A  T  T  G  T  C  G  *  C  A  C  G  G  A  T  A  *  G  C  A  C  A  C  T  T  G  T  G  C  A  T  T  G  C  G  A  C  C  G  G  *  T  T  G  G  C  G  A  G  A  C  T  A  A  *  A  A  C  G  C  C  G  G  A  A  T  C  C  C  C  G  *  *  T  C  A  C  G  C  T  G  T  T  G  C  C  A  A  T  G  A  T  C  A  G  C  G  T  G  T  G  A  A  T  G  T  C  A  T  G  C  G  T  G  C  C  C  T  C  A  T  A  C  G  T  C  T  T  C  A  C  C  G  A  T  T  C  A  A  G  A  T  T  C  A  T  C  A  T  G  T  G  C  C  G  C  A  T  G  A  T  C  G  G  G  T  A  G  T  C  G  T  C  G  G  T  G  A  T  G  C  C  G  T  T  G  *  *  C  C  G  C  C  G  A  G  C  A  T  G  *  T  C  G  C  *  G  C  G  A  G  A  T  G  C  G  C  G  *  T  G  C  A  C  T  C  C  A  G  C  G  C  C  A  T  C  C  A  C  A  C  G  T  T  G  T  T  C  C  G  C  T  T  G  G  C  C  A  T  G  G  A  G  A  T  G  T  G  C  T  C  A  A  A  G  C  C  C  A  C  C  T  T  G  C  C  T  G  C  A  T  C  C  T  T  G  A  G  C  T  T  G  C  C  C  A  C  G  T  G  G  T  G  A  A  T  C  A  G  C  A  G  T  T  G  C  G  C  C  T  T  G  C  T  G  A  T  T  T  C  G  G  T  G  A  T  C  A  T  C  C  A  T  G  C  C  A  G  C  T  T  C  T  C  C  T  G  C  A  C  A  A  G  C  T  G  G  T  G  G  C  T  G  G  C  T  A  G  C  G  G  C  T  G  G  T  C  G  C  G  A  A  A  C  T  G  C  T  T  G  C  G  C  G  T  C  T  G  C  G  T  G  T  A  T  T  G  C  A  G  C  G  C  C  G  T  G  T  C  A  T  A  G  C  A  G  G  C  C  A  T  C  G  C  C  G  C  G  C  C  A  A  T  C  A  C  T  C  C  C  C  A  A  C  T  *  G  A  T  G  C  C  G  T  A  G  C  G  C  G  C  C  T  G  G  T  T  G  A  G  G  C  A  C  A  *  T  C  A  G  C  G  G  C  G  A  C  T  *  T  C  A  G  C  C  C  G  C  C  G  G  T  G  C  C  C  G  G  C  A  G  C  A  G  A  T  T  C  T  T  C  G  C  A  G  G  C  A  C  A  T  G  C  A  C  G  T  C  C  T  G  C  A  G  C  G  A  A  A  G  C  C  C  C  G  A  G  G
ZZ - статистическая значимость
NA - координата начала
KO - координата окончания
NIT - нить ДНК
NOM - порядкомый номер
Вторая строка с цифрами - номера столбцов ПВМ матрицы, которая использовалась для поиска повторов
Третья строка - последовательность дисперсного повтора

Делеции обозначены как *
