# Supplementary material for: Study of Dispersed Repeats in the Cyanidioschyzon merolae Genome
Source: Int J Mol Sci. 2024 Apr 18;25(8):4441. doi: 10.3390/ijms25084441 (PMC11050394; doi:10.3390/ijms25084441)
Supplement: Supplementary file 1 [file ijms-25-04441-s001.zip › ijms-2902088-supplementary/supplement/s2/run3]

#
mpif77 -O3 -finit-local-zero -mcmodel=medium -fbounds-check -o mat mat.f
./mat
#
mpif77 -O3 -finit-local-zero -mcmodel=medium -fbounds-check -o scan2_1_new scan2_1_new.f
mpirun --oversubscribe -np 4 ./scan2_1_new
#------------------------------------------------------------------
mpif77 -O3 -finit-local-zero -mcmodel=medium -fbounds-check -o scan2_1_new_inver scan2_1_new_inver.f
mpirun --oversubscribe -np 4 ./scan2_1_new_inver
#------------------------------------------------------------------
mpif77 -O3 -finit-local-zero -fbounds-check -o uni1 uni1.f
./uni1
#
mpif77 -O3 -finit-local-zero -mcmodel=medium -fbounds-check -o nnn nnn.f
./nnn
rm *.200
