# Supplementary material for: Study of Dispersed Repeats in the Cyanidioschyzon merolae Genome
Source: Int J Mol Sci. 2024 Apr 18;25(8):4441. doi: 10.3390/ijms25084441 (PMC11050394; doi:10.3390/ijms25084441)
Supplement: Supplementary file 1 [file ijms-25-04441-s001.zip › ijms-2902088-supplementary/supplement/s2/uni.txt]

klass=     1  ZZ=   8.8  J0=       36172  JM=       36813         657
V2=120121122123124125126127128129130131132133134135136137138139140141142143144145146147148149  0  0  0150151152153154155156157158159160161162163164165166167168169170171  0  0  0  0  0  0  0172173174175176177178179180181  0182183184185186187188189190191192193194195  0196197198199200201202203204205206207208209210211212213214215216217218219220221222223224225226227228229230231232233234235236237238239240241242243244245246247248249250251252253254255256257258259260261262263264265266267268269270271272273274275276277278279280281282283284285286287288289290291292293294295296297298299300301302303304305306307308309310311312313314315316317318319320321322323324325326327328329330331332333334335336337338339340341342343344345346347348349350351352353354355356357358359360361362363364365366367368369370371372373374375376377378379380381382383384385386387388389390391392393394395396397398399400401402403404405406407408409410411412413414415416417418419420421422423424425426427428429430431432433434435436437438439440441442443444445446447448449450451452453454455456457458459460461462463464465466467468469470471472473474475476477478479480481482483484485486487488489490491492493494495496497498499500501502503504505506507508509510511512513514515516517518519520521522523524525526527528529530531532533534535536537538  0  0  0539540541542543544545546547548549550551552553554555556557558559560561562563564565566567568569570571572573574575576577578579580581582583584  0  0585586587588589590591592593594595596597598599600601602603604605606607608609610611612613614615616617618619620621622  0  0  0623624625  0626627628629630631632633634  0  0  0  0  0  0  0635636637638639640641  0  0  0  0  0642643644645646647648649650651652653654655656657658  0  0  0  0  0  0  0  0  0  0659660661662663664665666  0  0  0  0667668669670671672673674675676677678679680681682683684685686687688689690691692693694695696697698699700701702703704705706707708709710711712713714715716717718719720721722723724725726727728729
V1=  3  3  1  2  2  2  2  2  4  3  2  2  2  2  2  3  1  4  4  4  1  3  4  1  3  1  1  3  1  2  3  3  3  2  4  3  1  1  1  1  1  1  2  4  3  1  2  1  2  2  4  2  2  2  2  1  4  1  4  2  4  2  4  1  2  2  1  2  2  1  4  3  2  4  4  3  1  4  4  4  2  1  4  2  2  3  3  3  2  4  3  2  4  2  2  2  3  1  2  2  2  1  2  2  2  3  1  4  1  2  0  0  0  0  0  0  2  3  2  2  2  3  2  1  1  2  2  1  2  2  2  2  3  3  3  3  4  1  4  3  1  0  1  2  2  1  3  4  2  4  4  3  1  4  1  2  3  2  2  2  2  3  2  4  1  2  3  2  3  3  1  4  1  2  1  1  4  1  4  4  4  3  1  3  2  2  2  1  1  1  2  2  2  3  4  3  3  1  2  1  2  2  2  2  4  2  2  3  4  3  1  4  1  1  4  3  4  4  1  1  1  1  1  2  2  3  3  2  3  2  2  3  4  0  3  2  3  1  1  2  4  2  2  2  3  1  3  3  2  2  3  1  2  2  3  1  4  3  0  0  0  0  1  3  3  1  3  1  1  1  2  4  3  2  2  2  4  1  2  4  4  3  2  2  3  1  2  3  4  3  4  1  1  2  3  4  1  0  1  2  3  2  2  2  1  1  2  1  3  3  3  1  3  1  1  3  3  1  3  4  1  2  4  2  3  3  2  4  1  1  2  2  2  0  2  3  4  4  4  2  4  3  4  3  4  4  3  4  1  2  1  1  2  1  2  2  2  2  3  3  1  4  3  2  3  3  1  3  4  3  1  4  4  1  4  1  3  1  2  2  3  2  3  4  3  3  4  3  3  1  3  4  2  2  2  1  1  2  3  1  2  1  2  2  4  3  1  4  3  4  4  3  4  1  2  3  4  1  3  4  1  1  1  2  1  1  1  1  1  1  1  4  2  3  3  2  3  2  2  3  4  2  3  4  3  4  4  2  1  2  3  3  4  4  2  1  2  3  4  3  3  4  4  2  1  2  4  3  1  4  3  3  1  4  3  3  1  2  3  4  4  3  2  2  3  3  1  4  3  1  3  2  2  2  3  4  3  1  4  2  4  4  3  2  2  4  2  4  4  4  2  2  4  1  4  1  1  1  4  2  1  3  2  3  2  2  2  4  1  1  4  1  2  4  4  2  2  2  2  3  3  3  1  4  4  2  1  2  4  3  3  2  2  2  1  1  2  4  3  1  4  1  2  2  2  3  1  3  3  4  1  2  3  2  3  1  3  3  1  4  3  3  4  4  4  1  4  3  4  4  4  3  4  1  2  2  4  2  4  1  2  3  4  2  3  4  3  4  4  1  2  3  2  3  3  4  3  2  2  3  4  2  1  4  3  1  0  1  1  1  3  3  3  3  1  3  3  3  4  1  3  3  1  1  2  3  4  1  3  4  4  3  3  1  4  3  4
klass=     1  ZZ=   8.8  J0=      100700  JM=      101311         625
V2= 79 80 81 82 83 84 85 86 87 88 89 90 91 92 93 94 95 96 97 98 99100101102103104105106107108109110111112113114115116117118119120121122123124125126127128129130131132133134135136137138139140141142  0  0143144145146147148149150151152153154155156157158159160161162163164165166  0  0167168169170171172173174175176177178179180181182183184185186187188189190191192193194195196197198199200201  0  0  0202203204205206207208209210211212213214215216217218219  0  0  0  0  0  0220221222  0  0223224225226227228229230231232233234235236237238239240  0241242243244245246247248249250251252253254255256257258259260261262263264265266267268269270271272273274275276277278279280281282283284285286287288289290291292293294295296297298299300301302303304305306307308309310311312313314315316317318319320321322323324325326327328329330331332333334335336337338339340341342343344345346347348349350351352353354355356357358359360361362363364365366367368369370371372373374375376377378379380381382383384385386387388389390391392393394395396397398399400401402403404405406407408409410411412413414415416417418419420421422423424425426427428429430431432433434435436437438439440441442443  0  0444445446447448449450451452453454455456457458459460461462463464465466467468469470471472473474475476477478479480481482483484485486487488489490491492493494495496497498499500501502503504505506507508509510511512513514515516517518519520521522523524525526527528529530531532533534535536537538539540541542543544545546547548549550551552553554555556557558559560561562563564565566567568569570571572573574575576577578579580581582583584585586587588589590591592593  0  0594595596597598599600601602603604605606607608609610611612613614615616617618619620621622623624625626627628629630631632633634635636637638639640641642643644645646647648649650651652653654655656657658659660661662663664665666667668669670671672673  0674675676677678679680681682
V1=  4  3  3  3  4  4  4  3  4  2  1  1  2  2  4  2  1  4  3  4  1  2  4  3  3  2  2  2  2  4  3  1  2  3  4  2  1  2  4  1  1  2  2  2  1  1  4  1  1  4  2  2  1  1  2  4  4  3  4  2  1  1  1  4  1  1  2  4  1  1  2  1  3  1  3  1  1  3  1  1  2  2  4  4  3  1  1  1  1  3  2  4  3  4  2  2  3  3  1  2  3  4  2  4  3  3  3  4  1  1  1  2  4  3  4  0  2  3  4  3  4  2  2  3  4  4  3  1  3  1  2  1  3  1  2  2  2  2  4  2  3  4  4  3  1  2  2  4  4  2  4  4  2  4  3  3  4  4  2  1  2  4  4  4  3  4  4  2  1  2  2  4  3  3  4  1  1  4  2  2  3  2  4  4  3  3  1  1  2  4  1  1  4  4  2  2  1  2  3  1  4  1  2  3  1  4  2  4  4  2  2  3  3  4  1  2  2  2  1  4  3  4  3  3  1  1  1  2  3  3  4  4  2  3  1  3  4  3  1  4  3  1  4  2  2  1  1  2  4  1  1  2  3  2  4  4  4  2  4  3  4  1  3  4  1  2  2  2  1  2  2  2  3  1  1  3  3  1  2  3  4  0  3  3  3  4  4  1  1  1  1  3  4  2  1  3  4  2  4  1  2  4  3  3  1  4  3  4  2  4  4  2  3  4  2  2  4  2  2  2  3  3  1  4  3  4  3  4  1  2  2  0  2  3  2  4  3  3  4  1  2  1  1  3  3  3  4  4  1  1  1  2  2  4  2  3  4  3  3  4  3  2  3  1  2  4  1  1  4  3  4  3  4  2  1  2  2  3  3  4  4  2  4  1  2  3  3  4  2  3  4  2  4  3  3  4  1  1  1  2  4  3  2  4  4  3  2  4  1  4  2  2  1  1  2  4  3  4  2  2  2  0  0  0  0  0  2  3  4  2  3  1  2  4  4  3  1  2  3  4  3  3  1  2  2  4  3  3  4  4  1  1  3  4  3  1  3  4  4  3  1  1  1  1  3  4  1  3  1  1  3  3  1  3  3  4  3  4  1  2  4  4  2  2  2  3  3  1  4  3  1  2  3  2  1  3  4  3  1  4  1  1  4  3  4  4  4  4  3  2  3  4  1  3  3  3  1  1  3  3  2  2  3  4  2  2  1  1  3  4  4  3  4  4  4  3  2  4  4  2  1  1  1  1  4  3  4  4  3  4  4  4  4  4  2  2  3  1  2  4  3  4  3  4  2  2  2  4  0  0  4  4  4  3  1  2  4  4  2  3  4  4  2  1  3  0  3  2  4  1  0  0  2  2  4  3  3  4  1  1  4  3  1  4  1  2  4  1  4  1  4  2  4  1  2  4  3  1  2  3  4  2  2  3  3
klass=     1  ZZ=   8.5  J0=       47960  JM=       48575         619
V2=126127128129130131132133134135136137138139140141142143144145146147148149150151152153154155156157158159160161162163164165166  0  0  0  0167168169170171172173174175176177178179180181182183184185186187188189190191192193194195196197198199200201202203204205206207208209210211212213214215216217218219220221222223224225226227228229230231232233234235236237238239240241242243244245246247248249250251252253254255256257258259260261262263264265266267268269270271272273274275276277278279  0280281282283284285286287288289290291292293294295296297298299300301302303304305306307308309310311312313314315316317318319320321322323324325326327328329330331332333334335336337338339340341342343344345346347348349350351352353354355356357358359360361362363364365366367368369370371372373374375376377378379380381382383384385386387388389390391392393394395396397398399400401402403404405  0  0  0  0406407408409410411412413414415416417418419420421422423424425426427428429430431432433434435436437438439440441442443444445446447448449450451452453454455456457458459460461462463464465466467468469470471472473474475476477478479480481482483484485486487488489490491492493494495496497498499500501502503504505506507508509510511512513514515516517518519520521522523524525526527  0528529530531532533534535536537538539540541542543544545546547548549550551552553554555556557558559560561562563564565566567568569570571572573574575576577578  0  0  0  0  0  0  0  0  0  0  0579580581582583584585586587588589  0  0  0590591592593594595596597598599600601602603604605606607608609610611612613614615616617618619620621622623624625626627628629630631632633634635636  0  0  0637638639640641642643644  0  0  0645646647648649650  0  0  0651652653654655656657658659660  0661662663664665666667668669670671672673674675676677678679680681682683684685686687688689690691692693694695696697698699700701702703704705706707708709710
V1=  4  3  2  4  1  2  4  3  2  4  2  2  2  1  2  2  1  2  3  4  4  3  3  2  3  4  1  1  3  2  3  4  1  2  3  3  1  3  1  1  1  4  4  3  2  4  2  4  4  1  1  4  3  2  4  3  4  2  4  3  4  4  3  1  4  2  4  2  2  3  4  4  3  2  0  0  4  2  4  4  3  4  3  1  2  2  4  3  1  4  1  2  4  4  2  4  1  2  2  2  4  3  4  4  3  4  4  3  3  2  4  3  2  4  4  4  4  3  2  4  2  2  3  2  4  3  1  2  4  2  2  1  3  2  2  4  4  4  3  2  4  3  4  3  2  4  4  3  1  4  4  2  3  4  3  4  4  1  1  2  2  4  1  2  3  4  4  3  1  2  4  1  3  4  3  2  4  4  3  4  3  2  3  2  3  3  2  3  2  1  3  4  4  3  4  1  2  2  4  3  3  1  2  4  3  1  4  4  3  4  1  2  4  1  1  2  4  1  1  3  4  3  1  1  2  3  2  4  1  2  4  4  2  4  1  3  4  3  1  1  1  2  4  4  4  2  3  4  3  1  4  2  4  3  3  2  2  2  4  3  4  4  2  4  3  2  4  3  2  4  2  2  3  3  1  4  4  1  2  1  2  3  4  3  4  4  3  4  1  2  3  3  3  4  3  2  4  4  2  4  4  3  4  1  2  4  1  2  2  3  3  4  3  2  1  3  2  4  4  3  1  1  3  4  1  4  3  1  4  2  4  3  3  2  3  4  1  3  4  1  3  4  1  2  4  4  4  3  4  3  1  2  2  2  4  3  2  3  2  3  2  3  4  4  3  4  2  2  1  1  1  1  4  2  4  4  3  4  4  4  2  4  3  4  3  2  4  4  2  4  3  2  4  4  2  4  4  2  1  2  2  4  3  2  4  4  4  4  3  4  3  2  1  2  4  2  3  1  3  4  3  4  2  3  3  4  4  3  4  3  2  4  3  4  2  2  2  2  4  2  1  4  3  3  3  4  3  2  3  2  4  4  3  2  2  4  3  4  4  4  1  1  4  2  4  2  2  2  1  4  2  4  3  3  4  2  4  4  3  4  2  2  1  2  2  3  3  2  3  4  2  4  2  2  2  4  4  3  2  2  2  4  4  2  2  2  4  3  2  4  3  2  4  4  1  1  4  1  4  4  2  3  4  4  3  2  2  4  2  3  4  1  2  4  4  3  4  1  2  4  4  4  3  4  3  4  2  2  2  3  2  4  4  3  4  4  4  3  4  2  1  3  2  4  3  2  4  4  3  1  1  4  3  2  3  4  4  1  1  2  1  3  3  4  2  3  1  2  4  3  4  3  2  4  0  4  1  4  1  4  3  4  1  2  1  2  3  4  1  1  3  3  1  2  2  2  1  1  1
klass=     1  ZZ=   8.4  J0=      105389  JM=      105992         621
V2=173174175176177178179180181182  0  0  0183184185186  0  0  0  0  0  0  0187188189190191192193194195196197198199200201202203204205206207208209210211212213214215216217218219220221222223224225226227228229230231232233  0  0  0234235236237238239240241242243244245246247248249250251252253  0254255256257258259260261262263264265266267268269270271272273274275276277278279280281282283284285286287  0  0288289290291292293294295296297298299300301302303304305306307308309310311312313314315316317318319320321322323324325326327328329330331332333334335336337338339340341342343344345346347348349350351352353354355356357358359360361362363364365366367368369370371372373374375376377378379380381382383384385386387388389390391392393394395396397398399400401402403404405406407408409410411412413414415416417418419420421422423424425426427428429430431432433434435436437438439440441442443444445446447448449450451452453454455456457458459460461462463464465466467468469470471472473474475476477478479480481482483484485486487488489490491492493494495496497498499500501502503504505506507508509510511512513514515516517  0  0  0518519520521522523524525526527528529530531532533534535536537538539540541  0  0  0  0  0  0  0  0  0542543544545546547548549550551552553554555556557558559560561562  0  0  0  0  0  0563564565566567568569570571572573574575576577578  0  0  0  0  0  0579580581582583584585586587588589590591592593594595596597598599600601602603604605606607  0608609610611612613614615616617618619620621622  0  0  0623624625626627628629630631632633634635  0636637638639640  0  0641642643644645646647648649650651652653654655656657658659660661662663664665666667668669670671672673674675676677678679680681682683684685686687688689690691692693694695696697698699700701702703704705706707708709710711712713714715716717718719720721722723724725726727728729730731732733734735736737738739740741742743744745746
V1=  1  2  4  4  2  4  3  4  3  4  1  4  3  4  3  1  2  2  4  1  1  4  4  2  4  2  2  4  1  1  2  2  3  2  2  3  4  3  4  4  2  1  1  1  2  1  3  3  4  1  2  4  3  1  3  1  1  4  3  4  3  2  4  3  4  2  1  1  1  1  3  1  4  3  4  4  2  2  4  4  1  3  1  4  1  3  4  1  2  2  3  1  1  1  2  3  4  4  2  1  4  3  4  4  2  1  2  3  1  3  3  1  1  1  4  4  1  3  2  4  4  4  3  4  3  2  4  4  3  4  3  2  1  1  2  3  3  1  4  1  1  4  2  2  4  4  3  3  4  3  1  0  0  0  0  0  1  2  4  3  4  4  3  2  4  1  2  4  1  4  4  1  2  3  0  0  0  4  3  4  1  2  4  3  1  2  2  4  3  4  2  4  3  4  0  4  3  4  3  2  4  4  1  1  4  4  2  4  3  1  4  1  3  1  2  4  4  2  3  2  2  2  1  2  2  4  3  2  4  3  4  4  4  2  1  2  4  4  0  4  2  4  4  2  4  4  2  1  3  3  4  4  2  1  3  1  4  4  2  4  3  1  4  3  1  3  3  1  4  0  2  3  4  2  3  4  3  2  4  1  1  4  2  4  4  3  1  1  1  1  4  1  2  2  2  4  4  4  2  1  2  3  3  2  4  1  3  3  4  2  2  0  4  3  2  4  2  3  4  2  3  1  3  2  1  1  4  3  3  2  2  2  3  1  1  3  2  2  2  4  1  1  4  4  3  1  1  4  1  1  4  3  4  2  1  2  4  4  3  1  2  2  3  4  3  4  4  1  0  4  3  1  4  4  4  4  1  2  3  1  3  2  4  1  1  3  2  4  2  3  3  1  1  4  3  1  2  4  2  4  4  1  3  2  3  2  3  2  4  1  2  3  1  3  2  1  2  3  3  3  4  1  1  3  4  1  3  1  1  1  3  2  4  3  2  4  1  1  1  4  2  2  3  2  4  4  4  3  3  4  3  4  4  2  1  2  0  3  2  3  3  3  2  4  3  2  4  4  1  2  4  3  4  2  2  2  4  4  3  4  3  1  4  3  4  1  1  3  4  1  2  4  2  1  3  2  4  1  1  1  4  4  3  4  3  2  4  2  4  3  1  1  4  4  2  1  2  3  4  3  2  4  1  1  3  2  4  1  2  2  1  3  2  3  4  2  3  0  3  4  4  4  2  2  2  4  1  2  4  1  1  3  4  2  4  4  1  3  2  2  2  4  3  1  4  1  3  4  0  0  2  1  3  4  3  1  3  3  4  2  1  1  2  4  2  3  2  4  1  4  1  2  4  4  4  3  2  1  3  4  3  1  1  2  4  1  2  4  4  4  2  2  3  2  4  4  3  4  2  4  4
klass=     1  ZZ=   8.2  J0=       25683  JM=       26282         622
V2=138139140141142143144145146147148149150151152153154155156157158159160161162163164165166167168169170171172  0  0173174175176177178179180181182183184185186187188189190191192193194195196197198199200201202203204205206207208209210211212213214215216217218219220221222223224225226227228229230231232233234235236237238239240241242243244245246247248249250251252253254255256257258259260261262263264265266267  0  0268269270271272273274275276277278279280281282283284285286287288289290291292293294295296297298299300301302303304305306307308309310311312313314315316317318319320321322323324325326327328329330331332333334335336337338339340341342343344345346347348349350351352353354355356357358359360361362363364365366367368369370371372373374375376  0  0  0  0  0  0377378379380381382383384385386387388389390391392393394395396397398399400401402403404405406407408409410411412413414415416417418419420421422423424425426427428429430431432433434435436437438439440441442443444445446447448449450451452  0453454455456457458459460461462463464465466467468469470471472473474475476477478479480481482483484485486487488489490491492493494495496497498499500501502503504505506507508509510511512513514515516517518519520521522523524525526527528529530531532533534535536537538539540541542543544545546547548549550551552553554555556557558559560561562563564565566567568569570571572573574575576577578579580581582583584585586587588589590591592593594  0  0  0  0  0595596597598599600601602603604605606607608609610611612613614615616617618619620621622623624625626627628629630631632633634635636  0  0  0  0  0  0637638639640641642643644645646647648  0  0  0  0  0649650651652653654655656657658659660661662663664665666667668669670671672673674675676677678679680681682683684685686687688689690691692693694695696697698699700701702  0703704705706707708709710711712713714715716717718719720721  0722723724725726727728729730
V1=  2  1  4  1  4  3  4  1  1  1  1  1  1  3  1  1  2  1  1  2  1  1  1  3  3  3  2  4  3  3  4  4  1  2  4  3  4  1  2  4  3  2  4  1  0  0  3  4  3  1  2  3  2  2  1  0  0  2  3  3  4  4  3  3  2  1  3  1  4  1  2  2  4  3  2  4  3  4  1  1  1  2  3  4  2  1  4  4  3  3  4  4  1  2  1  1  4  4  3  4  2  2  0  0  2  1  3  4  3  3  4  3  1  2  3  3  4  4  3  1  1  1  1  1  2  3  3  2  2  1  1  1  2  1  2  1  1  4  1  4  3  1  1  1  3  3  2  4  3  1  2  4  2  3  2  4  1  1  2  3  2  4  2  1  3  1  4  1  4  3  1  1  2  1  4  3  4  3  3  4  2  3  3  2  4  4  2  4  3  1  3  2  2  3  1  3  4  3  2  1  1  1  1  3  2  3  4  1  3  4  1  2  4  4  3  1  3  3  1  3  3  4  3  3  4  1  4  2  3  2  1  3  3  3  4  3  1  1  3  1  1  3  4  4  2  1  1  1  3  3  4  4  3  4  3  2  4  2  2  3  3  4  3  3  2  4  4  0  4  2  4  1  2  4  3  2  2  3  2  3  2  2  2  3  2  4  1  1  4  4  4  0  3  2  4  4  1  4  3  1  1  3  1  3  3  2  4  2  2  4  4  4  4  3  2  4  1  1  1  4  2  4  4  4  3  4  1  2  1  1  1  1  3  3  1  3  3  2  2  3  2  3  4  2  2  4  4  1  4  3  3  1  4  1  2  4  3  4  4  3  4  2  2  2  4  4  3  4  2  4  0  0  0  3  3  4  2  3  1  3  3  4  4  1  3  3  2  4  1  2  2  3  1  4  2  1  3  2  2  3  2  3  3  3  4  3  3  4  2  4  1  1  2  2  2  1  2  4  4  1  2  4  3  1  4  4  0  0  0  0  0  3  4  1  4  3  3  1  4  1  1  1  2  2  4  4  3  4  3  1  1  2  3  1  2  4  3  2  2  2  2  0  2  1  3  3  4  3  1  1  2  4  4  1  2  4  4  3  1  4  2  4  1  4  1  2  4  3  3  2  4  4  3  4  2  4  1  2  3  3  4  3  4  0  0  1  1  1  2  2  1  1  3  4  4  3  4  1  3  2  3  3  1  2  2  1  3  3  4  2  2  4  1  2  2  2  3  1  1  3  3  1  2  3  3  4  3  2  4  4  0  0  0  3  3  4  4  4  3  1  4  1  3  3  4  2  2  3  1  2  2  2  2  4  1  2  1  2  2  4  1  1  4  2  4  3  2  4  4  1  1  1  2  3  4  1  2  3  3  4  4  3  1  3  2  4  4  1  4  4  3  4  2  1  1  3  1  2  4  3  1  4
klass=     1  ZZ=   8.2  J0=      137613  JM=      138234         627
V2=138139140141142  0143144145146147148149150151152153154155156157158159160161162163164165166167168169170171172173174175176177178179180181  0  0  0  0  0182183184185186187188189190191192193194195196197198199200201202203204205206207208209210211212213214215216217218219220221222223224225226227228229230231232233234235236237238239240241242243244245246247248249250251252253254255256257258259260261262263  0  0  0  0  0264265266267268269270271272273274275276  0  0  0277278279280281282283284285286287288289290291292293294295296297  0298299300301302303304305306307308309310311312313314315316317318319320321322323324325326327328329330331332333334335336337338339340341342343344345346347348349350351352353354355356357358359360361362363364365366367368369370371372373374375376377378379380381382383384385386387388389390391392393394395396397398399400401402403404405406407408409410  0411412413414415416417418419420421422423424425  0  0  0426427428429430431432433434435436437438439440441  0  0  0  0  0  0  0  0  0  0  0  0  0  0  0  0  0  0  0  0  0  0  0  0442443444445446447448449450451452453454455456457458459460461462463464465466467468469470471472473474475476477478479480481482483484485486487488489490491492493494495496497498499500501502503504505506507508509510511512513514515516517  0518519520521522523524525526527528529530531532533534535536537538539540541542543544545546547548549550551552553554555556  0557558559560561562563564565566567568569570571572573574575576577578579580581582583584585586587588589590591592593594595596597598599600601602603604605606607608609  0  0610611612613614615616  0  0617618619620  0621622623624  0625626627628629630631632633634635636637638639640641642643644645646647648649650651652653654655656657658659660661662663664665666667668669670671672673674675676677678679680681682683684685686687688689690691692693694695696697698699700  0  0701702703704705706707708709710711
V1=  2  1  2  3  4  1  2  4  1  2  4  2  2  3  3  4  4  2  4  1  2  3  4  2  2  3  1  4  4  1  2  1  1  4  1  1  1  2  2  2  1  4  3  4  3  3  4  1  3  4  4  4  3  1  4  1  2  2  4  1  2  2  1  0  0  2  3  1  1  3  2  4  4  1  2  4  2  4  1  2  4  1  3  3  4  3  3  4  3  3  4  0  2  4  4  4  3  2  4  4  2  2  2  4  4  3  4  1  2  1  3  4  2  2  4  3  2  4  1  3  3  1  1  3  4  4  2  4  3  1  1  2  3  2  1  3  3  3  4  3  1  1  3  1  3  4  3  2  4  3  3  3  3  4  3  4  2  4  4  2  2  4  4  3  2  4  3  4  3  3  2  4  3  4  2  2  2  4  3  2  3  1  1  2  4  4  3  2  4  2  1  1  2  4  3  3  3  4  2  2  3  4  3  2  3  1  1  2  2  2  3  4  3  3  1  3  3  1  4  3  4  1  3  1  1  2  3  4  3  3  3  4  3  2  4  2  1  2  4  2  4  1  2  2  4  3  3  1  4  3  4  1  3  4  4  2  4  4  2  3  2  4  3  2  1  3  3  2  4  1  1  3  3  1  4  2  4  1  1  4  4  2  4  1  4  3  4  1  1  3  2  4  3  3  4  4  2  4  3  2  4  1  2  4  4  4  3  4  1  4  3  4  2  2  2  2  4  1  1  4  2  4  3  2  4  4  2  4  4  1  4  4  2  2  1  1  3  4  1  2  1  1  3  1  1  1  3  3  3  2  2  2  4  1  3  3  2  4  4  2  4  1  3  4  3  2  4  3  3  4  4  2  3  1  4  3  3  1  4  1  2  4  4  4  4  1  2  4  4  3  4  1  2  2  4  3  4  3  3  4  2  2  2  4  1  2  1  1  4  3  3  2  3  1  2  3  3  4  4  2  1  1  2  4  3  4  4  1  2  2  3  1  4  3  3  4  1  2  2  4  3  0  0  2  1  2  2  1  4  2  4  3  3  2  3  3  4  4  2  4  3  2  2  2  4  3  3  1  4  1  3  1  3  1  2  2  1  1  4  2  1  4  3  3  2  4  3  3  2  4  3  4  2  2  1  3  3  2  2  3  4  3  2  4  4  1  1  4  4  4  3  2  4  1  3  4  4  2  1  3  4  3  1  1  4  3  2  4  3  1  1  3  2  3  2  3  2  1  2  4  4  1  3  3  3  4  1  2  4  3  2  3  4  1  2  1  2  4  1  2  4  4  4  4  1  2  4  3  1  4  1  2  4  3  2  1  1  2  4  4  1  4  1  1  1  2  1  2  4  4  3  4  1  2  3  1  4  4  3  4  1  2  4  4  3  3  4  4  4  1  2  4  4  1  2  3  1  3  1  4  3  3  1  4  1  2  4
klass=     1  ZZ=   8.1  J0=       93698  JM=       94335         661
V2= 71 72 73 74 75 76 77 78 79 80 81 82  0  0  0 83 84 85 86 87 88 89 90 91 92 93 94 95 96 97 98 99100101102103104105106107108109110111112113114115116117118119120121122123124125126127128129130131132133134135136137138139140141142143144145146147148149150151152153154155156157158159160161162163164165166167168169170171172173174175176177178179180181182183184185186187188189190191192193194195196197198199200201202203204205206207208209210211212213214215216217218219220221222223224225226  0  0  0  0227228229230231232233234235236237238239240241242243244245246247  0  0248249250251252253254255256257258259260261262263264265266267268269270271272273274275276277278279280281282283284285286287288289290291292293294295296297298  0299300301302303304305306307308309310311312313314315316317318319320321322323324325326327328329330331332333334335336337338339340341342343  0  0  0  0  0  0  0  0  0  0  0  0  0  0  0  0  0  0  0  0  0  0  0  0  0  0344345346347348349350351352353354355356357358359360361362363364365366367368369370371372373374375  0  0  0  0376377378379380381382383384385386387388389390391392393394395396397398399400401402403404405406407408409410411412413414415416417418419420421422423424425426427428429430431432433434435436437438439440441442443444445446447448449450451452453454455456457458459460461462463464465466467468469470471472473474475476477478479480481482483484485486487488489490491492493494495496497498499500501502503504505506507508509510511512513514515516517518519520521522523524525526527528529530531532533534535536537538539540541542543544545546547548549550551552553554555556557558559560561562563564565566567568569570571572573574575576577578579580581582583584  0  0585586587588589590591592593594595596597598599600601602603604605606607608609610611612613614615616617618619620621622623624625626627628629630631632633634635  0  0  0  0  0  0  0  0  0  0  0  0636637638639640641642643644645646647  0648649650651652653654655656657658659660661662663664665666667668669670671672673674675676
V1=  3  4  2  2  2  2  4  3  4  3  1  1  2  4  4  1  1  4  2  2  2  3  3  2  3  3  3  1  3  4  4  4  3  2  4  4  2  1  3  1  4  3  1  3  3  4  2  4  2  4  4  3  4  4  3  1  2  2  4  1  1  1  2  2  2  4  3  4  4  3  4  2  3  4  4  2  3  2  2  2  1  3  3  1  1  3  2  2  1  1  4  3  3  4  3  4  1  2  3  1  3  3  2  2  4  1  2  2  1  2  0  0  0  0  0  0  3  1  2  4  4  2  4  1  2  1  2  4  4  1  1  3  1  3  2  1  3  4  1  1  4  3  3  4  3  4  1  1  1  2  4  4  3  2  4  3  2  2  2  1  2  2  3  2  4  1  4  3  1  2  3  1  2  2  4  3  4  4  2  3  1  4  4  3  4  1  2  2  1  2  2  1  1  3  4  3  3  4  1  3  4  1  2  4  1  1  4  2  4  4  4  3  3  4  3  3  4  3  2  4  4  3  2  4  4  3  1  1  1  1  3  2  4  3  3  4  4  1  3  4  3  4  4  2  2  4  3  4  4  2  1  2  3  1  1  2  4  4  1  1  4  1  2  3  1  2  1  2  2  1  1  2  3  3  4  1  1  3  2  4  2  3  1  3  4  4  1  3  4  3  2  4  4  2  2  4  1  1  1  4  3  4  1  3  3  4  1  1  4  2  4  1  1  3  2  1  2  3  1  3  4  1  3  1  4  3  4  4  2  4  3  4  1  3  4  1  2  2  3  4  3  2  2  2  1  4  3  2  3  1  1  4  2  2  4  4  4  4  3  4  1  2  4  4  3  4  1  1  1  2  2  4  1  1  1  4  3  3  1  2  3  2  4  1  2  4  4  4  3  4  3  2  2  2  2  1  1  3  4  2  3  1  4  3  1  1  3  3  2  4  3  2  4  3  2  3  4  3  4  3  2  4  4  3  4  1  0  0  0  0  0  0  0  0  0  0  0  3  1  3  2  4  2  2  4  4  3  1  3  2  3  4  4  3  2  1  2  3  3  1  3  2  4  4  3  2  4  1  2  3  2  4  3  2  4  1  1  1  1  3  3  4  3  3  4  3  4  3  4  0  0  0  2  3  2  4  3  1  1  3  3  4  4  2  2  2  4  3  4  4  1  3  4  2  1  2  4  4  1  1  4  2  4  2  2  3  1  3  2  4  0  3  4  3  3  1  4  4  3  1  1  1  3  3  4  1  3  4  4  2  4  4  2  4  4  2  4  4  1  2  2  1  3  0  4  3  4  3  1  2  1  3  4  3  3  4  4  1  2  4  3  0  1  3  2  4  4  1  1  1  1  1  4  3  3  2  2  1  3  1  4  4  3  4  4  3  4  3  4  2  3  2  4  3  1  3  2  4  2  4  3  4  4  4  3  1  1  4  3  2  4  2  4  4  2  4  2  4  2  3  2  2  2  4  4  3  2  4  2  4  4  2  4  4  3  4  1  2  3  4  3
klass=     1  ZZ=   8.1  J0=      100019  JM=      100612         638
V2=119120121122123124125126127128129130131132133134135136137138139140141142143144145146147148149  0  0  0150151152153154155156157158159160161162163164165166167168169170171172173174175176177178179180181182183184185186187188189190191192193194195196197  0  0198199200201202203204205206207208209210211212213214215216217218219220221222223224225226227228229230231232233234235236237238239240241242243244245246247248249250251252253254255256257258259260261262263264265266267268269270271272273274275276277278279280281282283284285286287288289290291292293294295296297298299300301302303304305306307308309310311312313314315316317318319320321322323324325326327328329330331332333334335336337338339340341342343344345346347348349350351352353354355356357358359360361362363364365366367368369370371372373374375376  0  0  0377378379380381382383384385386387388389390391392393394  0395396397398399400401402403404405406407408409410411412413414415416417418419420421422423424425426427428429430431432433434435436437438439440  0  0441442443444445446447448449450451452453454455456457458459460461462463464465466467468469470471472473474475476477478479480481482483484485486487488489490491492493494495496497498499500501502503504505506507508509510511512513514515516517  0  0518519520521522523524525526527528529530531532533534535536537538539540541542543544545546  0  0547548549550551552553554555556557558559560561562563564565566567568569570571572573574575576577578579580581582583584585586587588589590591592593594595596597598599600601602603604605606  0607608609610611612613614615616617  0  0  0  0618619620621622623624625626627628629630  0631632633634635636  0  0  0  0637638639640641642643644645646647648649650651652653654655656657658659660661662663664665666667668669670671672673674675676677678679680681682683684685686687688689690691692693694695696697698699700  0701702703704705706707708709710711712713714715716717718719720721722723724725726727728729730
V1=  3  1  1  1  1  3  4  4  2  1  2  2  4  3  4  4  4  3  2  2  1  1  3  3  1  1  2  1  1  1  2  4  4  3  2  4  4  3  4  1  1  4  1  2  2  4  3  3  1  3  3  1  1  1  4  2  4  1  2  4  0  0  0  0  0  0  0  0  3  1  4  4  0  0  0  0  0  0  3  4  2  2  2  3  3  1  4  4  2  4  3  2  2  2  3  3  3  2  1  1  2  4  3  4  4  1  1  4  2  1  4  2  4  4  4  2  1  1  3  3  3  4  4  2  4  3  4  2  1  3  3  4  1  2  4  2  4  2  2  4  4  3  4  3  2  4  3  3  4  2  2  4  3  3  4  3  1  4  3  1  1  3  4  2  2  0  2  4  4  3  2  4  4  1  3  4  2  4  1  1  4  4  2  3  3  4  4  2  2  3  4  2  4  2  4  3  2  4  4  2  1  4  2  4  4  4  2  4  4  2  2  3  2  3  1  4  4  4  3  4  3  1  3  4  3  1  2  2  3  2  2  1  1  3  0  0  0  0  0  3  1  4  1  3  1  1  2  4  3  3  4  3  1  4  4  2  2  4  3  2  4  3  4  1  1  1  3  2  4  4  4  2  4  1  2  2  3  1  4  2  3  1  3  2  1  2  3  2  4  4  3  1  2  3  1  4  1  4  3  4  4  3  1  1  1  4  4  2  2  3  4  3  1  1  3  1  1  2  3  3  4  2  2  4  1  1  3  1  4  4  3  4  2  1  2  4  3  3  4  1  1  4  3  4  4  4  4  3  1  1  3  3  4  3  1  4  3  1  2  1  1  1  4  2  4  1  3  4  4  1  1  2  2  2  1  2  2  4  1  2  4  1  2  1  2  4  4  3  4  4  3  4  4  3  4  2  1  2  4  3  4  2  4  4  4  3  4  4  1  2  4  2  3  4  2  3  4  2  2  2  4  3  3  4  3  2  3  0  0  0  0  0  0  0  3  4  4  2  4  3  4  2  2  1  1  3  4  4  2  4  1  4  2  4  1  1  1  2  3  4  3  3  0  0  0  0  0  0  0  0  0  0  0  0  0  4  3  4  4  3  1  4  4  1  3  2  1  3  3  4  0  0  0  0  4  3  4  2  2  4  2  2  2  4  2  4  3  3  4  2  2  2  3  1  1  3  1  2  1  1  1  4  1  3  3  4  3  3  1  4  3  1  1  2  1  3  2  4  4  1  1  2  4  3  4  3  2  1  3  3  4  3  2  4  4  1  1  1  1  1  4  3  4  4  4  3  4  3  1  4  3  3  1  1  1  1  2  2  1  2  3  4  1  4  3  1  4  3  3  1  3  1  4  3  2  2  1  4  3  4  2  4  4  1  2  4  3  2  4  2  3  4  3  3  1  1  3  1  3  3  3  2  4  4  3  3  4  4  4  2  4  4  2  3  4  3  4  1
klass=     1  ZZ=   7.9  J0=      110612  JM=      111208         625
V2= 89 90 91 92 93 94 95 96 97 98 99100101102103104105106107108109110111112113114115116117118119120121122123124125126127128129130131132133134135136137138139140141142143144145146147  0148149150151152153154155156157158159160161162163164165166167168169170171172173174175176177178179180181182183184185186187188189190191192  0193194195196197  0  0  0  0  0  0  0  0198199200201202203204205206  0207208209210211212213214215216217218219220221222223224225226227228229230231232233234235236237238239240241242243244245246247248249250251252253254255256257258259260261262263264265266267268269270271272273274275276277278279280281282283284285286287288289290291292293294295296297298299300301302303304305306307308309310311312313314315316317318319320321322323324325326327328329330331332333334335336337338339340341342343344345346347348349350351352353354355356357358359360361362363364365366367368369370371372373374375376377378379  0  0380381382383384385386387388389390391392393394395396397398399400401402403404405406407408409410411412413414415416417418419420421422423424425426427428429430431432433434435436437438439440441442443444445446447448449450451452453454455456457458459460461462463464465466467468469470471472473474475476477478479480481482483484485486487488489490491492493494495496497498499500501502503504505506507508509510511512513514515516517518519520521522523524525526527528529530531532533534535536537538539540541542543544545546547548549550551552553554555556557558559560561562563564565566567568569570571572573574575576577578579580581582583584585586587588  0  0  0  0589590591592593594595596597598599  0600601602603604605  0  0  0606607608609610611  0  0  0  0  0  0  0  0  0  0  0  0  0  0  0  0612613614615616617618619620621622623624625626627628629630631632633634635636637638639640641642643644645646647648649650651652653654655656657658659660661662663664665666667668669670671672673674675676
V1=  3  3  2  4  4  3  1  4  3  0  4  1  2  4  4  1  3  2  1  2  3  2  4  3  4  2  3  1  4  4  4  2  1  2  3  3  1  3  3  2  4  3  4  2  4  4  3  2  1  3  4  3  1  3  1  4  1  1  1  4  1  2  3  3  4  1  1  4  3  1  4  4  1  1  2  1  3  1  1  1  3  4  2  4  1  1  2  3  4  2  2  3  2  3  3  0  0  1  2  4  2  2  2  4  3  1  4  3  4  1  2  4  3  2  4  4  1  4  2  3  4  2  2  4  1  1  1  2  1  2  4  1  1  4  2  2  1  2  3  1  4  2  1  3  4  3  2  4  1  4  3  1  1  1  4  2  2  3  1  4  4  2  1  3  4  2  1  2  4  3  3  2  4  1  1  4  1  4  4  2  2  4  1  4  4  1  4  3  2  4  4  1  1  3  1  1  3  1  4  3  4  2  3  4  2  1  2  4  4  1  0  0  1  4  3  3  4  1  4  3  4  2  2  2  1  4  3  4  3  1  1  1  2  4  3  1  4  3  1  4  3  2  2  1  4  3  3  1  2  3  1  4  4  1  2  4  1  3  4  1  3  0  0  2  3  2  4  3  1  4  3  3  4  3  1  4  3  2  4  3  1  3  2  4  0  0  4  3  4  4  3  4  3  1  1  1  3  3  4  4  1  4  1  4  3  4  3  1  1  1  4  2  1  4  4  1  3  4  2  1  1  3  4  1  2  3  3  2  2  4  3  3  3  4  0  0  2  4  3  4  4  2  2  3  2  4  4  2  1  1  1  1  1  1  2  1  3  1  1  4  3  1  4  2  4  3  0  0  0  0  0  0  0  3  1  2  4  4  3  3  4  3  3  2  4  3  1  1  2  1  1  1  1  4  3  2  1  1  3  2  4  2  2  4  1  1  4  2  1  1  1  1  4  4  3  4  3  0  0  1  4  4  1  2  2  3  2  4  3  4  3  3  2  2  2  2  0  0  2  2  1  2  1  4  4  2  2  2  1  1  4  1  3  1  1  2  4  1  1  1  1  1  4  3  2  4  3  1  1  1  2  2  4  3  4  4  2  1  4  4  2  1  2  2  1  2  2  3  4  3  1  1  3  4  1  4  1  1  3  1  1  2  4  1  1  1  2  3  2  2  2  1  2  1  1  3  4  3  4  2  3  4  3  4  3  1  4  3  1  4  1  2  4  3  4  3  1  3  1  2  4  4  3  4  1  1  2  1  1  1  3  2  4  4  1  4  2  2  2  3  3  3  4  4  3  4  4  2  1  1  1  1  2  2  4  1  1  1  0  0  0  0  2  4  4  4  2  4  1  1  1  3  4  3  3  4  4  1  1  3  1  4  4  3  4  4  2  4  4  2  0  4  3  4  2  4  1  1  3  0  2  2  3  1  4
klass=     1  ZZ=   7.9  J0=       69014  JM=       69568         602
V2=158159160161162163164165166167168169170171172173174175176177178179180181182183184185186187188189190191192  0  0193194195196197198199200201202203204205206207208209210211212213214215216217218219220221222223224225226227228229230231232233234235236237238239240241242243244245246247248249250251252253254255256257258259260261262263264265266267268269270271272273274275276277278279280281282283284285286287288289290291292293294295296297298299300301302303304305306307308309310311312313314315316317318319320321322323324325326327328329330331332333334335336337338339340341342343344345346347348349350351352353354355356357358359360361362363  0  0  0  0  0  0  0  0364365366367368369370371372373374375376377378379380381382383384385386387388389390391392393394395396397398399400401402403404405406407408409410411412413414415416417418419420421422423424425426427428429430431432433434435436437438439440441442443444445446447448449450451452453454455456457458459460461462463464465466467468469470471472473474475476477478479480481482483484485486487488489490  0  0491492493494495496497498499500501502503504505506  0507508509510511512513514515516517518519520521522523524525526527528529530531532533534535536537538539540541542543544545546547548549550551552553554555556557558559560561562563564565566567568569570571572573574575576577578579580581582583  0  0  0  0  0  0  0  0584585586587588589590591592593594595596597598599600601602603604605606607608  0609610611612613614615616617618619620621622623624625626627628629630631632633  0634635636637  0  0638639640641642643644645646647648649650651652653654655656657658659660661662663664665  0  0  0  0666667668669670671672673674675676677678679680681682683684685686687688689690691692693694695696697698699700701702703704705706707708709710711712713714715716717718719720721722723724725726727728729730
V1=  1  1  1  3  3  1  4  4  3  4  2  1  4  1  2  1  2  3  1  3  3  1  1  1  3  4  3  3  4  1  2  2  4  4  3  3  2  4  3  2  2  3  3  1  4  1  3  3  4  1  2  1  1  1  2  3  3  1  4  4  3  1  3  3  1  3  4  3  2  4  3  3  1  2  3  1  1  3  3  0  0  2  4  1  3  3  4  3  1  1  1  2  1  3  3  2  2  2  1  1  3  2  4  3  3  3  4  3  2  3  4  3  3  1  1  3  4  3  0  2  3  2  4  2  2  2  4  2  3  4  4  3  1  1  2  0  0  3  1  4  1  1  2  4  2  3  4  3  1  4  4  2  4  4  1  1  4  2  0  1  3  3  4  1  2  1  1  3  2  2  2  2  1  3  3  1  4  2  4  3  4  2  2  1  4  4  3  2  4  2  4  3  4  3  3  2  4  3  4  3  3  1  1  3  2  4  3  4  3  3  3  1  2  1  2  4  4  3  1  4  2  3  1  1  1  3  4  3  4  3  3  4  3  3  4  4  0  0  0  0  0  1  1  1  2  3  1  3  3  1  3  4  3  2  2  2  3  1  4  4  3  1  4  4  3  3  4  1  4  1  3  4  3  2  4  3  0  0  0  0  0  0  0  0  0  0  0  4  3  3  3  1  2  2  3  3  4  4  4  3  1  2  1  1  4  4  2  4  3  3  3  1  3  3  4  4  1  1  2  1  2  3  4  4  3  1  4  2  3  3  1  1  4  2  4  2  3  1  4  2  4  1  1  3  1  4  3  4  4  4  4  1  1  4  4  3  1  1  1  2  4  4  3  4  1  2  2  4  1  4  4  1  2  3  4  4  4  2  3  3  1  4  3  2  3  1  2  3  1  1  1  4  1  1  0  0  0  0  0  0  0  0  0  0  0  0  0  0  1  3  2  4  4  3  2  4  4  3  4  4  0  3  1  4  4  3  3  4  3  3  3  3  1  4  3  2  2  2  3  4  2  4  3  3  1  3  1  4  1  4  1  2  2  2  1  2  4  3  3  3  4  4  3  4  3  2  4  3  1  1  3  4  2  3  3  4  3  4  1  3  0  4  1  1  2  1  2  3  3  2  4  3  4  4  4  3  4  4  4  2  4  4  2  1  3  3  4  4  1  1  1  4  3  1  4  1  0  0  0  0  0  0  0  4  3  2  4  4  3  1  3  3  3  1  4  2  3  4  3  1  3  1  4  3  2  3  1  1  2  3  3  1  3  4  1  2  4  3  4  4  3  1  4  1  2  2  4  3  0  0  4  3  3  1  3  4  4  3  4  3  2  4  2  3  3  2  4  4  3  4  1  4  2  3  1  3  1  2  4  3  1  4
klass=     1  ZZ=   7.9  J0=       95171  JM=       95794         672
V2= 62 63 64 65 66 67 68 69 70 71 72 73 74 75 76 77 78 79 80 81 82 83 84 85 86 87 88 89 90 91 92 93 94 95 96 97 98 99100101102103104105106107108109110111112113114115116117118119120121122123124125126127128129130131132133134135136137138139140141142143144145146147148149150151152153154155156157158159160161162163164165166167168169170171172173174175176177178179180181182183184185186187188189190191192193194195196197198199200201202203204205206207208209210211212213214215216217  0  0  0218219220221222223224225226227228229230231232233234235236237238239240241242243244245246247248249250251252253254255256257258259260261262263264265266267268269270271272273274275276277278279280281282283284285286287288289290291292293294295296297298299300301302303304305306307308309310311312313314315316317318319320321322323324325326327328329330331332333334335336337  0  0  0  0  0  0  0  0  0338339340341342343344345346347348349350351352353354355356357358359360361362363364365366367368369370371372373374375376  0  0  0  0  0377378379380381382383384385386387388389390391392393394395396397398399400401402403404405406407408409410411412413414415416417418419420421422423424425426427428429430431432433434435436437438439440441442443444445446447448449450451452453454455456457458459460461462463464465466467468469470471472473474475476477478479480481482483484485486487488489490491492493494495496497498499500501502503504505506507508509510511512513514515516517518  0519520521522523524525526527528529530531532533534535536537538539540541542543544545546547548549550551552553  0  0  0554555556557558559560  0  0  0561562563564565566567568569570571572573574575576577578579580581582583584585586587588589590591592593594595596597598599600601602603604605606607608609610611612613614615616617618619620621622623624625626627628629630631632633634635636  0637638639640641642643644645646647648649650651652653654655656657658659660661662663664665666667668669670671672673674675676677678679680681682683684685686687688689690691692693694695696697698699700701702703704705706707708
V1=  2  3  4  3  3  3  4  4  1  1  4  3  2  4  3  4  3  2  4  4  2  3  1  1  3  1  1  3  3  2  4  4  3  1  4  3  4  4  3  4  3  1  2  3  2  4  4  1  1  4  0  4  2  2  2  2  4  4  3  2  3  4  3  2  2  4  3  4  4  4  2  4  2  3  4  3  4  1  1  1  4  3  4  1  1  1  4  4  2  4  1  1  0  0  0  0  0  0  0  0  0  0  0  0  0  0  0  0  0  0  0  1  2  3  2  2  2  1  4  3  4  4  3  3  2  4  0  0  0  0  0  0  0  0  0  0  3  3  4  4  1  1  1  1  3  4  4  2  1  2  3  4  3  3  1  2  2  1  2  4  1  1  3  4  3  3  4  1  3  1  1  3  1  1  3  4  1  3  2  4  4  0  0  0  0  3  2  4  1  1  3  2  4  4  3  1  4  1  4  3  4  2  1  1  2  2  4  4  3  2  3  1  3  4  3  1  1  1  4  2  4  2  4  4  3  4  2  2  2  3  2  3  1  3  3  3  1  1  2  4  3  3  4  3  3  1  1  3  1  4  3  4  1  2  2  2  3  1  3  3  4  3  3  1  3  3  1  1  2  1  2  3  3  1  2  4  2  4  1  3  3  2  3  4  3  1  3  4  4  2  1  3  4  4  1  1  2  2  2  1  3  3  3  2  1  3  1  1  1  3  3  3  3  1  1  3  3  4  4  2  1  4  3  4  2  3  4  1  2  4  2  2  3  2  4  3  2  4  3  3  4  2  2  4  3  3  4  4  4  4  3  4  2  3  1  3  1  1  2  1  2  2  4  3  4  1  1  2  4  3  4  3  2  4  4  3  1  4  3  3  4  3  2  4  3  4  0  3  2  3  2  3  3  1  2  4  2  3  3  4  2  4  4  4  3  4  3  1  1  3  4  3  2  2  4  1  2  4  3  2  1  2  3  1  1  1  4  3  4  4  4  4  3  2  4  4  3  1  1  1  2  3  2  4  1  1  1  4  3  2  4  2  2  3  3  1  4  4  3  3  4  2  3  2  4  2  2  3  3  3  3  1  2  3  3  1  1  3  2  4  4  3  1  4  1  1  1  1  3  3  1  4  2  2  4  3  2  4  3  2  3  4  1  3  4  1  3  2  3  3  2  1  3  1  1  3  4  3  3  1  1  2  4  2  3  4  4  2  2  3  1  1  2  4  1  3  2  4  3  1  4  3  1  4  2  3  3  1  4  4  2  1  3  2  4  4  3  2  0  0  0  0  0  0  0  4  1  1  1  2  4  3  3  4  4  0  0  0  4  3  2  1  3  3  4  3  4  2  4  3  2  4  4  2  4  4  2  4  4  4  3  4  1  2  1  2  4  4  3  4  4  1  1  3  2  4  4  4  3  4  3  2  4  1  1  1  4  3  4  1  1  4  3  3  2  4  3  3  1  2  4  2  1  3  1  4  4  2  4  4  4  3  4  1  4  4  3  4  4  3  1  0  0  0  1  1  1  4  3  2  4  3
klass=     1  ZZ=   7.8  J0=       18518  JM=       19123         644
V2= 86 87 88 89 90 91 92 93 94 95 96 97 98 99100101102103104105106107108109110111112113114115  0116117118119120121122123124125126127128129130131132133134135136137138139140141142143144145146147148149  0  0  0  0  0150151152153154155156157158159160161162163164165166167168169170171172173174175176177178179180181182183184185186187188189190191192193194195196197198199200201202203204205206207208209210211212213214215216217218219220221222223224225226227228229230231232233234235236237238239240241242243244245246247248249250251252253254255256257258259260261262263264265266267268269270271272273274275276277278279280281282283284285286287288289290291292293294295296297298299300301302303304305306307308309310311312313314315316317318319320321322323324325326327328329330331332333334335336337338339340341342343344345346347348349350351352353354355356357358359360361362363364365366367368369370371372373374375376377378379380381382383384385386387388389390391392393394395396397398399400401402403404405406407408409410411412413414415416417418419420421422423424425426427428429430431432433434435436437438439440441442443444445446447448449450451452453454455456457458459460461462463464465466467468469470471472473474475476477478479480481482483484485486487488489490491492493494495496497498499500501  0502503504505506507508509510511512513514515516517518519520521522523524525  0  0526527528529530531532533534535536537538539540541542543544545  0546547548549550551552553554555556557558559560561562563564565566567568569570571572573574575576577578579580581582583584585586587588589590591592593594595596597598599600601602603604605606607608609610611612613614615616617618619620621622623624625  0  0626627628629630631632633634635636637638639640  0  0  0641642643644645646647648649650651652653654655656657658659660  0  0  0  0661662663664665666667668669670671672673674675676677678679  0680681682683684685686687688689690691692693694695696  0697698699700701702703704705706707708
V1=  2  2  2  1  2  2  4  3  3  1  4  3  3  2  4  4  3  3  2  2  2  4  4  2  1  4  3  4  2  1  4  1  2  3  3  1  4  1  1  3  2  4  1  2  2  1  1  3  2  4  4  4  3  4  1  1  1  3  2  3  4  4  2  1  2  3  3  2  4  4  2  3  4  4  2  2  3  2  1  2  3  2  3  2  2  3  4  4  3  4  4  2  1  1  2  2  4  4  1  2  1  3  1  4  3  2  4  4  2  2  1  3  0  4  3  4  2  2  3  4  2  0  0  0  0  0  2  2  4  3  4  2  3  3  1  2  3  1  4  2  2  2  4  1  0  0  0  0  3  1  4  4  1  3  4  4  2  2  2  1  3  3  4  4  4  4  1  4  3  3  1  2  1  1  1  3  4  4  3  2  3  3  3  2  2  2  0  0  0  0  0  0  0  0  0  0  0  2  3  1  2  2  4  2  2  1  2  3  1  4  4  4  1  4  1  4  1  1  1  2  4  1  4  3  1  2  4  2  3  2  3  1  2  1  2  3  1  1  2  2  1  3  1  1  3  3  1  3  2  2  4  0  0  2  1  2  2  1  3  2  2  3  2  4  4  3  1  2  4  2  3  2  1  2  1  1  1  4  1  1  4  4  2  2  3  3  4  0  2  4  4  2  2  4  4  3  4  3  1  4  3  4  4  0  0  0  0  0  0  0  0  1  4  4  3  4  3  2  2  2  1  2  2  2  1  1  3  2  3  3  1  3  1  1  1  3  3  1  2  2  1  3  3  4  4  1  3  1  4  1  2  2  3  4  1  4  3  4  3  2  4  4  1  1  4  1  4  3  4  3  3  2  4  3  1  1  4  4  3  1  1  1  2  2  1  2  2  2  1  1  1  3  4  3  1  1  4  4  4  1  3  4  2  4  4  2  3  2  3  4  1  1  3  3  3  1  4  3  4  1  4  3  2  4  4  4  1  4  1  1  3  2  4  4  2  3  2  1  2  3  4  3  2  1  2  4  3  3  4  1  2  1  1  1  1  2  4  2  2  3  1  3  3  2  2  1  1  4  3  3  1  4  4  1  1  1  2  4  3  2  4  4  1  2  1  2  2  4  2  4  1  1  3  2  1  2  3  4  3  1  1  1  4  1  1  0  2  3  3  1  1  2  2  2  1  2  2  4  2  2  0  0  0  0  0  2  4  1  3  4  2  2  4  4  3  4  2  4  4  3  2  4  1  2  4  3  1  3  2  2  2  3  3  1  1  1  3  4  3  3  2  4  4  2  3  1  4  2  1  4  3  4  2  1  3  2  2  1  1  3  4  3  3  4  3  1  4  2  4  4  2  1  4  1  1  4  4  3  4  1  4  3  3  3  1  2  2  3  1  2  3  2  2  3  4  3  2  4  3  2  2  3  4  1  1  2  3  3  1  3  3  3  1  3  4  1  1  1  2  4  3  2  4  3
klass=     1  ZZ=   7.6  J0=      142953  JM=      143510         602
V2=104105106107108109110111112113114115116117118119120121122123124125126127128129130131132133134135136137138139140141142143144145146147148149150151152153154155156157158159160161162163164165166167168169170171172173174175176177178179180181182183184185186187188189190191192193194195196197198199200201202203204205206207208209210211212213214215216217218219220221222223224225226227228229230231232233234235236237238239  0240241242243244245246247248249250251252253254255256257258259260261262263264265266267268269270271272273274275276277278279280281282283284285286287288289290291292293294295296297298299300301302303304305306307308309310311312313314315316317318319320321322323324325326327328329330331332333334335336337338339340341342343344345346347348349350351352353354355356357358359360361362363364365366367368369370371372373374375376377378379380381382383384385386387388389390391392393394395396397398399400401402403404405406407408409410411412413414415416417418419420421422423424425426427428429430431432433434435436437438439440441442443444445446447448449450451452453454455456457458459460461462463464465466467468469470471472473474475476477478479480481482483484485486487488489490491492493494495496497498499500501502503504505506507508509510511512513514515516517518519520521522523524525526527528529530531532533534535536537538539540541542543544545546547548549550551552553554555556557558559560561562563564565566567568569570571572573574575576577578579580581582583584585586587588589590591592593594595596597598599600601602603604605606607608609610611612613614615616617618619620621622623624625626627628629630631632633634635636637638639640641642643644645646647648649650651652653654655656657658659660661662663664665666667668669670671672673674  0675676677678679680681682683684685686687688689690691692693694695696697698699700701702703
V1=  2  3  3  4  4  4  3  4  4  4  2  3  1  4  3  4  2  1  2  2  2  4  4  2  2  1  3  4  1  2  3  2  3  4  1  4  1  1  4  4  1  2  4  2  3  4  2  4  1  1  3  4  3  2  1  1  1  3  0  4  2  3  1  4  2  2  4  4  4  1  3  2  4  4  2  4  3  3  4  0  3  1  4  4  1  1  2  2  2  1  1  3  2  2  3  1  1  3  3  3  4  2  2  2  4  0  0  0  0  0  0  1  1  1  3  3  4  2  4  3  1  4  3  1  0  0  0  1  1  2  2  4  2  4  4  2  4  1  1  2  3  1  4  4  3  1  4  4  4  2  1  3  2  1  3  4  4  3  4  2  4  4  1  4  3  4  3  1  1  1  4  1  1  4  3  4  2  1  3  1  2  3  3  4  3  1  4  3  4  1  1  1  1  4  2  1  2  3  2  2  1  1  1  3  1  1  3  2  3  4  0  0  0  0  0  0  0  0  0  1  2  3  2  1  2  4  4  4  4  1  1  1  1  3  4  3  1  1  3  4  1  1  3  4  2  4  3  4  3  4  2  1  2  4  2  2  1  2  3  2  4  4  3  4  4  4  1  2  4  1  1  4  3  4  0  0  0  3  3  4  2  2  2  1  1  2  4  1  2  2  4  3  3  3  4  2  4  3  4  2  2  1  1  2  4  3  1  2  4  1  1  3  3  2  1  1  1  3  2  1  3  2  4  1  2  2  3  2  3  4  1  3  4  1  1  3  3  4  1  3  3  4  3  1  4  4  3  4  2  4  4  1  2  1  2  2  4  1  1  3  2  2  3  4  3  3  4  3  2  3  1  1  2  4  2  4  4  4  4  3  2  2  2  2  2  4  1  1  4  4  1  2  2  2  1  1  1  3  4  1  3  1  1  1  4  4  3  1  3  3  1  3  3  1  2  3  1  2  2  3  2  3  1  3  3  1  3  1  3  0  0  1  3  2  1  3  3  2  4  4  1  1  4  1  1  4  3  1  4  1  1  1  2  4  3  2  4  2  4  3  3  4  3  1  1  2  0  0  0  0  0  0  0  0  0  0  0  0  1  2  3  4  4  3  1  2  2  1  2  2  3  1  1  3  1  3  0  4  4  2  4  1  4  3  2  4  4  2  4  4  1  1  1  1  2  1  3  3  2  3  4  1  2  4  1  1  4  4  3  4  3  2  4  3  2  4  4  3  4  1  1  4  3  2  4  1  1  0  0  0  0  0  0  1  2  3  4  4  1  1  1  3  3  2  2  2  1  2  2  3  2  3  4  1  2  3  2  3  4  3  1  3  3  4  1  1  1  1  4  3  3  3  4  2  2  1  3  3  4  1  1  4
klass=     1  ZZ=   7.5  J0=       28193  JM=       28810         641
V2=102103104105106107108109110111112113114115116117118119120121122123124125126127128129130131132133134135136137138139140141142143144145146147148149150151152153154155156157158159160161162163164165166167168169170171172173174175176177178179180181182183  0  0  0  0  0184185186187  0  0  0188189190191192193194195196197198199200201202203204205206207208209210211212  0213214215216217218219220221222223224225226227228229230231232233234235236237238239240241242243244245246247248249250251252253254255256257258259260261262263264265266267268269270271272273274275276277278279280281282283284285286287288289290291292293294295296297298299300301302303304305306307308309310311312313314315316317318319320321322323324325326327328329330331332333334335336337338339340341342343344345346347348349350351352353354355356357358359360361362363364365366367368369370  0  0371372373374375376377378379380381382383384385386387388389390391392393394395396397398399400401402403404405406407408409410411412413414415416417418419420421422423424425426427428429430431432433434435436437438439440441442443444445446447448449450451452453454455456457458459460461462463464465466467468469470471472473474475476477478479480481482483484485486487488489490491492493494495496497498499500501502503504505506507508509510511512513514515516517518519520521522523524525526527  0  0  0  0528529530531532533534535536537538539540541542543544545546547548549550551552553554555556557558559560561562563564565566567568569570571572573574575576577578579580581582583584585586587588589590591592593594595  0  0  0596597598599600601602603604605606607608609610611612613614615616617618619620621622623624625  0  0  0626627628629630631632633634635  0  0  0  0  0  0  0  0  0  0636  0  0637638639640641642643644645646647  0  0  0648649650651652653654655656657658659660661662663664665666667668669670671672673674675  0676677678679680681682683684685686687688689690691692693694695696697698699700701702703704705
V1=  4  3  2  3  2  4  4  3  4  2  3  4  2  1  1  3  3  2  4  2  3  1  3  1  2  4  2  2  1  2  2  4  4  0  3  1  2  4  3  1  4  2  3  1  2  2  3  1  2  3  4  1  3  2  3  1  0  2  4  3  3  2  2  2  3  1  3  2  4  1  2  1  2  3  3  3  2  3  3  3  2  4  2  2  2  1  2  3  1  2  2  1  1  2  2  2  3  2  1  1  2  2  1  2  3  1  4  3  4  2  2  2  2  2  4  4  3  2  4  4  3  4  4  3  4  2  1  4  3  4  1  2  4  3  4  3  2  4  4  2  2  1  3  2  3  2  4  1  1  1  1  3  4  4  2  3  2  1  2  4  3  1  1  1  2  2  1  1  3  1  1  1  1  4  1  4  1  1  2  1  4  3  2  1  2  4  3  1  2  4  1  2  4  3  1  1  1  3  1  2  3  3  4  3  4  2  2  4  3  3  1  2  3  4  3  4  4  4  1  4  3  3  4  4  4  4  4  4  3  4  2  1  2  4  4  4  3  3  4  3  3  1  4  2  2  4  1  2  2  3  1  4  4  3  4  4  3  4  3  2  4  4  3  1  2  2  1  4  1  4  4  4  3  4  2  4  3  1  4  2  2  4  4  4  3  4  3  2  4  3  4  3  0  0  0  0  0  0  0  2  4  4  1  4  3  4  2  4  1  1  4  4  1  2  3  2  2  3  2  0  0  2  2  1  3  2  4  4  4  3  1  4  3  0  0  4  1  3  4  3  3  4  4  2  4  1  4  3  2  4  4  3  3  4  4  0  1  4  3  3  4  4  4  1  1  1  1  3  1  4  4  3  4  2  2  1  3  3  4  2  4  3  1  1  1  4  3  1  4  3  3  0  2  3  4  1  2  4  3  4  4  2  1  1  1  1  4  1  2  4  1  2  2  2  2  4  1  2  4  2  4  2  2  2  0  1  2  3  4  1  2  2  2  2  1  3  3  3  4  2  3  3  4  4  1  1  4  4  2  1  3  4  3  2  4  1  1  3  3  1  2  3  2  3  4  3  2  2  2  2  0  0  2  4  2  3  4  3  3  1  4  3  1  2  4  4  3  0  1  1  1  4  4  4  1  2  4  4  2  4  1  2  3  4  4  3  1  3  2  1  3  4  4  4  4  2  2  2  4  1  3  4  1  1  4  3  3  4  4  2  1  1  1  3  1  1  4  3  1  1  2  2  3  4  2  4  1  3  4  3  3  4  3  2  4  3  3  4  1  2  1  2  2  4  3  4  1  2  2  4  2  3  2  2  2  4  3  2  4  3  3  1  1  2  2  2  2  1  4  3  4  2  2  4  4  0  0  0  0  3  4  2  2  1  1  3  4  2  3  1  2  4  3  2  2  1  1  4  3  2  4  3  2  4  4  1  4  1  1  1  4  3  1  4  3  3  1  1  1  4  2
klass=     1  ZZ=   7.5  J0=       42693  JM=       43350         677
V2= 54 55 56 57 58 59 60 61 62 63 64 65 66 67 68 69 70 71 72 73 74 75 76 77 78 79 80 81 82 83 84 85 86 87 88 89 90 91 92 93  0 94 95 96 97 98 99100101102103104105106107108109110111112113114115116117118119120121122123124125126127128129130131132133134135136137138139140  0  0141142143144145146147148149150151152153154155  0  0  0156157158159160161162163164165166167168169170171172173174175176177178179180181182183184185186187188189190191192193194195196197198199200201202203204205206207208209210211212213214215216217218219220221222223224225226227228229230231232233234235236237238239240241242243244245246247248249250251252253254255256257258259260261262263264265266267268269270271272273274275276277278279280281282283284285286287288289290291292293294295296297298299300301302303304305306307308309310311312313314315316317318319320321322323324325326327328329330331332333334335336337338339340341342343344345346347348349350351352353354355356357358359360361362363364365366367368369370371372373374375376377  0  0  0  0  0378379380381382383384385386387388389390391392393394395396397398399400401402403404405406407408409410411412413414415416417418419420421422423424425426427428429430431432433434435436437438439440441442443444445446447448449450451452453454455456457458459460461462463464465466467468469470471472473474475476477478479480481482483484485486487488489490491492493494495496497498499500501502503504505506507508509510511512513514515516517518519520521522523524525526527528529530531532533534535536537538539540541542  0  0  0543544545546547548549550551552553554555556557558559560561562563564565566567568569570571572573574575576577578579580581582583584585586587588589590591592593  0594595596597598599600601602603604605606607608  0  0  0  0  0  0609610611612  0  0  0  0  0  0613614615616617618619620621622623624625626627628629630631632633634635636637638639640641642643644645646647648649650651652653654655656657658659660661662663664665666667668669670671672673674675676677678679680681682683684685686687688689690691692693694695696697698699700701702703
V1=  4  3  1  1  3  1  1  1  3  4  4  3  4  1  4  3  4  3  1  3  2  4  4  3  2  4  3  1  4  3  3  4  3  3  3  1  4  1  1  1  4  3  1  4  4  3  2  2  2  4  1  2  3  2  4  1  2  3  3  2  3  2  4  2  4  4  3  4  1  2  4  4  2  2  3  2  2  3  3  4  1  3  3  2  2  2  1  2  4  3  3  3  1  4  3  1  4  4  2  2  4  4  2  3  2  4  3  2  4  4  2  4  4  4  3  4  1  1  1  2  3  3  2  3  1  1  2  1  0  0  2  2  3  3  4  4  3  1  4  2  2  1  1  3  4  4  3  4  2  0  3  1  4  3  1  1  1  1  2  2  1  2  3  2  3  3  3  2  4  1  3  4  4  3  1  4  1  2  1  3  3  3  2  3  1  3  3  4  2  2  4  1  4  3  4  3  4  1  1  3  2  4  4  1  1  4  1  2  4  1  1  1  3  3  4  1  1  1  3  3  2  2  1  1  4  3  1  2  2  3  3  4  3  2  4  3  3  2  4  3  4  4  2  2  4  2  2  4  3  2  4  2  2  2  3  3  1  0  0  3  2  4  1  2  1  2  3  1  1  3  2  3  3  3  3  1  3  1  1  1  2  2  3  3  2  0  0  0  0  2  3  4  1  2  4  1  1  1  4  3  3  1  2  2  3  2  3  4  4  0  0  0  3  4  3  4  4  3  4  1  1  1  1  1  4  3  3  3  4  2  3  3  1  4  4  2  1  2  4  4  2  3  4  4  3  4  4  3  4  4  1  2  1  2  2  4  4  2  2  2  2  1  1  3  4  3  1  4  1  4  4  3  1  4  3  3  2  4  4  2  3  1  4  1  1  3  1  1  3  1  4  4  2  2  4  3  3  4  3  4  3  3  4  1  1  1  3  1  4  3  4  3  4  1  1  3  4  2  3  1  4  3  4  3  1  2  3  4  2  4  1  2  2  4  1  1  4  4  3  4  1  3  4  4  3  4  1  1  4  1  1  3  1  4  1  2  3  4  3  3  4  3  1  2  2  2  4  3  2  4  1  1  1  1  2  3  2  2  3  4  3  1  1  1  4  2  3  1  2  2  2  1  1  2  2  1  3  1  4  4  4  4  1  2  4  3  2  1  2  4  1  1  3  1  3  4  2  2  2  2  3  2  3  1  1  4  2  3  2  4  4  4  2  1  2  2  3  1  4  3  4  1  2  1  3  3  3  3  2  2  3  2  3  4  2  3  2  4  3  3  4  4  1  1  3  2  4  1  2  4  1  1  3  4  4  2  4  3  4  3  1  4  4  3  2  2  2  1  4  3  2  1  1  2  3  1  1  1  2  3  1  1  3  1  3  3  2  2  2  4  2  3  3  2  3  1  1  0  0  2  4  1  0  0  0  2  4  3  3  4  1  3  4  4  3  4  3  1  3  1  4  4  3  1  1  2  3  3  1  4  3  2  3  4  4  3  4  3  2  1  1  2  3  1  2  0  0  4  2  3  2  4  4  1  1  1  2
klass=     1  ZZ=   7.5  J0=       71540  JM=       72096         559
V2=173174175176177178179180181182183184185186187188189190191192193194195196197198199200201202203204  0205206207208209210211212213214215216217218219220221222223224225226227228229230231232233234235236237238239240241242243244245246247248249250251252  0  0  0  0  0  0  0  0  0  0  0  0  0253254255256257258259260261262263264  0  0265266267268269270271272273274275276277278279280281282283284285286287288289290291292293294295296297298299300301302303304305306307308309310311312313314315316317318319320321322323324325326327328329330331332333334335336337338339340341342343344345346347348349350351352353354355356357358359360361362363364365366367368369370371372373374375376377378379  0  0  0  0380381382383384385386387388389390391392393394395396397398399400401402403  0404405406407408409410411412413414415416417418419420421422423424425426427428429430431432433434435436437438439440  0  0  0441442443444445446447448449450451452453454455456457458459460461462463464465466467468469470471472473474475476477478479480481482483484485486487488489490491492493494495496497498499500501502503504505506507508509510511512513514515516517518519520521522523524525526527528529530531532533534535536537538539540541542543544545546547548549550551552553554555556557558  0559560561562563564565566567568  0  0  0  0569570571572573574575576577578579580581582583584585586587588589590  0  0  0  0  0  0  0  0  0591592593594595596597598599600601602  0603604605606607608609610611612613614615616617618619620621622623624625626627628629630631632633634635636637638639640641642643644645646647  0  0648649650651652653654655  0  0  0  0656657658659660661662663664665666667  0668669670671672673674  0  0  0675676677678679680681682
V1=  1  2  2  1  2  2  4  4  3  2  4  3  2  2  4  1  2  4  4  0  4  3  4  1  3  2  4  4  1  2  2  2  3  2  2  2  3  2  4  4  3  2  4  4  4  2  2  4  4  3  4  2  2  2  2  1  1  1  1  1  4  3  3  4  2  2  4  3  1  2  3  4  3  2  4  4  2  3  1  2  2  2  3  2  4  1  1  4  1  1  1  1  1  3  1  1  1  4  3  1  3  2  1  3  2  2  4  1  2  1  1  1  1  3  2  4  1  1  3  1  2  4  3  4  2  2  4  3  1  2  3  1  1  3  1  3  1  4  3  1  2  4  2  2  3  1  3  3  1  2  2  3  2  4  4  2  3  4  4  2  3  4  2  2  2  2  4  2  2  4  4  3  3  3  4  1  3  4  3  4  2  3  3  4  3  2  4  4  2  4  3  3  1  1  2  4  4  2  4  4  3  4  4  4  1  1  2  4  3  2  4  4  1  2  3  2  4  3  3  4  4  2  4  4  3  2  1  1  1  2  2  2  1  2  2  1  3  4  3  3  4  1  1  2  1  2  2  1  2  3  4  4  3  2  4  3  3  2  4  3  2  4  2  4  4  3  3  4  3  3  4  2  2  2  2  1  3  2  2  3  3  2  4  3  3  1  4  4  4  1  2  2  3  2  4  4  3  4  4  4  3  4  3  4  4  3  4  1  2  3  4  1  2  1  2  2  3  3  2  4  3  3  4  4  1  1  2  4  3  1  4  1  4  3  4  4  2  4  1  4  2  2  2  1  1  1  2  4  4  2  2  4  3  2  4  3  2  4  4  3  1  1  3  1  4  3  4  4  2  4  2  2  2  2  2  4  2  4  4  4  2  2  4  4  2  4  4  3  2  4  4  3  2  4  2  4  3  2  4  4  3  4  4  2  2  1  2  4  4  3  4  3  1  4  3  4  4  2  1  1  1  4  3  4  1  3  2  4  1  3  3  4  2  2  2  4  1  4  2  3  1  2  2  1  2  2  2  4  2  3  3  3  4  3  4  4  2  3  4  2  2  2  4  2  2  4  2  4  4  3  2  4  1  3  4  3  3  4  2  2  4  1  2  2  2  3  2  4  3  3  1  2  3  4  4  3  4  2  4  4  2  4  4  3  4  3  2  4  4  2  4  4  2  4  2  2  1  1  2  2  3  4  3  3  1  3  3  3  4  2  2  4  0  1  2  4  3  3  4  4  2  4  2  1  2  1  2  3  4  1  2  1  2  2  2  2  4  3  4
klass=     1  ZZ=   7.5  J0=       30956  JM=       31532         608
V2=143144145146147148149150151152153154155156157158159160161162163164165166167168  0  0  0  0  0  0  0  0  0169170171172173174175176177178179180181182183184  0  0185186187188189190191192193194195196197198199200201202203204205206207208209210211212213214215216  0  0217218219220221222223224225226227228229230231232233234235236237238239240241242243244245246247248249250251252253254255256257258259260261262263264265266267268269270271272273274275276277278279280281282283284285286287288289290291292293294295296297298299300301302303304305306307308309310311312313314315316317318319320321322323324325326327328329330331332333334335336337338339340341342343344345346347348349350351352353354355356357358359360361362363364365366367368369370371372373374375376377378379380381382383384385386387388389390391392393394395396397398399400401402403404405406407408409410411412413414415416417418419420421422423424425426427428429430431432433434435436437438439440  0441442443444445446447448449450451452453454455456457458459460461462463464465466467468469470471472473474475476477478479480481482483484485486487488489490491492493494495496497498499500501502503504505506507508509510511512513514515516517518519520521522523524525526527528529530531532533534535536537538539  0540541542543544545546547548549550551552553554555556557558559560561562563564565566567568569570571572573574575576577578579580581582583584585586  0  0  0587588589590591592593594595596597598599600601602603604605606607  0  0  0  0  0608609610611  0612613614615616617618619620621622623624  0  0  0625626627  0  0628629630631632633634635636637638639640641642643644645646647648649650651652653654655656657658659660661662663  0  0  0  0  0664665  0  0  0  0666667668669670671672673674675676677678679680681682683684685686687688689690691692693694695696697698699700701702703704705706707708709710711712
V1=  2  4  1  1  3  0  2  3  3  1  1  3  3  3  4  4  3  4  1  3  3  1  2  3  1  2  4  1  3  3  4  1  3  3  3  4  4  1  1  1  2  4  0  0  0  0  0  0  0  4  3  2  4  1  2  4  3  1  1  3  3  2  1  3  1  2  3  4  1  4  3  3  4  1  2  2  3  1  3  2  4  4  4  1  1  4  2  2  4  2  1  3  4  3  1  0  0  0  0  0  1  4  1  2  2  1  2  2  4  1  1  1  1  1  4  1  4  3  4  0  0  0  0  0  0  0  0  0  0  0  0  3  3  3  4  4  1  3  4  3  4  4  2  4  3  2  4  3  3  1  1  3  4  1  2  4  4  4  3  4  4  2  3  1  4  1  3  4  4  3  4  3  2  4  1  1  3  2  4  3  4  3  4  3  2  4  4  1  4  3  2  4  4  1  1  3  4  2  3  1  4  4  4  3  4  2  4  2  2  4  4  1  1  4  1  4  2  2  3  4  4  2  4  2  3  1  3  3  1  2  4  1  2  2  4  4  2  4  3  3  1  3  2  4  3  3  4  1  2  4  3  4  1  2  2  4  1  2  1  1  0  0  1  4  3  1  4  1  1  4  1  3  3  4  3  3  4  2  3  4  2  2  2  3  4  1  3  4  2  1  4  3  4  1  2  4  1  1  4  1  1  1  1  2  2  4  4  2  3  2  4  4  1  1  1  3  3  4  3  4  3  4  2  2  3  3  4  4  2  1  2  3  4  3  1  3  1  3  1  3  4  1  2  4  4  1  1  4  1  1  4  3  4  3  2  4  4  3  4  4  2  2  4  3  3  4  3  2  4  1  3  4  2  4  4  4  0  3  2  2  3  3  3  4  2  4  3  1  2  2  0  0  0  1  2  2  3  4  3  3  3  1  2  3  3  2  2  2  1  3  3  1  2  4  4  4  3  4  4  2  1  4  3  4  4  3  4  4  3  4  4  2  1  2  3  4  3  2  2  1  2  1  1  3  3  4  2  4  1  1  4  1  4  2  2  2  4  1  1  4  1  1  1  2  2  2  4  3  4  3  3  3  4  3  4  4  2  3  2  4  4  1  2  3  2  3  2  3  2  3  3  4  1  3  3  1  1  1  4  1  4  2  2  4  3  2  4  1  2  2  4  1  2  4  1  4  2  3  4  3  2  4  1  2  3  4  4  3  2  4  4  1  1  1  4  1  4  2  1  3  4  1  4  1  2  4  4  1  1  4  2  4  4  2  4  3  4  2  4  1  2  1  1  1  1  1  3  4  1  3  1  1  3  2  4  3  1  2  3  1  2  3  4  2  3  2  4  3  2  3  2  1  2  3  4  1  1  1  1  3  2  2  3  4  1  2  4  3
klass=     1  ZZ=   7.4  J0=       37779  JM=       38321         585
V2=138139140141142143144145  0146147148149150151152153154155156157158159160161162163164165166167168169170171172173174175176177178179180181182  0  0183184185186187188  0189190191192193194195196197198199200201202203204205206207208209210211212213214215216217218219220221222223224225226227228229230231232233234235236237238239240241242243244245246247248  0249250251252253254255256257258259260261262263264265266267268269270271272273274275276277278279280281282283284285286287288289290291292293294295296297298299300301302303304305306307308309310311312313314315316317318319320321322323324325326327328329330331332333334335336337338339340341342343344345346347348349350351352353354355356357358359360361362363364365366367368369370371372373374375376377378379380381382383384385386387388389390391392393394395396397398399400401402403404405406407408409410411412413414415416417418419420421422423424425426427428429430431432433434435436437438439440441442443444445446447448449450451452453454455456457458459460461462463464465466467468469470471472473474475476477478479480481482483484485486487488489490491492493494495496497498499500501502503504505506507508509510511512513514515516517518519520521522523524525526527528529530531532533534535536537538539540541542543544545546547548549  0550551552553554555556557558559560561562563564565566567568569570571572573574575576577578579580581582583584585586  0587588589590591592593594595596597598599600601602603604605606607608609610  0  0  0  0  0  0611612613614615  0616617618619620621622623624625626627628629  0  0  0  0  0  0  0  0  0  0  0  0  0  0  0  0  0  0  0  0  0630631632633634635636637638639640641642643644645646647648649650651652653654655656657658659660661662663664665666667668669670671672673674675676677678679680681682683684685686687
V1=  4  1  2  3  4  2  3  3  3  1  3  1  2  2  2  4  1  3  4  2  1  4  1  2  4  2  2  4  2  3  3  4  0  3  3  1  1  2  4  1  2  1  2  3  3  1  2  2  4  3  1  3  3  2  3  2  1  2  3  3  1  2  2  2  2  2  4  2  2  3  4  2  2  2  4  2  2  1  2  2  4  4  4  3  4  4  4  3  4  3  0  0  0  0  0  0  0  0  0  0  0  0  0  0  0  2  1  4  2  3  1  4  4  3  1  1  4  3  3  4  1  3  2  4  1  3  4  3  3  1  3  4  3  4  2  2  2  1  4  2  3  3  2  3  1  1  3  2  2  2  0  0  4  4  3  3  1  4  1  3  3  2  2  2  4  3  2  4  1  3  3  1  1  3  2  3  3  2  4  1  1  2  4  2  3  4  2  2  2  2  3  4  3  2  4  2  1  4  3  3  4  1  2  1  2  2  2  2  2  3  1  1  1  1  2  4  4  3  1  4  3  3  4  2  4  2  3  3  1  2  4  3  3  1  2  4  2  4  1  4  4  4  3  1  2  2  3  3  4  3  0  0  4  3  3  1  4  1  2  2  2  4  2  3  3  4  4  4  4  2  2  1  2  2  2  0  0  0  2  2  4  1  1  2  2  2  3  4  4  3  1  2  4  1  2  4  2  2  3  4  4  3  3  3  2  2  2  4  3  0  0  0  0  0  0  0  0  0  0  0  0  0  0  0  0  0  0  1  4  4  2  4  3  4  1  3  3  1  2  3  3  1  2  3  4  2  2  2  4  3  3  1  3  2  4  1  4  2  4  1  2  2  4  1  2  2  3  4  3  4  1  4  3  3  1  3  1  2  1  3  2  4  2  4  4  1  2  2  4  3  2  2  2  3  3  1  4  2  2  3  3  4  4  2  1  3  4  4  2  3  1  4  3  1  3  2  2  2  4  4  3  4  3  1  4  4  3  4  1  2  0  1  2  2  3  1  4  2  2  3  1  4  3  1  1  1  4  3  4  2  2  3  2  2  2  2  1  3  2  2  3  3  4  3  4  1  2  4  4  2  1  2  4  2  4  2  3  4  3  3  1  4  3  3  1  4  4  3  1  2  3  4  1  4  2  2  2  3  2  3  2  2  3  1  1  3  3  1  4  2  4  4  4  3  3  4  2  1  1  4  4  4  3  1  2  2  3  4  1  2  1  3  4  4  2  4  4  1  2  1  1  4  3  2  4  1  4  2  4  3  3  2  2  3  3  4  4  4  1  2  2  2  3  2  4  4  3  4  2  4  3  3  1  1  4  3  1  4  1  2  4  2  4  3  4
klass=     1  ZZ=   7.4  J0=      104074  JM=      104616         565
V2=138139140141142143144145146147148149  0  0  0  0  0  0  0  0150151152153154155156157158159160161162163164165166167168169170171172173174175176177178179180181182183184185  0  0  0  0  0186187188189190191192193194195196197198199200201202203204205206207208209210211212213214215216217218219220221222223224225226227228229230231232233234235236237238239240241242243244245246247248249250251252253254255256257258259260261262263264265266267268269270271272273274275276277278279280281282283284285286287288289290291292293294295296297298299300301302303304305306307308309310311312313314315316317318319320321322323324325326327328329330331332333334335336337338339340341342343344345346347348349350351352353354355356357358359360361362363364365366367368369370371372373374375376377378379380381382383384385386387388389390391392393394395396397398399400401402403404405406407408409410411412413414415416417418419420421422423424425426427428429430431432433434435436437438439440441442443444445446447448449450451452453454455456457458459460461462463464465466467468469470471472473474475476477478479480481482483484485486487488489490491492493494495496497498499500501502503504505506507508509510511512513514515516517518519520521522523524525526527528529530531532533534535536537538539540541542543544545546547548549550551552553554555556557558559560561562563564565566567568569570571572573574575576577578579580581582583584585586587588589590591592593594595596597598599600601  0602603604605  0  0606607608609610611612613614615616617618619620621622623624625626627628629630631  0632633634635636637638639640  0  0  0  0641642643644645646647648649  0  0  0650651652653654655656657658659660661662663664  0  0665666667668669670671672673674675676
V1=  2  1  2  4  4  2  3  1  1  2  1  2  3  1  2  2  4  4  3  4  2  4  4  4  3  1  4  3  2  4  3  3  3  4  2  3  4  3  4  2  4  4  2  1  2  4  4  1  2  1  1  1  4  4  3  4  4  4  4  2  4  1  1  3  4  1  3  3  2  3  4  1  1  2  3  3  4  2  4  4  2  3  1  1  4  2  4  3  4  2  1  3  1  1  3  4  3  4  3  3  1  2  2  4  1  3  3  1  4  4  3  1  4  1  1  2  2  4  1  2  4  4  3  1  4  1  2  2  4  2  3  1  4  1  2  3  2  3  2  2  3  4  4  2  1  2  1  2  3  2  4  4  3  4  3  2  2  2  3  2  4  4  2  1  1  4  3  1  3  1  2  3  1  4  3  2  4  3  3  1  4  1  1  2  4  1  1  1  2  2  4  4  2  1  2  4  4  2  4  3  3  2  1  2  2  2  3  2  4  1  1  4  1  0  0  0  0  1  4  1  1  4  2  4  1  3  4  3  1  1  4  1  1  4  1  2  4  2  4  4  1  1  1  1  3  4  2  3  4  2  3  3  1  2  1  3  3  4  3  4  1  1  1  2  3  4  4  2  4  0  0  3  4  2  4  2  4  3  4  3  4  1  2  4  1  4  3  1  2  3  4  2  4  2  4  3  2  4  3  1  2  4  2  4  1  2  3  3  3  4  3  1  1  4  1  4  2  0  0  0  0  0  0  1  2  4  3  4  1  2  2  4  1  3  2  1  2  3  1  4  4  1  1  4  4  4  1  2  3  1  1  4  1  1  2  3  3  4  4  2  1  4  4  1  3  2  2  2  3  4  4  4  3  4  2  4  3  4  4  1  2  4  3  1  4  4  3  1  1  1  1  4  2  4  3  1  3  3  2  4  0  0  0  0  0  1  2  3  1  3  1  2  4  2  3  1  3  1  1  3  4  1  2  1  2  4  4  3  4  1  1  1  1  1  3  1  2  3  4  2  3  1  1  1  4  3  4  4  2  2  4  1  1  3  4  2  2  4  2  4  4  4  3  2  4  1  1  1  4  2  2  4  1  3  3  1  1  3  2  4  1  2  1  2  2  2  4  3  3  4  4  0  0  0  0  0  1  3  2  4  4  3  1  2  3  1  1  4  2  2  1  2  2  3  4  4  2  1  2  2  4  1  3  4  4  1  1  4  1  2  4  1  1  3  4  2  4  1  1  3  2  4  4  4  2  4  2  3  2  4  3  4  2  3  4  2  3  4  1  2  1  2  3  4  4
klass=     1  ZZ=   7.3  J0=       48649  JM=       49258         630
V2=134135136137138139140141142143144145146147148149  0  0150151152153154155156157158159160161162163164165166167168169170171172173174  0  0  0  0175176177178179180181182183184185186187188189190191192193194195196197198199200201202203204205206207208209210211212213214215216217218219220221222  0223224225226227228229230231232233234235236237238239240241242243244245246247248249  0  0  0250251252253254255256257258259260261262263264265266267268269270271272  0  0  0273274275276277278279280281282283284285286287288289290291292293294295296297298299300301302303304305306307308309310311312313314315316317318319320321322323324325326327328329330331332333334335336337338339340341342343344345346347348349350351352353354355356357358359360361362363364365366367368369370371372373374375376377378379380381382383384385386387388389390391392393394395396397398399400401402403404405406407408409410411412413414415416417418419420421422423424425426427428429430431432433434435436437438439440441442443444445446447448449450451452453454455456457458459460461462463464465466467468469470471472473474475476477478479480481482483484485486487488489490491492493494495496497498499500501502503504505506507508509510511512513514515516517518519520521522523524525526527528529530531532533534535536537538539540541542543544545546547548549550551552553554555556557558559560561562563564565566567568569570571572573574575576577578579580581582583584585586587588589590591592593594595596597598599600601602603604605606607608609610  0  0611612613614615616617  0618619620621622623624625626627628629630631632633634635636  0  0637638639640641642643644645646647648649650651652653654655656657658659660661662663664665666  0667668669670671672673674675676677678679680681682683684685686687688689690691692693694695696697698699700701702703704705706707708709710711712713714715716717718719720721722723724725726727728729730731732733734735736737738739740741742743744
V1=  2  4  3  4  3  1  2  2  4  2  3  1  2  2  2  2  4  3  2  4  3  2  3  4  4  2  2  2  3  3  2  3  1  2  3  1  2  3  1  1  1  1  2  3  4  3  3  1  2  4  3  2  4  2  4  4  3  2  4  1  2  2  4  0  3  3  3  4  1  3  3  4  2  2  4  3  1  1  4  2  4  3  3  1  1  1  2  1  1  1  3  1  4  3  4  2  3  4  2  2  4  4  2  2  2  4  3  4  4  2  4  2  2  4  2  2  1  4  4  4  3  1  4  4  4  3  1  4  2  4  1  4  2  2  2  4  3  3  2  2  2  4  2  4  4  2  1  2  2  2  4  4  3  4  3  4  4  3  4  3  1  4  1  2  4  4  3  4  1  1  2  4  2  4  3  2  4  4  1  4  3  3  4  4  1  4  2  4  4  4  3  4  1  1  1  2  3  4  3  2  4  1  3  3  3  2  4  4  3  4  4  2  4  4  3  4  3  2  4  0  2  3  4  1  2  4  4  3  1  4  3  1  1  3  4  3  3  4  1  2  2  3  2  4  3  2  4  4  2  4  1  2  3  3  2  3  1  1  2  3  4  3  3  2  2  4  1  4  3  1  1  2  3  2  2  3  2  1  3  2  4  1  4  4  1  1  4  3  4  3  4  2  4  1  1  4  3  3  4  1  2  4  1  0  4  1  2  3  4  1  3  4  1  1  4  1  1  3  1  4  3  3  4  3  4  3  4  2  4  1  2  2  1  2  3  4  3  3  4  4  1  2  2  3  4  4  2  3  4  2  2  2  2  4  4  4  3  1  0  0  0  0  0  0  0  0  0  0  0  0  4  1  2  2  1  3  3  4  4  1  3  4  2  2  2  1  3  2  4  3  2  3  2  3  3  1  4  3  4  4  4  0  0  4  2  4  1  1  1  1  2  4  4  2  4  4  2  1  3  2  3  4  1  2  3  1  3  4  1  2  3  3  4  4  1  3  3  1  2  1  2  3  4  1  1  1  3  3  2  2  4  3  4  2  1  1  1  0  0  0  2  2  2  4  4  2  1  2  4  1  1  1  4  2  4  2  2  2  2  1  2  4  4  3  4  1  2  4  3  3  1  3  4  3  4  4  1  2  4  4  1  2  2  2  1  3  2  4  4  1  1  2  3  2  4  3  3  4  4  1  4  3  4  4  3  4  1  1  1  4  3  4  4  1  1  4  2  4  3  2  4  1  2  2  1  1  3  4  3  3  1  2  3  4  1  3  4  1  2  3  3  4  3  1  1  1  3  3  1  1  3  3  2  4  3  1  1  3  2  4  1  3  1  4  1  4  1  2  4  4  2  4  1  1  1  4  1  1  3  1  2  2  2  3  3  3  4  3  1  2  2  2  4  3  1  4  1  2  2  1  2  2  4  3  3  3  4  3  4  3
klass=     1  ZZ=   7.3  J0=       86674  JM=       87330         672
V2=108109110111112113114115116117118119120121122123124125126127128129130131132133134135136137138139140141142143144145  0146147148149150151152153154155156157158159  0160161162163164165166167168169170171172173174175176177178179180181182183184185186  0  0  0187188189190191192193194195196  0197198199200201202203204205206207208209210211212213214215216217218219220221222223224225226227228229230231232233234235236237238239240241242243244245246247248  0  0  0  0  0  0  0  0  0  0  0  0  0  0  0  0  0249250251252253254255256257258259260261262263264265266267268269270271272273274275276277278279280281282283284285286287288289290291292293294295296297298299300301302303304305306307308309310311312313314315316317318319320321322323324325326327328329330331332  0  0333334335336337338339340341342343344345346347348349350351352353354355356357358359360361362363364365366367368369370371372373374375376377378379380  0381382383384385386387388389390391392393394395396397398399400401402403404405406407408409410411412413414415416417418419420421422423424425426427428429430431432433434435436437438439440441442443444445446447448449450451452453454455456457458459460461462463464465466467468469470471472473474475476477478479480481482483484485486487488489490491492493494495496497498499500501502503504505506507508509510511512513514515516517518519520521522523524525526527528529530531532533534535536537538539540541542543544545546547548549550551552553554555556557558559560561562563564565566567568569570571572573574575576577578579  0  0  0  0  0  0  0  0  0  0  0  0  0  0  0580581582583584585586587588589590591592593594595596597598599600601602603604605606607608  0  0  0  0  0  0  0  0  0  0  0  0  0  0  0  0  0  0609610611612613614615616617618619620621622623624625626627628  0  0629630631632633  0634635636637638639640  0641642643644645646647648649650651652653654655656657658659660661662663664665666667668669670671672673674675676677678679680681682683684685686687688689690691692693694695696697698699700701702703704705706707708709710711712713714715716
V1=  4  1  3  2  4  4  2  4  4  3  1  4  3  1  1  1  2  2  4  1  1  3  1  4  2  4  4  3  4  3  4  3  2  3  4  2  3  1  4  2  4  3  3  2  4  1  1  1  2  1  2  4  1  3  1  3  2  3  1  3  1  4  2  4  1  1  1  1  4  1  2  2  1  1  1  3  3  4  3  1  4  4  3  4  4  2  4  1  2  3  4  1  4  1  3  2  3  2  2  2  4  4  3  4  4  2  2  4  1  3  4  1  1  4  4  4  1  4  1  3  4  3  2  0  2  1  3  4  2  4  1  3  4  2  3  3  4  1  2  4  2  3  4  4  4  3  1  4  3  1  3  3  1  4  1  2  4  2  2  2  4  3  2  4  3  1  3  2  2  2  1  2  2  1  2  3  3  1  2  2  3  4  1  3  1  1  1  0  0  0  3  3  4  3  4  2  3  4  3  2  4  4  1  2  3  1  1  2  2  3  0  3  4  4  2  4  4  3  3  2  3  4  4  3  1  3  4  1  2  4  4  4  2  2  2  2  4  4  2  2  2  1  3  3  2  4  3  4  4  3  1  3  2  4  4  4  3  4  2  3  1  1  1  1  2  4  4  3  4  2  2  4  3  3  1  4  1  1  4  1  1  1  3  3  4  2  4  4  2  2  2  4  3  4  2  3  1  3  2  4  4  3  4  1  3  4  4  3  1  4  2  1  2  2  3  1  4  1  2  4  1  1  3  1  2  3  3  1  4  4  1  1  3  2  4  2  3  2  1  3  3  4  3  4  2  2  4  3  1  1  2  1  3  4  1  4  2  2  4  3  3  3  4  2  1  3  2  4  4  2  4  4  2  4  1  1  0  0  0  2  3  2  3  1  1  2  1  1  3  3  4  3  2  1  2  3  2  4  4  4  4  1  2  4  4  2  4  1  1  4  3  1  4  2  4  4  3  1  4  4  1  3  1  2  4  1  2  3  2  1  2  2  3  3  4  4  3  3  4  2  3  1  2  2  3  1  3  1  1  2  3  2  0  0  0  0  0  2  1  2  1  2  4  3  1  1  2  3  4  3  2  1  3  3  3  4  1  2  2  2  3  4  2  3  3  4  2  3  2  4  4  3  4  4  1  1  4  3  3  2  1  2  4  4  4  3  1  2  4  2  3  4  4  4  1  2  3  3  1  4  1  2  2  2  3  2  3  1  2  3  3  4  3  1  0  2  4  1  4  3  2  4  4  1  1  1  4  3  1  1  1  3  2  2  1  4  3  4  1  4  4  3  4  3  2  4  4  1  1  3  1  4  4  2  4  3  4  3  1  1  2  1  1  2  3  4  3  3  2  4  4  2  4  2  2  2  4  2  2  4  1  2  4  2  2  1  3  3  4  2  3  4  1  2  4  4  3  1  4  3  0  4  1  4  3  1  3  4  2  3  2  1  3  3  3  4  1  2  4  3  1  4  1  2  2  3  4  3  4  4  4  4  4  3  4  4  1  1  2  4  4  1  2  4  1  1  1  2  4  2  4  4
klass=     1  ZZ=   7.3  J0=        1252  JM=        1836         609
V2=113114115116117118119120121122123124125126127128129130131132133134135136137138139140141142143144145146147148149150151152153154155156157158159160161  0  0  0162163164165166167168169170171172173174175176177178179180181182183184185186187188189190191192193194195196197198199200201202203204205206207208209210211212213214215216217218219220221222223224225226227228229230231232233234235236237238239240241242243244245246247248249250251252253254  0  0255256257258259260261262263264265266267268269270271272273274275276277278279280281282283284285  0  0  0  0  0  0286287288289290291292293294295296297298299300301302303304305306307308309310311312313314315316317318319320321322323324325326327328329330331332333334335336337338339340341342343344345346347348349350351352353354355356357358359360361362363364365366367368369370371372373374375376  0  0  0  0  0  0  0377378379380381382383384385386387388389390391392393394395  0396397398399400401402403404405406407408409410411412413414415416417418419420421422423424425426427428429430431432433434435436437438439440441442443444445446447448449450451452453454455456457458459460461462463464465466467468469470471472473474475476477478479480481482483484485486487488489490491492493494495496497498499500501502503504505506507508509510511512513514515516517518519520521522523524525526527528529530531532533534535536537538539540541542  0  0543544545546547548549550551552553554555556557558559560561  0  0  0  0  0  0  0  0  0  0  0  0562563564565566567568569570571572573574575576577578579580581582583584585586587588589590591592593594595596597598599600601602603  0604605606607608609610611612613614615616617618619620621622623624625626627628629630631632633634635636637638639640641642643  0644645646647648649650651652653654655656657658659660661662663664665666667668669670671672673674675676677678679680681682683684685686
V1=  4  2  3  1  1  4  4  4  3  1  2  2  2  3  3  1  1  2  3  2  4  1  1  2  1  1  3  1  2  4  4  3  1  1  2  4  2  2  3  1  4  3  4  2  2  2  3  2  4  4  2  3  3  4  4  4  4  1  2  4  1  1  1  4  4  4  1  2  4  4  2  3  4  4  3  1  2  4  4  3  4  4  3  4  3  4  0  0  0  0  0  0  3  4  2  3  2  2  2  4  3  1  4  3  4  1  2  4  2  3  1  3  4  3  0  0  0  0  0  4  3  3  3  4  2  1  2  2  2  3  3  4  2  4  4  2  4  3  2  4  1  2  2  1  3  4  3  1  1  2  3  1  2  3  2  2  3  3  4  1  1  2  1  3  1  4  3  1  2  3  1  4  2  2  2  3  2  4  3  4  2  2  3  3  1  3  1  1  1  4  3  4  1  3  2  4  2  4  2  4  3  4  1  4  3  2  4  1  1  3  4  4  4  3  1  1  2  4  3  1  4  4  1  1  4  1  4  2  2  3  2  1  3  3  2  4  4  1  1  3  2  4  1  1  1  4  1  1  4  4  3  2  2  1  3  2  4  4  1  4  3  3  4  3  2  4  4  3  1  4  2  4  1  3  4  4  1  1  3  4  4  3  2  4  4  3  3  1  2  2  1  2  3  2  3  4  4  2  4  4  2  1  4  4  2  4  1  2  4  4  2  1  2  4  3  4  3  1  3  3  2  2  4  3  4  2  4  4  4  1  2  3  2  3  4  4  3  4  1  1  1  2  2  3  2  2  2  4  3  3  4  3  1  3  2  4  4  3  3  3  4  3  4  3  3  1  1  2  1  2  3  1  1  3  1  2  0  2  4  2  3  4  3  3  1  2  2  4  3  2  3  1  4  4  4  1  2  3  2  2  3  2  4  1  1  3  4  3  2  3  1  1  2  3  2  3  2  4  2  3  4  2  4  4  2  1  1  1  2  1  1  3  4  1  2  4  1  2  4  3  4  1  3  3  1  3  2  4  4  3  4  2  4  3  4  3  4  2  2  1  3  2  3  1  2  3  1  4  1  2  4  3  2  4  2  2  3  1  1  2  1  3  3  4  1  2  3  1  4  4  2  2  1  2  3  4  1  1  4  2  4  2  2  2  4  2  4  1  2  2  4  4  3  4  2  0  0  0  0  3  4  4  2  4  4  3  4  2  2  4  4  3  4  4  2  4  3  4  3  2  4  3  2  4  4  1  4  3  1  1  3  2  4  1  1  4  3  4  2  3  1  4  3  1  1  1  4  3  2  4  4  0  0  0  0  0  0  0  0  3  2  4  1  1  4  1  1  2  1  1  1  3  1  2  1  2  3  4  1  3  2  2  1  3  4  2  4  2  3
klass=     1  ZZ=   7.2  J0=      106816  JM=      107445         646
V2=128129130131132133134135136137138139140141142143144145146147148149150151152153154155156157158159160161  0  0162163164165166167168169170171172173174175176177178179180181182183184185186187188189190191192193194195196197198199200201202203204205206207208209210211212213214215216217218219220221222223224225226227228229230231232233234235236237238239240241242243244245246247248249250251252253254255256257258259260261262263264265266267268269270271272273274275276277278279280281282283284285286287288289290291292293294295  0  0  0296297298299300301302303304305306307308309310311312313314315316317318319320321322323324325  0  0  0  0  0  0  0  0326327328329330331332333334335  0336337338339340341342343344345346347348349350351352353354355356357358359360361362363364365366367368369370  0  0  0  0  0  0  0  0  0  0  0  0  0  0  0  0  0371372373374375376377378379380381382383384385386387388389390391392393394395396397398399400401402  0403404405406407408409410411412413414415416417418419420421422423424425426427428429430431432433434435436437  0  0  0438439440441442443444445446447448449450451452453454455456457458459460461462463464465466467468469470471  0472473474475476477478479480481482483484485486487488489490491492493494495496497  0498499500501502  0  0  0  0  0503504505506507508509510511512513514515516517518519520521522523524525526527528529530531532533534535536537538539540541542543544545546547548549550551552553554555556557558559560561562563564565566567568569570571572573574575576577  0  0  0578579580581582583584585586587588589590591592593594595596597598599600601602603604605606607608609610611612613614615616617618619  0  0  0  0  0  0  0  0  0620621622623624625626627  0  0628629630631632633634635636637638639640641642643644645646647  0  0648649650651652653654655656657658659660661662663664665  0666667668669670671672673674675676677678679680681682683684685686687688689690691692693694695696697698699700701702703704705706707708709710711712713714
V1=  2  4  4  4  3  1  2  3  4  1  2  1  1  3  1  2  2  4  2  2  1  2  3  4  1  1  4  2  2  1  1  3  4  3  4  3  3  4  4  1  1  1  2  3  3  3  4  1  2  3  1  2  4  4  1  3  4  4  3  1  4  3  4  3  3  4  3  2  3  3  4  2  2  2  4  0  0  0  0  2  1  2  1  3  3  2  4  3  2  4  3  2  2  4  1  3  4  3  3  4  4  2  1  2  3  4  1  3  4  1  4  2  2  4  1  1  3  2  4  3  4  3  3  1  1  1  1  1  1  2  2  2  4  2  2  3  4  3  1  2  3  1  1  1  4  1  4  1  3  2  4  2  2  3  4  2  4  2  3  4  1  1  4  1  2  4  4  3  4  1  2  1  1  4  2  4  4  4  3  2  4  1  1  2  2  2  1  1  4  3  3  4  2  1  3  1  1  2  4  4  2  2  2  2  2  3  4  3  2  4  4  1  2  2  2  3  1  3  3  1  2  3  4  1  2  2  2  2  1  1  3  3  1  2  3  3  4  4  3  2  1  2  2  4  1  2  2  3  3  1  4  3  1  1  3  3  1  4  3  4  3  2  1  2  4  3  4  1  2  4  1  1  3  2  2  3  2  3  3  4  3  2  4  1  2  4  3  4  2  2  2  1  2  4  3  4  3  3  1  4  1  2  3  1  4  3  3  4  2  4  3  4  3  4  2  1  3  4  2  2  3  4  4  2  2  2  3  1  2  4  3  4  2  4  1  2  1  2  3  4  1  1  2  1  2  3  2  4  3  1  4  2  3  3  3  4  2  4  4  2  2  2  4  2  4  3  3  2  4  4  4  3  4  4  3  1  4  3  2  2  3  4  1  2  2  4  2  4  3  3  1  2  3  4  2  2  4  2  2  4  1  3  4  1  2  2  1  2  3  4  3  4  2  1  3  2  4  1  1  3  4  1  1  4  1  3  4  4  3  3  2  4  3  4  2  2  2  2  4  1  1  4  1  3  4  1  1  2  2  2  4  2  4  3  4  2  3  1  3  1  1  1  1  2  4  3  2  3  4  1  2  4  3  4  1  2  3  4  4  2  4  1  3  2  2  4  2  2  3  1  2  4  2  4  2  4  4  2  3  1  3  1  1  2  1  2  2  1  2  0  0  0  2  4  4  2  4  3  1  2  0  0  0  2  2  1  3  3  4  3  2  2  1  2  1  1  1  2  3  3  4  4  2  3  1  2  4  3  1  3  2  4  1  1  2  1  1  3  1  1  1  3  2  4  3  2  4  0  0  3  1  4  4  3  2  4  2  3  3  2  4  4  3  4  1  1  1  3  1  4  4  1  1  4  3  3  2  4  4  4  1  1  2  1  2  4  2  4  0  0  0  0  1  3  3  2  2  3  3  1  4  4  1  3  4  1  3  4  3  1  4  1  1  3  2  4  3  3  4  2  2  4  4  3  3  2
klass=     1  ZZ=   7.2  J0=      113074  JM=      113743         686
V2= 70 71 72 73 74 75 76 77 78 79 80 81  0  0  0  0  0 82 83 84 85 86 87 88 89 90 91 92 93 94 95 96 97 98 99100101102103104105106107108109110111112113114115116117118119120121122123124125126127128129130131132133134135136137138139140141142143144145146147  0  0  0148149150  0  0  0  0  0151152153154155156157158159160161162163164165166167168169170171172173174175176177178179180181182  0  0  0  0  0183184185  0  0186187188189190191192193194195196197198199200201202203204205206207208209210211212213214215216217218219220221  0  0222223224225226227228229230231232233234235236237238239240241242243244245246247248249250251252253254255256257258259260261262263264265266267268269270271272273274275276277278279280281282283284285286287288289290291292293294295296297298299300301302303304305306307308309310311312313314315316317318319320321322323324325326327328329330331332333334335336337338339340341342343344345346347348349350351352353354355356357358359360361362363364365366367368369370371372373374375376377378379380381382383384385386387388389390391392393394395396397398399400401402403404405406407408409410411412413414415416417418419420421422423424425426427428429430431432433434435436437438439440441442443444445446447448449450451452453454455456457458459460461462463464465466467468469470471472473474475476477478479480481482483484485486  0  0  0  0487488489490491492493494495496497498499500501502503504505506507508509510511512513514515516517518519520  0  0  0  0  0521522523524525526527528529530531532533  0  0  0534535536537538539540541542543544545546547548549550551552553554555556557558559560561562563564565  0  0  0566567568569570571572573574575576577578579580581582583584585586587588589590591592593594595596597598599600601602603604605606607608609610611612613614615616617618619620621622623624625626627628629630631632633634635  0  0636637638639640641642643644645646647648649650651  0652653654655656657  0  0  0  0658659660661662663664665666667668669670671672673674675676677678679680681682683684685686687688689690691692693694695696697698699700701702703704705706707708709710711
V1=  4  3  1  2  4  2  1  4  3  4  3  1  4  4  2  4  3  1  3  3  2  4  4  2  2  3  1  1  3  3  1  3  3  2  4  1  3  4  3  4  3  1  1  2  1  1  2  1  2  3  4  4  3  1  2  3  1  1  2  4  1  3  4  2  2  1  1  2  2  3  3  4  1  4  1  2  3  1  4  3  1  1  1  3  4  3  1  2  2  4  4  3  1  1  3  4  4  2  1  3  2  3  2  2  4  3  3  1  0  0  3  2  4  3  3  1  1  2  4  3  3  2  3  3  3  4  2  2  1  1  4  4  3  1  1  3  2  1  2  1  2  1  3  3  2  3  1  2  1  1  2  2  2  1  2  1  2  2  3  3  3  4  4  4  1  1  2  2  3  1  2  3  1  2  4  1  2  2  1  2  3  1  1  1  1  3  4  2  2  1  1  1  1  1  2  4  1  4  2  4  3  1  3  4  1  1  1  4  3  4  1  1  1  2  2  4  1  2  4  1  1  1  3  4  2  2  3  4  3  2  3  1  3  2  1  2  2  2  1  3  3  1  4  4  2  1  1  1  2  2  2  1  2  4  4  4  1  2  2  4  2  1  4  3  4  2  1  1  1  1  1  1  1  4  1  3  1  1  2  2  2  3  4  3  1  4  2  3  2  2  4  3  4  3  3  4  3  1  2  2  4  1  2  2  1  4  2  4  3  4  2  1  2  4  1  2  1  4  3  4  2  3  1  3  2  4  4  1  4  2  2  4  3  4  3  0  2  3  2  2  1  3  3  3  2  2  1  2  1  4  3  3  1  2  2  1  1  3  3  3  3  1  4  4  0  0  1  1  2  3  3  4  3  1  3  1  2  4  3  4  2  1  2  2  4  1  1  4  1  1  4  1  2  3  2  4  1  1  4  2  2  1  4  4  2  2  2  2  1  1  1  4  1  3  4  2  2  3  2  3  1  2  3  3  4  3  3  3  2  1  1  1  3  4  3  2  3  3  1  3  2  3  2  2  1  1  1  1  4  3  3  4  2  2  3  3  4  1  2  4  2  2  4  1  1  3  2  4  4  1  1  3  4  2  3  1  1  2  2  3  1  3  3  2  2  3  1  1  1  3  1  2  2  3  1  4  4  2  3  1  4  1  4  3  2  4  4  2  3  0  0  3  4  4  3  4  2  4  3  3  4  1  2  2  1  2  3  4  3  3  4  3  1  1  1  2  1  2  4  4  1  3  1  3  3  4  2  1  4  4  3  1  3  0  1  2  2  2  2  3  2  1  2  4  4  3  3  2  3  2  4  3  4  3  2  4  4  3  2  2  3  2  2  2  2  4  1  2  1  2  2  2  2  4  1  0  0  0  0  0  3  2  4  3  2  4  2  4  3  1  2  1  1  1  3  1  3  2  1  2  2  3  2  4  2  3  4  1  1  4  1  4  2  4  4  3  1  1  0  0  4  3  4  2  2  2  1  2  3  1  1  3  0  1  1  2  2  3  2  2  3  3  4  3  2  4  1  2  4  2  4  3  2  4  1  1  1  3  1  2  4  2  4  1  2  4
klass=     1  ZZ=   7.2  J0=        5729  JM=        6337         633
V2=144145146147148149150151152153154155156157158159160161162163164165166167168169170171172173174175176177178179180181182183  0184185186187188189190191192193194195196197198199  0  0  0200201202203204205206207208209210211212213214215216217218219220221222  0223224225226227228229230231232233234235236237238239240241242243244245  0246247248249250  0  0  0  0  0  0  0  0  0  0  0  0  0251252253254255256257258259260261262263264  0  0  0  0265266267268269270271272273274275276277278279280281282283284285286287288289290291292293294295296297298299300301302303304305306307308309310311312313314315316317318319320321322323324325326327328329330331332333334335336337338339340341342343344345346347348349350351352353354355356357358359360361362363364365366367368369370371372373374375376  0  0  0  0377378379380381382383384385386387388389390391392393394395396397398399400401402403404405406407408409410411412413414415416417418419420421422423424425426427428429430431  0432433434435436437438439440441442443444445446447448449450451452453454455456457458459460461462463464465466467468469470471472473474475476477478479480481482483484485486487488489490491492493494495496497498499500501502503504505506507508509510511512513514515516517518519520521522523524525526527528529530531532533534535536537538539540541542543544545546547548549550551552553554555556557558559560561562563564565566567568569570571572573574575576577578579580581582583584585586587588589590591592593594595596597598599600601602603  0604605606607608609610611612613614615616617618619620621622623624625626627628629630631632633634635636637638639640641642  0  0643644645646647648649650651652653654655656657658659660661662663664665666667668669670671672673674675676677678679680681682683684685686687688689690691692693694695696697698699700701702703704705706707708709710711712713714715716717718719720721722723724725726727728729730731732733734735736737738739740741742743744745
V1=  4  1  1  2  3  2  2  3  1  2  3  1  1  1  4  1  1  4  2  1  1  3  3  2  2  3  4  3  2  1  2  2  1  1  1  1  3  3  1  4  2  3  1  4  2  2  4  3  2  3  2  4  4  2  2  2  4  4  2  3  1  4  3  3  4  1  2  2  2  2  3  1  1  2  1  1  2  4  1  1  1  3  4  1  3  2  3  1  2  3  1  4  1  3  3  4  3  4  2  4  3  2  2  2  3  2  2  1  4  3  4  2  1  4  1  1  4  3  2  4  1  2  4  1  2  3  2  2  1  1  1  2  2  2  4  3  3  4  2  2  3  2  2  3  2  3  1  2  3  4  1  4  4  1  1  3  1  3  3  4  4  3  2  2  4  1  2  1  1  2  3  2  3  4  4  3  1  2  2  3  1  1  2  2  2  3  2  2  3  4  4  3  2  2  3  1  3  3  4  1  2  2  2  1  1  1  1  2  1  3  2  3  1  2  3  2  4  1  3  4  3  3  1  4  1  0  2  2  1  1  2  3  1  3  3  1  3  1  2  2  1  2  3  4  3  3  2  2  4  2  4  3  2  4  3  4  1  4  3  4  3  3  2  3  4  2  2  3  1  4  3  2  2  4  2  2  4  4  2  4  1  2  4  1  2  1  2  3  2  3  3  3  3  1  4  1  1  2  2  4  1  2  1  3  1  4  1  2  3  2  2  2  3  3  3  2  3  4  4  4  3  1  2  2  3  2  3  1  1  4  1  3  4  4  1  2  3  3  3  3  1  2  2  2  3  3  1  4  1  3  4  1  2  1  1  4  4  3  2  4  3  1  2  2  1  1  1  2  3  4  1  4  3  4  4  4  3  4  4  1  4  2  1  3  4  3  3  1  2  1  3  1  1  4  3  3  4  4  1  1  1  4  3  1  0  0  0  2  2  3  4  3  1  1  1  2  4  0  0  0  0  0  0  3  2  4  2  2  4  4  4  3  1  1  1  1  2  3  0  0  0  4  1  1  1  2  3  4  2  0  0  0  3  2  2  3  4  3  2  4  1  1  4  4  2  2  2  3  4  4  3  3  2  4  3  1  1  4  3  0  0  0  0  3  4  4  2  4  2  1  4  1  3  1  2  3  1  3  3  2  2  2  1  1  1  3  4  0  3  3  1  4  1  1  2  3  4  3  3  2  4  4  3  4  4  4  3  1  2  2  3  4  3  3  4  4  3  4  2  4  1  1  1  2  3  2  4  4  3  2  4  3  3  1  4  2  3  1  2  4  1  1  1  4  3  4  1  4  3  4  4  3  4  2  2  4  1  2  1  3  3  3  4  3  3  0  0  0  1  4  2  2  2  4  2  3  4  3  2  4  1  2  4  3  4  3  1  2  3  1  4  3  4  2  4  3  2  1  1  2  3  2  4  3  4  4  1  4  4  3  4  2  3
klass=     1  ZZ=   7.2  J0=       77506  JM=       78114         626
V2=139140141142143144145146147148149150151152  0  0  0  0  0  0  0  0  0  0  0  0153154155156157158159160161162163164165166167168169170  0  0  0  0  0171172173174175176177178179180181  0182183184185186187188189190191192193194195196197198199200201202203204205206207208209210211212213214215216217218219220221222223224225226227228229230  0  0231232233234235236237238239240  0  0  0  0241242243244245246247248249250251252253254255  0256257258259260261262263264265266267268269270271272273274275276277278279280281282283284285286287288289290291292293294295296297298299300301302303304305306307308309310311312313314315316317318319320321322323324325326327328329330331332333334335336337338339340341342343344345346347348349350351352353354355356357358359360361362363364365366367368369370  0  0  0  0  0  0  0  0  0  0  0371372373374375  0  0  0  0  0  0  0  0  0  0  0376377378379380381382383384385386387388389390391392393394395396397398399400401402403404405406407408409410411412413414415416417418419420421422423424425426427428429430431432433434435436437438439440441  0  0442443444445446447448449450451452453454455456457458459460461462463464465466467468469470471472473474475476477478479480481482483484485486487488489490491492493494495496497498499500501502503504505506507508509510511512513514515516517518519520521522523524525526527528529530531532533534535536537538539540541542543544545546547548549550551552553554555556557558559560561562  0  0  0  0563564565566567568569570571572573574575576577578579580581582583584585586587588589590591592593594595596597  0598599600601602603604605606607608609610611612613614615616617618619620621622  0623624625626627628629630631632633634635  0  0636637638639  0640641642643644645646647648649650651652653654655656657658659660661662  0  0  0  0  0  0663664665666667668669670671672673674675676677678679680681682683684685686687688689690691692693694695696697698699700
V1=  1  2  2  3  2  4  1  1  1  4  2  2  4  1  3  2  2  4  3  3  2  4  3  1  2  3  1  2  4  2  4  2  4  1  3  2  4  1  4  2  1  2  2  4  4  2  4  2  1  1  1  1  2  3  1  3  3  3  4  3  3  1  4  3  1  4  1  2  2  1  0  2  1  3  3  2  4  3  2  4  4  2  2  2  2  2  2  2  2  1  2  2  3  2  3  4  0  3  3  4  3  4  3  2  1  1  1  1  1  4  4  4  1  1  3  4  2  1  2  4  1  2  3  2  4  4  1  2  1  1  2  4  1  3  4  1  2  4  4  3  2  3  4  3  3  4  2  1  2  4  1  1  3  4  4  2  4  2  2  2  1  3  4  3  4  4  3  1  2  2  2  1  2  4  3  2  4  4  2  3  4  3  2  2  2  2  1  2  4  1  2  4  4  4  4  4  2  4  4  3  3  4  4  4  4  3  4  3  2  1  3  1  4  4  3  2  3  3  2  1  3  1  2  2  4  1  4  3  2  2  1  2  2  2  3  2  4  1  4  2  3  4  2  4  1  4  4  2  2  4  4  3  4  3  4  3  1  1  3  3  2  2  2  3  2  4  4  1  2  3  4  4  3  3  2  3  2  2  2  2  1  2  1  3  4  4  2  4  1  1  2  0  0  4  3  2  1  2  2  4  3  2  4  4  4  1  2  3  4  4  3  4  2  1  1  4  3  3  2  3  2  4  4  2  2  4  4  3  1  1  1  1  3  4  2  2  3  2  4  1  3  1  4  2  3  1  4  4  4  3  4  1  2  3  4  4  3  4  1  1  1  1  3  2  4  1  2  2  1  2  1  2  2  2  2  4  3  2  4  2  2  2  4  1  2  4  4  3  2  1  2  3  4  4  3  1  1  2  4  3  4  3  2  1  2  2  4  2  2  2  4  3  1  2  2  2  1  1  2  3  4  2  3  1  2  2  1  2  3  2  4  1  3  0  0  0  4  3  2  2  1  2  3  1  3  3  2  4  2  4  4  2  4  2  4  3  2  2  3  2  4  4  0  0  0  0  0  0  0  3  1  2  3  2  3  2  4  4  3  3  1  1  2  1  0  3  4  4  3  1  1  2  4  3  3  1  3  1  4  2  2  1  2  2  2  4  3  2  3  2  4  4  3  4  3  4  4  4  1  1  2  1  2  4  3  0  4  4  1  2  1  1  3  2  3  4  4  3  4  3  4  1  4  1  1  4  0  2  4  4  2  4  1  2  4  2  2  2  1  4  3  2  3  4  4  2  4  1  2  4  3  4  2  4  3  4  3  1  4  3  2  2  2  3  2  3  2  4  4  3  1  2  4  4  4  2  2  1  2  3  4  4  2  3  3  1  3  3  4  2  2  4  4  3  3  2  2  2  1  2  4  3  2  4  4  3
klass=     1  ZZ=   7.1  J0=      135342  JM=      135874         560
V2=144145146147148149150151152153154155156157158159160161162163164  0165166167168169  0170171172173174175176177178179180181182183184  0185186187188189190191192193194195196197198199200201202203204205206207208209210211212213214215216217218219220221222223224225226227228229230231232233234235  0  0  0236237238239240241242243244245246247248249  0250251252253254255256257258259260261262  0263264265266267268269270271272273274275276277278279280281282283284285286287288289290291292293294295296297298299300301302303304305306307308309310311312313314315316317318319320321322323324325326327328329330331332333334335336337338339340341342343344345346347348349350351352353354355356357358359360361362363364365366367368369370371372373374375376377378379380381382383384385386387388389390391392393394395396397398399400401402403404405406407408409410411412413414415416417418419420421422423424425426427428429430431432433434435436437438439440441442443444445446447448449450451452453454455456457458459460461462463464465466467468469470471472473474475476477478479480481482483484485486487488489490491492493494495  0  0  0  0  0  0496497498499500501502503504505506507508509510511512513514515516517518519520521522523524525526  0527528529530531532533534535536537538539540541542543544545546547548549550551552553554555556557558559560561562563564565566567568569570571572573574575576577578579580581582583584585586587588589590591592593594595596597598599600601602603604605606607  0608609610611612613614615616617618619620621622623624625626627628629630631  0632633634635  0  0636637638639640641642643644645646647648649650651652653654655656657658659660661662663664665666667668669670671672673674675676677678679680681682683684
V1=  4  1  1  2  1  4  2  4  1  3  4  3  2  4  4  3  1  3  3  3  2  4  2  4  4  2  2  3  4  2  1  1  2  3  3  2  4  4  3  4  4  4  3  4  1  2  4  2  2  1  1  4  1  1  2  1  2  2  1  4  3  3  3  3  4  1  2  0  1  1  2  4  4  1  1  3  1  4  4  2  2  2  3  2  4  1  3  1  4  4  1  2  2  2  3  4  4  2  3  1  4  1  3  4  4  2  2  4  4  3  1  2  2  1  2  1  4  1  4  2  2  3  1  2  3  4  1  2  1  2  1  1  4  3  1  1  2  1  2  1  1  3  3  4  2  3  4  3  4  3  2  3  2  2  3  4  4  3  1  4  2  2  2  2  4  4  3  4  2  1  4  3  1  4  1  2  1  2  3  4  2  1  1  1  2  1  3  1  1  1  1  1  3  2  3  1  4  1  3  2  2  2  2  4  4  2  3  1  4  0  0  0  0  0  0  0  0  0  0  0  0  0  1  2  2  1  2  2  1  1  1  4  3  3  1  2  4  3  1  4  2  2  2  3  1  4  2  2  2  2  2  2  3  1  1  2  2  2  3  2  2  1  2  3  2  2  3  2  3  3  2  2  1  4  4  1  3  4  4  3  2  4  2  4  1  1  4  3  3  1  4  2  4  3  4  2  3  2  2  4  3  1  4  1  2  1  3  2  4  1  4  4  2  1  1  4  4  3  1  1  1  1  4  3  2  4  3  3  4  2  1  2  4  4  1  2  2  4  3  3  4  4  1  2  2  4  2  1  1  2  1  1  3  4  4  3  1  2  2  2  3  1  4  4  3  3  1  4  1  4  4  3  4  1  4  1  1  1  1  3  4  3  4  3  3  2  4  1  1  2  1  1  2  2  2  3  4  4  2  2  4  1  4  1  4  1  2  4  4  3  4  2  1  1  4  4  3  4  0  0  0  0  2  3  4  2  2  1  2  3  2  4  2  3  4  3  3  3  1  2  0  0  0  0  4  3  1  1  1  1  4  2  3  1  2  4  1  2  1  3  3  4  3  3  4  2  1  1  2  1  4  4  2  3  4  4  4  1  2  3  4  3  3  4  3  3  2  4  1  2  1  1  1  1  4  3  3  0  0  1  1  3  4  2  3  4  3  2  4  1  1  4  2  1  1  0  0  2  4  4  3  2  4  1  4  2  2  2  4  0  3  4  1  2  4  4  3  2  4  2  3  4  1  2  4  4  3  2  2  3  2  2  3  3  2  4  3  2  4  2
klass=     1  ZZ=   7.0  J0=       22147  JM=       22792         678
V2= 75 76 77 78 79 80 81 82 83 84 85 86 87 88 89 90 91 92 93 94 95 96 97 98 99100  0101102103104105106107108109110111112113114115116117118119120121122123124125126127128129130131132133134135136137138139140141142143144145146147148149150151152153154155156157158159160161162163164165166167168169170171172173174175176177178179180181182  0183184185186187188189190191192193194195196197198199200201202203204205206207208  0209210211212213214215216217218219220221222223224225226227228229230231232233234235236237238239240241242243244245  0246247248249250251252253254255256257258259260261262263264265266267268269270271272273274275276277278279280281282283284285286287288289290291292293294295296297298299300301302303304305306307308309310311312313314315316317318319320321322323324325326327328329330331332333334335336337  0  0338339340341342343344345346347348349350351352353354355356357358359360361362363364365366367368369370  0  0  0371372373374375376377378379380381382383384385386387388389390391392393394395396397398399400401402403404405406407408409410411  0412413414415416417418419420421422423424425426427428429430431432433434435436437438439440441442443444445446447448449450451  0  0  0  0  0  0452453454455456457458459460461462463464465466467468469470471472473474475476477478479480481482483484485486487488489490491492493494495496497498499500501502503504505506507508509510511512513514515516517518519520521522523524525526527528529530531532533534535536537538539540541542543544545546547548549550551552553554555556557558559560561562563564565566567568569570571572573574575576577578  0  0579580581582583  0  0584585586587588  0  0  0  0  0  0  0  0  0  0  0  0  0  0  0  0  0  0  0  0  0589590591592593594595596597598599600601602603604605606607608609610611612613614615616617  0  0  0618619620621622623624625  0626627628629630631632633634635636637638639640641642643644645646647648649650651652653654655656657658659660661662663664665666667668669670671672673674675676677678679680681682683684685686687688689690691692693694695696697698699700701702703704705706707
V1=  1  1  3  4  4  2  2  4  3  3  4  4  2  1  2  2  3  4  3  3  1  4  3  1  4  3  2  4  4  1  1  4  2  4  3  1  2  2  2  4  2  2  1  4  1  2  4  2  2  4  3  1  1  2  4  4  1  3  3  2  2  2  1  3  4  4  2  3  4  0  3  3  1  2  1  2  1  3  1  1  4  2  1  4  2  4  3  2  4  3  4  2  1  1  1  0  1  1  1  1  2  1  3  4  3  1  1  2  4  1  4  3  1  4  0  0  0  0  0  0  0  3  4  1  2  2  2  4  3  4  2  3  4  3  2  4  4  1  3  4  1  1  3  2  4  1  1  1  4  3  4  3  1  4  1  2  2  4  3  4  3  4  2  4  1  2  4  1  1  2  2  1  1  3  3  4  3  3  3  4  3  4  1  1  2  2  2  2  2  2  4  4  4  3  2  1  1  3  1  1  1  0  0  0  0  0  0  0  0  0  0  1  3  3  4  4  3  2  2  1  1  4  3  3  2  4  2  2  1  2  4  2  1  1  2  3  1  1  1  3  3  4  1  1  1  2  1  3  4  4  1  1  3  3  4  1  4  1  1  2  3  2  4  1  2  4  1  4  2  4  1  3  2  1  2  1  1  1  2  3  1  1  3  3  3  2  4  1  1  2  2  2  4  3  3  4  4  1  1  1  3  1  4  4  4  2  2  3  3  3  4  1  2  4  3  4  0  0  2  4  4  3  4  1  2  3  2  3  4  3  3  1  1  4  3  4  3  4  1  1  3  3  3  4  4  1  1  2  4  3  2  4  4  3  4  3  4  2  2  4  4  1  3  2  4  1  2  4  1  2  4  1  2  3  2  4  2  1  3  4  4  3  1  2  3  1  2  3  3  4  2  4  3  4  4  3  2  1  1  1  1  1  1  4  4  3  1  1  1  1  1  1  1  3  3  2  2  3  1  2  2  3  2  4  3  0  0  1  2  4  1  2  4  4  3  3  3  2  3  3  2  2  1  2  4  3  4  1  1  2  4  4  3  1  4  3  1  2  2  3  1  2  1  2  2  4  4  2  3  1  0  0  0  3  2  3  4  4  2  2  1  1  3  1  1  4  1  2  2  3  2  4  1  1  1  4  1  3  1  2  2  1  2  3  4  2  4  1  1  4  2  0  0  0  3  3  1  1  1  4  4  4  3  2  2  2  3  3  4  4  2  2  1  2  4  1  3  2  3  4  3  3  4  2  1  2  4  2  4  3  3  2  4  4  3  2  4  4  4  1  3  2  4  0  0  3  3  1  3  4  4  2  3  2  4  3  3  4  1  2  3  4  1  4  3  2  4  1  1  1  4  2  3  4  1  4  3  1  1  4  1  1  2  1  3  4  4  2  1  1  4  3  3  4  4  4  2  4  1  0  4  1  1  1  2  2  3  1  3  3  4  3  3  4  3  3  4  1  4  2  2  3  3  4  3  4  3  3  1  1  4  2  4  3  3  4  3  4  1  1  2  1  3  4  3  4  4  3  4  1  3  3  3  1  4  4  2  2
klass=     1  ZZ=   7.0  J0=       79861  JM=       80498         667
V2=113114115116117118119120121122123124125126127128129130131132133134135136137138139140141142143144145146147148149150151152153154155156157158159160161162163164165166167168169  0  0170171172173174175176177178179180181182183184185186187188189190191192193194195  0196197198199200201202203204205206207208209210211212213214215216217218219220221222223224225226227228229230231232233234235236237238239240241242243244245246247248249250251252253254255256257258259260261262263264265266267268269270271272273274275276277278279280281282283284285286287288289290291292293294295296297298299300301302303304305306307308309310311312313314315316317318319320321322323324325326327328329330331332333334335336337338339340341342343344345346347348349350351352353354355356357358359360361362363364365  0  0  0  0  0  0366367368369370371372373374375376377378379380381382383384385386387388389390391392393394395396397398399400401402403404405406407408409410411412413414415416417418419420421422423424425426427428429430431432433434435436437438439440441442443444445446447448449450451452453454455456457458459460461462463464465466467468469470471472473474475476477478479480481482483484485486487488489490491492493494495496497498499  0500501502503504505506507508509510511512513514515516517518519520521522523524525526527528529530531532533534535536537538539540541542543544545546547548549550551552553554555556557558559560561562563564565566567568569570571572573574575576577578579580581582583584585586  0  0  0587588589590591592593594595596597598599600601602603604605606607608609610  0  0611612613614615616617618619620621622623624625626627628629630631632633  0634635636637638639640641642643644645  0  0  0  0  0646647648649650651652653654655656657658659  0660661662663664665  0  0666667668669670671672673674675676677  0  0678679680681682683684685686687688689690691692  0  0  0  0  0  0  0  0  0693694695696697698699700701702703704705706707708709710711712713714715716717718719720721722723724725  0  0  0726727728729730731732733734735736737738739740741
V1=  4  2  3  1  4  3  4  4  1  1  2  1  3  3  3  4  4  2  2  2  3  1  4  3  3  3  3  1  2  1  2  1  4  4  3  3  1  4  3  4  3  2  2  2  2  2  3  2  4  3  3  4  1  3  4  3  4  3  4  2  2  3  1  1  3  3  4  4  1  2  3  4  4  3  1  1  1  3  4  1  1  4  3  3  4  4  1  2  3  4  4  4  1  1  2  1  2  2  4  2  0  0  0  0  0  3  4  2  2  3  1  3  4  4  1  1  1  2  3  1  3  3  2  4  4  3  3  4  4  4  1  2  2  4  4  2  4  3  3  3  3  1  4  4  2  4  1  3  3  2  4  3  4  4  2  4  1  1  1  2  2  2  3  2  2  0  3  2  4  3  2  2  4  3  1  4  1  4  2  4  1  3  1  1  3  4  4  2  1  2  3  4  1  1  1  4  2  2  4  3  4  3  3  2  2  3  4  2  3  4  4  2  2  2  4  3  1  4  4  4  2  2  2  2  3  3  1  4  2  1  4  4  3  1  1  3  4  4  3  4  2  3  4  2  3  4  1  1  1  2  3  2  2  2  4  3  3  2  2  2  3  4  4  3  4  3  1  2  4  3  1  4  1  3  4  4  3  3  2  2  2  4  1  3  1  2  1  4  2  2  1  1  1  4  4  2  4  4  2  2  2  3  4  2  3  3  4  4  2  4  3  1  1  3  3  1  4  1  3  3  4  4  3  2  2  2  2  4  3  4  3  3  3  1  2  2  0  0  2  3  4  1  2  2  4  3  3  1  2  1  2  2  4  3  1  3  1  4  4  4  2  3  1  2  1  3  4  1  3  3  2  2  3  3  1  2  4  3  2  2  1  1  1  2  3  1  3  4  4  1  2  2  4  3  2  2  3  4  3  3  4  3  1  1  1  1  3  2  3  0  0  0  0  0  0  0  0  0  0  0  0  3  1  3  3  1  3  1  2  4  3  3  3  4  4  2  4  3  3  4  3  3  2  4  3  4  3  2  1  3  3  4  4  2  2  2  2  1  3  3  4  1  2  1  1  2  2  4  3  3  1  4  3  1  3  4  1  2  1  2  3  2  2  2  2  4  3  4  4  2  1  1  2  4  3  3  3  4  4  3  4  3  4  4  3  2  2  2  4  3  3  3  2  4  4  1  0  0  0  0  0  0  0  0  0  3  2  2  3  1  1  2  2  2  2  3  1  2  4  4  2  2  2  2  2  4  3  4  3  4  4  3  3  3  2  4  2  2  2  3  1  4  4  4  2  2  2  4  3  4  2  2  4  3  3  1  4  2  1  3  4  2  4  2  2  3  1  1  3  2  2  3  4  4  1  1  4  2  4  3  3  4  1  2  1  3  3  1  1  1  4  4  3  3  1  4  2  4  3  4  3  3  1  1  1  3  4  3  4  3  3  4  2  4  4  4  2  4  4  3  4  4  2  1  2  4  3  4  1  4  2  3  4  3  3  4  3  1  4  1  3  1  1  2  4  4  2
klass=     1  ZZ=   6.9  J0=       64991  JM=       65611         638
V2= 63 64 65 66 67 68 69 70 71 72 73 74 75 76 77 78 79 80 81 82 83 84 85 86 87 88 89 90 91 92 93 94 95 96 97 98 99100101102103104105106107108109110111112113114115116117118119120121122123124125126127128129130131132133134135136137138139140141142143144145146147148149150151152153154155156157158159160161162163164165166167168169170171172173174175176177178179180181182183184185  0  0  0  0186187188189190191192193194195196197198199200201202203204205206207208209210211212213214215216217218219220221222223224225226227228229230231232233234235236237238239240241242243244245246247248249250251252253254255256257258259260261262263264265266267268269270271272273274275276277278279280281282283284285286287288289290291292293294295296297298299300301302303304305306307308309310311312313314315316317318319320321322323324325326327328329330331332  0333334335336337338339340341342343344345346347348349350351352353354355356357358359360361362363364365366367368369370371372373374375376377378379380381382383384385386387388389390391392393394395396397398399400401402403404405406407408409410411412413414415416417418419420421422423424425426427428429430431432433434435436437438439440441442443444445446447448449450451452453454455456457458459460461462463464465466467468469470471472473474475476477478479480481482483484485486487488489490491492493494495496497498499500501502503504505506507508509510511512513514515516517518519520521522523524525526527528529530531532533534535536537538539540541542543544545546547548549550551552553554555556557558559560561562563564565566567568569570  0  0  0571572573574575576577578579580581582583584585586587588589  0590591592593594595596597598599600601602603604605606607608609610611612613614615616617618619620621622623624625626627628629630631632633634635636637638639640641642643644645646647648649650651652  0  0  0  0  0653654655656657658659  0  0  0  0660661662663664665666667668669670671672673674675676677678679680681682
V1=  3  4  3  3  4  2  2  2  2  2  1  1  1  4  3  3  4  2  4  3  2  3  4  3  4  3  3  1  3  2  3  3  1  4  3  2  3  4  3  2  1  2  2  1  2  3  4  3  4  3  3  3  1  1  4  1  3  4  3  1  4  3  4  4  1  1  4  1  3  4  4  2  1  1  3  4  3  2  3  4  0  0  0  0  0  0  0  0  0  4  3  1  2  4  2  2  2  2  2  4  3  1  4  3  1  2  2  3  4  3  1  4  1  2  3  4  1  1  3  2  4  3  1  3  3  1  3  4  2  2  3  3  1  1  3  3  4  1  2  4  1  2  3  1  3  1  2  3  1  4  4  1  2  3  4  2  1  4  2  2  4  4  3  1  1  1  3  3  1  4  4  3  0  0  0  0  4  2  2  4  1  4  2  2  2  2  2  3  3  1  4  3  1  1  0  3  2  4  3  4  4  4  3  4  4  3  2  4  4  3  4  1  3  4  2  1  2  2  3  3  1  4  2  2  3  4  1  1  1  2  3  1  1  4  3  4  1  4  4  1  4  4  3  4  2  3  4  3  3  1  2  2  3  2  3  3  4  4  3  3  3  3  1  4  3  1  2  1  2  1  1  1  3  4  1  2  4  3  4  3  2  4  3  3  3  4  3  1  4  3  3  2  2  3  3  1  4  4  3  3  4  1  2  4  3  1  4  2  1  3  1  4  3  2  3  1  3  3  4  2  4  4  3  4  4  4  2  4  4  2  2  2  3  1  1  2  1  2  3  2  1  2  1  4  1  1  1  3  0  3  3  1  3  2  2  4  1  4  3  4  4  3  4  4  1  3  4  1  2  1  4  2  3  4  4  4  1  2  4  3  4  4  2  2  2  3  1  4  1  3  4  4  4  3  1  2  2  1  1  3  4  1  2  1  4  2  4  3  3  1  2  2  4  2  4  3  1  2  1  2  3  1  3  3  3  2  3  4  1  3  3  3  1  3  1  3  3  4  4  2  4  1  4  4  2  4  1  2  1  1  1  3  3  4  3  2  3  3  1  2  3  1  4  1  2  1  4  3  4  2  2  3  2  4  4  3  4  4  1  3  4  3  1  3  1  2  3  4  4  3  3  2  3  4  2  1  4  1  3  4  4  2  1  1  3  4  3  3  1  3  3  2  2  3  1  3  4  3  1  4  4  3  4  3  2  2  2  2  3  4  2  1  1  2  2  3  1  2  3  1  1  2  2  4  4  3  4  1  2  4  4  4  3  0  0  4  3  4  1  3  1  4  2  1  1  1  4  4  3  3  1  2  1  3  1  3  3  4  4  3  2  4  4  3  4  4  2  4  1  1  1  1  2  3  3  2  2  2  1  1  3  4  3  3  1  4  3  4  4  2  4  2  3  1  4  4  3  4  1  1  1  4  3  3  2  2  4  2  2  3  1  3  3  3  2  4  3  1
klass=     1  ZZ=   6.9  J0=       61688  JM=       62359         700
V2= 63 64 65 66 67 68 69 70 71 72 73 74 75 76 77 78 79 80 81 82 83 84 85 86 87 88 89 90 91 92 93 94 95 96 97 98 99100101102103104105106107108109110111112113114115116117118119120121122123124125126127128129130131132133134135136137138139140141142143144145146147148149150151152153154155156157158159160161162163164165166167168169170171172173174175176177178179180181182183  0  0184  0185186187188189190191192193194195196197198199200201202203204205206207208209210211212213214215216217218219220221222223224225226227228229230231232233234235236237238239240241242243244245246247248249250251252253254  0255256257258259260261262263264265266267268269270271272273274275276277278279280281282283284285286287288289290291292293294295  0  0  0296297298299300301302303304305306307308309310311312313314315316317318319320321322323324325326327328329330331332333334335336337338339340341342343344345346347348349350351352353354355356357358359360361362363364365366367368369370371372373374375376377378379380381382383384385386387388389390391392393394395396397398399400401402403404405406407408409410411412413414415416417418419420421422423424425426427428429430431432433434435436437438439440441442443444445446447448449450451452453454455456457458459460461462463464465466467468469470471472473474475476477478479480481482483484485486487488489490491492493494495496497498499500501502503504505506507508509510511512513514515516517518519520521522523524525526527528529530531532533534535536537538539540541542543544545546547548549550551552553554555556557558559560561562563564565566567568569570  0  0  0  0  0571572573574575576577578579580581582583584585586587588589590591592593594595596597598599600601602603604605606607608609610611612613614615616617618619620621622623624625626627628629630631632633634635  0  0  0  0  0  0  0  0  0  0  0  0  0  0  0  0  0  0636637  0  0  0638639640641642643644645646647648649650651652653654655656657658659660661662663664665666667668669670671672673674675676677678679680681682683684685686687688689690691692693694695696697698699700701702703704705706707708709710711712713714715716717718719720721722723724725726727728729
V1=  3  4  2  2  3  4  3  4  3  1  4  2  1  3  3  2  4  3  2  3  3  1  4  2  2  4  3  1  4  3  4  3  1  4  2  4  4  3  1  4  3  2  2  2  4  4  0  0  0  0  0  0  0  0  3  4  3  1  4  1  2  3  1  3  3  1  4  3  1  3  2  2  2  3  2  4  1  4  1  4  3  4  1  2  4  4  3  2  4  4  2  3  1  4  4  2  1  4  3  3  3  1  2  3  1  4  3  3  1  3  2  3  1  1  3  4  3  4  3  4  4  1  2  3  4  1  1  4  2  2  3  3  1  3  3  1  4  4  2  4  4  3  4  2  2  1  2  3  1  3  3  2  2  3  1  1  1  2  2  3  0  0  0  3  2  4  1  2  1  1  1  2  1  3  4  3  2  3  3  4  4  4  2  1  4  1  4  3  1  2  1  2  3  4  3  4  1  4  3  1  3  4  1  2  3  2  2  3  3  4  3  1  3  2  2  2  2  1  3  4  2  4  3  4  3  3  3  1  2  1  1  2  4  3  3  4  4  1  4  1  3  2  2  2  1  1  2  1  4  3  3  4  2  3  2  4  1  2  1  3  2  4  3  4  2  3  4  4  2  1  4  3  4  4  3  1  4  3  2  2  1  1  2  4  4  2  4  2  4  3  1  4  3  2  3  4  3  4  2  2  2  3  4  4  4  1  1  2  3  3  2  2  2  3  1  3  0  1  3  3  4  2  2  1  3  4  3  4  2  4  2  2  1  3  4  0  0  0  0  0  0  0  4  1  1  3  1  4  3  1  3  4  3  4  4  3  2  4  4  2  4  3  3  4  2  4  4  3  4  1  2  3  3  1  2  3  1  4  3  1  2  3  4  1  1  1  3  3  0  1  4  3  2  3  3  2  4  1  3  4  4  4  3  4  3  2  3  2  4  4  4  3  1  2  3  2  2  0  0  0  0  0  3  4  3  2  4  2  3  4  3  2  4  0  2  2  2  4  3  2  4  3  3  2  4  3  1  1  3  1  4  3  4  4  3  2  3  4  1  2  1  2  3  3  2  4  3  2  3  0  4  3  3  4  1  2  3  1  2  3  2  0  3  4  3  3  4  1  4  3  1  2  4  2  2  3  1  4  2  2  3  4  2  3  1  2  2  4  3  2  3  1  4  2  2  2  4  2  2  1  3  3  2  4  3  3  1  4  3  1  4  3  1  2  4  4  3  1  1  3  4  4  3  4  2  3  3  4  3  1  1  3  3  4  4  1  3  4  1  2  1  1  2  2  2  2  2  3  2  4  3  2  3  2  2  3  1  1  3  4  1  1  3  2  4  3  4  3  1  1  1  1  2  3  4  2  4  4  1  1  1  3  4  4  2  2  3  4  4  4  2  3  3  1  4  3  1  4  1  3  4  3  1  4  1  3  4  4  4  3  4  1  1  4  2  4  4  3  2  2  2  3  3  1  2  3  3  3  3  1  4  3  2  4  2  2  3  3  4  4  4  4  2  3  4  3  4  4  2  3  1  4  3  1  4  3  1  4  1  1  3  4  3  3  3  4  4  3  1  3  4  2  4  3  2  3  2  4  3  3
klass=     1  ZZ=   6.9  J0=        4854  JM=        5500         673
V2= 62 63 64 65 66 67 68 69 70 71 72 73 74 75 76 77 78 79 80 81 82 83 84 85 86 87 88 89 90 91 92 93 94 95 96 97 98 99100101102103104105106107108109110111112113114115116117118119120121122123124125126127128129130131132133134135136137138139140141142143144145146147148149150151152153154155156157158159160161162163164165166167168169170171172173174175176177  0178179180181182183184  0  0185186187188189190191192193194195196197198199200201202203204205206207208209210211212213214215216217218219220221222223224225226227228229230231232233234235236237238239240241242243244245246247248249250251252253254255256257258259260261262263264265266267268269270271272273274275276277278279280281282283284285286287288289290291292293294295296297298299300301302303304305306307308309310311312313314315316317318319320321322323324325326327328329330331332333334335336337338339340341342343344345346347348349350351352353354355356357358359360361362363364365366367368369370371372373374375376377378379380381382383384385386387388389390391392393394395396397398399400401402403404405406407408409410411412413414415416417418419420421422423424425426427428429430431432433434435436437438439440441442443444445446447448449450451452453454455456457458459460461462463464465466467468469470471472473474475476477478479480481482483484485486487488489490491492493494495496497498499500501502503504505506507508509510511512513514515516517  0  0  0  0  0  0  0518519520521522523524525526527528529530531532533534535536537538539540541542543544545546547548549550551552553554555556557558559560561562563564565566567568569570571572573574575576577578579580581582583584585586587588589590591592593594595596597598599600601602603604605606607608609610611612  0  0  0  0  0  0  0  0  0  0  0  0  0  0613614615616617618619620621622623624625626627628  0  0  0  0  0  0  0  0  0  0629630631632633634635636637638639640641642643644645646647648649650651652653654655656657658659660661662663664665666667668669670671672673674675676677678679680681682683684685686687688689690691692693694695696697698699700
V1=  2  3  4  4  3  1  3  3  4  3  4  3  1  2  3  3  4  4  3  4  1  1  1  2  2  2  1  1  1  4  1  4  1  4  3  4  2  4  4  1  1  4  3  4  1  2  2  3  2  3  4  4  2  4  1  1  1  3  4  2  2  4  4  1  2  3  2  4  3  3  1  1  1  1  4  1  4  3  2  4  4  3  1  4  1  1  3  4  2  4  3  2  4  1  2  2  2  1  3  3  3  2  2  4  3  2  2  2  3  1  3  1  2  1  1  2  3  2  4  3  3  3  4  3  3  4  1  2  2  2  2  4  3  2  4  3  4  2  2  4  3  4  2  1  1  1  0  2  2  4  1  2  4  1  2  4  1  1  2  3  1  2  3  1  4  2  1  1  1  1  2  3  2  1  2  2  3  1  2  2  1  2  3  2  3  1  1  2  3  1  4  4  3  3  4  4  4  2  2  2  4  3  2  2  2  2  1  2  4  3  1  4  3  3  3  4  4  3  2  2  2  2  2  2  1  2  4  1  1  4  1  1  1  0  0  0  0  0  0  0  0  0  0  0  0  0  0  0  2  2  1  2  4  4  1  4  1  1  1  1  1  2  4  1  3  1  4  4  4  1  1  1  1  1  4  4  1  4  1  1  1  2  2  3  2  3  1  1  2  1  1  1  2  4  3  4  4  2  1  1  3  2  0  0  0  0  2  1  4  1  4  1  2  2  1  4  4  1  2  2  4  3  4  4  0  0  1  4  1  1  2  1  1  3  1  1  3  3  4  3  3  4  2  2  3  2  3  1  2  3  4  1  4  2  1  1  2  3  2  3  3  4  4  0  1  2  1  2  3  4  1  3  3  3  1  2  1  1  3  4  4  4  3  1  1  2  4  1  2  1  1  1  1  4  4  1  4  2  1  1  3  3  2  4  2  4  1  1  1  1  1  4  1  2  4  3  1  1  2  3  2  1  2  3  4  2  1  3  2  3  4  3  1  3  2  2  2  3  3  3  2  4  4  2  2  3  2  4  4  2  3  4  3  2  3  3  3  1  2  4  4  3  1  4  3  1  3  1  4  4  3  2  4  3  4  4  1  1  1  2  2  1  3  4  2  2  1  4  2  3  3  3  4  2  3  1  4  2  1  1  1  1  2  2  1  3  1  4  1  2  1  4  4  3  4  1  2  3  4  2  4  1  2  1  1  2  3  4  2  4  4  3  2  0  0  1  2  2  1  3  2  4  4  4  1  2  4  4  1  4  4  2  3  1  3  2  4  4  3  4  3  4  1  3  3  1  3  4  4  3  2  4  4  2  4  4  1  1  1  3  1  1  3  1  2  2  1  2  4  1  1  2  4  4  3  4  1  4  4  3  1  1  2  3  4  3  2  4  4  3  1  3  3  2  1  3  1  3  4  4  1  3  3  4  3  3  4  3  3  1  3  3  4  3  3  4  3  0  4  3  3  1  3  3  1  2  1  1  4  1  1  1  4  3  2  3  3  2  3  1  2  4  1  2  3  1  2  3  1  3  4  4  3
klass=     1  ZZ=   6.9  J0=       26439  JM=       27002         599
V2=173174175176177178179180181182  0183184185186187188189190191192  0  0  0  0  0  0  0  0  0  0  0  0  0  0  0193194195196197198199200201202203204205206207208209210211212213214215216217218219220221222223224225226227228229230231232233234235236237238239240241242243244245246247248249250251252253254255256257258259260261262263264265266267268269270271272273274275276277278279280281282283284285286287288289290291292293294295296297298299300301302303304305306307308309310311312313314315316317318319320321322323324325326327328329330331332333334335336337338339340341342343344345346347348349350351352353354355356357358359360361362363364365366367368369370371372373374375376377378379380381382383384385386387388389390391392393394395396397398399400401402403404405406407408409410411412413414415416417418419420421422423424425426427428429430431432433434435436437438439440441442443444445446447448449450451452453454455456457458459460461462463464465466467468469470471472473474475476477478479480481482483484485486487488489490491492493494495496497498499500501502503504505506507508509510511512513514515516517518519520521522523524525526527528529530531532533534535536537538539540541542543544545546547548549550551552553554555556557558559560561562563564565566567568569570571572573574575576577578579580581582583584585586587  0  0  0588589590591592593594595596597598599600601602603604605606607608  0  0  0  0  0  0  0  0  0609610611612613614  0  0  0615616617618619620621622623624625626627628  0  0  0  0  0  0  0  0629630631632633634635636637638639640641642643644  0645646647648649650651652653654655656657658659660661662663664665666667668669670671672673674675676677678679680681682683684685686687688689690691692693694695696697698699700701702703704705706707  0  0708709710711712713714715716717718719720721722723724725726727728729
V1=  1  2  3  2  2  2  1  2  2  4  1  4  3  1  4  1  2  2  1  4  3  4  1  1  4  2  1  3  3  4  4  1  3  4  4  3  4  3  4  1  2  3  0  0  0  3  2  4  1  2  2  2  2  3  2  3  0  0  3  4  3  1  3  1  3  4  4  2  4  2  2  2  3  2  3  1  4  4  3  4  4  2  1  3  4  2  1  1  3  4  1  1  4  3  1  1  1  1  1  4  2  3  4  3  4  1  2  2  2  0  0  0  0  0  0  0  0  0  0  0  0  4  1  3  4  4  2  4  2  2  2  4  1  2  4  3  3  1  3  3  2  4  2  3  3  4  3  2  4  4  2  4  1  3  3  1  1  1  4  2  4  3  1  2  1  2  4  4  1  1  4  2  3  4  3  3  3  4  3  4  3  3  1  4  2  3  4  3  3  4  2  4  0  0  0  0  4  3  4  1  1  4  1  1  2  3  2  1  2  2  3  2  3  1  2  3  0  0  0  0  0  0  0  0  4  4  2  3  1  3  4  3  3  4  4  4  3  1  3  3  3  4  4  1  1  4  2  4  4  1  1  4  4  4  1  3  1  1  2  4  4  4  3  3  1  4  2  1  3  1  4  2  1  1  3  3  3  4  4  1  1  4  4  4  4  4  1  1  2  4  2  1  2  3  2  4  4  2  3  4  1  1  2  3  4  3  3  4  4  1  3  4  1  2  4  2  4  2  4  4  1  1  1  3  2  4  1  3  4  4  2  3  1  1  0  0  0  0  0  1  1  1  3  4  1  1  4  1  4  1  1  4  3  2  3  2  3  3  2  2  2  1  2  4  1  3  3  3  1  4  1  3  3  1  3  4  3  2  4  2  3  4  4  2  4  4  1  2  4  1  3  1  3  4  2  3  2  4  1  2  4  2  4  1  2  3  4  1  3  4  3  4  3  2  4  3  4  2  1  1  1  3  4  3  2  2  3  3  3  4  1  1  1  1  2  2  4  2  3  4  4  2  3  3  4  3  4  3  1  1  1  4  1  2  4  1  3  1  2  3  2  4  3  2  1  3  4  3  3  1  3  4  1  3  2  1  1  3  3  4  2  3  1  4  4  1  1  4  3  4  4  2  1  3  4  3  4  3  3  3  2  4  4  3  1  4  1  1  3  1  4  4  3  4  4  1  1  4  2  2  4  0  2  4  2  2  4  4  2  4  4  2  3  4  4  2  2  3  4  1  1  1  1  1  3  2  3  3  2  3  3  1  1  3  2  3  3  1  1  3  3  4  2  3  2  4  4  3  4  4  1  4  3  2  4  4  3  3  3  1  4  3  4  2  1  2  4  4  4  3  1  1  1  3  4  3  4  3  4
klass=     1  ZZ=   6.9  J0=       27226  JM=       27773         572
V2=140141142143144145146147148  0  0149150151152153154155156157158159160161162163164165166167168169170171172  0  0173174175176177178179180181182183184185186187188189  0  0  0  0  0  0  0  0  0  0  0  0190191192193194195196197198199200201202203204205206207208209210211212213214215216217218219220221222223224225226227228229230231232233234235236237238239240241242243244245246247248249250251252253254255256257258259260261262263264265  0  0  0  0  0  0266267268269270271272273274275276277278279280281282283284285286287288289290291292293294295296297298299300301302303304305306307308309310311312313314315316317318319320321322323324325326327328329330331332333334335336337338339340341342343344345346347348349350351352353354355356357358359360361362363364365366367368369370371372373374375376377378379380381382383384385386387388389390391392393394395396397398399400401402403404405406407408409410411412413414415416417418419420421422423424425426427428429430431432433434435436437438439440441442443444445446447448449450451452453454455456457458459460461462463464465466467468469470471472473474475476477478479480481482483484485486487488489490491492493494495496497498499500501502503504505506507508509510511512513514515516517518519520521522523524525526527528529530531532533534535536537538539540541542543544545546547548549550  0  0  0551552553554555556557558559560561562563564565566567568569570571572573574575576  0  0577578579580581582583584585586587588589590591592593594595596597598599  0  0  0600601602603604605606607608609610611612613614615616617618619620621622623624625626627628629630631632633634635636637638639640641642643644645  0646647648649650651652653654655656657658659660661662663664665666667668669670671672673674675676677678679680
V1=  1  1  4  2  3  1  2  2  1  4  3  1  4  3  3  2  1  1  4  2  2  1  2  4  3  4  1  1  1  1  2  4  3  3  4  4  2  3  2  2  4  2  2  1  3  3  4  4  3  1  2  2  2  2  2  2  1  2  4  4  1  4  1  1  1  1  3  1  2  4  3  4  2  2  2  1  3  3  2  1  2  3  2  2  3  0  3  2  3  4  1  2  1  3  2  4  1  3  3  3  3  4  4  3  1  2  2  4  1  3  4  0  0  0  0  1  2  4  3  3  4  2  3  4  3  3  1  2  2  4  3  3  4  3  3  4  3  4  1  2  2  2  2  2  4  3  1  3  3  3  4  1  1  3  2  3  4  1  3  3  2  4  3  1  1  3  2  4  1  2  4  1  3  3  1  3  3  4  2  3  4  3  4  4  4  2  1  1  2  4  2  3  2  3  4  4  2  2  4  1  4  1  1  1  1  3  2  1  3  3  3  4  3  1  1  2  4  3  3  3  2  4  3  1  1  3  2  4  3  2  4  3  1  2  2  2  3  2  4  4  1  1  2  4  3  4  4  1  4  1  2  2  3  3  4  3  2  3  4  3  3  3  1  1  4  4  4  4  3  3  4  3  2  4  2  4  0  3  3  1  3  2  4  4  2  1  3  4  3  4  3  1  3  3  4  3  4  2  4  1  2  4  3  4  4  3  1  2  3  2  4  2  4  3  1  3  4  4  3  4  1  1  2  3  4  4  4  1  1  2  4  4  3  2  4  4  3  2  1  3  4  1  3  2  2  2  4  2  2  4  1  4  3  1  3  1  1  3  3  4  1  1  0  1  4  3  3  4  3  2  3  0  0  0  0  0  4  4  4  1  2  1  3  3  4  4  3  4  2  2  2  3  2  4  4  3  4  1  2  2  3  4  4  4  1  2  4  3  3  3  2  4  1  2  4  3  4  2  4  3  1  3  3  1  4  1  4  3  3  2  4  2  2  1  3  3  3  2  4  4  2  4  4  3  3  1  2  3  4  4  3  3  3  4  2  2  1  1  3  3  1  1  2  1  2  2  4  3  4  3  2  4  2  2  1  3  2  2  2  3  1  3  1  1  2  4  3  3  3  4  4  1  1  2  4  3  1  1  4  3  3  4  2  1  2  1  0  0  0  0  0  0  0  0  2  2  3  4  3  3  4  2  0  3  2  4  4  2  4  1  2  3  1  2  4  4  4  2  4  4  2  2  3  2  4  3  3  4  0  0  0  4  1  3  4  3  4  4  3  1  1  3  2  4  2  1  3  4  3  3  1  1
klass=     1  ZZ=   6.8  J0=       91272  JM=       91874         613
V2=106107108109110111112113114115116117118119120121122123124125126127128129130131132133134135136137138139140141142143144145146147148149150151152153154155156157158159160161  0  0  0162163164165166167168169170171172173  0  0174175  0176177178179180181182183184185186187188189190191192193194195196  0197198199200201202203204205206  0  0  0  0207208209210211212213214215216217218219220221222223224225226227228229230231232233234235236237238239240241242243244245246247248249250251252253254255256257258259260261262263264265266267268269270271272273274275276277278279280281282283284285286287288289290291292293294295296297298299300301302303304305306307308309310311312313314315316317318319320321322323324325326327328329330  0  0331332333334335336337338339340  0  0  0  0341342343344345346347348349350351352353354355356357358359360361362363  0  0364365366367368369370371372373374375  0  0  0  0  0376377378379380381382383384385386387388389390391392393  0  0394395396397398399400401402403404405406407408409410411412413414415416417418419420421422423424425426427428429430431432433434435436437438439440441442443444445446447448449450451452453454455456457458459460461462463464465466467468469470471472473474475476477478479480481482483484485486487488489490491492493494495496497  0498499500501502503504505506507508509510511512513514515516517518519520521522523524525526527528529530531532533534535536537538539540541542543544545546547548549550551552553554555556557558559560561562563564565566567568569570571572573574575576  0577578579580581582583584585586587588  0  0  0  0589590591592593  0  0  0594595596597598599600601602603604605606607608609610611612613614615616617618619620621622623624625626627628629630631632633634635636637638639640641642643644645646647648649650651652653654655656657658659660661662663664665666667668669670671672673674675676677678679680681682683
V1=  2  4  4  3  4  3  1  1  3  3  2  4  1  2  3  3  2  2  4  1  1  4  1  4  1  1  2  4  3  4  3  2  3  4  4  3  4  1  3  3  1  2  1  4  3  3  4  4  4  2  4  4  1  1  1  4  4  1  2  3  4  3  3  1  3  4  4  1  1  1  1  4  3  2  4  3  1  1  1  2  4  3  1  4  3  1  2  4  2  2  4  1  2  3  3  4  2  3  1  3  1  1  4  1  1  1  1  2  1  2  3  4  2  1  4  2  4  3  1  1  1  1  1  2  1  1  4  4  1  2  1  1  1  3  4  3  4  1  3  4  3  1  2  4  1  1  1  4  3  1  4  0  3  4  4  3  4  1  1  1  1  3  4  3  1  4  1  1  1  3  3  1  1  1  1  3  4  2  3  1  4  4  1  1  4  1  1  3  1  2  4  3  3  1  1  3  2  2  2  1  2  3  1  4  2  2  4  4  3  4  2  2  2  2  4  3  4  2  2  4  2  2  1  2  4  3  4  4  3  2  4  2  1  2  2  3  2  3  3  2  4  4  3  4  3  2  4  4  3  2  2  2  2  3  2  4  3  2  3  4  4  1  3  4  3  4  2  1  4  3  4  2  4  4  2  2  1  3  1  1  4  2  2  1  2  3  2  3  3  3  3  4  4  1  2  1  2  4  3  2  4  4  2  4  1  1  1  4  1  4  4  4  3  4  1  3  1  2  4  3  4  2  2  3  2  3  2  2  3  4  3  4  2  2  3  1  4  3  1  1  4  2  2  2  3  3  1  3  3  2  3  3  3  4  3  4  4  3  1  2  4  1  2  2  1  3  2  4  1  3  3  4  2  2  3  2  4  4  2  3  4  3  3  3  4  2  2  1  4  3  4  4  2  4  1  4  3  4  2  4  3  3  4  4  2  1  1  1  1  4  3  4  1  2  2  2  4  4  4  3  2  4  1  3  3  3  4  1  1  1  4  1  1  4  2  4  3  1  2  4  1  3  4  3  2  4  4  3  4  4  2  1  2  3  1  4  3  4  2  3  4  0  0  4  2  4  1  3  3  4  3  2  4  4  0  1  1  4  4  3  4  3  2  4  4  3  2  1  1  3  4  3  4  3  2  3  1  1  2  1  2  2  3  3  4  3  2  4  4  1  2  3  1  4  3  2  2  2  3  1  4  3  3  3  4  3  1  2  2  1  1  3  4  3  3  1  1  3  3  3  4  1  0  0  0  1  1  4  4  4  3  4  3  2  2  2  1  2  2  2  1  2  3  2  4  4  3  4  3  4  2  3  1  4  4  2  4  1  1  3  3  3  2  4  1  3  1  2  4  4  0  0  0  3  4  4  1  3  2  1  3  1  2  3  1  1  1  1  1  1  3  2  4
klass=     1  ZZ=   6.8  J0=        3367  JM=        3983         633
V2=138139140141142143144145146147148149150151152153154155156157158159160161162163164165166167168169170171172173174175176177178179180181182183184185186187188189190191192193194195196197198199200201202203204205206207208209210211212213214215216217218219220221222223224225226227228229230231232233234235236237238239240241242243244245246247248249250251252253254255256257258259260261262263264265266267268269270271272273274275276277278279280281282283284285286287288289290291292293294295296297298299300301302303304305306307308309310311312313314315316317318319320321322323324325326327328329330331332333334335336337338339340341342343344345346347348349350351352353354355356357358359360361362363364365366367368369370371372373374375376377378  0  0  0  0  0  0379380381382383384385386387388389390391392393394395396397398399400401402403404405406407408409410411412413414415416417418419420421422423424425426427428429430431432433434435436437438439440441442443444445446447448449450451452453454455456457458459460461462463464465466467468469470471472473474475476477478479480481482483484485486487488489490491492493494495496497498499500501502503504505506507508509510511512513514515516517518519520521522523524525526527528529530531532533534535536537538539540541542543544545546547548549550551552553554555556557558559560561562563564565566567568569570571572573574575576577  0  0  0  0  0578579580581582583584585586587588589590591592593594595596597598599600601602603604605606607608609610611612613614615616617618619620621622623624  0625626627628629630631632633634635  0636  0637638639640641642643644645646647648649650651652653654655656657658659660661662663664665666667668669670671672673674675676677678679680681682683684685686687688689690691692693694695696697698699700701702703704705706707708709710711712713714715716717718719720721722723724725726727728729730731732733734735736737738739740741742743744745746747748749750751752753754755756
V1=  2  1  2  2  2  2  1  3  3  4  4  3  4  3  1  4  2  1  2  3  4  3  3  4  3  3  1  4  4  1  2  2  4  3  1  2  2  4  3  4  3  1  3  4  4  4  3  4  1  3  1  2  3  2  4  4  3  1  4  4  3  2  0  0  0  2  3  1  2  2  3  1  3  4  3  3  2  4  3  2  1  2  2  3  3  3  4  2  3  1  4  3  3  2  4  1  4  3  2  2  4  3  3  4  3  4  1  1  4  3  2  4  1  2  4  1  1  1  4  1  2  4  2  2  1  2  3  4  3  2  4  1  1  3  3  3  2  1  3  3  4  2  4  1  1  3  4  4  2  2  1  3  2  4  3  3  1  4  4  3  2  2  3  3  4  4  3  1  4  4  3  4  3  4  4  3  1  4  4  3  4  4  2  3  4  3  4  4  1  1  1  2  3  4  4  3  4  3  4  4  2  1  4  3  4  1  4  3  4  4  2  1  2  3  2  3  3  4  4  3  2  3  3  4  4  3  3  3  4  1  3  3  2  2  4  2  2  3  4  3  2  3  2  4  2  4  2  4  1  3  1  1  4  3  3  4  4  1  1  1  3  3  4  3  3  3  1  4  3  4  3  4  2  2  4  3  3  4  1  3  2  4  4  2  2  4  4  4  2  1  1  4  1  1  3  2  1  0  3  3  2  4  3  1  1  1  1  2  3  1  4  4  1  1  4  4  2  2  2  2  4  2  2  3  1  2  1  2  2  2  4  3  3  4  4  3  2  4  4  1  2  1  3  4  4  3  4  4  4  3  4  3  1  3  4  1  4  2  1  3  2  4  4  1  1  1  1  3  2  1  1  1  2  4  1  1  1  3  2  3  2  1  3  1  1  2  3  2  4  1  1  1  4  1  2  3  1  3  1  1  3  4  1  4  3  1  4  4  2  3  1  4  3  2  2  2  4  3  4  3  1  1  4  3  3  4  2  1  1  3  3  3  1  4  4  4  4  2  2  4  4  4  3  1  1  1  1  1  2  3  1  4  4  4  4  3  2  4  2  2  2  2  2  2  3  3  4  3  1  0  0  0  3  4  1  3  3  2  0  0  0  4  3  3  4  4  1  1  2  2  3  1  4  3  3  2  4  1  3  2  4  1  1  1  2  2  4  1  2  4  1  4  1  2  4  3  2  4  1  1  4  3  2  4  4  1  2  2  2  2  4  2  3  1  3  3  3  4  3  1  4  2  4  3  4  1  1  4  1  2  3  3  2  3  2  3  4  4  3  4  2  2  2  1  2  0  0  0  2  4  4  2  4  1  2  4  1  1  1  2  3  3  3  1  3  1  4  4  1  1  1  2  3  3  2  4  4  1  1  4  1  4  3  4  3  4  0  0  0  2  4  3  4  3  4  3  4  4  3  4  2  2  2  4  3  3  2  2  3  3  3  4  4
klass=     1  ZZ=   6.8  J0=       10661  JM=       11205         555
V2=172173174175176177178179180181182183184185186187188189190191192193194195196197198199200201202203204205206207208209210211212213214215216217218219220221222223224225226227228229230231232233234235236237238239240241242243244245246247248249250251252253254255256257258259260261262263264265266267268269270271272273274275276277278279280281282283284285286287288289290291292293294  0295296297298299300301302303304305306307308309310311312313314315316317318319320321322323324325326  0327328329330331332333  0  0334335336337338339340341342343344345346347348349350351352353354355356357358359360361362363364365366367368369370371372373374375376  0  0  0  0  0  0  0  0  0377378379380381382383384385386387388389390391392393394395396397398399400401402403404405406407408409410411412413414415416417418419420421422423424425426427428429430431432433434435436437438439440441442443444445446447448449450451452453454455456457458459460461462463464465466467468469470471472473474475476477478479480481  0  0  0  0  0  0  0  0  0  0  0  0482483484485486487488489490491492493494495496497498499500501502503504505506507508509510511512513514515516517518519520521522523524525526  0527528529530531532533534535536537538539  0  0  0  0  0  0540541542543544545546547548549550551552553554555556557558559560561562563564565566567568569570571572573574575576577578579580581582583584585586587588589590591592593594595596597598599600601602603604605606607608609610611612613614615616617618619620621622623624625626627628629630631632633634635  0  0  0  0  0  0  0  0  0636637638639640641642643644645646647648649  0650651652653654  0  0655656657658659660661662663664665666667668669670671672673674675676677678679680681682
V1=  1  1  3  3  1  2  3  3  4  4  3  4  3  1  4  4  0  0  3  1  4  4  3  4  1  2  2  2  4  3  1  4  2  1  3  4  4  3  2  4  4  1  1  2  3  4  2  3  1  3  4  3  4  0  0  0  1  2  1  4  4  3  4  3  2  0  4  3  3  4  3  2  4  1  3  3  4  3  2  2  2  1  1  3  0  0  0  3  3  3  1  2  2  2  1  4  2  4  3  3  4  3  1  3  3  2  1  3  1  4  4  4  3  3  2  3  3  3  1  4  3  3  3  3  4  3  4  3  3  4  3  4  3  1  4  3  1  1  1  3  3  1  2  4  3  3  3  1  1  4  2  1  3  4  3  2  3  1  2  2  4  3  2  4  3  4  2  4  4  4  2  4  3  4  2  1  1  1  1  2  4  3  4  4  4  2  3  1  4  2  2  4  4  3  2  4  4  1  1  1  4  3  1  1  1  2  4  3  4  1  3  1  3  1  3  3  2  2  2  2  4  3  3  1  1  2  1  1  2  2  2  4  2  3  2  2  2  3  1  2  3  1  4  3  1  4  3  4  4  3  1  4  3  1  4  3  2  3  2  2  3  3  1  4  3  2  3  1  2  2  3  1  3  3  3  2  4  4  3  1  2  3  4  1  3  3  4  3  4  2  4  3  1  4  1  1  1  3  2  3  3  2  4  3  2  2  1  2  4  2  2  3  3  2  3  4  2  3  3  1  2  2  2  2  3  2  2  3  3  1  4  4  2  1  2  2  1  3  4  3  1  4  1  1  1  2  2  4  2  2  3  3  1  4  2  1  1  3  2  4  2  2  4  3  2  3  1  1  2  2  2  3  1  1  1  3  4  2  1  4  1  3  1  2  3  2  3  2  2  2  4  2  3  4  4  3  2  2  2  3  1  4  3  2  2  3  1  1  2  3  4  3  2  2  2  4  1  1  1  3  1  2  3  4  1  4  3  1  1  1  1  2  4  4  3  3  3  4  1  2  1  3  1  1  2  2  2  1  3  3  4  2  4  2  3  3  4  3  4  3  1  4  2  2  2  4  2  2  4  4  3  4  1  2  1  3  2  0  1  2  3  4  3  3  1  3  3  1  1  1  1  2  4  3  2  4  2  1  1  2  2  3  2  3  3  4  4  3  1  1  2  3  1  4  3  2  4  3  3  1  4  2  2  4  3  4  4  3  4  1  2  4  2  2  4  3  2  3  4  4  4  1  2  4  3  3  3  2  2  3  3  1  2  3  4
klass=     1  ZZ=   6.8  J0=      125915  JM=      126602         712
V2= 62 63 64 65 66 67 68 69 70 71 72 73 74 75 76 77 78 79 80 81 82 83 84 85  0 86 87 88 89 90 91 92 93 94 95 96 97 98 99100101102103104105106107108109110111112113114115116117118119120121122123124125126127128129130131132133134135136137138139140141142143144145146147148149150151152153154155156157158159160161162163164165166167168169170171172173174175176177178179180181182183184185186187188189190191192193194195196197198199200201202203204205206207208209210211212213214215216217218219220221222223224225226227228229230231232233234  0  0  0  0  0  0  0  0  0235236237238239240241242243244245246247248249250251252253254255256257258259260261262263264265266267268269270271272273274275276277278279280281282283284285286287288289290291292293294295296297298299300301302303304305306307308309310311312313314315316317318319320321322323324325326327328329330331332333334335336337338339340341342343344345346347348349350351352353354355356357358359360361362363364365366367368369370371372373374375376  0  0  0377378379380381382383384385386387388389390391392393394395  0  0396397398399400401402403404405406407408409410411412413414415416417418419420421422423424425426427428429430431432433434435436437438439440441442443444445446447448449450451452453454455456457458459460461462463464465466467468469470471472473474475476477478479480481482483484485486487488489490491492493494495496497498499500501502503504505506507508509510511512513514515516517518519520521522523524525526527528529530531532533534535536537538  0  0  0539540541542543544545546547548549550551552553554555556557558559560561562  0  0  0563564565566567568569570571572573574575576577578579580581  0  0  0582583584585586587588589590591592593594595596597598599600601602603604605606607608609610611612613614615616617618619620  0  0621622623624625626627628629630631632633634635636637638639640641642643644  0  0  0  0  0  0  0  0  0  0  0  0  0  0645646647648649650651652653654655656657658659660661662663  0  0  0  0  0  0  0664665666667668669670671672673674675676677678679680681682683684685686687688689690691692693694695696697698699700701702703704705706707708709710711712713714715716717718719720721722723724725726
V1=  2  3  4  1  2  2  3  3  4  3  3  4  1  3  4  4  2  4  3  1  4  3  1  4  1  3  4  3  2  4  3  1  3  3  2  4  3  2  3  1  4  4  3  1  4  1  1  4  1  4  1  1  4  1  1  1  4  1  1  4  3  1  4  3  2  3  3  4  4  3  1  4  3  1  4  3  1  3  3  1  4  3  4  4  3  2  4  3  4  4  3  4  4  3  1  1  1  1  4  1  3  4  2  2  1  1  3  4  2  2  3  3  0  0  4  4  1  2  1  2  3  4  4  3  1  4  0  0  0  0  0  0  0  0  0  0  0  3  4  1  3  4  1  1  4  2  2  4  1  1  4  2  4  1  3  3  4  1  1  1  2  3  3  2  4  4  2  4  1  1  1  4  2  2  4  4  3  4  1  2  1  1  1  4  2  2  4  1  1  4  3  2  4  1  1  3  1  4  2  3  4  3  2  4  1  2  3  1  3  3  4  2  1  4  1  1  4  4  3  4  1  3  1  1  4  4  3  2  2  3  2  1  2  4  4  1  1  4  2  2  3  3  4  4  3  2  3  3  4  2  2  2  4  3  2  4  4  3  1  3  3  4  2  4  1  1  1  4  1  4  1  2  3  1  1  1  4  2  4  1  1  3  4  2  4  4  4  2  4  1  3  1  1  1  4  2  4  2  3  2  1  3  3  4  4  3  2  3  4  3  2  4  1  2  2  1  2  4  4  2  3  2  2  3  4  1  1  4  2  3  4  3  4  4  4  2  4  1  1  4  3  1  4  4  3  4  3  4  4  3  1  4  3  2  3  3  4  4  3  3  4  3  2  1  1  1  3  1  4  4  1  1  4  3  1  4  3  2  3  3  4  4  3  1  4  3  4  4  3  3  3  3  2  4  3  1  3  3  1  4  3  4  4  3  2  4  4  3  4  2  4  1  1  1  4  1  1  4  2  2  1  1  3  4  2  2  3  3  4  4  1  2  1  2  3  4  4  3  4  4  2  4  1  3  4  1  1  4  2  2  4  1  1  4  2  4  1  3  2  4  1  1  4  0  0  0  0  0  0  0  0  0  2  4  1  2  4  4  2  4  1  1  1  4  2  4  4  4  3  4  1  3  1  1  1  4  2  2  4  3  3  4  3  2  4  1  1  3  1  4  2  3  1  3  2  4  1  2  3  1  3  3  4  2  1  4  1  1  4  4  3  4  1  3  1  1  1  4  3  2  2  3  2  1  2  4  4  1  1  4  2  2  3  3  4  4  3  4  3  3  4  2  2  2  4  3  1  4  4  3  4  2  3  4  2  4  1  1  4  4  1  1  3  2  4  1  1  1  4  2  3  1  1  3  4  2  2  0  0  4  4  3  4  1  2  1  1  1  4  2  4  1  1  1  1  3  2  4  4  3  2  3  4  3  2  4  1  2  2  1  2  4  1  2  3  2  2  3  4  1  1  4  2  2  4  1  1  4  4  3  4  3  1  4  3  4  3  3  2  4  3  4  4  3  1  4  3  2  3  3  2  4  3  4  1  1  1  3  1  4  4  1  1  4  3  4  4  3  1  4  3  4  3  3  4  4  3  1  3  3  4  4  3  1  4  3  1  1  1  1  4  3
klass=     1  ZZ=   6.8  J0=       13935  JM=       14532         614
V2= 78 79 80 81 82 83 84 85 86 87 88 89 90 91 92 93 94 95 96 97 98 99100  0  0  0  0  0  0101102103104105106107108109110111112113114115116117118119120121122123124125126127128129130131132133134135136137138139140141142143144145146147148149150151152153154155156157158159160161  0162163164165166167  0168169170171172173174175176177178  0179180181182183184  0  0185186187188189190191192193194195196197198199200201202203204205206207208209210211212213214215216217218219220221222223224225226227228229230231232233234235236237238239240241242243244245246247248249250251252253254255256257258259260261262263264265266267268269270271272273274275276277278279280281282283284285286287288289290291292293294295296297298299300301302303304305306307308309310311312313314315316317318319320321322323324325326327328329330331332333334335336337338339340341342343344345346347348349350351352353354355356357358359360361362363364365366367368369370371372373374375376377378379380381382383384385386387388389390391392393394395396397398399400401402403404405406407408409410411412413414415416417418419420421422423424425426427428429430431432433434435436437438439440441442443444445446447448449450451452453454455456457458459460461462463464465466467468469470471472473474475476477478479480481482483484485486487488489490491492493494  0  0  0  0495496497498499500501502503504505506507508509510511512513514515516517518519520521522523524525  0526527528529530531532533534535536537538539540541542  0  0543544545546547548549550551552553554555556557558559560561562563  0564565566567568569570571572573574575576577578579580581582583584585586587588589590591  0  0592593594595  0  0596597598599600601602  0603604605606607608609610611612613614615616617618619620621622623624625626627628629630631632633634635636637638639640641642  0643644645646647648649650651652653654655  0  0  0  0  0656657658659660661
V1=  4  4  3  1  3  1  4  4  2  2  2  3  3  3  1  4  1  1  1  3  2  4  1  2  4  4  1  1  1  2  3  4  3  3  3  1  4  3  1  4  3  1  1  3  1  2  4  3  3  3  1  4  3  1  4  3  1  4  1  3  0  0  2  4  3  3  4  4  2  4  3  2  4  1  2  4  3  2  2  3  2  4  3  1  1  1  3  1  1  3  4  3  4  1  1  1  4  1  2  4  1  3  4  1  2  4  2  2  4  2  3  4  1  3  4  3  2  4  1  1  2  2  2  4  1  1  4  1  1  4  2  3  1  0  0  0  0  0  0  1  1  4  1  3  1  1  1  1  1  1  2  1  1  2  3  4  3  3  0  3  2  1  2  1  1  1  3  4  4  4  2  1  1  2  2  1  2  1  3  2  4  1  3  1  3  4  4  4  3  4  1  1  4  4  4  4  1  1  2  2  2  3  3  2  3  2  3  3  4  3  3  3  4  2  4  3  1  2  2  3  1  2  3  2  1  4  4  4  4  3  1  1  2  2  2  1  1  1  1  1  1  4  1  2  4  4  3  2  1  1  4  3  1  1  4  1  2  0  2  1  2  2  1  3  4  1  4  1  2  2  2  2  1  4  4  3  4  2  2  2  3  3  1  1  1  1  3  1  4  3  4  4  1  1  4  1  4  3  4  2  4  1  1  1  2  3  1  4  1  1  1  4  4  3  3  2  1  3  1  1  1  3  4  3  3  2  4  4  3  3  1  2  4  1  1  1  2  1  3  0  0  0  0  0  3  1  3  3  3  4  4  1  3  3  4  2  1  1  3  3  1  4  4  4  2  4  1  3  1  1  1  4  1  4  4  3  3  4  1  4  4  3  4  1  1  1  2  2  2  1  1  1  4  1  4  1  2  3  1  1  4  4  1  1  4  3  2  2  1  2  4  1  1  4  2  2  3  2  4  1  3  3  4  1  3  2  3  4  3  1  1  1  1  1  3  4  2  4  3  4  4  3  1  2  1  3  4  1  2  3  1  4  2  1  2  4  4  2  3  1  2  4  3  2  4  3  4  2  2  2  4  1  4  3  1  1  4  4  2  4  4  3  1  2  4  4  4  3  4  4  3  4  4  3  4  4  2  2  2  2  4  4  3  4  4  3  4  4  3  4  3  1  4  1  3  2  2  3  1  4  3  4  1  2  1  2  2  2  2  2  4  4  2  4  1  3  4  2  2  2  2  3  4  4  3  4  1  2  1  2  2  2  2  2  4  4  3  4  4  3  4  4  1  3  4  2  4  4  2  3  4  2  3  1  1  3  4  2  4  3  0  4  4  3  4  3  4  3  4  4  2  4  3  2  4  1  2  2  2  1  3  4  3  2  1  2  1  1  3  1  2  4  4  1
klass=     1  ZZ=   6.7  J0=      128215  JM=      128824         647
V2= 70 71 72 73 74 75 76 77 78 79 80 81 82 83 84 85 86 87 88 89 90 91 92 93 94 95 96 97 98 99100101102103104105106107108109110111112113114115116117118119120121122123124125126127128129130131132133134135136137138139140141142143144145146147148149150151152153154  0155156157158159160161162  0163164165166167168169170171172173174175176177178179180181182183184185186187188189190191192193194195196197198199200201202203204205206207208209210211212213214215216217218219220221222223224225226227228229230231232233234235236237238239240241242243244245  0246247248249250251252253254255  0  0  0  0256257258259260261262263264265266267268269270271272273274275276277278279280281282283284285286287288289290291292293294295296297298299300301302303304305306307308309310311312313314315316317318319320321322323324325326327328  0  0  0  0  0329330331332333334335336337338339340341342343344345346347348349350351352353354355356357358359360361362363364365366367368369370371372373374375376377378379380381382383384385386387388389390391392393394395396397398399400401402403404405406407408409410411412413414415416417418419420421422423424425426427428429430431432433434435436437438439440441442443444445446447448449450451452453454455456457458459460461462463464465466467468469470  0471472473474475476477478479480481482483484485486487488489490491492493494495496497498499500501502503504505506507508509510511512513514515516517518519520521522523524525526527528529530531532533534535536537538539540541542543  0544545546547548549550551552553554555556557558559560561562563564565566567568569570571572573574575576577578579580581582583584585586587588589590591592593594595596597598599600601602603604605606607608609610611612613614615  0  0  0616617618619620621622623624  0  0  0  0  0  0625626627628629630631632633634635636637638639640641642643644645646647648649650651652653654655656657658659660661662663664665666667668669670671672673674675676677678679680681682683684685686687688689690691692693
V1=  4  3  2  4  4  2  1  2  4  4  3  4  1  1  1  4  0  0  0  4  3  3  4  3  1  1  1  4  2  3  1  1  1  4  2  4  4  2  3  1  1  3  4  4  2  3  2  4  4  4  2  1  1  1  2  2  3  1  3  3  4  4  4  4  3  2  1  1  3  1  3  3  3  2  4  4  1  1  4  2  2  4  1  1  4  4  2  4  1  4  1  1  3  4  4  3  1  1  1  1  3  3  4  2  4  1  2  3  1  1  3  2  2  3  4  1  3  1  1  0  0  0  0  0  3  4  3  4  1  2  3  1  0  0  0  0  0  0  2  2  4  3  1  4  3  4  4  4  2  2  3  2  0  3  4  3  3  3  4  1  2  3  3  1  1  3  2  4  3  3  4  2  2  2  1  2  2  3  3  4  3  1  2  4  1  1  4  1  2  3  3  4  3  4  2  1  2  3  2  4  4  4  1  3  2  3  3  1  3  2  4  1  3  4  3  4  3  2  4  4  1  1  3  2  4  1  1  1  4  1  1  4  2  1  3  3  1  4  1  1  3  4  3  3  2  4  3  2  4  4  2  1  1  2  4  4  4  2  4  4  3  4  4  2  1  2  3  1  2  3  4  4  2  3  2  4  4  1  1  1  2  4  4  4  3  1  3  3  4  2  2  2  1  3  3  1  3  4  3  4  3  2  4  4  4  2  2  3  1  3  1  4  1  2  2  4  1  3  4  2  0  0  0  0  4  4  2  2  4  1  1  1  2  4  2  2  3  4  1  3  3  1  4  4  2  2  1  2  3  3  3  4  4  3  1  4  3  2  4  1  3  1  1  1  4  1  0  3  1  2  3  4  2  2  1  1  1  4  2  3  2  2  3  1  3  3  1  1  4  3  4  2  1  2  3  1  4  3  1  1  4  1  1  1  2  2  3  1  1  3  3  2  4  1  2  4  3  2  4  4  1  1  1  3  3  1  1  1  4  2  2  1  3  3  4  3  3  4  2  2  4  1  1  4  3  4  1  1  1  4  1  1  4  1  3  4  4  0  3  1  2  2  0  0  2  1  2  4  2  4  1  3  4  1  2  4  4  1  1  4  4  3  1  1  1  1  1  1  4  3  1  3  3  3  4  3  2  4  1  1  3  3  4  3  1  4  3  4  2  2  1  0  3  4  1  3  4  3  3  4  2  4  3  2  4  4  2  1  4  3  4  1  2  2  0  0  0  0  0  0  0  0  0  0  4  4  2  3  4  2  4  2  4  3  3  4  1  1  3  4  4  2  1  1  1  1  1  3  3  2  3  4  1  3  4  3  1  4  4  3  1  1  1  4  0  0  3  1  4  4  3  4  2  4  4  1  1  4  2  2  4  1  3  4  1  3  3  4  2  4  4  2  2  2  3  1  2  3  3  4  3  4  2  2  4  1  0  3  1  1  1  3  1  4  3  2  4  3  4  2  1  3  3  1  1  3  4
klass=     1  ZZ=   6.7  J0=       66441  JM=       67050         638
V2= 77 78 79 80 81 82 83 84 85 86 87 88 89 90 91 92 93 94 95 96 97 98 99100101102103104105106107108109110111112113114115116117118119120121122123124125126127128129130131132133134135136137138139140141142143144145146147148149150151152153154155156157158159160161162163164165166167168169170171172173174175176177178179180181182183184185186187188189190191192193194195196197198  0199200201202203204205206207208209210211212213214215216217218219220221222223224225226227228229230231232233234235236237238239240241242243244245246247248249250251252253254255256257258259260261262263264265266267268269270271272273274275276277278279280281282283284285286287288289290291292293294295296297298299300301302303304305306307308309310311312313314315316317318319320321322323324325326327328329330331332333334335336337338339340341342343344345346347348349350351352353354355356357358359360361362363364365366367368369370371372373374  0375376377378379380381382383384385386387388389390391392393394395396397398399400401402403404405406407408409410411412413414415416417418419420421422423424425426427428429430431432433434435436437438439440441442443444445446447448449450451452453454455456457458459460461462463464465466467468469470471472473474475476477478479480481482483484485486487488489490491492493494495496497498499500501502503504505506507508509510511512  0  0  0  0  0  0  0  0  0513514515516517518519520521522523524525526527528529530531532533534535536537538539540541542543544545546547548549550551552553554555556557558559560561562563564565566567568569570571572573574575576577578579580581582583584585586587588589590591592593594595596597598599600601602603604605606607608609610611  0  0  0  0  0  0  0612613614615616617618619620621622623624625626627  0628629630631632633634635636637638639640641  0  0  0  0  0642643644645646647648649650651652653654655656657658  0  0659660661662663664665666667  0  0668669670671672673674675676677678679680681682683684685686
V1=  3  3  4  3  4  3  2  3  4  3  4  1  2  3  1  1  3  4  4  3  4  3  2  4  1  3  4  2  2  4  3  3  3  3  1  2  4  2  4  1  4  3  4  2  4  1  3  3  1  4  4  2  2  4  2  4  2  2  2  2  4  4  3  1  4  3  4  3  3  1  4  4  2  2  4  4  3  2  2  3  2  1  1  2  1  3  3  2  4  4  3  4  2  2  2  4  1  4  1  2  3  2  2  3  2  1  1  3  1  2  4  2  2  4  1  3  2  3  3  2  2  3  4  2  4  3  3  4  4  1  2  4  3  4  3  2  2  2  4  3  2  2  1  2  3  3  4  4  3  3  2  1  3  1  1  1  1  2  3  4  3  1  4  3  4  2  4  2  1  4  4  3  3  2  4  1  2  1  1  0  0  0  0  0  0  4  1  3  4  3  4  3  3  1  4  3  4  2  3  4  3  1  2  3  1  4  4  3  4  2  2  4  1  1  2  4  3  3  4  4  1  2  4  3  4  3  2  2  2  4  3  2  2  1  2  3  0  0  0  0  3  4  4  3  3  2  1  3  1  1  1  1  2  3  4  3  1  4  3  4  3  4  2  1  4  4  3  3  2  4  1  2  1  1  4  1  3  4  3  4  3  3  1  4  3  4  2  3  4  3  0  0  0  0  1  2  3  1  4  4  3  4  2  2  4  1  1  2  0  0  0  0  4  3  3  4  4  1  2  4  3  4  3  2  2  2  4  3  2  2  1  2  3  3  4  4  3  3  2  1  3  1  1  1  1  2  3  4  3  1  4  3  0  0  0  0  0  0  4  2  4  2  1  4  4  3  3  1  4  1  2  1  1  4  1  3  4  3  4  2  3  1  0  0  0  0  4  3  4  2  3  4  3  1  2  3  1  4  4  3  4  2  2  1  3  1  2  1  3  3  4  4  1  2  4  3  4  4  3  2  1  3  2  2  1  4  3  4  1  3  4  1  1  1  3  3  3  4  2  1  1  2  1  3  1  3  2  2  3  4  2  2  3  3  1  4  3  4  3  1  4  3  4  3  4  2  3  2  2  2  1  1  1  3  4  3  2  4  4  3  1  4  4  3  4  2  4  2  4  2  3  4  2  2  1  2  3  1  1  2  3  1  3  3  4  2  4  1  2  2  2  3  1  1  2  4  2  3  4  2  4  3  1  2  3  2  3  4  4  3  4  1  1  2  2  4  4  3  4  3  1  2  1  2  3  4  2  2  4  1  4  4  2  2  3  1  4  2  4  3  1  2  4  4  3  2  4  1  1  4  1  3  4  4  2  1  2  4  4  2  4  3  4  3  4  3  3  1  3  3  1  4  3  4  1  4  4  1  2  3  3  1  3  4  3  2  2  3  4  4  1  1  4  3  1  4  2  2  4  4  3  1  4  1  2  3  3  4  4  2  2  4  3  4  3  2  2  2
klass=     1  ZZ=   6.7  J0=       44585  JM=       45260         690
V2= 66 67 68 69 70 71 72 73 74 75 76 77 78 79 80 81 82 83 84 85 86 87 88 89 90 91 92 93 94 95 96 97 98 99100101102103104105106107108109110111112113114115116117118119120121122123124125126127128129130131132133134135136137138139140141142  0  0143144145146147148149150151152153154155156157158159160161162163164165166167168169170171172173174175176177178179180181182183184185186187188189190191192193  0194195  0196197198199200201202203204205206  0  0  0  0207208209210211212213214215216217218219220221222223224225226227228229230231232233234235236237238239240241242  0243244245246247248249250251252253254255256257258259260261262263264265266267268269270271272273274275276277278279280281282283284285286287288289290291292293294295296297298299300301302303304305306307308309310311312313314315316317318319320321322323324325326327328329330331332333334335336337338339340341342343344345346347348349350351352353354355356357358359360361362363364365366367368369370371372373374375376377378379380381382383384385386387388389390391392393394395396397398399400401402403404405406407408409410411412413414415416417418419420421422423424425426427428429430431432433434435436437438439440441442443444445446447448449450451452453454455456457458459460461462463464465466467468469470471472473474475476477478479480481482483484485486487488489490491492493494495496497498499500501502503504505506507508509510511512513514515516517518519520521522523524525526527528529530531532533534535536537538539540541542543544545546547548549550551552553554555556557558559560561562563564565566567568569570571572573574575576577578579580581582583584585586587588589590591592593594595596597598599600601602603604605606607608609610611612613614615616617618619620621622623624625626627628629630631632633634635636637638639640641642643644645  0  0  0  0  0  0  0  0  0  0  0646647648649650651652653654655656657658659660661662663664665666667668669670671672673674675676677678679680681682683684685686687688689690691692693694695696697698699700701702703704705706707708709710711712713714715716717718719720721722723724725726727728729730731732733734735
V1=  3  1  4  3  4  3  4  1  2  4  4  3  1  1  1  4  2  3  4  2  3  4  4  2  4  2  1  4  1  1  4  3  3  4  1  2  4  4  3  4  1  2  4  2  4  1  2  2  4  1  1  4  3  4  1  1  1  1  3  4  4  2  4  1  2  3  3  2  2  4  3  2  4  1  2  4  4  4  4  2  4  1  1  3  0  2  3  3  1  2  3  3  2  2  4  3  3  4  1  1  1  1  1  2  2  4  4  4  4  1  2  4  4  3  1  1  1  1  3  4  3  4  2  3  1  1  1  3  3  4  1  3  4  4  1  2  4  2  4  4  3  4  4  2  2  4  4  3  4  2  4  1  0  1  4  4  1  1  3  2  4  1  2  3  4  1  4  2  2  1  3  3  4  1  1  4  2  3  4  4  2  2  1  2  2  4  1  1  4  1  3  3  4  2  2  2  2  3  1  4  2  2  4  3  1  4  4  4  2  1  1  2  3  1  4  4  4  4  4  3  4  4  3  2  2  4  3  3  0  0  2  4  2  2  2  4  3  4  4  4  1  2  3  1  3  3  3  1  3  3  4  1  2  4  4  3  3  2  4  1  2  4  4  4  3  4  4  3  4  4  3  2  2  3  3  2  2  2  1  2  1  3  3  1  1  2  4  1  1  1  1  3  1  3  3  0  3  2  4  2  3  4  3  2  4  4  4  4  3  2  4  4  2  2  2  4  2  4  4  2  2  2  4  3  0  0  0  0  1  2  3  1  2  3  2  4  3  1  2  4  1  3  4  3  4  1  1  1  1  1  1  2  3  4  4  2  4  3  3  4  3  1  1  1  2  4  3  2  4  4  1  1  4  1  2  2  2  3  1  1  1  3  1  4  3  1  2  3  3  4  4  3  3  4  2  2  4  3  1  3  3  4  3  2  4  1  2  3  4  3  4  4  4  3  4  4  3  1  1  4  3  2  4  4  2  4  4  1  1  2  1  2  2  3  3  4  3  2  3  1  3  4  2  1  4  2  4  3  3  4  4  1  1  4  3  1  4  4  3  1  2  3  1  1  3  1  2  4  0  0  0  0  0  3  2  4  3  3  4  4  1  4  2  2  4  4  2  2  4  4  2  4  1  3  4  4  3  4  2  1  2  2  4  1  2  2  4  3  3  4  4  2  4  1  2  4  3  3  4  3  3  4  4  1  1  2  4  2  4  2  1  2  4  1  1  3  3  2  3  4  4  2  2  2  2  1  3  3  1  2  2  3  4  3  4  4  2  1  2  4  4  1  2  3  2  4  4  3  4  1  2  2  4  3  3  4  3  3  4  4  4  4  1  1  4  3  3  4  3  1  4  3  1  1  1  1  1  3  3  4  2  4  3  2  2  2  3  1  4  3  4  1  2  4  1  1  1  1  4  3  4  1  3  4  1  2  2  2  3  1  4  2  1  1  4  3  1  1  1  1  1  3  2  4  4  3  4  4  1  1  2  1  2  3  4  2  3  1  4  3  1  2  3  2  2  4  1  4  1  4  2  4  4  2  3  3  4  3  2  4  3  4  3  4  1  2  1  2  4  3
klass=     1  ZZ=   6.6  J0=      130074  JM=      130573         515
V2=169170171172173174175176177178179180181182183184185186187188189190191192193194195196197  0  0198199200201202203204205206207208209210211212213214215216217218219220221222223224225226227228229230231232233234235236237238239240241242243244245246247248249  0250251252253254  0  0  0255256257258259260261262263264265266267268269270271272273274275276277278279280281282283284285286287288289290291292293294295296297298299300301302303304305306307308309310311312313314315316317318319320321322323324325326327328329330331332333334335336337338339340341342343344345346347348349350351352353354355356357358359360361362363364365366367368369370371372373374375376377378379380381382383384385386387388389390391392  0  0  0393394395396397398399400401402403404405406407408409  0  0  0  0410411412413414415416417418419420421422423424425426427428429430431432433434435436437438439440441  0442443444445446447448449450451452453454455456457458459460461462463464465466467468469470471472473474475476477478479480481482483484485486487488489490491492493494495496497498499500501502503504505506507508509510511512513514515516517518519520521522523524525526527528529530531532533534535536537538539540541542543544  0545546547548549550551552553554555556557558559560561  0562563564565566567568569570571572573574575576577578579580581582583584585586587588589590591592593594595596597598599600601602603604605606607608609610611612613614615616617618619620621622623624625626627628629630631632633634635636637638639640641642643644645646647648649650651652653654655656657658659660661662663664665666667
V1=  4  4  2  1  1  2  2  4  3  4  2  4  4  3  4  3  2  3  1  2  2  3  3  4  3  3  4  2  2  4  1  3  1  2  3  0  4  4  2  2  2  4  1  2  4  1  1  1  3  3  4  3  2  2  2  4  3  3  1  2  1  2  3  3  2  4  1  2  3  1  2  4  1  2  1  4  4  4  3  1  3  1  3  3  1  2  2  1  3  4  4  2  1  4  2  2  2  4  4  1  2  2  4  2  4  3  3  4  3  3  1  2  4  3  3  1  2  1  2  2  3  2  2  1  2  0  0  0  0  0  3  1  4  2  1  1  4  1  2  4  3  2  3  1  3  3  4  4  2  4  1  2  1  3  4  4  2  2  4  1  1  1  2  2  4  2  2  4  1  3  4  2  3  4  1  2  1  2  2  4  1  2  4  2  2  4  2  0  3  4  3  3  4  2  2  4  2  4  2  2  4  3  3  1  4  3  3  1  2  2  1  3  3  4  2  3  1  3  4  1  2  4  1  3  3  4  3  3  1  2  3  4  2  4  4  2  4  1  2  4  1  2  1  1  2  3  1  2  3  1  2  2  4  2  3  1  2  4  1  2  4  1  2  4  1  2  4  4  2  3  1  2  4  1  2  3  4  2  3  4  2  3  4  2  3  3  3  1  4  2  3  4  1  2  4  3  2  4  3  2  4  1  1  2  1  4  2  4  3  4  2  1  3  4  2  4  4  2  1  4  3  1  1  3  4  3  3  3  1  2  4  3  2  1  2  1  4  3  3  4  1  1  2  3  3  4  3  4  0  0  0  0  2  1  3  1  1  1  4  3  2  4  2  3  1  1  3  1  1  1  3  4  4  2  2  3  2  3  3  4  4  3  2  4  4  2  4  4  2  4  4  3  1  4  1  2  1  1  1  3  3  4  4  3  4  4  1  2  1  3  4  3  1  4  2  1  2  2  4  4  3  3  0  3  1  4  2  2  3  3  3  4  2  1  1  1  3  3  1  3  4  4  2  2  4  4  4  2  2  4  2  1  4  2  2  4  4  4  1  1  2  1  2  1  4  1  0  3  3  1  3  1  2  3  1  4  4  1  2  2  0  0  4  4  3  4  4  4  3  2  3  1  1  2  4  4  1  1  1  2  4  1  3  4  4  2  2  4  2  2  4  3  3  4  4
klass=     1  ZZ=   6.6  J0=        6953  JM=        7466         552
V2=164165166167168169170171172173174  0  0  0175176177178179180181182183184185186187188  0  0  0189190191192193194  0195196197198199200201202203204205206207208209210211212213214215216217218219220221222223224225226227228229230231232233234235236237238239240241242243244245246247248249250251252253254255256257258259260261262263264265266267268269270271272273274275276277278279280281282283284285286287288289290291292293294295296297298299300301302303304305306307308309310311312313314315316317318319320321322323324325326327328329330331332333334335336337338339340341342343344345346347348349350351352353354355356357358359360361362363364365366367368369370371372373374375376377378379380381382383384385386387388389390391392393394395396397398399400401402403404405406407408409410411412413414415416417418419420421422423424425426427428429430431432433434435436437438439440441442443444445446447448449450451452453454455456457458459460461462463464465466467468469470471472473474475476477478479480481482483484485486487488489490491492493494495496497498499500501502503504505506507508509510511512513514515516517518519520521522523524525526527528529530531532533534535536537538539540541542543544545546547548549550551552553554555556557558559560561562563564565566  0  0567568569570571572573574575576577578579580581582583584585586587588589590591592593594595596597598599600601602603604605606607608  0  0  0  0609610611612613614615616617618  0  0  0  0  0619620621622623624  0625626627628629630631632633634635  0636637638639640641642643644645646647648649650651652653654655656657658659660661662663664665666667668669670671672673674675676677  0678679680681682683684685686687688689690691692693694
V1=  1  2  1  1  4  3  2  4  1  1  2  1  3  3  2  2  3  3  1  4  3  4  4  3  1  2  4  2  1  4  4  2  2  4  2  4  3  3  4  2  2  1  3  3  3  4  3  3  1  4  2  1  1  2  1  2  3  1  4  3  1  2  4  4  3  4  3  2  2  4  3  3  4  2  1  0  3  1  4  1  2  4  1  3  3  1  4  4  4  2  4  2  3  4  1  2  1  1  1  1  1  2  4  3  3  1  1  2  3  1  2  3  2  4  4  1  3  1  0  0  0  0  1  2  3  3  3  2  2  4  3  4  3  2  4  3  3  4  4  0  0  1  2  4  3  4  4  1  4  4  3  3  1  4  4  1  0  3  4  3  3  4  3  2  4  3  3  4  3  2  4  3  3  4  3  4  2  2  2  4  4  3  0  4  2  3  4  1  1  3  3  3  1  2  2  3  3  3  4  3  3  2  3  1  2  2  4  4  1  1  1  1  3  1  2  0  0  0  0  1  3  2  4  3  4  3  2  4  1  1  1  1  3  3  0  0  0  0  0  0  0  0  4  2  2  1  4  2  1  1  2  3  4  3  3  2  4  4  3  2  2  1  1  4  4  2  1  2  1  2  3  3  3  4  3  3  4  3  4  3  3  4  3  3  2  4  3  3  4  3  2  2  3  3  2  4  3  3  1  4  3  3  1  1  1  1  4  3  1  3  2  3  2  3  1  1  1  1  1  2  1  4  1  3  3  1  1  1  2  4  1  3  4  2  4  4  4  4  1  1  4  2  2  4  3  3  0  0  0  0  0  0  0  0  3  4  1  2  1  2  2  3  1  0  0  2  2  1  3  4  3  1  1  1  2  2  1  3  3  1  4  4  3  2  4  4  2  0  0  0  3  1  4  2  1  3  3  3  1  4  1  2  2  1  2  3  4  3  3  1  2  3  1  1  3  4  4  4  1  3  1  1  1  4  3  3  0  0  0  0  3  2  4  3  1  2  4  1  4  3  3  4  4  4  3  4  1  3  4  3  3  1  2  4  1  1  4  1  3  3  4  3  4  1  4  2  4  1  2  2  4  3  3  1  4  3  1  4  1  4  2  1  1  1  4  1  3  1  4  3  4  1  4  1  1  2  1  1  2  4  3  3  2  4  2  3  1  3  3  1  4  3  4  4  4  4  4  1  1  1  1  2  3  1  1  1  1  4  1  1  1  1  1  3  2  3  1  4  4  4  3  4  3  4  4  4  3  1  1  3  4  4
klass=     1  ZZ=   6.5  J0=       52411  JM=       53085         691
V2=134135136137138139140141142143144145146147148149150151  0  0  0152153154155156157158159160161162163164165166167168169170171172173174175176  0  0  0  0  0177178179180181182183184  0  0  0  0185186187188189190191192193194195196197198199200201202203204205206207208209210211212213  0  0  0  0  0  0  0  0  0  0214215216217218219220221222  0  0  0223224225226227228229230231232233234235236237238  0  0  0  0239240241242243244245246247248249250251252253254255256257258259260261262263264265266267268269270271272273274275276277278279280281282283284285286287288289290291292293294295296297298299300301302303304305306307308309310311312313314315316317318319320321322323324325326327328329330331332333334335336337338339340341342343344345346347348349350351352353354355356357358359360361362363364365366367368369370371372373374375376377378379380381382383384385386387388389390391392393394395396397398399400401402403404405406407408409410411412413414415416417418419420421422423424425426427  0428429430431432433434435436437438439440441442443444445446447448449450451452453454455456457458459460461462463464465466467468469470471472473474475476477478479480481482483484485486487488489490491492493494495496497498499500501  0  0502503504505506507508509510511512513514515516517518519520521522523524525526527528529530531  0  0  0  0  0  0  0532533534535536537538539540541542543544545546547548549550551552553554555556557558559560561562563  0  0564565566567568569570571572573  0  0  0  0  0574575576577578579580581582583584585586587588589590591592593594595596597598599600  0  0  0  0601602603604605  0  0  0606607608609610  0  0  0611612613614  0615616617618619620621622623624625626627628629630631632633634635636637638639640641642643644645646647648649650651652653654655656657658659660661662663664665666667668669670671672673674675676677678679680681682683684685686687688689690691692693694695696697698699700701702703704705706707708709710711712713714715716717718719720721722723724725726727728729730731732733734735736737738739740741  0  0742743744745746747748749750751752753754755756757758759760761762763764765
V1=  2  4  4  2  4  4  1  3  2  3  4  1  2  2  1  2  2  3  1  2  2  4  4  4  2  4  2  2  1  1  3  1  0  1  2  3  1  2  2  2  2  4  1  2  4  4  3  4  1  4  1  2  2  1  1  4  3  4  3  3  4  2  1  1  2  1  1  1  1  3  2  4  3  3  4  1  3  1  2  3  4  4  3  2  2  2  4  3  3  1  3  4  2  3  3  3  4  3  3  1  4  2  2  3  1  1  4  3  4  3  4  4  2  4  3  3  4  2  4  4  2  3  3  1  3  2  4  1  2  4  2  4  3  4  1  1  2  1  1  1  4  4  4  3  1  4  4  3  3  3  1  4  3  4  2  1  1  2  4  2  2  3  1  3  0  1  3  3  4  3  4  3  3  3  4  1  1  4  3  3  3  2  4  4  2  1  2  2  2  2  1  4  3  1  3  4  4  4  1  1  4  1  3  3  3  2  4  1  2  3  4  2  4  4  2  1  3  1  2  3  4  3  3  1  4  3  1  3  4  4  3  4  0  0  0  0  2  3  4  4  3  4  2  2  1  2  3  1  1  0  4  1  2  1  2  2  2  3  4  4  3  2  4  1  0  1  1  3  1  4  4  4  2  1  2  3  4  4  3  1  4  4  3  1  4  3  4  4  3  3  3  4  2  2  4  1  4  2  2  2  3  1  2  3  3  3  3  2  4  3  4  3  3  3  4  3  1  4  3  2  3  1  2  2  4  1  4  3  1  3  3  4  4  1  1  2  1  1  2  4  4  2  4  2  3  2  1  2  3  2  3  2  2  3  3  4  2  1  3  3  3  1  2  1  2  4  1  3  3  4  3  3  2  2  3  4  3  3  3  4  3  4  2  4  3  4  4  1  2  2  3  1  4  3  3  3  4  3  1  4  1  3  3  1  4  1  1  2  4  3  4  3  4  4  2  2  3  4  4  3  1  1  2  1  3  3  1  1  1  2  2  2  4  4  2  3  3  4  3  1  1  1  2  3  4  2  4  1  2  4  3  1  1  1  1  2  1  4  3  1  1  2  3  1  3  2  2  3  4  2  4  3  1  1  1  1  4  2  4  3  1  4  4  4  4  2  4  1  2  1  4  3  4  2  3  2  4  3  4  1  2  0  1  2  3  4  3  4  3  1  4  3  4  4  2  1  1  1  2  4  3  4  2  3  4  2  2  4  3  3  1  4  3  4  3  3  1  3  4  3  4  1  1  4  2  2  3  2  2  3  0  4  4  2  3  4  3  3  1  4  3  1  2  3  1  2  3  1  3  3  1  3  3  2  2  2  2  2  3  4  3  3  2  4  3  4  1  1  3  4  3  0  0  2  3  2  2  3  4  1  1  1  1  1  3  2  3  4  4  2  1  2  4  1  3  3  4  4  0  0  0  0  2  1  1  1  1  4  4  1  1  2  4  3  3  1  4  3  4  2  3  4  2  2  1  1  2  1  1  3  4  3  3  2  2  2  1  2  4  3  1  3  3  4  4  1  3  3  2  4  2  4  1  2  3  1  4  3  4  3  4  4  3  1  1  1  2  2  3  4  3
klass=     1  ZZ=   6.5  J0=       97426  JM=       98128         729
V2= 75 76 77 78 79 80 81 82 83 84 85 86  0  0 87 88 89 90 91 92 93 94 95 96 97 98  0 99100101102103104105106107108109110111112113114115116117118119120121122123124125126127128129130131132133134135136137138139140141142143144  0  0145146147148149150151152153154155156157158159160161162163164165166167168169170171172  0  0  0  0173174175176177178179180181182183184185186187188189190191192193194195196197198199200201202203204205206207208209210211212213214215216217218219220221222223224225226227228229230231232233  0234235236237238239240241242243244245246247248249250251252253254255256257258259260261262263264  0  0  0  0  0  0  0265266267268269270271272273274275276277278279280281282283284285286287288289290291292293294295296297298299300301302303304305  0  0  0  0  0  0  0  0306307308309310311312313314315316317318319320321322323324325326327328329330331332333334335336337338339340341342343344345346347348349350351352353354355356357358359360361362363364365  0  0  0  0  0  0  0  0  0366367368369370371372373374375376377378379380381382383384385386387388389390391392393394395396397398399400401402403404405406407408409410411  0412413414415416417418419420421422423424425426427428429430431432  0  0433434435436437438439440441  0  0  0  0442443444445446447448449450451452453454455456457458459460461462463464465466467468469470471472473474475476477478479480481482483484485486487488489490491492493494495496497498499500501502503504505506507508509510511512513514515516517518519520521522523524525526527528529530531532533534535536537538539540541542543544545546547548549550551552553554555556557558559560561562563564565566567568569570571572573574575  0576577578579  0580581582583584585586587588589590591592593594595596597598599600601602603604605606607608609610611612613614615616617618619620621622623624625626627628629630631  0  0632633634635636637638639640641642643  0  0644645646647648649650651652653654  0  0  0  0  0655656657658  0  0659660661662663664665666667668669670671672673674675676677678679680681682683684685686687688689690691692693694695696697698699700701702703704705706707708709710711712713714715716717718719720721722723724725726727728729730731732733734735736737738739740741742743744745746747748749
V1=  1  1  3  4  4  3  1  1  1  1  4  3  1  3  4  4  2  3  1  3  3  1  3  4  3  2  1  4  2  4  4  4  2  4  1  1  1  2  4  4  3  4  1  1  1  4  3  4  4  3  4  4  4  4  4  2  2  1  1  3  4  2  2  4  4  2  4  2  4  4  4  2  4  4  3  1  1  2  1  2  2  4  0  4  3  3  2  4  3  3  2  4  3  4  2  2  4  1  2  4  3  2  1  3  2  4  4  1  2  4  1  2  4  1  4  2  4  2  4  1  1  3  2  4  2  1  0  0  3  4  2  4  3  2  4  4  1  1  3  0  0  0  0  2  4  2  3  4  1  4  3  2  2  3  3  1  4  3  2  4  4  1  1  1  3  3  1  3  3  2  3  3  1  4  3  2  2  1  3  1  4  4  3  4  4  0  2  1  4  3  1  4  3  4  1  3  3  1  2  2  3  2  4  1  1  3  4  2  4  1  3  2  4  1  1  4  1  2  3  1  2  1  2  4  4  1  2  3  4  3  2  1  2  3  3  4  2  2  2  4  4  2  2  2  1  3  1  1  3  1  4  2  1  2  3  4  2  4  3  1  4  3  1  1  1  1  3  2  4  3  4  3  1  2  2  2  1  3  4  1  1  1  1  3  4  3  4  1  1  1  4  2  2  2  4  3  4  2  4  4  2  2  1  1  2  4  3  2  4  1  2  4  1  2  4  3  3  2  2  1  1  3  1  1  2  4  3  3  4  1  2  2  3  4  3  4  4  2  4  3  4  4  1  2  4  1  1  3  4  3  2  4  3  4  2  3  1  4  3  2  2  2  4  4  3  4  2  3  1  1  3  1  2  4  4  4  2  4  1  3  2  1  2  3  1  3  3  2  4  1  1  2  3  1  2  3  1  4  3  1  4  4  4  3  4  1  1  1  3  3  2  4  4  3  2  4  3  4  4  4  2  2  1  1  1  4  4  3  4  1  4  1  1  1  4  2  4  3  2  4  1  1  2  4  2  4  1  1  1  4  1  4  1  2  4  1  1  1  3  2  2  2  3  3  4  4  4  3  1  4  3  1  2  1  1  3  2  1  3  1  3  3  1  0  0  0  0  0  1  2  4  3  4  3  2  4  4  0  0  0  3  4  4  3  4  3  2  4  4  3  4  3  2  4  4  3  1  4  1  2  4  3  2  4  3  1  4  4  4  2  2  1  3  3  4  3  4  2  4  3  3  1  4  3  1  4  3  3  2  4  1  1  1  4  3  4  2  2  1  1  3  3  1  3  1  2  2  3  1  3  2  4  4  2  3  2  4  3  3  4  3  1  2  3  0  0  0  0  0  4  3  2  2  2  4  1  1  4  2  2  4  2  4  3  2  4  4  1  4  3  1  2  1  1  3  4  4  3  4  2  1  3  4  2  2  4  4  1  2  2  1  1  3  4  1  2  2  3  4  1  1  1  4  3  4  1  3  3  1  1  3  4  2  3  4  4  3  0  0  0  0  1  4  2  1  3  4  4  1  1  4  3  4  4  3  4  3  2  4  1  1  2  4  4  3  3  2  4  3  1  3  4  2  1  4  1  3  4  4  3  1  3  1  3  0  2  4  3  1  2  2  2  4  2  2  4  3  2  4  4  4  2  4  4  3  4  1  2  4
klass=     1  ZZ=   6.4  J0=       16032  JM=       16666         684
V2= 70 71 72 73 74 75 76 77 78 79 80 81 82 83 84 85 86 87 88 89 90 91 92 93 94 95 96 97 98 99100101102103104105106107108109110111112113114115116117118119120121122123124125126127128129130131132133134135136137138139140141142143144145146147148149150151152153154155156157158159160161162163164165166167168169170171172173174175176177178179180181182183184185186187188189190191192193194195196197198199200201202203204205206207208209210211212213214215216217218219220221222223224225226227228229230231232233234235236237238239240241242243244245246247248249250251252253254255256257258259260261262263264265266267268269270271272273274275276277278279280281282283284285  0  0286287288289290291292293294295296297298299300301302303304305306307308309310311312313314315316317318319320321322323324325  0  0326327328329330331332333334335336337338339340341342343344345346347348349350351352353354355356357358359  0  0  0  0360361362363364365366367368369370371372373374375376377378379380381382383384385386387388389390391392393394395396397398399400401402403404405406407408409410411412413414415416417418419420421422423424425426427428429430431432433434435436437438439440441442443444445446447448449450451452453454455456457458459460461462463464465466467468469470471472473474475476477478479480481482483484485486487488489490491492493494495496497498499500501502503504505506507508509510511512513514515516517518519520521522523524525526527528529530531532533534535536537538539540541542543544545546547548549550551552553554555556557558559560561562563564565566567568569570571572573574575576577578579580581582583  0  0584585586587588589590591592593594595596597598599600601602603604605606607608609610611612613614615  0  0  0  0  0616617618619620621622623624625626627628629630631632633634635636637638639640641642643644645646647648649650651652653654655656657658659660661662663664665666667668669670671672673674675676677678679680681682683684685686687688689690691692693694695696697698699700701702703704705706707708709710711712713714715716717718719720721722723724725726727728729730731732733734735736737738
V1=  4  3  4  1  4  4  1  2  2  4  3  4  3  2  4  4  2  2  1  1  3  2  4  3  0  1  4  1  1  4  4  1  1  0  2  4  3  4  3  2  2  2  4  1  3  1  2  4  1  2  4  4  4  2  2  2  2  3  2  4  3  4  3  4  4  4  3  2  4  4  1  2  2  4  3  4  4  2  1  1  4  0  1  1  3  4  4  2  4  1  1  1  3  3  1  0  0  0  3  2  4  2  1  1  2  4  1  2  0  0  0  1  4  4  3  1  0  0  0  0  0  0  0  0  0  0  0  0  0  0  0  0  0  0  0  1  2  2  3  1  4  4  2  1  1  2  1  1  1  1  1  1  4  3  3  4  4  1  4  3  2  3  3  3  2  0  2  2  3  3  4  4  3  1  3  4  2  3  2  3  1  2  2  4  3  3  4  2  1  2  3  1  3  2  2  3  3  2  3  3  3  4  1  1  1  1  1  4  3  1  2  2  1  1  2  3  1  4  2  1  1  1  1  3  3  3  4  1  3  2  4  3  2  3  1  4  3  4  1  4  1  1  2  3  4  2  3  4  1  1  1  1  4  4  1  3  4  1  4  2  1  4  2  2  3  1  4  4  3  4  4  1  1  1  3  4  3  2  4  4  1  1  4  3  1  4  3  4  4  4  3  3  1  2  4  2  4  3  2  1  2  2  4  3  2  1  1  3  1  2  3  1  0  0  0  2  2  1  3  3  4  4  1  1  4  1  2  4  1  1  2  1  2  2  3  1  4  3  1  4  1  4  3  1  1  4  2  4  4  3  2  4  1  2  2  4  2  2  1  3  3  4  2  3  2  4  3  4  1  2  4  4  3  1  1  1  2  2  4  0  0  0  0  1  1  3  2  4  4  3  2  2  2  2  1  1  4  3  4  4  3  2  3  1  1  1  1  4  2  2  2  4  3  2  4  3  1  3  3  2  4  4  0  0  0  0  0  1  2  4  3  2  2  2  4  3  4  2  4  3  1  1  1  4  4  1  1  3  3  2  4  1  1  3  2  3  4  3  4  1  1  1  4  3  4  2  4  4  1  2  1  2  2  2  4  3  2  1  1  2  3  2  1  3  2  3  4  3  3  4  3  1  2  2  2  2  2  1  1  2  2  4  1  3  4  1  3  0  1  2  1  1  2  3  3  1  4  3  3  1  2  3  4  3  2  4  4  1  2  2  2  0  3  3  3  3  3  3  3  1  4  1  1  0  0  0  4  2  4  3  3  4  4  1  2  3  3  4  1  1  1  1  4  1  1  4  1  1  3  2  1  1  3  2  3  4  2  2  4  2  4  4  1  4  1  1  2  1  1  3  1  1  1  1  1  2  4  4  2  3  1  2  3  2  4  4  1  0  0  0  4  3  2  2  1  3  1  4  4  2  4  4  3  3  1  2  2  3  4  2  4  4  4  1  3  1  4  2  1  2  3  3  3  2  4  1  3  1  4  3  3  2  1  3  1  1  1  1  3  4  3  1  1  2  2  4  1  1  4  1  1  3  4  3  4  1  4  4  3  1  2  3  4  2
klass=     1  ZZ=   6.4  J0=      121806  JM=      122360         585
V2=140141142143144145146147148149150151152153154155156157158159160  0161162163164165166167168169170171172173174175176177178179180181182183184185186187188189190191192193194195196197198199200201202203204205206207208209210211212213214215216217218219220221222223224225226227228229230231232233234235236237238239240241242243244245246247248249250251252253254255256257258259260261262263264265266267268269270271272273274275276277278279280281282283284285286287288289290291292293294295296297298299300301302303304305306307308309310311312313314315316317318319320321322323324325326327328329330331332333334335336337338339340341342343344345346  0  0347348349350351352353354355356357358359360361362363364365366367368369370371372373374375376377378379380381382383384385386387388389390391392393394395396397398399400401402403404405406407408409410411412413414415416417418419420421422423424425426427428429430431432433434435436437438439440441442443444445446447448449450451452453454455456457458459460461462463464465466467468469470471472473474475476477478479480481482483484485486487488489490491492493494495496497498499500501502503504505506507508509510511512513514515516517518519520521522523524525526527528529530531532533534535536537538539540541542543544545546547548549550551552553554555556557558559560561562563564565566567568569570571572573574575576577578579580581582583584585586587588589590591592593594595596597598599600601602603604605606  0607608609610611612613614615616617618619620621622623624625626627628  0  0  0  0  0  0  0  0629630631632633634635  0  0  0  0636637638639640641642643644645646647648649650651652653654655656657658659  0  0  0  0  0  0660661662663664665  0  0  0  0666667668669670671672673  0674675676677678679680681682683684685686687688689690691692693694695696697
V1=  2  3  4  2  2  2  2  1  1  2  2  4  1  1  2  2  1  1  1  1  1  2  3  1  3  1  1  1  1  2  2  4  4  2  1  1  4  2  4  1  1  2  3  4  4  0  0  0  0  2  2  0  0  0  0  3  1  1  2  2  3  4  4  1  2  2  2  2  2  1  2  1  4  2  2  2  1  1  2  1  1  2  3  4  0  0  2  2  1  1  1  1  1  1  3  2  3  3  2  0  0  0  0  0  0  2  2  3  3  2  1  3  4  2  1  1  1  4  2  3  2  1  3  1  2  2  2  4  2  4  3  1  0  0  0  2  1  4  2  2  1  3  1  1  3  2  2  2  4  1  1  1  3  4  2  2  1  2  1  2  1  2  4  2  3  1  1  4  2  2  4  2  2  1  1  1  1  2  4  0  0  2  4  3  1  3  1  4  2  2  2  3  1  2  4  1  2  2  2  3  1  1  2  3  1  1  1  1  3  3  2  4  2  1  2  4  4  1  3  1  2  1  1  4  4  2  4  1  1  2  1  3  2  2  2  4  2  2  1  3  2  2  2  1  4  3  4  2  3  1  3  1  4  1  3  1  2  4  1  1  1  2  2  4  4  2  1  1  4  1  3  3  1  1  2  2  4  1  0  0  0  0  0  3  2  2  3  4  4  3  1  1  4  2  4  4  3  2  2  1  1  4  1  3  1  4  4  1  1  0  3  2  3  1  2  4  4  3  3  2  1  3  1  4  3  1  1  1  1  2  3  3  4  3  3  1  1  3  3  1  1  1  1  3  2  3  2  3  3  4  1  2  4  2  4  1  2  2  4  1  4  3  1  4  3  1  1  3  2  4  4  1  4  2  2  2  2  2  4  1  2  3  3  2  3  4  1  1  4  4  3  1  0  3  2  3  2  3  3  4  3  3  3  4  4  4  3  4  1  1  1  1  1  3  2  3  3  3  1  3  3  4  4  1  1  3  4  3  4  1  1  3  2  4  4  3  1  1  1  1  3  1  4  2  2  2  4  1  3  4  2  3  2  3  3  3  4  2  3  3  3  2  3  3  2  2  4  3  4  2  4  1  4  4  3  4  1  2  2  3  1  0  0  1  3  4  2  3  2  3  4  1  1  4  3  4  1  1  4  4  4  3  2  2  4  2  2  4  3  2  2  3  4  2  3  4  3  3  1  4  4  4  2  4  4  3  4  4  3  1  3  2  2  2  2  4  2  3  3  1  4  1  4  3  1  4  3  3  2  1  2  4  4  3  1  1  1  4  3  2  2  3  1  4  3  4  1  2  3  3  4  3  2  4  4  2  4  4  1  4  3  2  4  3  2
klass=     1  ZZ=   6.4  J0=       45925  JM=       46582         686
V2= 63 64 65 66 67 68 69 70 71 72 73 74 75 76 77 78 79 80 81 82 83 84 85 86  0  0 87 88 89 90 91 92 93 94 95 96 97 98 99100101  0102103104105106107108109110111112113114115116117118119120121122123124125126  0127128129130131132133134135136137138139140141142143  0  0144145146147148149150151152153154155156157  0  0158159160161162163164165166167168169170171172173  0174175176177178179180181182183184185  0  0  0186187188189  0  0  0  0  0  0  0  0  0  0  0  0  0190191192193194195196197198199200201202203204205206207208209210211212213214215216217218219220221222223224225226227228229230231232233234235236237238239240241242243244245246247248249250251252253254255256257258259260261262263264265266267268269270271272273274275276277278279280281282283284285286287288289290291292293294295296297298299300301302303304305306307308309310311312313314315316317318319320321322323324325326327328329330  0331332333334335336337338339340341342343344345346347348349350351352353354355356357358359360361362363364365366367368369370371372373374375376377378379380381382383384385386387388389390391392393394395396397398399400401402403404  0405406407408409410411412413414415416417418419420421422423424425426427428429430431432433434435436437438439440441442443444445446447448449450451452453454455456457458459460461462463464465466467468469470471472473474475476477478479480481482483484485486487488489490491492493494495496497498499500501502503504505506507508509510511512513514515516517518519520521522523524525526527528529530531532533534535536537538539540541542543544545546547548549550551552553554555556557558559560561562563564565566567568569570571572573574575576577578579580581582583584585586587588589590591592593594595596597598599600601  0  0  0  0  0  0  0  0  0  0602603604605606607608  0  0  0  0  0  0  0  0609610611612613614615616617618619620621622623624625626627628629630631632633634635  0  0  0  0  0  0  0  0  0  0636637638639640641642643644645646647648649650651652653654655656657658659  0  0660661662663664665666667668669670671672673674675676677678679680681682683684685686687688689690691
V1=  3  4  3  2  4  4  1  4  3  1  1  3  2  4  1  3  4  3  3  4  4  3  4  3  2  4  1  1  1  3  2  4  4  1  3  4  3  2  4  1  3  2  4  4  1  2  2  4  4  3  2  2  4  3  2  4  4  4  3  4  3  4  4  4  1  1  3  4  3  2  3  4  3  3  4  4  4  3  2  4  2  2  3  4  2  2  4  4  3  1  3  1  2  3  4  3  2  4  2  2  2  4  4  2  2  1  2  1  2  2  2  3  3  4  1  2  1  1  1  4  2  3  4  4  1  3  4  4  3  4  3  1  1  1  1  2  4  2  2  3  3  2  3  1  2  2  4  1  2  1  2  3  1  2  3  4  3  3  1  2  3  4  4  3  4  2  4  1  2  0  0  0  1  2  3  4  4  2  4  4  3  4  1  3  4  1  2  4  2  2  0  0  0  0  0  0  2  4  2  2  2  3  1  2  3  3  3  3  3  4  2  3  4  1  1  3  2  4  2  2  4  4  2  4  1  2  4  3  4  4  4  2  1  3  2  2  1  2  3  4  4  3  1  2  2  4  2  3  1  2  3  4  4  2  4  3  1  4  1  2  2  1  2  3  3  3  1  2  3  4  3  3  1  3  3  2  3  1  1  2  4  1  2  3  1  3  3  4  1  4  2  2  3  2  3  3  1  4  2  1  3  3  3  4  2  3  1  4  3  4  0  0  0  0  4  4  3  4  2  2  2  2  3  3  1  2  3  1  4  3  2  2  2  1  2  2  4  3  3  4  3  4  1  2  4  2  4  4  2  1  2  4  2  3  4  4  3  4  3  4  1  3  3  2  4  2  4  3  3  4  1  2  3  2  4  4  2  3  4  4  3  2  1  3  2  4  4  3  2  2  2  1  2  4  1  2  4  2  4  4  1  1  4  4  0  0  0  0  0  0  0  0  0  0  0  0  0  0  0  3  4  4  3  2  4  4  3  4  3  2  4  4  1  2  4  3  2  4  4  4  2  1  4  3  4  3  4  4  3  4  1  2  3  3  3  3  2  4  2  2  2  4  2  2  4  1  2  2  2  2  4  1  2  2  4  4  2  3  4  1  2  2  3  4  1  1  3  2  4  3  3  2  4  1  1  2  3  2  3  3  3  3  4  3  2  4  4  2  2  1  2  2  1  3  4  3  1  1  1  4  4  4  3  4  1  4  2  1  1  1  1  4  1  4  2  4  3  4  1  1  4  1  4  1  2  4  1  2  4  1  2  3  1  1  1  3  2  4  2  2  2  4  4  3  4  1  1  3  3  4  4  2  4  4  3  2  2  2  3  4  1  2  4  1  1  4  1  4  3  1  4  3  3  4  3  1  4  3  1  1  1  3  3  3  4  2  2  2  2  3  4  3  4  1  2  3  2  4  2  2  2  1  1  2  3  4  3  3  4  3  3  1  2  2  2  2  3  3  2  2  2  2  4  2  2  3  2  4  2  2  2  4  2  2  4  3  3  4  3  3  1  2  3  2  4  4  1  3  3  2  4  3  3  1  4  4  2  4  1  2  3  3  3  1  1  2
klass=     1  ZZ=   6.4  J0=       73887  JM=       74566         714
V2= 70 71 72 73 74 75 76 77 78 79 80 81 82 83 84 85 86 87 88 89 90 91 92 93 94 95 96 97 98 99100101102103104105106107108109110111112113114115116117118119120121122123124125126127128129130131132133134135136137138139140141142143144145146147148149150151152153154155156157158159160161162163164165166  0  0  0  0167168169170171172173174175176177178179180181182183184185186187188189190191192193194  0195196197198199200201202203204205206207208209210211212213214215216217218219220221222223224225226227228229230231232233234235236237238239240241242243244245246247248249250251252253254255256257258259260261262263264265266267268269270271272273274275276277278279280281282283284285286287288289290291292293294295296297298299300301302303304305306307308309310311312313314315316317318319320321322323324325326327328329330331332333334335336337338339340341342343344345346347348349350351352353354355356357358  0359360361362363364365366367368369370371  0  0  0  0  0  0  0  0  0  0  0  0372373374375376  0  0  0  0377378379380381382383384385386387388389390391392393394395396397398399400401402403404405406407408409410411412413414415416417418419420421422423424425426427428429430431432433434435436437438439440441442443444445446447  0448449450451452453454455456457458459460461462463464465466467468469470471472473474475476477478479480481482483484485486487488489490491492493494495496497498499500501502503504505506507508509510511512513514515516517518519520521522523524525526527528529530531532533534535536537538539540541542543544545546547548549550551552553554555556557558559560561562563564565566567568569570571572  0573574575576577578579580581582583584585586587588589590591592593594595596  0  0  0  0  0  0  0  0597598599600601602603604605606607608609610611612613614615616617  0618619620621622623624625626  0  0  0  0627628629630631632633634635636637638639640641642  0643644645646647648649650651652653654655656657658659660661662663664665666667668669670671672673674675676677678679680681682683684685686687688689690691692693694695696697698699700701702703704705706707708709710711712713714715716717718719720721722723724725726727728729730731732733734735736737738739740741742743744745
V1=  4  3  4  1  1  4  3  2  4  4  3  4  1  1  1  3  1  4  1  4  3  1  2  1  1  1  4  1  2  1  1  4  3  4  3  1  4  3  1  1  3  3  4  4  3  4  4  4  1  2  2  2  4  2  3  4  3  3  4  2  1  1  3  3  1  3  4  4  3  3  1  2  2  3  4  1  3  4  1  1  4  3  4  4  1  1  1  1  1  1  2  4  3  3  1  4  3  2  1  3  4  3  1  2  3  3  3  1  1  4  3  2  4  4  4  3  4  4  3  1  1  4  2  2  4  1  3  4  3  2  4  2  2  3  4  3  3  4  4  4  4  1  2  4  2  2  2  2  3  3  1  4  2  4  3  3  2  4  4  1  4  2  1  1  2  1  1  4  3  4  4  3  2  3  4  3  3  1  2  3  4  4  3  1  4  1  2  2  1  1  0  0  0  0  0  0  0  0  0  0  0  0  1  1  1  1  3  1  3  1  2  4  4  4  3  0  0  0  0  3  1  4  3  1  1  1  1  2  1  3  3  2  2  4  3  1  4  4  3  3  4  2  1  4  4  4  3  4  1  1  1  1  4  4  2  3  3  1  3  2  3  3  1  4  1  3  3  4  1  4  3  4  1  2  2  4  4  3  1  4  1  4  2  4  2  2  4  3  3  1  4  3  3  1  4  3  3  3  2  4  4  3  4  1  3  3  1  2  1  4  1  3  4  3  2  1  1  4  1  1  2  4  3  3  4  1  1  1  1  3  1  4  3  4  1  3  3  1  1  3  1  3  3  4  4  4  1  4  4  1  2  3  1  1  4  4  2  3  1  2  2  4  3  1  3  1  3  1  4  1  3  4  3  1  1  3  1  4  3  4  3  3  1  4  3  3  4  1  3  3  3  4  4  1  1  1  4  3  4  3  3  2  4  3  4  1  2  1  4  1  4  3  4  3  4  3  4  4  4  3  4  1  4  4  1  1  2  1  2  3  4  3  4  4  4  2  1  2  4  1  3  1  4  1  4  1  4  3  1  4  0  0  2  4  3  3  4  1  4  1  4  1  1  1  3  4  3  3  2  4  3  3  1  4  1  1  4  4  1  4  1  1  4  3  4  3  1  3  3  0  0  0  0  1  3  1  2  4  3  3  0  1  3  1  4  1  2  1  4  3  2  4  2  3  3  2  4  3  3  1  4  1  3  2  4  3  3  1  3  3  3  1  4  2  3  1  2  3  3  2  4  3  4  4  3  4  3  4  2  2  3  3  1  3  3  1  3  1  4  4  4  3  4  1  4  0  1  1  1  3  4  3  3  4  3  3  1  4  3  4  3  1  1  3  3  4  3  2  1  3  3  1  3  3  1  4  3  4  2  4  4  2  4  4  3  4  3  2  2  1  3  1  3  3  2  4  4  1  1  2  2  1  1  3  3  0  0  0  0  0  1  4  3  3  4  4  4  1  1  2  2  1  1  3  4  4  3  2  4  1  3  4  4  3  4  3  4  2  2  4  3  3  1  2  2  3  4  3  2  1  1  2  0  0  0  3  3  1  2  4  3  3  2  4  1  3  4  2  2  4  2  4  3  3  0  4  3  3  0  1  3  2  2  3  4  4  3  2  4  4  3  4  2  4
klass=     1  ZZ=   6.4  J0=       72399  JM=       73015         661
V2= 92 93 94 95 96 97 98 99100101102103104105106107108109110111112113114115116117118119120121122123124125126127128129130131132133134135136137138139140141142143144145146147148149150151152153154155156157158159160161162163164165166167168169170171172173174175176177178179180181182183184185186187188189190191192193194195196197198199200201202203204205206207208209210211212213214215216217218219220221222223224225226227228229230231232233  0234235236237238239240241242243244245246247248249250251252253254255256257258259260261262263264265266267268269270271272273274275276277278279280281282283284285286287288289290291292293294295296297298299300301302303304305306307308309310311312313314315316317318319320321322323324325326327328329330331332333334335336337338339340341342343344345346347348349350351352353354355356357358359360361362363364365366367368369370371372373374375376377378379380381382383384385386387388389390391392393394395396397398399400401402403404405406407408409410411412413414415416417418419420421422423424425426427428429430431432433434435436437438439440441442443444445446447448449450451452453454455456457458459460461462463464465466467468469470471472473474475476477478479480481482483484485486487488489490491492493494495496497498499500501502503504505506507508509510511512513514515516517518519520521522523524525526527528529530531532533534535536537538  0539540541542543544545546547548549550551552553554555556557558559560561562563564565566567568569570571572573574575576577578579580581582583584585586587588589590591592593594595596597598599600601602603604605606607608609610611612613614615616617618619620621622623624625626627628  0629630631632633634635  0  0  0  0  0  0636637638639640641642643644645646647648649650651652653654655656657658659660661662663664665666667668669670671672673674675676677678679680681682683684685686687688689690691692693694695696697698699700701702703704705706707708709710711712713714715716717718719720721722723724725726727728729730731732733734735736737738739740741742743
V1=  4  4  3  1  4  3  2  3  4  2  4  3  2  3  1  3  0  3  1  4  3  4  2  3  1  1  3  1  2  3  2  3  3  2  4  1  3  4  2  1  1  3  4  3  3  4  4  1  2  3  4  1  4  3  4  3  1  4  1  4  1  1  3  4  4  2  2  3  1  2  3  4  1  4  3  1  0  0  0  0  0  1  2  1  1  0  1  1  2  3  4  4  3  0  2  4  2  2  3  0  0  4  3  4  2  1  3  3  1  4  1  3  1  1  3  4  3  4  3  2  1  1  3  4  3  3  1  3  2  3  4  3  2  4  2  3  4  3  2  4  1  3  3  4  3  3  4  4  1  1  1  4  3  2  3  4  3  3  3  4  4  2  1  1  3  3  4  3  4  3  3  1  2  2  0  0  0  0  0  0  0  0  0  0  0  0  0  0  0  1  1  1  2  2  1  2  3  1  1  2  3  3  3  3  1  2  3  2  4  4  3  4  4  4  3  4  1  2  1  4  3  4  2  4  3  1  2  2  2  2  3  3  3  3  2  4  3  2  4  2  1  3  3  4  3  4  2  2  3  1  4  2  2  2  3  1  1  2  3  3  3  4  4  1  2  2  2  1  4  3  3  3  3  1  4  3  3  3  4  1  2  4  2  2  3  2  4  2  4  3  4  1  3  3  4  2  3  1  4  4  2  4  4  3  2  4  1  1  3  1  4  4  2  2  4  2  2  3  2  3  3  2  4  1  0  0  0  1  1  3  1  4  3  1  2  3  4  1  3  1  3  3  4  0  4  1  3  4  4  3  4  2  4  1  3  4  4  3  4  4  3  1  2  1  4  2  2  4  2  4  2  4  1  2  3  2  1  3  4  3  3  1  2  3  4  1  2  1  4  2  3  1  4  3  4  1  1  3  3  4  3  2  4  4  3  2  4  4  3  4  2  0  3  1  4  1  1  1  1  3  3  4  4  3  4  1  2  3  1  1  1  2  2  3  1  4  3  1  4  4  4  2  1  3  2  2  2  2  1  3  3  3  4  3  4  3  3  4  3  2  2  4  4  3  3  3  4  1  4  4  1  2  3  4  3  3  0  1  3  3  2  4  3  2  3  4  3  3  4  3  4  2  2  3  0  0  0  0  0  3  1  3  3  4  2  2  1  1  4  3  2  1  1  1  1  3  4  3  1  2  3  4  4  3  1  0  0  1  1  2  4  4  2  4  4  2  1  1  1  4  3  3  1  4  4  2  4  1  2  1  2  3  1  4  2  3  1  4  2  2  2  0  2  1  1  3  1  2  2  2  3  4  3  3  3  3  4  4  2  1  4  2  0  0  0  0  0  2  2  2  2  3  1  1  2  3  1  3  4  4  2  1  1  1  3  1  4  3  1  4  1  1  1  1  3  1  4  1  4  3  1  4  3  1  4  3  1  4  1  1  2  2  1  1  3  4  3  4  4  2  4  1  3  3  4  3  1  3  3  4  2  3  3  2  4  4  3  2  4  3  4
klass=     1  ZZ=   6.3  J0=       82044  JM=       82564         542
V2=138139140141142143144145146147148149150151152153154155156157158159160161162163164165166167168169170171172173174175176177178179180181182183184  0185186187188189190191192193194  0195196197198199200201202203204205206207208209210211212213214215216217218219220221222223224225226227228229230231232233234235236237238239240241242243244245246247248249250251252253254255256257258259260261262263264265266267268269270271272273274275276277278279280281282283284285286287288289290291292293294295296297298299300301302303304305306307308309310311312313314315316317318319320321322323324325326327328329330331332333334335336337338339340341342343344345346347348349350351352353354355356357358359360361362363364365366367368369370371372373374375376377378379380381382383384385386387388389390391392393394395396397398399400401402403404405406407408409410411  0  0412413414415416417418419420421422423424425426427428429430431432433434435436437438439440441442443444445446447  0  0448449450451452453454455456457458459460461462463464465466467468469470471472473474475476477478479480481  0482483484485486487488489490491492493494495496497498499500501502503504505506507508509510511512513514515516517518519520521522523524525526527528529530531532533534535536537538539540541542543544545546547548549550551552553554555556557558559560561562563  0564565566567568569570571572573574575576577  0  0  0  0  0  0  0  0578579580581582583584585586587588  0  0  0  0  0  0589590591592593594595596597  0598599600601602603604605606607608609610611612613614615616617618619620621622623624625626627628629630631632633634635636637638639640  0  0641642643644645646647648649650651652653654
V1=  4  1  1  3  4  2  4  3  1  3  3  1  2  4  4  3  2  2  2  4  4  3  1  4  1  2  4  1  3  2  3  4  1  3  1  1  2  1  0  2  3  4  4  2  1  4  3  3  1  4  4  3  3  4  1  3  4  3  3  4  2  4  4  1  1  4  3  4  4  3  4  1  3  3  4  2  2  4  2  1  4  2  2  1  4  3  4  1  3  4  1  2  1  2  3  3  1  3  3  0  0  2  4  1  3  3  3  1  4  3  4  3  1  2  3  2  2  2  1  3  3  4  2  4  4  3  3  2  2  2  0  0  0  0  0  0  0  4  4  3  4  4  2  3  1  4  4  3  2  4  2  1  2  2  2  3  1  3  3  1  4  2  2  3  4  1  3  4  2  2  1  2  1  2  2  3  1  4  2  4  1  2  4  3  0  4  4  2  2  1  1  2  2  4  3  3  2  4  1  2  1  4  1  3  4  4  3  1  2  3  4  1  3  3  4  4  1  3  3  4  2  2  1  3  3  4  2  2  4  4  3  4  4  3  2  2  3  2  4  3  2  2  2  4  1  3  2  2  3  2  2  3  4  3  3  1  3  1  4  4  3  3  1  4  2  2  2  4  1  3  4  4  3  4  4  3  4  4  2  4  4  3  4  1  2  1  2  3  4  2  2  1  4  1  4  3  3  1  4  1  3  2  4  3  1  3  4  3  2  4  1  1  4  2  1  1  2  3  3  1  4  1  3  4  4  1  1  1  2  4  3  2  3  3  4  4  3  2  3  2  2  3  2  2  4  3  2  4  3  2  2  1  3  3  4  1  2  4  1  1  4  0  0  0  0  4  3  3  1  4  3  4  3  3  2  3  3  1  4  1  2  3  4  2  1  1  2  3  1  1  1  3  0  0  1  3  3  2  4  1  3  3  2  2  2  2  2  2  4  2  3  3  4  3  3  1  4  3  2  2  3  1  4  4  1  1  1  4  3  1  2  3  4  2  1  3  1  1  1  2  2  4  2  3  2  1  1  1  2  2  1  2  1  2  2  3  1  3  2  2  2  3  2  2  2  1  2  1  3  3  3  3  1  2  3  2  3  1  2  3  3  1  2  4  3  4  1  2  4  2  2  2  3  1  3  3  4  3  3  0  0  0  4  3  1  3  4  3  3  3  3  4  1  1  3  4  1  4  1  0  4  4  2  3  1  4  1  2  2  3  1  4  3  2  4  4  1  2  2  2  4  4
klass=     1  ZZ=   6.3  J0=       19606  JM=       20202         634
V2= 93 94 95 96 97 98 99100101102103104105106107108109110111112113114115116117118119120121122123124125126127128129130131132133134135136137138139140141142143144145146147148149150151152153154155156157158159160161162163164165166167168169170171172173174175176177178179180181182183184  0  0185186187  0188189190191192193194195196197198199200201202203204205206207208209210211212213214215216217218219220221222223224225226  0  0227228229230231232233234235236237238239240241242243244245246247248249250251252253254255256257258259260261262263264265266267268269270271272273274275276277278279280281282283284285286287288289290291292293294295296297298299300301302303304305306307308309310311312313314315316317318319320321322323324325326327328329330331332333334335336337338339340341342343344345346347348349350351352353354355356357358359360361362363364365366367368369370  0  0371372  0373374375376  0  0  0377378379380381382383384385386387388389390391392393394395396397398399400401402403404405406407408409410411412413414415416417418419420421422423424425426427428429430431432433434435436437438439440441442443444445446447448449450451452453454455456457458459460461462463464465466467468469470471472473474475476477478479480481482483484485486487488489490491492493494495496497498499500501502503504505506507508509510511512513514515516517518519520521522523524525526527528529530531532533534535536537538539540541542543544545546547548549550551552553554555556557558559560561562563564565566567568569570571572573574575576577578579580581582583584585586587588  0589590591592593594595596597598599600601602603604605606607608609610611612613614615616617618619620621622623624625626627628629630631632633634635  0  0  0  0  0  0  0  0636637638639640641642643644645646647648649650651652653654655656  0  0657658659660661662663664665666667668669670671672  0  0  0  0  0  0  0  0  0  0673674675676677678679680681682683684685686687688689690691692693694
V1=  3  3  1  4  3  4  4  2  4  3  4  2  2  1  1  2  3  4  4  3  1  4  3  2  3  3  3  3  3  1  1  1  4  2  2  1  1  4  4  2  4  4  4  4  4  1  4  1  2  1  4  1  2  2  1  4  2  2  4  2  1  3  1  2  2  1  3  3  1  3  4  1  0  0  0  2  2  2  2  4  1  3  0  0  0  0  0  2  3  4  4  3  2  3  1  2  2  1  2  2  2  4  3  3  3  4  3  2  2  0  4  1  4  1  3  1  2  2  4  2  2  2  3  3  1  2  1  2  4  2  1  3  4  3  4  4  4  3  4  1  1  2  1  1  1  2  1  4  1  4  4  1  1  2  3  2  0  0  0  0  0  4  1  2  2  1  3  2  0  0  0  0  0  0  0  0  0  0  0  0  2  3  3  2  2  3  1  2  4  4  4  4  1  2  4  3  2  4  1  0  0  1  1  1  4  1  4  2  1  4  2  1  1  2  2  4  3  2  4  4  2  1  1  2  4  1  3  2  3  3  1  1  3  2  2  1  2  2  4  1  2  1  4  2  4  2  2  2  2  1  2  4  2  2  3  1  4  1  2  1  1  2  4  3  3  3  4  1  2  4  1  3  2  2  2  4  2  3  1  2  4  3  1  4  3  2  3  3  1  3  3  4  1  2  2  2  2  4  1  4  1  1  3  4  1  3  1  4  3  4  1  3  2  2  3  3  4  2  3  3  3  1  4  3  3  4  2  4  3  3  1  4  4  2  4  3  2  4  3  3  2  3  1  4  1  2  2  3  1  4  4  2  2  1  2  4  3  3  4  3  2  3  1  1  2  2  3  4  3  2  4  3  4  2  1  2  1  2  3  4  3  2  2  4  3  2  4  1  2  2  1  3  4  2  4  3  1  4  3  2  2  2  3  3  3  2  2  3  1  4  4  3  4  4  4  1  2  2  3  1  2  1  3  1  4  3  4  4  3  3  1  4  3  3  1  2  3  3  4  2  3  1  2  0  3  3  1  2  1  2  3  1  3  3  1  3  4  2  3  1  1  1  4  4  4  2  4  1  3  1  4  3  1  4  4  3  2  3  1  2  0  0  0  0  0  1  1  4  1  3  4  3  3  3  3  1  4  3  4  0  2  3  4  3  3  1  2  1  4  2  4  3  4  2  2  3  1  3  3  4  1  1  2  1  3  4  2  4  3  0  4  3  1  1  3  1  1  0  3  3  4  2  3  2  2  3  3  4  4  1  4  1  3  2  4  2  3  1  2  1  3  4  3  4  2  1  1  1  1  3  1  4  3  3  1  4  3  4  3  2  4  4  3  4  3  4  1  2  2  2  1  4  3  3  3  3  4  1  3  1  2  1  4  3  3  3  3  1  3  2  4  2  2  3  4  2  3  3  1  2  2  2  3  3  4  3  4  3  1  4  1  3  4  1
klass=     1  ZZ=   6.3  J0=       35368  JM=       36064         733
V2= 36 37 38 39 40 41 42 43 44 45 46 47 48 49 50 51 52 53 54 55 56 57 58 59 60 61 62 63 64 65 66 67 68 69 70 71 72 73 74 75 76 77 78 79 80 81 82 83 84 85 86 87 88 89 90 91 92 93 94 95 96 97 98 99100101102103104105106107108109110111112113114115116117118119120121122123124125126127128129130131132133134135136137138139140141142143144145146147148149150151152153154155156157  0  0158159160161162163164165166167168169170171172173174  0  0  0  0  0  0  0175176177178179180181182183184185186187188  0  0  0  0  0  0189190191192193194195196197198199200201202203204205206207208209210211212213214215216217218219220221222223224225226227228229230231232  0233234235236237238239240241242243244245246247248249250251252253254255256257258259260261262263264265266267268269270271272273274275276277278279280281282283284285286287288289290291292293294295296297298299  0  0  0  0  0  0  0  0300301302303304305306307308309310311312313314315316317318319320321322323324325326327328329330331332333334335336337338339340341342343344345346347348349350351352353354355356357358359360361362363364365366367368369  0  0  0  0  0  0370371372373374375376377378379380381382383384385386387388389390391392393394395396397398399400401402403404405406407408409410411412413414415416417418419420421422423424425426427428429430431432433434435436437438439440441442443444445446447448449450451452453454455456457458459460461462463464465466467468469470471472473474475476477478479480481482483484485486487488489490491492493494495496497498499500501502503504505506507508509510511  0  0  0512513514515516517518519  0520521522523524525526527528529530531532533534535536537538539540541  0542543544545546547548549550551552553554555556557558559560561562  0  0563564565566567568  0  0  0  0  0569570571572573574575576577578579580581582583584585586587588589590591592  0593594595596597598599600601602603604605606607608609610611612613614615616617618619620621622623624625626627628629630631632633634635636637638639640641642643644645646647648649650651652653654655656657658659660661662663664665666667668669670671672673  0  0674675676677678679680681682683684685686687688689690691692693694695696697698699700701702703704705706707708709710711712713714715716717718719720721722723
V1=  2  3  1  3  4  4  2  2  4  2  2  1  1  3  4  2  3  3  2  2  2  3  3  1  3  1  3  3  4  4  1  2  3  4  3  4  3  2  2  3  2  3  4  4  3  1  1  1  3  4  3  0  0  0  0  0  0  0  3  1  4  3  4  4  3  3  3  2  2  3  1  1  2  0  4  4  3  1  2  3  2  2  3  3  4  1  1  2  4  0  0  3  1  4  1  1  3  3  4  1  2  4  4  1  2  1  4  2  4  2  0  0  0  2  2  3  1  1  3  1  3  4  3  3  4  3  2  4  3  4  1  1  2  1  2  1  4  3  4  1  2  1  3  4  3  2  2  3  2  2  3  2  1  3  3  4  4  3  1  2  2  2  3  4  3  2  4  4  2  4  4  2  4  3  4  4  2  1  4  1  2  3  2  3  2  2  2  3  1  4  0  3  4  3  3  4  3  1  1  2  3  4  3  3  1  4  3  4  4  4  4  3  4  3  2  4  2  2  1  1  3  3  1  4  3  2  4  3  2  4  1  4  3  3  1  4  2  2  3  4  3  4  4  4  3  4  2  2  1  2  3  3  1  2  3  1  4  2  2  3  3  4  3  3  2  4  4  3  2  1  1  3  3  1  3  4  3  4  4  2  2  4  1  3  2  1  2  3  3  3  3  3  1  1  3  4  3  1  4  3  4  3  3  2  3  2  2  3  2  4  3  4  3  3  3  1  2  2  3  0  4  2  3  2  4  3  3  4  4  2  3  1  2  3  1  3  3  1  2  2  2  3  1  2  2  4  1  3  4  1  2  4  4  3  1  4  4  3  4  4  3  1  4  4  1  2  3  2  2  3  4  4  3  1  4  1  3  4  3  1  4  3  1  3  1  3  3  4  3  3  4  3  2  4  2  3  1  4  4  1  1  3  4  1  2  4  3  3  3  1  4  2  2  2  4  4  3  2  2  3  3  4  4  3  1  4  4  4  3  4  1  1  4  0  0  0  3  2  4  4  3  4  2  2  1  2  3  4  4  3  1  3  1  1  1  3  1  1  2  1  1  1  1  2  3  2  4  3  3  4  3  3  1  4  3  4  3  3  1  4  2  2  3  1  1  0  0  0  0  0  1  4  3  3  4  3  3  4  3  3  1  1  1  4  4  3  1  2  1  4  3  3  4  2  2  3  1  3  1  4  3  2  4  3  4  1  2  1  1  3  3  4  4  2  2  2  4  2  3  4  1  4  1  2  2  4  1  1  1  1  2  2  2  3  4  4  2  2  1  1  2  3  3  3  4  3  1  1  1  1  3  3  1  3  3  3  4  4  1  3  3  1  1  1  4  0  0  0  2  3  1  4  3  1  2  3  3  4  4  2  4  3  2  2  3  4  3  3  2  2  3  2  4  3  2  4  3  3  4  3  2  2  0  0  0  0  0  0  0  0  0  0  2  2  1  1  1  2  3  3  3  1  4  3  3  3  4  3  4  4  1  1  1  1  4  1  1  3  2  2  3  2  3  2  3  3  4  4  3  1  3  3  4  4  2  1  1  2  1  1  2  4  4  3  4  1  3  1  3  4  2  1  1  2  2  4  3  4  4  1  2  3  4  2  3  1  3  4  4  1  1  1  2  2  2  1  4  1  1  1  2  1  3  2  2  3  4  3  3  3  1  2  2
klass=     1  ZZ=   6.3  J0=       89928  JM=       90526         613
V2=141142143144145146147148149150151152153154155156157158159160161162163164165166167168169170171172173174175176177178179180181182183  0184185186187188189190191192193194195196197198199200201202203204205206207208209210211212213214215216217218219220221222223224225226227228  0  0  0  0229230231232233234235236237238239240241242243244245246247248249250  0  0  0  0  0  0  0  0251252253254255256257258259260261262263264265266267268269270271272273274275276277278279280281282283284285286287288289290291292293294295296297298  0299300301302303304305306307308309310311312313314315316317318319320321322323324325326327328329330331332333334335336337338339340341342343344345346347348349350351352353354355356357358359360361362363364365366367368369370371372373374375376377378379380381382383384385386387388389390391392393394395396397398399400401402403404405406407408409410411412413414415416417418419420421422423424425426427428429430431432433434435436437438439440441442443444445446447448449450451452453454455456457458459460461462463464465466467468469470471472473474475476477478479480481482483484485486487488489490491492493494495496497498499500501502503504505506507508509510511  0  0512513514515516517518519520521522523524525526527528  0529530531532533534535536537538539540541542  0  0  0  0  0  0  0  0  0543544545546547548549550551552553554555556557558559560561562563564565566567568569570571572573574575576577578579580581582583584585586587588589590591592593594595596597598599600601602603604605606607608609610611612613614615616  0617618619620621622623624625626627628629630631  0  0  0  0  0  0  0  0  0  0  0  0  0  0  0  0  0  0632633634635636637638639640641642643644645646647648649650651652653654655656657658659660661  0  0  0  0662663664665666  0667668669670671672673674675676677678679680681682683684685686687688689690691692693694695696697698699700701702703
V1=  3  4  4  3  1  1  3  1  2  4  3  3  4  4  4  3  2  4  1  0  0  3  1  1  1  1  4  1  1  4  2  4  1  2  4  3  2  4  4  2  2  4  4  1  3  1  4  2  2  3  1  1  3  1  1  4  2  2  2  4  1  4  3  2  4  2  4  4  4  1  2  4  1  1  1  3  1  1  3  3  2  4  4  3  1  2  3  1  1  3  1  4  4  2  3  1  1  4  4  1  1  4  1  2  1  2  3  4  1  3  4  3  1  4  1  4  3  1  4  2  2  4  4  3  2  1  3  3  4  4  1  4  1  3  2  2  1  2  3  4  4  1  4  3  4  1  3  2  4  3  1  4  4  1  3  2  2  4  2  3  2  3  2  1  2  1  1  1  1  2  4  1  2  4  4  1  1  1  1  3  2  1  2  1  1  1  3  1  2  1  3  2  1  3  4  4  2  4  3  2  4  3  2  4  4  1  2  4  1  1  4  3  3  4  2  2  1  1  2  4  4  3  3  2  3  1  1  2  1  2  3  3  4  2  3  3  2  4  1  2  4  4  3  1  2  3  2  1  3  1  2  2  4  0  0  1  2  4  4  4  1  3  2  2  2  2  4  4  2  3  4  3  4  4  2  4  4  2  3  1  3  2  3  1  3  4  2  3  2  4  1  2  3  3  2  3  2  3  4  3  1  4  3  2  2  4  4  3  4  1  1  4  1  4  4  4  4  3  4  2  2  2  4  3  2  4  4  3  4  1  2  3  4  1  2  3  4  3  4  1  3  3  0  0  3  4  3  1  4  4  3  2  1  2  3  4  3  3  4  2  2  4  3  4  1  1  4  1  3  2  1  2  2  4  1  2  4  1  2  3  3  4  3  4  3  2  2  3  2  3  3  1  2  3  1  2  3  3  1  3  4  4  1  3  3  2  2  2  3  2  3  3  4  3  4  3  2  4  4  4  3  4  1  1  2  1  3  4  2  2  4  3  3  4  1  4  3  4  3  4  1  2  3  2  2  1  2  3  4  4  3  1  1  4  1  2  3  4  1  3  4  0  0  4  3  1  2  2  3  2  3  3  2  3  4  1  2  3  0  0  2  2  4  4  3  4  2  3  2  3  2  2  3  1  3  3  4  3  1  1  3  2  2  4  1  2  4  1  2  4  3  2  4  1  1  3  4  2  4  4  3  2  2  2  2  3  3  2  2  2  1  2  4  3  4  3  4  1  2  4  4  2  3  0  0  0  0  3  4  3  2  4  4  1  3  1  2  4  3  4  2  1  2  4  4  1  3  3  3  1  1  3  3  3  4  2  4  4  4  3  1  4  2  3  1  4  3  3  4  3  2  4  1  1  2  4  4  3  2  1  3  1  1  1  3  3  4  3  1  4  1  1  4
klass=     1  ZZ=   6.3  J0=       87593  JM=       88208         624
V2= 78 79 80 81 82 83 84 85 86 87 88 89 90 91 92 93 94 95 96 97 98 99100101102103104105106107108109110111112113114115116117118119120121122123124125126127128129130131132133134135136137138139140141142143144145146147148149150151152153154155156157158159160161162163164165166167168169  0  0170171172173174175176177178179180181182183184185186187188189190191192193194195196197198199200201202203204205206207208209210211212213214215216217218219220221222223224225226227228229230231232233234235236237238  0239240241242243244245246247248249250251252253254255256257258259260261262263264265266267268269270271272273274275276277278279280281282283284285286287288289290291292293294295296297298299300301302303304305306307308309310311312313314315316317318319320321322323324325326327328329330331332333334335336337338339340341342343344345346347348349350351352353354355356357358359360361362363364365366367368369370  0  0  0371372373374375376377378  0  0  0  0379380381382383384385386387388389390391392393394395396397398399400401402403404405406407408409410411412413414415416417418419420421422423424425426427428429430431432433434435436437438439440441442443444445446447448449450451452453454455456457458459460461462463464465466467468469470471472473474475476477478479480481482483484485486487488489490491492493494495496497498499500501502503504505506507508509510511512513514515516517518519520521522523524525526527528529530531532533534535536537538539540541542543544545546547548549  0550551552553554555556557558559560561562563564565566567568569570571572573574575576577578579580581582583584585586587588589590591592593594595596597598599600601602603604605606607608609610611612613614615616617618619620621622623624625626627628629630631632633634635  0636637638639640641642  0  0  0  0  0  0  0  0  0  0  0  0  0  0  0  0  0  0  0  0  0  0  0  0643644645646647648649650651652653654655656657658659660661662663664665
V1=  3  4  3  4  3  1  2  4  2  2  4  1  4  3  4  4  4  1  1  1  2  3  1  2  4  3  2  4  4  2  4  1  1  1  1  2  2  3  1  4  4  3  3  1  4  3  4  4  2  2  1  3  4  4  4  3  4  2  4  1  3  4  1  1  4  2  4  1  1  1  3  4  2  1  1  2  1  3  4  4  1  1  1  2  1  2  2  3  3  4  2  4  4  4  3  1  1  1  2  2  1  2  3  4  1  2  4  2  3  1  3  1  3  3  3  2  3  4  3  2  2  2  1  2  1  3  3  4  0  0  2  2  3  1  1  2  2  1  4  3  1  4  4  3  1  3  3  1  4  3  4  4  2  1  1  4  3  2  2  4  1  2  4  3  1  2  2  2  2  2  1  4  3  1  2  3  4  1  2  2  3  4  3  4  1  2  4  2  4  4  3  4  1  1  1  1  2  2  4  2  4  4  1  4  4  2  2  4  3  2  3  4  3  2  3  2  4  4  2  4  2  4  4  2  3  4  4  1  3  2  2  2  3  4  3  4  3  4  4  3  4  1  2  1  1  1  1  2  1  1  2  4  3  4  2  2  4  1  4  1  1  2  4  1  2  3  2  3  1  1  2  4  3  4  3  1  1  2  2  2  1  3  1  4  3  3  3  1  1  3  1  2  4  2  3  1  3  4  2  2  4  4  4  3  2  2  2  2  2  2  2  4  3  4  1  1  1  2  3  1  4  2  4  4  4  1  1  3  3  2  4  4  1  1  2  1  1  1  1  4  3  1  4  2  2  4  3  3  4  3  1  4  2  2  1  1  2  2  2  2  3  2  4  3  4  3  2  2  1  4  1  2  4  2  2  1  1  2  4  1  1  2  2  2  1  1  3  3  3  1  2  1  3  3  1  4  2  1  3  1  1  2  4  4  3  2  1  2  4  4  2  2  2  2  2  1  3  0  1  2  2  2  2  1  3  4  3  1  1  4  4  4  4  3  1  1  2  2  4  2  4  1  1  1  3  2  4  4  1  2  4  1  1  1  2  3  4  3  2  3  4  4  3  2  4  4  3  4  4  4  1  4  2  4  2  3  4  3  4  4  1  3  3  1  3  2  4  3  1  1  4  3  2  1  2  0  4  2  2  1  2  2  1  1  3  4  4  3  1  1  1  4  3  4  0  1  1  4  3  1  1  2  1  3  3  4  2  4  2  4  1  4  3  4  1  3  0  0  1  1  1  1  3  3  4  2  0  2  4  1  1  1  1  1  4  2  3  1  2  4  4  3  2  4  2  4  4  2  4  3  4  2  4  1  4  3  1  3  1  1  2  2  1  3  3  1  3  3  3  4  1  1  3  4  3  3  4  2  4  4  3  1  4  3  2  4  4  4  3  2  2  3  4  2  4  3  2  4  4  1  3  4  3  1
klass=     1  ZZ=   6.2  J0=       12470  JM=       13074         629
V2=149150151152153154155156157158159160161162163164165166167168169170171172173174175176177  0178179180181182183184185186187188189190191192193194  0  0  0  0195196197198199200201202203204205206207208209210211212213214215216217218219220221222223224225  0  0226227228229230231232233234235236237238239240241242243244245246247248249250251252253254255256257258259260261262  0  0  0  0  0  0  0  0263264265266267268269270271272273274275276277278279280281282283284285286287288289290291292293294295296297298299300301302303304305306307308309310311312313314315316317318  0319320321322323324325326327328329330331332333334335336337338339340341342343344345346347348349350351352353354355356357358359360361362363364365  0  0  0  0  0  0  0  0  0366367368369370371372373374375376377378379380381382383384385386387388389390391392393394395396397398399400401402403404405406407408  0409410411412413414415416417418419420421422423424425426427428429430431432433  0  0  0  0  0  0434435436437438439440441442443444445446447448449450451452453454455456457458459460461462463464465466467468469470471472473474475476477478479480481482483484485486487488489490491492493494495496497498499500501502503504505506507508509510511512513514515516517518519520521522523524525526  0527528529530531532533534535536537538539540541542543544545546547548549550551552553554555  0556557558559560561562563564565566567568569570571572573574575576577578  0579580581582583584585586587588589590591592593594595596597598599600601602603604605606607608609610  0  0  0  0  0  0  0  0  0  0611612613614615616617618619620621622623624625626627628629630631632633634635636637638639640641642643644645646647648649650651652653654655656657658659660661662663664665666667668669670671672673674675676677678679680681682683684685686687688689690691692693694695696697698699700701702703704705706707708709710711712713714715716717718719720721722723724725726727728729730731732
V1=  2  3  4  1  1  4  2  2  1  1  1  4  4  3  3  1  0  0  0  0  4  1  1  1  1  2  4  4  3  1  3  3  4  3  3  4  3  1  4  1  2  2  2  3  2  4  3  2  4  1  1  4  2  4  3  2  4  1  1  1  1  1  0  0  0  1  1  2  4  1  1  4  1  1  1  1  3  3  4  3  2  4  1  1  4  1  2  2  1  3  3  2  4  4  4  2  4  1  1  3  3  4  4  2  1  1  3  2  4  1  1  4  3  2  4  2  2  1  2  3  1  3  3  4  2  1  3  3  4  4  3  1  2  1  3  2  2  2  1  1  3  4  1  2  4  3  2  3  1  4  3  4  2  3  1  4  4  3  1  1  3  3  1  1  1  4  1  3  4  3  1  4  4  3  3  4  2  1  2  3  4  3  2  4  4  2  3  2  4  4  1  1  4  2  1  1  1  1  3  4  2  1  2  3  1  2  3  1  1  3  4  1  1  3  3  4  1  3  3  4  3  1  4  3  2  4  3  4  3  2  4  4  3  2  2  1  3  4  4  2  3  2  4  4  1  3  1  1  1  4  4  3  1  3  2  4  4  3  1  1  3  3  4  2  1  3  2  1  2  3  4  3  4  0  0  4  2  2  2  1  2  4  1  3  3  2  4  4  4  2  4  4  2  4  4  2  1  3  2  2  2  3  4  1  2  1  2  2  2  3  2  1  2  2  1  2  3  4  1  1  1  2  3  4  1  3  4  1  1  4  2  2  4  1  3  4  4  3  4  1  1  1  1  1  1  3  3  2  2  3  4  1  1  4  2  2  3  2  4  4  3  1  1  3  3  1  1  3  4  4  2  4  1  2  1  3  3  3  1  3  3  2  4  4  4  4  4  4  2  4  1  1  4  0  0  0  0  1  3  2  2  3  4  1  3  1  4  3  3  4  2  3  2  4  1  2  3  1  1  3  2  1  2  3  2  4  4  2  2  4  1  1  4  1  1  2  2  3  1  1  4  1  1  1  4  1  2  3  0  0  0  0  0  0  0  1  4  4  4  3  1  2  2  4  1  3  3  2  4  3  4  3  1  1  3  4  1  2  3  3  4  3  2  4  4  3  1  1  2  4  3  1  4  3  4  3  3  2  4  1  1  1  4  1  1  4  3  4  4  3  1  4  1  1  1  1  1  4  3  4  1  1  1  1  2  3  4  1  1  3  2  4  0  2  3  2  2  3  0  3  4  3  2  3  1  4  3  1  4  1  3  3  4  1  3  4  2  2  1  1  3  3  2  4  3  3  1  2  1  0  3  1  2  3  0  1  3  2  4  3  1  4  1  3  4  3  4  1  3  3  4  4  2  3  3  4  1  1  1  3  1  3  1  2  4  1  1  3  1  2  3  1  1  1  4  2  4  1  3  2  3  4  2  4  3  4  1  1  1
klass=     1  ZZ=   6.2  J0=       30035  JM=       30532         540
V2=172173174175176177178179180181182183184185186187188189190191192193194195196197198199200201202203204205206207208209210211212213214215216217218219220221222223224225226227228229230231232233234235236237238239240241242243244245246247248249250251252253254255256  0257258259260261262263264265266267268269270271272273274275276277278279280281282283284285286287288289290291292293294295296297298  0299300301302303304305306307308309310311312313314315316  0317318319320321322323324325326327328329330331332333334335336337338339340341342343344345346347348349350351352353354355356357358359360361362363364365366367368369370371372373374375376377378379380381382383384385386387388389390391392393394395396397398399400401402403404405406407408409410411412413414415416417418419420421422423424425426427428429430431432433434435436437438439440441442443444445446447448449450451452453454455456457458459460461462463464465466467468469470471472473474475476477478479480481482483484485486487488489490491492493494495496497498499500501502503504505506507508509510511512513514515516517518519520521522523524525526527528529530531532533534535536537538539540541542543544545546547548549550551552553554555556557558559560561  0  0562563564565566567568569570571572573574575576577578579580581582583584585586587588589590591592593594595596597598599600601602603604605606607608609610611612613614615616617618619620621622623624625626627628629630631632633634635636637638639640641642  0  0643644645646647648649650651652653654655656657658659660661662663664665666667668669670671672673674675676677678679680681682683684685  0686687688689690691692693694695696697698699700701702703
V1=  1  1  2  4  4  0  0  0  0  3  2  4  3  1  2  0  0  2  1  2  3  4  3  4  4  4  3  4  1  2  1  1  3  3  3  4  4  1  2  4  3  4  4  3  4  3  2  4  4  3  4  2  2  1  4  1  1  1  1  1  4  3  3  3  4  3  4  3  4  2  2  3  3  3  1  4  4  2  3  2  4  1  1  2  4  4  3  1  2  4  4  1  2  3  2  4  4  3  1  1  1  1  4  1  1  4  2  4  1  3  3  1  3  3  4  3  1  4  1  1  4  3  3  2  1  2  1  4  3  2  4  4  1  3  1  3  1  1  4  4  4  1  4  3  2  4  4  1  3  4  2  2  4  1  3  3  4  4  2  4  4  3  3  2  4  3  3  1  4  1  1  4  3  4  1  1  1  1  1  1  4  1  1  4  1  3  4  1  0  0  0  4  3  2  4  3  3  4  2  2  3  3  1  3  4  2  3  4  2  4  4  3  2  2  1  2  4  1  2  2  2  2  4  4  2  4  3  3  1  1  4  3  4  3  1  1  3  1  2  3  0  0  0  0  0  0  0  0  0  0  0  3  2  4  3  4  4  1  2  4  3  2  4  4  2  4  4  1  2  1  4  1  4  4  3  2  4  2  3  4  3  3  2  4  1  3  3  1  2  3  4  2  2  3  3  0  0  0  0  0  4  4  3  4  3  1  1  1  3  2  2  3  2  4  3  4  4  1  1  4  1  2  4  2  4  3  2  4  1  1  1  1  2  4  1  1  2  3  3  1  4  1  3  4  4  0  3  1  2  3  2  2  3  3  2  3  2  3  3  1  0  0  0  0  1  3  4  4  2  3  3  2  4  4  3  4  1  3  3  3  4  4  3  3  3  3  4  2  4  3  4  1  2  2  1  3  4  3  3  1  2  2  1  3  3  4  3  3  1  2  3  0  0  0  0  3  1  4  1  1  1  2  2  3  3  2  3  4  1  1  1  3  3  4  1  2  0  0  0  1  2  2  3  3  4  4  2  1  2  2  3  4  4  3  1  2  3  2  0  0  0  0  0  4  2  3  2  3  4  4  2  3  1  2  3  1  4  3  2  4  3  2  4  4  3  4  3  2  4  4  3  4  1  4  3  4  4  2  4  3  4  1  1  4  1  3  2  4  2  3  1  1  1  1  2  4  1  1  1  2  2  2  4  4  2  3  1  3  3  1  3  4  4  3  4  4  3  1  1  3
klass=     1  ZZ=   6.2  J0=      112149  JM=      112794         654
V2= 71 72 73 74 75 76 77 78 79 80 81 82 83 84 85 86 87 88 89 90 91 92 93 94 95 96 97 98 99100101102103104105106107108109110111112113114115116117118119120121122123124125126127128129130131132133134135136137138139140141142143144145146147148149150151152153154155156157158159160161162  0163164165166167168169170171172173174175176177178179180181182  0183184185186187  0  0188189190  0  0  0  0  0  0191192193194195196197198199200201202203204205206207208209210211212213214215216217218219220221222223224225226227228229230231232233234235236237238239240241242243244245246247248249250251252  0253254255256257258259260261262263264265266267  0268269270271272273274275276277278279280281282283284285286287288289290291292293294295296297298299300301302303304305306307308309310311312313314315316317318319320321322323324325326327328329330331332333334335336337338339340341342343344345346347348349350351352353354355356357358359360361362363364365366367368369370371372373374375376377378379380381382383384385386387388389390391392393394395396397398399400401402403404405406407408  0  0  0  0  0  0  0  0  0  0409410411412413414415416417418419420421422423424425426427428429430431432433434435436437438439440441442443444445446447448449450451452453454455456457458459460461462463464465466467468469470471472473474475476477478479480481482483484485486487488489490491492493494495496497498499500501  0  0  0  0  0502503504505506507508509510511512513514515516517518519520521522523524525526  0  0  0527528529530531532533534535536537538539540541542543544545546547548549  0550551552553554555556557558559560561562  0  0  0  0563564565566567568569570571572573574575576577578579580581582583584585586587588589590591592593594595596597598599600601602603604605606607608609610  0  0611612613614615616617618619620621622623624625  0626627628629630631632  0  0633634635636637638639640641642643644645646647648649650651652653654655656657658659660661662663664665666667668669670671672673674675676677678679680681682683684
V1=  3  4  3  4  3  2  4  3  4  3  3  2  4  4  4  4  2  1  4  1  2  4  3  1  4  3  3  1  1  1  2  4  2  4  3  1  1  2  4  2  1  4  4  2  1  1  1  2  3  1  1  1  4  3  2  4  3  1  1  3  1  4  3  3  4  3  3  2  4  4  4  1  2  4  3  2  3  1  4  2  3  4  3  2  4  1  3  4  3  1  3  3  1  4  1  4  3  1  1  2  3  1  1  1  3  4  1  2  3  2  2  3  1  3  4  3  1  4  1  1  1  2  2  4  3  3  3  4  1  2  1  3  4  3  4  0  4  3  4  3  4  4  1  1  1  2  2  1  1  2  1  3  4  0  0  3  2  3  3  3  3  4  3  3  4  3  2  2  2  2  1  1  3  2  4  3  2  4  1  1  2  2  1  1  2  4  3  2  2  3  1  1  2  1  3  4  4  3  2  3  2  4  4  2  3  3  1  3  4  3  3  1  4  4  3  1  3  4  3  3  1  1  2  3  3  1  4  4  2  3  2  4  4  1  4  2  2  2  1  3  4  2  2  4  3  2  4  3  3  4  4  2  3  1  1  4  2  2  3  2  2  2  3  1  1  3  1  4  3  2  0  3  1  4  2  4  3  4  4  1  3  2  2  3  4  3  3  4  3  4  3  2  3  4  1  1  1  1  3  1  2  3  3  1  4  2  1  1  2  2  3  1  3  2  4  1  3  1  2  2  1  3  4  4  1  1  4  1  1  1  2  4  3  1  4  3  4  3  4  3  3  1  4  3  4  2  4  4  2  3  1  1  3  4  1  2  4  4  4  2  1  1  1  2  2  1  1  3  4  4  2  4  1  4  2  2  4  3  2  4  1  1  2  3  1  1  1  1  1  3  2  3  1  1  2  4  3  4  3  1  4  3  3  1  2  4  2  1  3  4  3  1  2  2  2  2  2  2  3  1  2  2  2  1  4  2  4  4  1  2  4  2  2  3  1  1  1  1  1  4  4  1  3  3  2  4  4  4  2  3  2  4  3  1  2  2  1  3  4  4  2  2  2  2  2  3  3  2  4  2  4  1  4  1  3  1  1  1  3  2  4  3  4  1  3  4  3  1  1  4  3  2  4  3  1  1  1  2  1  4  2  4  2  4  3  4  2  4  3  1  4  4  3  4  4  4  3  1  1  3  1  2  3  3  4  1  2  4  3  4  1  2  1  4  3  1  2  3  3  4  4  2  4  3  4  3  0  3  4  2  2  1  2  2  1  2  3  1  1  2  4  1  3  0  0  4  2  3  1  2  3  2  4  3  3  1  3  4  4  3  1  0  1  4  4  3  4  4  4  3  2  2  3  4  3  4  3  4  2  2  4  3  3  2  4  1  4  3  1  4  3  1  1  4  4  1  2  2  2  4  2  2  3  4  1  3  1  2  4  3  2  3  4  3  4  1  4  2  2  1  3  1  2  3  1  2  3  4  3  4  3  2  4  3
klass=     1  ZZ=   6.2  J0=       86026  JM=       86578         567
V2=160161162163164165166167168169170171172173174175176177178179180181182183184185186187188  0  0189190191192  0  0  0  0193194195196197198199200201202203204205206207208209210211212213214215216217218219220221222223224225226227228229230231232233234235236237238239240241242243244245246247  0  0  0248249250251252253254255256257258259260261262263264265266267268269270271272273274275276277278279280281282283284285286287288289290291292293294295296297298299300301302303304305306307308309310311312313314315316317318319320321322323324325326327328329330331332333334335336337338339340341342343344345346347348349350351352353354355356357358359360361362363364365366367368369370371372373374375  0  0376377378379380381382383384385386387388389390391392393394395396397398399400401402403404405406407408409410411412413414415416417418419420421422423424425426427428429430431432433434435436437438  0439440441442443444445446447448449450451452453454455456457458459460461462463464465466467468469470471472473474475476477478479480481482483484485486487488489490491492493494495  0496497498499500501502503504505506507508509510511512513514515516517518519520521522523524525526527528529530531532533534535536537538539540541542543544545546547548  0  0  0549550551552553554555556557558559560561562563564565566567568569570571572573574575576577578579580581582583584585586587588589590591592593594  0  0  0  0  0  0595596597598599600601602603604605606607608  0609610611612613614615616  0617618619620621  0622623624625  0626627628629630631632633634635  0  0  0  0  0  0  0636637638639640641642643644645646647648649650651652653654655656657658659660661662663664  0  0665666667668669670671672673674  0  0  0675676677678679680681682683684685686687688
V1=  1  1  4  3  1  1  1  3  4  4  1  1  4  1  3  1  0  0  0  2  2  3  3  4  3  1  4  4  2  4  3  2  4  1  1  1  1  1  4  4  3  2  2  2  3  2  4  4  3  2  4  4  3  4  4  3  1  1  4  2  4  4  2  3  4  3  3  3  1  4  4  1  3  3  1  4  2  1  4  2  3  4  2  2  4  1  2  2  2  1  3  3  4  1  1  1  4  1  2  1  2  2  0  3  2  2  1  1  2  3  3  4  4  3  4  1  1  3  1  1  1  2  2  1  3  3  3  2  1  2  4  2  3  2  4  4  3  0  0  0  0  0  3  4  4  1  4  2  3  4  4  2  3  1  4  0  0  0  0  0  2  1  2  4  3  4  2  2  3  2  2  1  3  1  1  2  3  3  3  1  3  2  1  3  2  1  3  3  4  4  1  3  1  2  1  1  1  4  4  4  3  1  1  1  2  2  1  1  4  3  4  2  4  3  2  3  2  4  3  1  1  1  3  4  3  2  4  4  2  1  4  3  4  4  3  1  1  1  1  1  1  1  3  3  4  4  2  2  4  2  3  2  1  3  4  2  1  4  4  3  4  4  2  4  4  4  4  3  1  1  2  3  1  3  4  4  3  4  4  4  3  2  4  3  3  1  2  3  1  4  3  1  4  2  2  4  1  1  1  4  1  1  1  3  4  4  2  4  4  1  4  4  3  4  2  2  4  1  1  2  3  2  4  3  3  3  4  2  2  4  2  2  2  4  3  2  3  1  2  2  4  1  2  4  4  4  4  3  2  4  4  4  4  4  3  4  2  2  2  3  3  4  4  3  1  1  3  4  3  1  2  3  4  2  3  1  4  4  3  1  3  2  4  4  4  3  1  2  4  3  2  4  4  4  1  1  2  4  3  1  3  4  4  2  1  3  3  2  1  3  4  1  1  4  3  3  1  1  2  1  2  4  1  3  4  1  2  4  3  1  2  1  1  3  4  3  4  4  1  2  4  2  4  1  2  2  2  2  3  4  3  3  4  2  3  4  4  4  4  2  1  3  4  1  2  2  2  4  1  2  4  1  3  3  4  1  1  3  4  1  3  4  1  1  3  1  1  2  3  2  4  4  3  1  1  1  4  2  1  3  2  4  3  3  3  1  1  1  2  4  3  3  1  3  2  4  2  2  3  2  4  3  1  2  1  2  3  4  1  2  1  2  2  4  1  2  3  3  2  1  3  2  2  3  3  1  2  2  2  3  2  1  1  1  1  3  3  4  2  4  1  3  2  4  3  4  4
klass=     1  ZZ=   6.2  J0=       96351  JM=       96928         600
V2=122123124125126127128129130131132133134135136137138139140141142143144145146147148149150151152153154155156157158159160161162163164165166167168169170171172173  0  0  0  0  0  0  0174175176177178179180181182183  0184185186  0  0  0  0  0  0  0187188189190191192193194195196197198199200201202  0  0  0203204205206207208209210211212213214215216217218219220221222223224225226227228229230231232233234235236237238239240241242243244245246247248249250251252253254255256257258259260261262263264265266267268269270271272273274275276277278279280281282283284285286287288289290291292293294295296297298  0  0  0299300301302303304305306307308309310311312313314315316317318319320321322323324325326327328329330331332333334335  0336337338339340341342343344345346347348  0349350351352353354355356357358359360361362363364365366367368369370371372373374  0375376377378379380381382383384385386387388389390391392393394395396397398399400401402403404405406407408409410411412413414415416417418419420421422423424425426427428429430431432433434435436437438439440441442443444445446447448449450451452453454455456457458459460461462463464465466467468469470471472473474475476477478479480481482483484485486487488489490491492493494495496497498499500501502503504505506507508509510511512513514515516517518519520521522523524525526527528529530531532533534535536537538539540541542543544545546547548549550551552553554555556557  0  0558559560561562563564  0565566567568569570571572573574575576577578579580581582583584585586587588589590591592593594595596597598599600601602603604605606607608609610611612613614615616617618619620621622623624625626627628  0  0629630631632633634635636637638639640641642643644645646647648649650651652653654655656657658659660  0  0  0661662663664665666667668669670671672673674675676677678679680681682683684685686687688689
V1=  1  2  3  4  3  1  1  1  4  2  4  4  2  4  3  4  2  1  1  1  4  0  0  0  1  3  1  3  3  1  1  1  4  4  4  2  2  4  1  2  3  4  3  2  3  4  2  2  4  4  1  1  4  2  1  2  2  2  3  2  4  4  1  2  4  2  3  4  4  2  3  1  2  2  4  3  4  3  2  4  4  4  2  4  2  3  4  3  3  2  2  3  4  3  3  3  2  4  2  1  3  3  2  2  4  3  3  4  4  3  1  1  1  4  1  3  1  3  4  3  3  3  4  3  1  1  3  4  3  1  4  3  2  4  4  2  4  4  2  3  3  3  1  2  2  3  2  2  2  1  1  1  4  1  2  4  2  4  1  2  4  3  3  4  3  1  4  3  2  4  4  4  4  3  2  4  2  2  3  2  1  3  1  2  2  3  2  4  3  2  4  4  3  2  2  1  3  2  2  3  4  2  3  1  2  2  4  2  4  4  4  2  1  3  2  4  4  3  1  1  3  4  3  4  4  2  1  1  1  3  3  2  4  1  3  3  4  1  2  4  4  2  3  2  3  4  1  3  4  4  3  3  2  4  4  3  1  1  2  2  1  2  4  3  3  4  1  3  3  4  2  1  2  2  2  4  2  3  4  3  3  4  4  2  4  4  2  2  2  2  4  3  4  3  2  4  4  2  4  4  3  4  2  4  4  4  3  4  1  3  3  4  4  3  1  1  2  1  2  4  1  1  3  2  2  2  4  3  3  1  4  3  2  1  3  2  2  4  3  1  2  1  2  1  3  3  4  0  0  0  0  2  1  2  3  2  4  3  4  1  3  1  3  4  3  3  4  4  4  4  1  1  3  2  4  4  2  2  1  2  2  4  2  3  2  4  2  1  3  3  4  3  4  1  2  1  4  2  3  4  4  4  4  3  1  4  4  1  3  2  4  4  4  3  2  2  3  3  2  4  2  4  4  2  2  2  1  1  3  1  3  3  2  1  2  3  3  4  4  3  4  3  1  4  4  2  3  2  2  2  1  2  4  4  4  3  4  1  2  4  2  1  4  4  2  2  3  4  3  2  4  4  3  4  2  2  1  4  4  2  4  4  2  4  3  4  2  2  1  4  4  3  1  2  2  1  2  3  4  0  0  0  0  0  0  0  0  0  0  0  0  0  0  0  3  3  4  2  1  3  2  4  3  2  1  3  4  2  3  1  4  4  1  1  2  2  3  3  2  4  3  2  4  4  2  4  1  2  2  1  2  4  4  4  4  4  4  3  4  2  4  2  2  3  4  2  4  4  2  1  4  1  1  1  3  4  3  2  2  2  3  2  4  2  3  1  2  3  3  2  4  3  1  4  4  2  3  4  4  3
klass=     1  ZZ=   6.2  J0=      102710  JM=      103345         656
V2=144145146147148149150151152153154155156157158159160161162163164165166167168169170171172173174175176177178179180181182183184185186187188189190191192193194195196197198199200201202203  0204205206207208209210211212213214215216217218219220221  0  0  0  0  0  0  0222223224225226227228229230231232233234235236237238  0  0239240241242243244245246247248249250251252253254255256257258259260261262263264265266267268269270271272273274275276277278279280281282283284285286287288289290291292293294295296297298299300301302303304305306307308309310311312313314315316317318319320321322323324325326327328329330331332333334335  0  0  0  0  0  0  0  0  0  0  0  0  0  0  0  0  0  0  0336337338339340341342343344345346  0  0  0  0  0  0347348349350351352353354355356357358359360361362363364365366367  0  0  0368369370371  0  0  0372373374375376377378379380381382383384385386387388389390391392393394395396397  0  0398399400401402403404405406407408409410411412413414415416417418419420421422423424425426427428429430431432433434435436437438439440441442443444445446447448449450451452453454455456457458459460461462463464465466467468469470471472473474475476477478479480481482483484485486487488489490491  0  0  0  0492493494495496497498499500501502503504505506507508509510511512513514515516517518519520521522523524525526527528529530531532533534535536537538539540541542543544545546547548549550551552553554555556557558559560561562563564565566567568569570571572573574575576577578579580581582583584585586587588589590591592593594595596597598599600601602603604605606607608609610611612613614615616617618619620621622623624625626627628629630631632  0633634635636637638639  0  0  0  0  0  0  0  0  0640641642643644645646647648649650651652653654655656657658659660661662663664665666667668669670671672673674675676677678679680681682683684685686687688689690691692693694695696697698699700701  0702703704705706707708709710711712713714715716717718719720721722723724725726727728729730731732733734735736737738739740741
V1=  4  1  1  1  1  2  0  0  0  4  3  2  3  2  1  3  1  1  4  1  2  4  3  1  2  2  1  1  4  1  2  2  0  0  0  0  0  0  4  4  3  1  2  2  2  3  1  4  3  1  3  4  1  2  4  1  1  4  1  1  4  2  1  2  2  4  1  2  2  4  1  1  1  1  1  2  4  4  3  2  1  1  4  2  4  4  4  3  3  4  4  1  4  2  2  3  1  3  4  4  2  2  4  3  4  1  2  1  3  2  3  4  4  2  4  1  1  4  1  1  1  2  2  2  2  1  3  3  4  2  3  1  1  2  1  3  4  2  1  2  2  3  1  1  3  3  4  2  0  3  3  4  4  1  1  3  3  2  2  3  2  1  2  4  1  2  2  1  2  4  1  4  4  3  4  1  1  4  2  1  2  3  2  3  2  3  2  4  1  2  4  1  4  1  3  1  3  1  4  2  1  2  2  2  3  2  4  3  3  3  3  4  3  1  4  4  2  3  2  4  4  1  1  4  3  4  2  3  1  3  1  1  4  1  4  4  3  3  1  1  2  2  2  4  3  1  4  4  3  1  2  2  1  4  2  4  3  2  4  1  1  1  4  3  1  2  4  4  1  3  4  1  3  4  2  2  1  4  4  2  2  4  3  1  1  1  4  4  1  2  4  4  4  4  1  3  4  2  1  2  2  4  1  3  4  2  2  1  2  4  3  2  4  4  1  3  1  4  3  4  1  2  4  4  1  3  1  4  2  2  2  2  1  2  3  2  4  3  2  4  4  1  1  4  3  3  1  1  2  1  3  3  2  3  1  3  3  4  4  4  2  1  2  4  1  3  3  1  4  3  3  1  3  1  4  3  3  2  4  4  2  4  3  3  4  1  2  4  4  3  4  4  3  1  3  4  2  3  1  4  4  3  1  4  4  2  1  2  4  1  4  3  2  2  3  2  3  4  3  1  4  2  2  4  4  2  1  4  2  1  3  4  1  1  2  2  3  2  4  4  1  1  3  2  4  4  0  0  0  0  0  0  3  4  4  1  3  2  1  1  2  1  2  4  2  3  4  3  0  1  4  4  3  2  4  3  2  3  2  4  1  1  3  1  3  4  3  4  1  1  1  3  1  4  3  4  1  1  4  1  1  4  1  4  4  2  2  2  3  2  2  3  2  3  4  3  3  0  0  0  4  3  1  1  2  1  1  2  4  4  1  1  3  4  3  4  2  3  2  4  4  3  4  4  4  4  1  2  3  3  2  2  2  2  3  3  2  4  3  2  4  1  3  3  4  2  2  2  2  1  1  3  4  1  3  1  4  2  4  2  2  4  4  2  4  1  4  3  4  4  3  2  4  4  4  2  3  4  2  4  2  2  4  4  4  3  2  4  4  1  2  4  4  1  1  4  1  2  4  3  4  3  1  1  3  4  3  3  2  4  3  3  4  3  2  3  2  3  1  1  1  4  3  2  4  4  2  4  2  2  4  1  3  3  4  4
klass=     1  ZZ=   6.1  J0=       17853  JM=       18467         649
V2= 65 66 67 68 69 70 71 72 73 74 75 76 77 78 79 80 81 82 83 84 85 86 87 88 89 90 91 92 93 94 95 96 97 98 99100101102103104105106107108109110111112113114115116117118119120121122123124125126127128129130131132133134135136137138139140141142143144145146147148149150151152153154155156157158159160161162163164165166167168169170171172173174175176  0  0  0  0  0  0  0  0  0177178179180181182183184  0185186187188189190191192193194195196197198199200201202203204205206207208209210211212213214215216217218219220221222223224225226227228229230231232233234235236237238  0  0239240241242243244245246247248249250251252253  0254255256257258259260261262263264265266267268269270271272273274275276277278279280281282283284285286287288289290291292293294295296297298299300301302303304  0  0  0  0  0  0  0  0  0305306307308309310311312313314315316317318319320321322323324325326327328329330331332333334335336337338339340341342343344345346347348349350  0  0  0351352353354355356357358359360361362363364365366367368  0  0  0369370371372373374375376377378379380381382383384385386387388389390391392393394395  0396397398399400401402403404405406407408409410411412413414415416417418419420421422423424425426427428429430431432433434435436437438439440441442443444445446447448449450451452453454455  0456457458459460461462463464465466467468469470471472473474475476477478479480481482483484485486487488489490491492493494495496497498499500501502503504505506507508509510511512513514515516517518519520521522523524525526527528529530531532533534535536537538539540541542543544545546547548549550551552553554555556557558559560561562563564565566567568569570571572  0  0  0  0  0  0573574575576577578579580581582583584585586587588589590591592593594595596597598599600601602603604605606607608609610611612613614615616617618619620621622623624625626627628629630631632633634635636637638639640641642643644645646647648649650651652653654655656657658659660661662663664665666667668669670671672673674675676677
V1=  3  3  3  4  3  4  1  1  4  4  4  2  4  4  4  3  4  1  2  3  3  3  4  4  0  0  3  4  4  3  2  1  3  2  4  1  3  1  2  2  4  3  2  2  2  2  4  3  1  3  2  2  4  4  2  4  2  1  3  2  4  4  3  4  3  2  4  2  2  4  4  4  1  1  4  2  3  4  2  4  2  2  3  3  4  2  2  1  4  3  4  3  2  4  1  1  4  0  0  1  2  3  2  2  2  2  2  4  1  2  4  4  3  2  3  2  4  4  3  2  1  2  2  1  2  3  4  1  3  4  1  2  3  2  2  4  4  4  4  3  3  1  2  3  1  2  2  1  2  3  1  2  3  4  3  1  2  2  4  2  2  3  2  1  3  1  3  2  1  1  2  4  1  3  2  2  1  2  3  4  1  2  4  4  3  3  2  3  2  3  2  2  4  4  3  4  2  3  4  3  4  4  3  2  4  2  1  4  3  1  1  2  2  4  3  4  4  2  1  3  2  3  4  3  4  4  2  1  2  2  4  1  1  2  3  2  4  2  4  2  4  4  2  4  3  1  3  4  3  3  4  3  1  3  4  4  4  3  4  2  3  2  1  2  1  2  2  3  2  2  4  2  2  4  4  3  4  2  4  4  2  4  2  2  4  2  4  4  1  3  2  4  3  4  4  2  4  2  2  4  1  1  1  2  3  4  4  4  4  4  2  2  3  1  3  4  3  1  1  3  2  3  2  4  4  3  4  4  4  4  4  2  1  1  2  2  4  2  3  4  4  3  2  2  3  2  2  2  1  2  2  3  3  2  2  2  4  1  1  1  4  1  4  1  1  4  3  1  2  4  4  4  3  4  2  2  3  2  3  3  1  4  3  4  1  1  4  3  4  1  3  2  4  4  1  4  3  1  2  4  2  4  2  2  4  3  1  3  3  3  4  2  4  4  4  2  4  4  3  4  2  1  2  3  2  4  1  2  2  2  2  4  3  3  4  3  2  4  2  2  2  4  3  1  2  2  2  4  3  2  1  1  2  4  3  2  4  4  3  4  2  2  2  3  1  0  0  0  3  2  4  3  1  1  4  4  3  4  2  3  1  3  4  3  2  4  4  1  2  4  4  3  2  2  4  1  3  3  2  3  3  1  2  2  3  2  4  0  0  0  0  0  0  3  3  1  2  2  4  4  4  4  1  2  3  1  2  3  4  3  2  4  4  3  2  2  4  3  2  4  1  2  2  4  4  3  1  1  1  3  3  4  3  2  4  4  4  4  1  2  2  1  4  2  3  0  2  4  2  2  3  2  4  3  2  4  4  2  2  4  4  3  4  3  2  0  0  0  0  0  0  4  3  4  2  2  2  4  1  1  1  0  0  0  3  2  4  4  3  4  3  1  2  3  2  4  3  3  2  4  1  4  4  4  1  1  3  4  1  0  0  0  0  0  0  0  0  0  0  0  3  2  2  1  2  3  1  4  3
klass=     1  ZZ=   6.1  J0=       21125  JM=       21638         537
V2=144145146147148149150151152153154155156157158159160161162163164165166167168169170171172173174175176177178179180181182183184185186187188189190191192193194  0195196197198199200201202203204205206207208209210211212213214215216217218219220221222223224225226227228229230231232233234235236237238239240241242243244245246247248249250251252253254255256257258259260261262263264265266267268269270271272273274275276277278279280281282283284285286287288289290291292293294295296297298299300301302303304305306307308309310311312313314315316317318319320321322323324325326327328329330331332333334335336337338339340341342343344345346347348349350351352353354355356357358359360361362363364365366367368369370  0371372373374375376377378379380381382383384385386387388389390391392393394395396397398399400401402403404405406407408409410411412413414415416417418419420421422423424425426427428429430431432433434435436437438439440441442443444445446447448449450451452453454455456457458459460461462463464465466467468469470471472473474475476477478479480481482483484485486487488489490491492493494495496497498499500501502503504505506507508509510511512513514515516517518519520521522523524525526527528529530531532533534535536537538539540541542543544545546547548549550551552553554555556557558559560561562563564565566567568569570571572573574575576577  0578579580581582583584585586587588589590591592593594595596597598599600601602603604605606607608609610611612613614615616617618619620621622623624625626627628629630631632633634635636637  0  0  0638639640641642643644645  0  0  0  0646647648649650651652653654655656657658659660661662663664665666667668669670
V1=  4  1  1  2  1  2  4  3  3  3  2  2  2  2  1  4  3  3  2  2  3  2  2  2  2  4  2  3  1  1  2  4  4  1  2  2  2  4  2  4  3  1  1  1  2  1  1  4  3  4  3  3  4  2  2  1  1  2  4  2  4  3  3  4  4  3  1  3  2  3  4  0  0  0  0  2  2  1  3  4  2  1  4  2  4  1  2  4  4  3  0  4  3  1  4  4  1  2  2  3  2  1  3  0  0  0  0  0  0  0  3  1  4  3  2  2  4  3  4  4  4  4  2  4  2  4  1  1  2  1  3  1  4  3  2  2  2  2  3  3  4  3  4  1  2  1  1  1  1  1  2  2  4  3  1  4  3  1  4  4  3  4  4  2  3  1  4  2  2  2  3  2  2  3  3  3  4  2  4  1  2  2  2  4  3  4  3  3  1  2  4  4  3  1  1  2  4  1  1  1  1  4  3  3  1  3  2  2  3  2  2  2  3  2  4  1  2  2  2  3  4  4  2  1  3  2  3  1  1  2  3  4  3  3  4  4  2  2  1  1  3  3  2  2  4  1  3  3  4  3  2  4  2  1  3  1  1  4  4  2  1  2  1  3  2  0  3  4  4  1  3  4  1  2  2  2  2  3  0  0  0  0  1  3  2  4  2  2  2  2  4  1  4  3  3  1  4  1  3  1  2  4  1  1  4  3  2  4  1  2  1  3  4  3  4  4  3  1  2  1  3  1  2  1  1  2  3  0  0  0  2  3  1  4  3  3  1  4  4  3  3  3  3  4  3  1  1  4  1  1  4  4  4  2  4  2  4  2  4  3  2  4  1  3  2  1  2  2  4  4  2  1  1  2  2  2  3  4  0  1  3  4  4  3  4  2  4  3  1  2  3  4  3  4  4  2  3  1  2  3  4  3  4  3  4  3  2  4  2  2  1  3  1  4  4  4  3  2  2  4  3  1  4  4  1  1  4  1  1  4  4  4  3  4  3  1  1  4  3  4  3  1  1  3  2  2  1  3  3  4  4  2  4  1  2  4  0  4  2  4  1  2  4  3  2  2  2  2  2  0  4  1  1  3  3  2  3  1  1  3  3  1  3  2  4  4  1  1  3  2  4  2  2  2  4  3  2  1  3  3  4  1  2  1  1  1  4  3  3  3  3  4  4  3  1  1  4  1  3  2  4  1  3  3  3  4  4  3  2  4  3  4  4  4  1  1  1
klass=     1  ZZ=   6.1  J0=       63652  JM=       64310         691
V2= 62 63 64 65 66 67 68 69 70 71 72 73 74 75 76 77 78 79 80 81 82 83 84 85 86 87 88 89 90 91 92 93 94 95 96 97 98 99100101102103  0  0  0  0  0  0104105106107108109110111112113114115116117118119120121122123124125126127128129130131132133134135136137138139140141142143144145146147148149150151152153154155156157158159160161162163164165166167  0  0  0168169170171172173174175176177178179180181182183184185186187188189190191192193194  0  0195196197198199200201202203204205206207208209210211212213214215216217218219220221222223224225226227228229230231232233  0  0234235236237238239240241242243244245246247248249250251252253254255256257258259260261262263264265266  0  0  0267268269270271272273274275276277278279280281282283284285286287288289  0  0  0  0290291292293294295296297298299300301302303304305306307308309310311312313314315316317318319320321322323324325326327328329330331332333334335336337338339340341342343344345346347348349350351352353354355356357358359360361362363364365366367368369370371372373374375376377378379380381382383384385386387388389390391392393394395396397398399400401402403404405406407408409410411412413414415416417418419420421422423424425426427428429430431432433434435436437438439440441442443444445446447448449450451452453454455456457458459460461462463464465466467468469470471472473474475476477478479480481482483484485486487488489490491492493494495496497498499500501502503504505506507508509510511512513514515516517518519520521522523524525526527528529530531532533534535536537538539540541542543544545546547548549550551552553554  0555556557558559560561562563564565  0  0  0566567568569570571572573574575576577578579580581582583584585586587588589590591592593594595596597598599600601602603604605606607608609610611612613614615616617618619620621622623624625626627628629630631632633634635636637  0638639640641642643644645646647648649650651652653654655656  0657658659660661662663664665666667668669670671672673674675676677678679680681682683684685686687688689690691692693694695696697698699700701702703704705706707708709710711712713714715716717718719720721722723724725726
V1=  2  3  4  4  3  1  1  4  4  3  4  1  4  3  4  4  3  4  3  4  2  1  3  1  2  4  1  4  4  3  4  4  3  1  3  1  2  2  1  3  4  3  2  4  1  2  1  3  2  3  4  3  2  3  1  4  3  4  4  1  3  4  4  3  4  1  1  4  4  3  4  2  2  2  1  3  4  4  2  1  1  1  3  3  1  4  2  3  4  3  4  3  1  2  3  3  1  4  2  2  3  1  3  3  3  4  3  3  1  2  3  1  4  2  2  2  4  2  3  4  1  2  4  4  2  2  2  0  0  3  4  3  4  2  1  3  1  2  1  2  2  3  3  2  4  1  2  1  2  4  4  3  2  3  4  2  2  4  3  0  0  0  4  4  1  1  4  1  2  4  3  4  3  1  4  4  2  1  2  1  4  3  2  3  3  2  4  3  2  4  1  1  1  3  2  4  3  2  4  4  4  3  3  1  4  3  4  4  3  4  2  3  3  1  4  2  3  4  4  2  4  3  4  3  1  3  4  4  2  2  2  3  3  1  4  3  3  3  2  2  2  1  1  1  3  1  3  3  1  2  3  3  4  3  2  4  3  2  2  4  2  3  4  3  3  3  2  3  3  2  4  1  1  2  3  1  4  2  3  3  4  4  3  1  2  1  1  3  4  3  2  2  2  2  2  1  3  2  4  3  3  4  4  2  1  2  3  4  4  3  2  3  3  4  3  4  1  1  2  4  0  0  4  2  2  4  4  3  1  2  3  1  4  0  1  1  1  1  3  4  4  3  1  4  1  1  1  2  4  4  4  2  2  2  3  1  2  1  3  2  3  3  1  4  2  2  3  2  1  1  2  4  3  0  0  0  0  4  3  2  4  4  2  3  1  4  3  3  4  2  2  4  2  0  2  2  2  2  4  3  1  4  3  4  2  2  2  3  3  4  3  3  3  1  3  3  1  4  4  3  4  2  2  1  1  3  4  2  4  3  2  4  3  1  3  3  1  4  2  4  3  1  3  4  1  3  3  4  1  0  0  0  0  2  2  2  2  3  4  3  3  4  3  2  2  3  2  2  0  0  0  0  0  3  2  2  3  3  4  1  1  2  4  2  4  3  4  0  0  0  3  3  2  2  2  3  1  4  3  3  1  4  1  3  1  1  1  3  4  2  2  4  1  4  2  3  4  4  2  1  2  3  4  3  3  4  2  1  4  1  2  1  1  3  4  2  3  4  2  1  4  3  3  3  2  0  4  2  4  3  2  2  3  1  1  2  3  1  1  3  4  3  2  2  2  4  4  2  2  2  4  3  3  4  3  1  2  4  1  2  3  2  4  1  2  4  1  3  3  1  0  0  3  4  3  1  2  4  4  2  4  1  2  3  4  1  3  4  1  2  4  3  3  1  4  3  3  4  3  4  4  1  2  3  4  1  1  4  1  1  4  3  4  4  0  0  0  0  3  1  4  4  3  4  4  2  4  4  2  4  3  3  4  1  4  3  1  3  4  3  3  1  2  1  1  1  1  4  4  3  1  2  2  3  1  2  4  1  2  4  1  2  2  2  2  3  1  4  3  4  3
klass=     1  ZZ=   6.1  J0=        9921  JM=       10479         575
V2=158159160161162163164165166167168169170171172173174175  0  0176177178179180181182183184185186187188189190191192193194195196  0  0  0  0  0  0  0197198199200201202203204205206207208209210211212213214215216217218219220221222223224225226227228229230231232233234235236237238239240241242243244245246247248249250251252  0253254255256257258259260261262263264265266267268269270271272273274275276277278279280281282283284285286287288289290291292293294295296297298299300301302303304305306307308309310311312313314315316317318319320321322323324325326327328329330331332333334335336337338339340341342343344345346347348349350351352353354355356357358359360361362363364365366367368369370371372373374375376377378379380381382383384385386387388389390391392393394395396397398399400401402403404405406407408409410411412413414415416417418419420421422423424425426427428429430431432433434435436437438439440441442443444445446447448449450451452453454455456457458459460461462463464465466467468469470471472473474475476477478479480481482483484485486487488489490491492493494495496497498499500501  0  0502503504505506507508509510511512513514515516517518519520521522523524525526527528529530531532533534535536537538539540541542543544545546547548549550551552553554555556557558559560561562563564565566567568569570571572573574575576577578579580581582  0583584585586587588589590591  0  0592593594595596597598599600601602603604605606607608609610  0  0611612613614615616617618619620621622623624625626627  0  0  0  0  0  0  0  0  0  0  0  0628629630631632633634635636637638639640641642643644645646647648649650651  0652653654655656657658659  0  0660661662663664665666667668669670671672673674675676  0  0677678679680681682683684685686687688689690691692693694695696697698
V1=  1  1  1  1  3  1  1  2  2  1  4  2  4  4  4  1  2  2  3  1  3  3  1  1  2  3  4  4  3  1  4  1  1  3  4  4  2  4  3  4  1  3  3  1  1  1  3  2  4  3  2  3  4  2  2  3  1  4  2  1  3  2  2  3  1  3  3  3  1  0  0  2  3  4  3  3  1  4  1  0  2  1  4  1  2  2  4  3  4  3  2  4  4  3  1  3  3  4  3  1  4  1  2  3  1  4  3  3  3  1  1  2  3  3  1  4  3  3  4  4  3  1  1  1  4  2  4  4  1  2  4  1  2  2  4  3  4  0  4  3  4  2  2  1  3  3  4  4  3  1  1  2  4  2  2  1  3  3  4  1  2  3  4  3  3  1  4  3  1  4  4  4  3  1  1  1  3  1  4  3  1  3  4  4  2  3  1  4  4  3  2  1  1  1  4  1  1  1  1  3  4  1  1  2  2  4  3  1  4  1  1  3  4  3  4  2  4  3  4  3  3  2  2  2  3  1  4  3  4  2  4  3  3  4  1  1  4  1  1  3  1  2  1  1  1  3  1  4  3  4  2  1  1  1  2  1  3  4  3  3  3  3  1  3  1  4  1  3  3  0  0  0  3  1  4  4  2  1  4  1  3  1  3  3  1  1  4  4  1  1  3  2  4  2  4  3  1  2  2  2  4  4  3  4  3  1  2  3  4  4  2  3  1  4  1  3  3  3  1  4  2  2  2  3  4  4  3  1  2  3  1  4  3  1  4  1  1  2  3  4  3  1  1  3  3  1  4  3  4  2  3  1  4  3  3  1  4  1  1  1  4  1  1  3  3  4  2  1  1  4  1  4  4  2  4  1  1  2  4  3  4  4  2  2  1  1  1  3  3  4  1  1  1  4  2  4  2  2  4  3  3  2  2  2  2  2  2  4  2  1  3  2  0  0  0  0  3  3  1  4  3  1  4  1  3  3  1  4  3  1  1  1  1  1  2  2  2  4  3  4  3  4  1  2  4  3  3  4  3  3  4  2  1  4  1  1  1  1  2  4  3  3  3  1  2  4  4  3  1  1  4  1  1  2  1  1  2  1  3  3  4  2  3  3  1  4  1  4  3  4  1  1  1  2  1  1  3  3  3  1  3  4  2  2  4  2  4  3  1  4  4  2  2  1  1  4  3  1  4  1  1  2  4  4  2  4  4  2  3  1  2  4  3  3  4  1  1  4  3  3  0  0  0  0  0  3  1  2  3  1  4  4  3  3  3  1  4  3  4  4  2  4  3  3  4  4  1  2  2  1  4  3  3  1  1
klass=     1  ZZ=   6.1  J0=      115785  JM=      116397         637
V2= 78 79 80 81 82 83 84 85 86 87 88 89 90 91 92 93 94 95 96 97 98 99100101102103104105106107108109110111112113114115116117118119120121122123124125126127128129130131132133134135136137138139140141142143144145146147148149150151152153154155156157158159160161162163164165166167168169170171172173174175176177178179180181182183184185186187188189190191192193194195196197198199200201202203204205206207208209210211212213214215216217218219220221222223224225226227228229230231232233234235236237238239240241242243244245246247248249250251252253254255256257258259260261262263264265266267268269270271272273274275276277278279280281282283284285286287288289290291292293294295296297298299300301302303304305306307308309310311312313314315316317318319320321322323324325326327328329330331332333334335336337338339340341342343344345346347348349350351352353354355356357358359360361362363364  0365366367368369370371372373374375376377378  0  0  0379380381382383384385386387388389390391392393394395396397398399400401402403404405406407408409410411412413414415416417418419420421422423424425426427428429430431432433434435436437438439440441442443444445446447448449450451452453454455456457458459460461462463464465466467468469470471472473474475476477478479480481482483  0  0  0  0  0484485486487488489490491492493494495496497498499500501502503504505  0  0506507508509510511512513514515516517518  0  0  0  0  0  0519520521522523524525526527528529530531532533534535536537538539540541542543544545546547548549550551552553554555556557558559560561562563564565  0  0  0  0566567568569570571572573574575576577578579580581582583  0  0  0584585586587588589590591592593594595596597598599600601602603604605606607608609610611612613614615616617618619620621622623624625626627628629630631632633634635636  0637638639640641642  0643644645646647648649650651652653654655656657658659660661662663664665666667668669670671672673674675676677678679680681682683684685686687688
V1=  4  4  3  1  4  3  3  4  2  2  2  2  3  1  1  1  1  1  4  3  4  2  1  3  4  3  1  2  1  3  3  3  4  3  3  2  4  2  3  4  2  4  3  4  2  4  3  4  2  2  2  3  3  1  4  3  4  1  2  2  3  1  1  3  4  2  3  4  4  2  1  2  2  1  4  3  4  4  1  1  1  2  1  1  4  3  2  4  1  3  4  0  0  0  1  1  2  4  0  0  0  1  3  3  4  4  3  4  2  2  1  2  4  4  4  3  1  4  1  1  3  2  2  3  1  1  1  0  0  0  0  0  0  2  1  1  4  4  3  3  4  2  1  3  4  1  3  3  1  2  1  1  1  1  1  3  3  4  2  4  4  2  1  4  3  1  1  2  4  2  1  3  1  3  1  1  3  3  4  4  4  2  4  3  3  2  4  3  3  1  4  2  4  4  4  4  3  1  4  3  4  4  3  4  1  2  4  4  3  3  1  2  1  3  1  2  2  4  2  3  2  4  4  1  1  2  4  2  4  4  1  2  4  4  4  3  2  3  3  3  3  2  2  4  3  2  4  3  3  4  4  3  4  1  3  1  1  2  4  2  4  4  4  3  1  1  1  4  2  2  2  4  3  4  2  1  3  3  1  4  1  3  4  3  2  4  4  4  3  2  1  2  2  1  3  3  1  4  3  4  2  1  1  4  3  4  3  3  4  1  2  4  1  2  1  4  3  1  2  3  3  1  4  3  4  4  4  3  4  1  3  3  3  3  3  1  2  2  2  4  3  2  4  2  1  1  1  3  4  2  1  3  3  1  4  3  4  2  2  2  3  4  3  1  4  4  2  4  4  1  1  2  2  1  4  2  4  2  4  2  1  4  4  4  2  1  4  1  3  1  1  3  1  3  3  1  4  4  2  4  1  3  3  1  4  2  2  2  4  3  4  3  3  4  3  2  2  2  1  1  2  1  4  3  4  1  2  3  2  3  2  4  3  2  4  2  2  2  3  4  3  3  1  2  3  4  3  4  4  1  2  3  2  3  2  3  3  4  1  2  3  1  2  4  1  2  4  1  3  4  2  3  1  4  4  1  2  3  3  2  4  4  3  4  3  1  1  2  1  1  3  4  3  1  3  4  3  1  1  1  1  3  4  3  3  3  2  4  1  1  1  4  4  2  4  1  4  2  3  3  4  4  3  1  3  4  3  4  4  1  2  4  4  1  2  2  2  4  3  4  2  3  2  4  4  2  2  0  0  0  0  2  1  4  2  3  3  4  4  3  2  1  2  4  4  4  4  1  2  3  2  0  3  1  1  3  0  0  0  0  2  4  4  1  2  3  2  2  3  4  1  3  4  3  2  1  3  1  1  1  2  1  2  2  1  1  2  4  2  3  1  4  3  4  4  2  1  2  2  0  0  0  3  1  4  3  2  2  2  2  4  3  1  4  4  4  3
klass=     1  ZZ=   6.1  J0=      132198  JM=      132844         665
V2= 71 72 73 74 75 76 77 78 79 80 81 82 83 84 85 86 87 88 89 90 91 92 93 94 95 96 97 98 99100101102103104105106107108109110111112113114115116117118119120121122123124125126127128129130131132133134135136137138139140141142143144145146147148149150151152153154155156157158159160161162163164165166167168169170171172173174175176177178179180181182183184  0  0  0  0  0  0185186187188189190191192193  0194195196197  0  0  0198199200201202203204205206207208209210211212213214215216217218219220221222223224225226227228229230231232233234  0  0  0  0235236237238239240241242243244245246247  0  0  0  0248249250251252  0  0253254255256257258259260261262263264265266267268269270271272273274275276277278279280281282283284285286287288289290291292293294295296297298299300301302303304  0  0  0  0305306307308309310311312313314315316317318319320321322323324325326327328329330331332333334335336337338339340341342343344345346347348349350351352353354355356357358359360361362363364365366367368369370371372373374375376  0  0  0  0  0  0  0  0  0  0  0  0  0377378379380381382383384385386387388389390391392393394395396397398399400401402403404405406407408409410411412413414415416417418419420421422423424425426427428429430431432433434435436437438439440441442443444445446447448449450451452453454455456457458459460461462463464465466467468469470471472473474475476477478479480481482483484485486487488489490491492493494495496497498499500501502503504505506507508509510511512513514515516517518519520521522523524525526527528529530531532533534535  0536537538539540541542543544545546547  0548549550551552553554555556557558559560561562  0  0563564565566567568  0  0  0  0569570571572573574575576577578579580581582583584585586  0587588589590591592593594595596597598599600601602603604605606607608609610611612613614615616617618  0  0  0  0619620621622623624625626627628629630631632633634635636637638639640641642643644  0  0  0  0  0645646647648649650651652653654655656  0  0657658659660661662663664665666667668669670671672673674675676677678
V1=  3  1  3  2  4  3  1  3  4  3  4  3  2  4  4  3  4  1  2  4  3  2  4  1  1  1  1  1  3  4  3  3  3  4  2  4  1  1  4  4  2  1  2  2  4  1  4  3  3  1  4  1  3  3  1  4  3  3  2  4  4  2  4  2  2  4  2  2  4  4  2  3  3  4  1  2  3  1  1  4  3  1  1  1  2  3  4  1  1  4  3  2  3  2  4  3  1  1  3  1  4  1  1  1  4  4  2  2  2  3  3  3  4  3  2  4  4  3  4  2  1  3  4  2  3  4  4  2  4  1  3  4  2  2  4  2  4  4  4  2  1  3  4  4  4  2  2  3  2  2  3  4  3  4  2  1  1  1  2  3  3  4  3  3  1  3  2  1  1  3  2  3  3  4  2  2  3  2  4  2  4  4  2  2  2  1  2  4  4  4  3  4  1  2  4  1  2  1  2  2  3  3  1  3  1  2  4  2  4  3  3  4  1  1  3  1  1  1  3  4  3  4  4  3  4  4  2  4  4  2  2  2  4  2  4  3  3  2  3  4  4  3  4  4  2  1  1  1  1  2  2  4  3  1  3  3  3  1  2  3  2  2  3  2  2  2  1  1  3  1  3  4  1  2  4  4  1  1  4  1  3  4  3  4  4  4  2  4  3  1  3  2  4  3  3  1  1  2  3  4  1  1  4  2  3  4  1  3  4  2  3  2  3  2  1  1  3  3  2  4  1  1  3  1  2  4  4  4  3  4  1  3  4  2  4  1  2  2  4  1  3  4  2  2  2  1  3  3  3  4  2  1  3  1  1  1  4  4  2  4  1  1  4  2  4  3  4  2  1  1  3  3  1  3  4  1  1  1  3  3  4  4  3  4  1  1  3  2  4  3  2  4  4  3  4  1  3  3  2  2  3  4  1  1  3  2  4  1  1  1  1  3  3  4  1  3  4  2  4  3  2  4  1  2  0  0  2  4  1  2  4  1  1  4  2  4  3  4  2  4  3  2  4  4  2  4  4  3  3  4  2  1  2  2  3  3  4  3  2  4  1  2  2  1  2  3  4  4  4  3  4  2  4  4  3  3  2  0  4  1  3  3  1  3  3  1  1  1  4  3  4  3  4  2  4  1  1  4  3  1  3  2  2  4  4  2  3  2  4  3  3  4  3  1  3  1  4  2  4  1  2  4  2  4  2  2  3  3  4  2  3  1  4  4  3  4  1  1  1  4  1  2  4  2  3  4  3  2  4  1  4  1  4  3  4  1  2  3  4  3  4  4  3  2  2  3  2  3  4  3  2  0  0  0  0  0  0  0  0  0  0  0  0  4  4  3  4  3  1  1  1  1  1  1  2  4  4  2  1  4  4  3  3  4  2  4  0  0  0  3  3  2  4  2  4  4  3  4  2  4  1  1  1  4  4  3  1  2  2  3  4  2  3  3  4  4  4  3  4  3  4  2  1  3  2  4  2  4  1  1  3  3  4  1  1  1  1  2  4  1  3  2  2  3  2
klass=     1  ZZ=   6.1  J0=       81350  JM=       81895         558
V2=172173174  0  0  0175176177178179180181182183184185186187188189190191192193194195196197198199200201202203204205206207208209210211212213214215216217218219220221222223224225226227228229230231232233234235236237238239240241242243  0244245246247248249250251252253254255256257258259260261262263264265266267268269270271272273274275276277278279280281282283284285286  0  0  0287288289290291292293294295296297298299  0  0  0  0  0  0  0  0  0  0  0300301302303304305306307308309310311312313314315316317318319320321322323  0324325326327328329330331332333334335336337338339340341342343344345346347348349350351352353354355356357358359360361362363364365366367368369370371372373374375376  0377378379380381382383384385386387388389390391392393394395396397398399400401402403404405406407408409410411412413414415416417418419420421422423424425426427428429430431432433434435436437438439440441442443444445446447448449450451452453454455456457458459460461462463464465466467468469470471472473474475476477478479480481482483484485486487488489490491492493494495496497498499500501502503504505506507508509510511512513514515516517518519520521522523524525526527528529530531532533534535536537538539540541542543544545546547548549550551552553554555556557558  0  0559560561562563564565566567568569570571572573574575576577578579580581582583584585586587588589590591592593594595596597598599600601602603604605606607608609610611  0  0612613614615616617618619620621622623624  0  0  0  0  0  0  0  0  0625626627628629630631632633634635636  0637638639640641642643644645646647648649650651652653654655656657658659660661662663664665666667668669670671672673674675676677678679680681682683684685686687688689690691692693694695
V1=  1  1  2  1  4  1  4  4  1  2  2  4  3  1  4  3  1  3  4  2  2  4  4  3  2  2  2  1  2  3  4  1  2  3  4  1  3  4  2  3  1  3  2  2  2  4  2  4  4  3  4  1  3  4  3  2  2  4  3  4  1  4  3  1  4  1  2  2  3  1  1  1  3  4  3  4  1  2  4  3  4  4  4  3  4  1  2  1  3  4  2  2  3  4  1  2  3  2  3  1  1  1  1  3  4  4  2  4  1  2  1  3  1  3  3  2  3  4  4  2  1  2  3  1  1  1  4  4  3  2  2  2  2  2  3  1  2  1  2  2  4  2  3  3  4  3  2  1  3  3  2  2  3  4  3  4  4  3  3  2  2  2  2  4  4  3  2  4  1  3  3  4  1  1  1  2  1  4  1  2  4  3  3  4  3  3  4  4  2  3  1  4  0  0  0  0  2  2  3  4  3  4  3  1  3  1  3  1  3  1  4  4  1  2  4  2  3  4  1  1  4  3  3  4  2  2  2  4  3  4  4  3  1  1  2  4  2  3  2  4  3  1  3  4  3  1  4  3  4  4  1  3  1  4  1  1  2  4  3  2  2  3  3  1  4  3  3  3  3  2  4  1  2  1  3  1  4  2  2  2  2  4  3  3  4  4  4  3  4  3  1  4  4  2  2  4  3  2  4  1  1  2  1  1  2  2  2  4  1  1  4  2  4  3  2  2  1  3  4  3  1  4  1  4  4  3  1  4  3  1  4  3  4  3  4  3  3  4  3  4  2  2  3  2  4  4  2  2  4  3  2  4  4  2  3  2  4  4  2  4  4  2  1  1  1  2  0  0  0  0  4  2  2  3  3  3  1  3  2  2  3  4  4  4  3  3  4  3  3  2  1  3  3  4  1  4  3  3  1  1  1  3  1  4  3  1  3  4  4  3  1  2  3  4  4  0  0  0  3  2  2  4  3  2  3  1  3  1  1  3  3  2  2  3  1  1  3  3  4  2  3  4  3  1  4  4  3  4  4  3  1  4  2  4  4  2  2  4  3  3  3  4  2  4  4  2  2  1  2  3  1  1  2  4  4  3  2  4  3  4  3  3  4  3  3  2  1  3  1  2  3  4  2  1  1  2  4  4  3  2  4  4  2  4  4  2  4  1  2  4  3  4  3  1  2  3  4  3  0  1  1  1  4  3  4  4  2  2  4  3  4  3  1  3  4  4  3  1  2  3  3  1  4  3  1  3  2  2  2  3  1  4  3  4  3  3  2  4
klass=     1  ZZ=   6.0  J0=        2140  JM=        2748         625
V2=146147148149150151152153154155156157158159160161162163164165166167168169170171  0  0172173174175176177178179180181182183184185186187188189190191192193194195196197198199200201202203204205206207208209210211212213214215216217218219220221222223224225226227228229230231232233234235236237238239240241242243244245246247248249250251252253254255256257258259260261262263264265266267268269270271272273274275276277278279280281282283284285286287288289290291292293294295296297298299300301302303304305306307308309310311312313314315316317318319320321322323324325326327328329330331332333334335336337338339340341342343344345346347348349350351352353354355356357358359360361362363364365366367368369370371372373374375376377378379380381382383384385386387388389390391392393394395396397398399400401402403404405406407408409  0410411412413414415416417418419420421422423424425426427428429430431432433434435436437438439440441442443444445446447448449450451452453454455456457458459460461462463464465466467468469470471472473474475476477478479480481482483484485486487488489490491492493494495496497498499500501502503504505506507508509510511512513514515516  0517518519520521522523524525526527528529530531532533534535536537538539540541542543544545546547548549550551552553554555556557558559560561562563564565566567568569570571572573574575576577578579580581582  0583584585586587588  0589590591592593594595596597598599600601602603604  0605606607608609610611  0  0  0  0  0612613614615616617618619620621622  0623624625626627628629630631632633634635636637638639  0  0  0  0  0  0  0  0  0  0  0  0  0  0  0  0  0  0640641642643644645646647648649650651652653654655656657  0  0658659660  0  0  0  0  0  0  0661662663664665666667668669670671672673674675676677678679680681682683684685686687688689690691692693694695696697698699700701702703704705706707708709710711712713  0714715716717718719720721722723724725726727728729
V1=  1  1  1  2  2  3  3  2  3  2  1  2  4  1  3  1  3  3  1  1  3  4  2  2  4  4  4  4  3  2  4  4  1  2  2  1  3  3  4  4  2  2  1  2  2  4  1  4  1  1  3  3  2  4  3  1  0  0  0  1  1  1  2  3  2  4  3  2  3  1  1  2  4  3  1  4  4  2  4  1  2  4  0  0  0  0  0  1  1  2  2  4  1  2  4  1  1  4  2  2  3  2  3  3  4  4  3  1  2  2  3  2  0  2  2  3  2  4  4  2  2  3  4  3  2  2  2  3  2  2  1  2  1  2  3  2  2  3  4  4  3  1  1  4  2  2  1  4  1  3  4  1  1  4  4  3  0  1  2  4  1  4  2  2  2  3  2  3  3  4  1  4  4  3  4  1  3  3  1  3  4  3  2  4  4  3  4  3  4  4  4  1  1  1  2  4  4  4  2  2  1  2  1  3  3  4  1  1  3  3  4  4  1  3  3  3  4  0  0  3  4  1  4  1  2  4  1  2  3  2  2  2  3  2  4  4  2  1  2  4  4  1  2  4  2  4  4  3  4  3  4  2  1  1  1  3  2  1  2  2  4  1  2  2  3  2  3  4  3  2  3  4  2  4  1  1  1  3  4  4  4  1  3  4  2  4  1  1  3  2  4  4  1  4  3  2  4  4  3  4  4  1  2  1  2  2  4  1  1  1  2  2  4  1  1  3  3  2  4  2  4  3  2  4  3  3  3  4  3  1  4  1  4  2  2  2  1  1  3  4  3  3  4  1  4  4  4  2  4  1  2  4  2  2  4  3  3  4  3  2  2  2  2  1  2  4  4  3  4  1  1  2  3  2  4  2  3  1  3  1  1  3  2  3  4  1  3  4  1  2  3  2  3  2  2  2  4  3  3  4  0  3  4  3  4  3  4  2  4  4  3  4  1  1  4  4  3  3  0  0  0  3  4  2  4  1  2  4  1  1  4  4  1  1  1  1  4  2  2  2  2  4  3  4  3  2  1  2  4  2  2  4  4  3  1  1  2  1  2  2  4  1  2  4  1  1  4  1  2  4  4  3  4  2  3  2  4  3  3  4  3  4  2  4  1  1  4  1  2  2  4  3  3  4  1  1  4  2  4  4  1  2  4  4  2  1  1  2  4  1  2  3  3  4  3  2  4  2  2  3  1  1  1  4  2  4  1  1  1  1  1  2  4  4  3  4  1  1  1  1  3  4  3  3  3  2  4  4  3  3  2  2  3  2  1  2  1  4  3  3  1  3  2  1  2  2  1  2  3  1  4  3  3  4  3  2  4  3  3  4  2  2  4  4  2  1  3  2  4  3  4  3  4  4  1  2  1  2  4  4  2  4  3  4  4  4  3  1  1  2  4  1  3  4  2  2  1  3  1  4  3  2  4  3  3
klass=     1  ZZ=   6.0  J0=      119089  JM=      119770         691
V2= 83 84 85 86 87 88 89 90 91 92 93 94 95 96 97 98 99100101102103104105106107108109110111112113114115116117118119120121122123124125126127128129130131132133134135136137138139140141142143144145146147148149150151152153  0  0154155156157158159160161162163164165166167168169170171172173174175176177178179180181182183184  0  0  0  0  0  0  0185186187188189190191192193194195  0196197198199200201202203204  0  0  0  0  0  0  0  0  0  0  0205206207208209210211212213214215216217218219220221222223224225226227228229230231232233234235236237238239  0240241242243244245246247248249250251252253254255256257258259260261262263264265266267268269270271272273274275276277278279280281282283284285286287288289290291292293294295296297298299300301302303304305306307308309310311312313314315316317318319320321322323324325326327328329330331332333334335336337338339340341342343344345346347348349350351352353354355356357358359360361362363364365366367368369370371372373374375376377378379380381382383384385386387388389  0390391392393394395396397398399400401402403404405406407408409410411412413414415416417418419420421422423424425426427428429430431432433434435436437438439440441442443444445446447448449450451452453454455456457458459460461462463464465466467468469470471472473474475476477478479480481482483484485486487  0  0  0  0  0  0  0  0488489490491492493494495496497498499500501502503504505506507508509510511512513514515516517518519520521522523524525  0526527528529530531532533534535536537538539540541542543544545546547548549550551552553554555556557558559560561  0  0  0562563  0  0564565566567568569570571572573574575576577578579580581582583584  0  0  0585586587588589590591592593  0594595596597598599600601602603604605606607608609  0  0610611612613614615616617618  0  0  0  0  0  0  0  0  0619620621622623624625626627628629630631632633  0  0634635  0  0636637638639640641642643644645646647648649650651652653654655656657658659660661662663664665666667668669670671672673674  0675676677678679680681682683684685686687688689690691692693694695696697698699700701702703704705706707708709710711712713714715716
V1=  3  1  3  3  4  1  2  1  3  4  3  2  4  4  3  4  2  1  2  1  3  3  4  1  2  4  3  4  3  1  4  2  1  2  3  0  1  1  3  1  4  3  2  2  4  3  4  4  3  4  4  2  2  1  3  4  3  4  4  4  3  1  3  2  4  1  2  2  4  1  2  2  4  3  2  1  2  3  3  4  4  1  2  1  2  3  4  3  2  1  1  1  1  1  3  1  2  4  1  3  4  4  4  3  3  1  2  2  4  2  4  1  2  1  2  2  4  3  4  3  3  4  4  1  2  3  4  4  1  1  1  1  3  3  4  1  2  3  3  3  4  4  2  3  3  2  4  3  1  2  2  2  4  1  2  2  4  4  4  3  1  3  4  4  2  2  2  3  4  2  4  2  4  3  2  4  4  2  3  1  4  3  1  1  4  4  1  4  1  3  1  1  3  1  2  4  1  3  4  3  2  1  2  2  2  1  0  3  1  1  3  3  2  2  1  3  2  4  4  2  4  2  2  1  1  2  2  2  2  3  4  1  4  3  4  3  3  2  4  2  2  2  1  1  4  2  2  4  4  4  3  4  0  0  1  4  3  1  3  2  4  4  3  1  4  3  2  2  4  1  2  3  1  2  3  4  2  3  2  2  4  1  1  4  3  4  2  2  3  2  2  2  3  4  4  3  4  4  4  2  4  1  1  1  3  1  2  2  2  2  2  3  2  3  2  3  4  4  4  3  4  3  1  3  4  2  2  1  4  4  3  1  2  4  1  3  3  1  2  2  1  2  2  4  3  4  1  2  4  4  4  3  0  0  4  2  4  1  3  2  2  2  2  2  2  1  3  2  4  2  2  1  3  4  3  4  3  1  2  2  4  3  1  4  4  4  1  4  2  1  2  2  4  2  2  3  1  1  3  4  2  2  3  3  3  1  3  4  3  2  1  3  2  4  4  2  4  2  4  4  3  2  4  3  2  4  1  2  2  4  4  2  2  2  4  3  2  4  2  4  2  1  2  2  4  4  3  0  4  3  1  4  4  2  1  1  1  4  2  2  3  4  2  3  2  2  3  1  2  2  1  2  3  1  2  4  3  2  2  1  2  3  2  4  1  3  1  4  3  2  4  3  2  2  3  1  3  4  2  1  1  2  4  1  2  1  4  3  3  1  2  4  3  3  3  4  2  4  3  3  1  3  4  1  2  4  4  3  2  4  4  3  4  1  1  3  2  3  1  3  3  1  2  4  1  2  2  3  1  3  4  4  3  4  2  3  3  3  4  4  3  1  4  4  3  2  4  3  4  1  3  4  1  1  3  4  2  4  1  4  2  1  2  2  2  4  3  4  2  4  1  4  3  2  4  3  1  1  1  1  2  4  3  1  2  2  4  3  2  4  2  4  4  1  2  2  1  1  3  2  2  2  3  4  2  2  2  0  0  2  2  1  2  3  2  2  4  3  1  3  3  4  3  2  4  2  2  3  2  4  4  3  2  4  1  2  2  4  2  4  4  4  4  4  4  1  1  3  3  2  4  4  4  4  1  3  3  3  4  2  2  1  3  4  3  2  4  1  2  4  4
klass=     1  ZZ=   6.0  J0=       98426  JM=       98990         618
V2= 70 71 72 73 74 75 76 77 78 79 80 81 82 83 84 85 86 87 88 89 90 91 92 93 94 95 96 97 98 99100101  0102103104105106107108109110111112113114115116117118119120121122123124125126127128129130131132133134135136137138139140141142143144145146147148149150151152153154155156157158159160161162163  0  0164165166167168169170171172173174175176177178179180181182183184185186187188189190191192193194195196197198199200201202203204205206207208209210211212213214215216217218219220221222223224225226227228229230231232233234235236237238239240241242243244245246247248249250251252253254255256257258259260261262263264265266267268269270271272273274275276277278279280281282283284285286287288289290291292293294295296297298299300301302303304305306307308309310311312313314315316317318319320321322323324325326327328329330331332333334335336337338339340341342343344345346347348349350351352353354355356357358359360361362363364365366367368369370371372373374375376377378379380381382383384385386387388389390391392393394395396397398399400401402403404405406407408409410411412413  0414415416417418419420421422423424425426427428429430431432433434435436437438439440441442443444445446447448449450451452453454455456457458459460461462463464465466467468469470471472473474475476477478479480481482483484485486487488489490491492493494495496497498499500501502503504505506507508509510511512513514515516517518  0519520521522523524525526527528529530531532533534535536537538539540541542543544545546547548549550551552553554555556557558559560561562563564565566567  0  0  0  0  0  0568569570571572573574575576577578579580581582583584585  0  0  0  0  0  0  0586587588589590591592  0593594595596597598599600601602603604605606607608609610611612613614615616617618619620621622623624625626627628629630631632633634635636637638639640641642643644645646647648649650651652653654655656657658659660661662  0  0663664665666
V1=  4  1  1  1  1  2  4  3  3  4  3  4  3  3  2  4  3  3  1  4  4  1  2  2  3  1  4  2  1  2  3  3  2  4  4  2  3  2  4  4  1  2  3  2  3  3  1  3  4  4  3  4  3  2  1  1  1  4  4  0  0  0  4  3  2  4  4  4  2  4  1  2  4  4  4  3  2  3  4  3  4  4  4  1  1  1  1  1  4  1  2  1  3  3  4  1  3  1  4  3  3  2  4  1  2  3  1  2  4  2  1  3  4  1  2  3  4  3  1  3  3  2  2  1  3  2  4  2  4  0  4  3  2  4  1  3  3  2  2  3  4  4  3  3  2  3  4  0  0  0  0  0  0  0  3  4  4  3  4  1  2  2  4  4  3  2  2  2  1  2  3  1  2  4  4  2  4  1  3  3  2  3  4  4  3  4  2  3  1  1  2  4  3  3  3  1  2  1  4  4  4  3  1  1  3  4  0  0  0  0  0  0  0  0  0  0  0  0  0  0  3  2  2  1  1  3  3  1  1  3  4  1  2  3  3  4  2  2  3  2  2  3  2  2  3  4  3  4  1  1  4  3  4  2  4  1  0  0  0  0  0  0  0  0  0  2  4  4  2  4  2  3  2  1  2  3  2  4  1  0  2  2  2  2  4  4  3  4  2  2  2  1  2  2  3  2  4  4  3  4  1  2  3  1  2  2  1  0  3  4  3  2  4  3  4  2  3  2  4  3  3  0  0  4  1  2  4  4  1  4  2  2  3  2  4  4  3  1  1  3  4  3  2  1  3  1  4  2  4  3  3  1  3  4  1  2  4  3  2  4  3  2  3  4  4  1  2  3  2  1  2  3  1  2  3  3  2  4  3  2  4  1  2  4  1  2  3  4  2  3  3  2  4  4  2  1  4  2  4  4  4  2  1  4  3  2  3  4  4  2  2  1  1  1  4  4  4  4  3  1  2  3  4  3  4  2  2  4  4  1  2  3  4  1  2  3  2  3  4  4  2  2  2  4  3  2  4  3  4  2  1  2  3  3  1  4  3  3  2  4  3  4  4  1  4  3  2  4  1  3  1  1  1  1  3  2  4  2  3  4  3  2  0  0  0  4  2  2  2  2  4  3  2  1  2  1  2  3  4  3  3  1  1  3  2  1  2  3  2  4  4  2  4  3  4  2  1  1  1  4  4  3  4  1  3  4  1  1  4  2  1  3  4  2  1  1  2  1  1  3  3  2  4  3  4  3  4  4  3  2  2  3  3  2  4  1  1  1  3  3  4  0  0  0  0  0  0  1  2  4  4  4  3  4  2  4  1  0  0  0  2  2  3  2  4  4  2  4  2  2  4  4  3  1  4  2  4  0  0  0  2  2  1  3  2  4  3  2  4  4  3  1  3  1  4  3  3  1
klass=     1  ZZ=   5.9  J0=       70573  JM=       71098         560
V2=151152153154155156157158159160161162163164165166167168169170171172173174175176177178179180181  0  0  0  0  0  0182183184  0185186187188189190191192193194195196197198199  0200201202203204205206207208209210211212213214215216217218219220221222223224225226227228229230231232233234235236237238239240241242243244245246247248249250251252253254255256257258259260261262263264265266267268269270271272273274275276277278279280281282283284285286287288289290291292293294295296297298299300301302303304305306307308309310311312313314315316317318319320321322323324325326327328329330331332333334335336337338339340341342343  0  0  0  0  0  0344345346347348349350351352353354355356357358359360361362363364  0  0365366367368369370371372373374375376377378379380381382383384385386387388389390391392393394395396397398399400401402403404405406407408409410411412413414415416417418419420421422423424425426427428429430431432433434435436437438439440441442443444445446447448449450451452453454455456457458459460461462463464465466467468469470471472473474475476477478479480481482483484485486487488489490491492493494495496497498499500501502503504505506507508509510511512513514515516517518519520521522523524525526527528529530531532533534535536537538539540541542543544545546547548549550551552553554555556557558559560561562563564565566567568569570571572573574575576577578579580581582583584585586587588589590591592593594  0  0  0  0  0  0  0  0595596597598599600601602603604605606607608609610611612613614615616617618619620621622623624625626627628629630631632633634635636637638639640641642643644645646647648649650651652653654655656657658659660661662663664665666667668669670671672673674675676677678679680681682683684685686
V1=  4  1  1  2  2  2  4  2  3  2  4  3  3  4  1  3  3  4  4  4  2  4  1  2  1  2  2  2  2  4  3  2  4  2  2  3  3  3  4  3  3  1  4  4  1  4  1  4  1  2  2  3  1  2  3  1  3  2  1  3  4  4  2  3  4  2  3  1  2  3  3  4  4  1  4  4  3  2  3  4  3  0  0  0  0  0  0  0  4  1  1  2  4  4  2  1  2  3  1  3  3  1  4  2  4  4  4  2  2  2  1  3  2  2  2  3  4  2  3  3  4  3  4  3  4  3  3  0  0  2  1  3  2  4  4  3  1  2  4  1  1  2  4  4  3  2  2  1  1  3  2  4  4  3  3  4  2  3  1  1  2  1  2  2  2  4  3  3  0  1  1  2  1  3  4  4  4  2  2  2  3  2  2  2  3  4  3  3  3  4  4  1  2  4  1  1  4  3  4  3  1  3  3  1  4  3  3  4  3  1  2  2  2  3  1  4  3  4  1  3  3  2  4  2  2  2  4  4  4  3  1  1  1  2  3  1  2  2  1  1  3  4  3  3  0  0  4  4  4  3  1  1  4  4  4  4  1  1  4  4  4  3  4  3  2  1  2  2  3  4  4  1  4  3  2  4  3  2  4  4  3  4  1  2  1  1  1  2  3  2  4  3  2  0  0  0  2  4  1  4  3  1  1  2  2  4  2  2  1  3  2  4  3  4  4  3  4  3  1  2  4  4  1  1  4  3  4  1  2  2  1  1  3  4  1  4  2  3  4  3  2  3  3  1  2  3  3  1  3  3  4  1  2  0  0  0  0  0  0  0  0  4  4  1  2  1  1  2  3  4  4  4  2  1  3  4  3  4  1  4  4  3  2  2  4  2  3  1  4  2  1  3  1  2  3  1  4  3  4  1  2  3  1  3  3  2  4  4  3  1  4  1  3  1  4  3  1  1  2  2  2  2  4  1  2  1  2  3  4  3  3  1  4  3  4  2  3  4  3  0  1  3  1  4  3  1  2  4  2  2  2  4  3  2  2  4  2  3  4  3  3  4  2  3  4  3  4  2  3  2  4  2  3  1  3  1  2  3  2  2  2  2  3  3  4  3  3  1  4  3  0  0  0  0  0  1  4  2  2  1  4  4  4  1  2  2  1  4  3  4  2  3  2  2  0  1  1  4  3  2  4  4  3  4  0  0  0  0  3  4  1  4  4  1  3  3  1  1  3  4  3  1  2  2  1  4  2  3  1  4  4  3  4  1  1  4  3  2  4  3
klass=     1  ZZ=   5.9  J0=       54054  JM=       54691         646
V2= 62 63 64 65 66 67 68 69 70 71 72 73 74 75 76 77 78 79 80 81 82 83  0  0 84 85 86 87 88 89 90 91 92 93 94 95 96 97 98 99100101102103104105106107108109110111112113114115116117118119120121122123124125126127128129130131132133134135136137138139140141142143144145146147148149150151152153154155156157158159160161162163164165166167168169170171172173174175176177178179180181182183184185186187188189  0  0190191192193194195196197198199200201202203  0204205206207208209210211212213214215216217218219220221222223224225226227228229230231232233234235236237238239240241242243244245246247248249250251252253254255256257258259260261262263264265266267268269270271272273274275276277278279280281282283284285286287288289290291292293294295296297298299300301302303304305306307308309310311312313314315316317318319320321322323324325326327328329330331332333334335336  0  0  0  0337338339340341  0342343344345346347348349350351352353354355356357358359360361362363364365366367368369370371  0372373374375376377378379380381382383384385386387388389390391392393394395396397398399400401402403404405406407408409410411412413414415416417418419420421422423424425426427428429430431432433434435436437438439440441442443444445446447448449450451452453454455456457458459460461462463464465466467468469470471472473474475476477478  0  0  0479480481482483484485486487488489490491492493494495496497498499500501502503504505506507508509510511512513514515516517518519520521522523524525526527528529530531532533534535536537538539540541542543544545546547548549550  0  0551552553554555556557558559560561562563564565566567568569570571572573574575576577578579580581582583584585586587588589590591592593594595596597598599600601602  0603604605606607608609610611612613614615616617618619620621622623624625626627628629630631632633634635636  0  0  0  0637638639640641642643644645646647648649650651652653654655656657658  0  0  0659660661662663664665666667668669670671672673674675676677678679680681682683
V1=  2  3  4  3  3  1  4  3  2  2  1  3  3  4  1  1  1  2  3  1  4  3  4  3  3  4  2  2  1  3  4  3  4  3  3  2  4  1  2  3  4  1  3  1  1  2  4  4  3  4  3  4  3  4  3  3  2  4  4  3  2  2  2  3  3  4  3  2  2  3  4  2  2  3  1  3  3  2  4  1  2  3  1  0  0  0  4  1  4  4  2  3  4  4  4  2  2  2  2  3  3  4  4  3  1  4  3  4  4  4  1  2  3  1  4  4  1  2  4  2  4  4  3  2  3  1  4  4  2  2  3  1  4  3  2  3  1  4  2  4  3  2  4  4  3  4  2  3  4  2  2  2  2  4  4  2  2  1  3  3  3  1  3  3  2  4  3  2  4  3  4  3  3  1  4  4  4  1  2  2  3  4  1  3  2  2  3  3  2  4  3  4  4  3  1  4  4  1  2  4  4  2  4  0  0  1  2  4  3  4  1  3  4  1  3  4  3  1  3  3  2  3  4  2  2  4  2  2  1  3  4  3  1  3  2  2  3  1  4  1  4  1  2  1  1  2  3  1  2  3  2  3  2  2  2  4  3  4  4  1  2  3  2  4  4  2  2  1  3  4  1  2  1  4  4  2  4  2  2  4  2  1  4  2  2  3  1  4  2  3  3  1  2  3  4  2  1  1  4  3  3  1  4  1  3  4  4  3  2  4  3  4  3  1  2  3  2  4  1  2  3  3  1  4  3  4  2  3  1  2  4  2  2  4  2  2  3  2  4  2  2  2  3  4  3  4  1  2  4  2  2  1  4  3  1  1  2  3  4  3  3  2  4  1  2  3  3  1  4  3  2  4  3  2  3  1  2  3  4  4  1  4  1  2  2  2  2  3  1  3  2  3  3  3  1  2  2  2  2  3  2  4  3  3  3  3  1  2  3  2  4  3  1  4  4  1  2  4  1  2  2  2  4  1  2  3  3  1  2  4  1  2  3  1  1  1  3  4  2  2  3  3  1  2  4  1  2  2  2  4  4  2  4  4  3  4  3  1  4  3  4  2  3  4  3  4  2  3  1  2  3  1  4  4  1  1  0  0  4  2  2  4  3  2  4  3  3  2  2  4  3  3  2  4  1  4  3  1  4  3  4  2  2  3  1  4  2  2  2  2  1  3  3  4  1  3  2  4  3  1  2  2  1  1  2  3  3  1  2  3  1  1  3  4  2  3  4  3  2  2  2  3  3  1  4  3  1  3  4  1  3  4  3  3  4  2  2  1  2  2  4  1  3  4  1  3  4  4  3  2  4  3  4  1  0  3  2  2  2  1  2  3  4  1  3  2  1  3  3  2  4  4  4  4  4  4  3  1  4  3  4  1  1  1  3  2  4  4  2  1  2  2  3  4  3  4  1  2  3  1  2  4  4  3  4  1  2  1  3  3  4  1  4  1  1  4  3  1  4  3  4  2  2  2  2  3
klass=     1  ZZ=   5.9  J0=        9300  JM=        9837         589
V2=139140141142143144145146147148149150151152153154155156157158159160161162163164165  0  0  0  0  0  0166167168169170171172173174  0175176177178179180181182  0183184185186187188189190191192193194195196197198199200201202203204205206207208209210211212213214215216217218219220221222223224225226227228229230231232233234235236237238239240241242243244245246247248249250251252253254255256257258259260261262263264265266267268269270271272273274275276277278279280281282283284285286287288289290291292293294295296297298299300301302303304305306307308309310311312313314315316317318319320321322323324325326327328329330331332333334335336337338339340341342343344345346347348349350351352353354355356357358359360361362363364365366367368369370371372373374375376377378379380381382383384385386387388389390391392393394395396397398399400401402403404405406407408409410411412413414415416417418419420421422423424425426427428429430431432433434435436437438439440441442443444445446447448449450451452453454455456457458459460461462463464465466467468469470471472473474475476477478479480481482483484485486487488489490491492493494495496497498499500501502503504505506507508509510511512513514515516517518519520521522523524525526527528529530531532533534535536537538539540541542543544545546547548549550551552553554555556557558559560561562563564565566567568569570571572573574575  0  0576577578579580581582583584  0585586587588589590591592593  0  0  0  0  0594595596597598599600601602603604605606607608609  0610611612613614615616617618619620621622623624625626627628629630631632633634635636637638639640641642643644645646647648649650651652653654655656657658659660661662663664665666667668669670671  0  0672673674675676677678679680681682683684685686687688689690691692693694695696697698699700701702703704705706707708
V1=  1  2  3  2  2  4  1  0  0  0  0  2  4  1  1  2  1  3  2  2  2  1  3  4  2  1  2  2  4  4  3  2  2  1  4  2  2  2  3  3  1  2  3  2  3  2  4  1  2  3  4  3  4  3  1  2  3  3  1  4  3  4  4  3  4  2  2  2  1  2  3  1  4  4  1  2  1  1  1  4  4  3  1  2  3  3  3  2  4  0  3  4  3  2  4  4  1  1  4  1  1  2  4  4  3  2  4  1  3  1  2  3  4  4  3  4  3  2  0  0  0  0  1  1  3  3  1  3  4  3  3  4  2  2  2  0  0  0  0  0  0  0  4  1  1  3  2  4  4  1  1  1  3  3  3  4  3  2  2  1  1  2  3  3  3  3  4  1  2  4  1  4  3  1  4  4  3  4  1  2  3  1  2  3  4  1  4  3  1  1  1  3  4  2  2  4  2  4  2  4  1  4  3  0  2  4  4  2  4  4  1  2  4  1  1  1  2  4  1  4  2  2  4  3  3  1  2  3  2  4  4  2  4  3  2  3  1  3  3  1  3  4  4  4  3  4  4  1  1  3  2  4  4  3  0  3  3  4  4  3  4  3  4  2  3  4  2  4  1  3  4  2  1  1  3  4  3  3  3  4  1  2  4  3  4  1  3  4  3  2  4  4  3  1  4  2  1  4  3  4  4  1  3  3  4  3  4  1  4  1  2  4  3  3  2  4  4  3  2  2  2  4  4  2  4  1  1  3  1  0  0  0  0  0  0  4  1  2  4  3  4  3  3  1  4  1  2  3  1  4  3  3  2  4  3  1  2  2  2  2  4  2  1  3  3  1  1  3  2  4  3  0  0  0  0  0  0  0  0  0  0  0  0  0  4  1  2  3  3  0  0  2  2  2  3  4  3  4  2  3  1  4  4  2  4  4  4  3  4  2  4  1  2  2  3  4  3  1  1  1  3  1  4  4  3  4  3  2  4  1  2  3  3  2  2  1  1  3  2  2  1  3  3  3  4  4  2  3  1  4  3  3  4  1  1  4  2  3  2  1  2  2  1  1  1  4  1  4  1  3  4  3  2  4  4  1  1  4  4  2  4  2  4  1  1  4  4  1  3  4  3  2  0  0  0  0  0  0  0  4  1  4  4  4  2  1  1  3  4  2  2  4  2  4  4  2  1  0  0  3  1  3  4  4  2  1  2  2  2  2  2  4  3  3  0  0  1  4  3  4  2  1  3  3  4  2  1  3  2  4  3  1  2  2  3  1  4  2  0  2  4  3  2  4  4  1  1  4  4  4  3  3  1  2  1  3  4  2  2  4  1  1  1  3  4  4  3  1  3
klass=     1  ZZ=   5.9  J0=       57431  JM=       57999         592
V2=140141142143144145146147148149150151152153154155156157158159160161162163164165166167168169170171172173174175176177178179180181182  0  0183184  0  0  0185186187188189190191192193194195196197198199200201202203204205206207208209210211212213214215216  0217218219220221222223224225226227228229  0  0  0  0  0  0230231232233234235236237238239240  0  0  0241242243244245246247248249250251252253254255256257258259260261262  0  0  0  0263264265266267268269270271272273274275276277278279280281282283284285286287288289290291292293294295296  0  0  0297298299300301302303304305306307308309310311312313314315316317318319320321322323324325326327328329330331332333334335336337338339340341342343344345346347348  0  0349350351352353354355356357358359360361362363364365366367368369370  0  0371372373374375376377378379380381382383384385386387388389390391392393394395396397398399400401402403404405406407408409410411412413414415416417418419420421422423424425426427428429430431432433434435436437438439440441442443444445446447448449450451452453454455456457458459460461462463464465466467468469470471472473474475476477478479480481482483484485486487488489490491492493494495496497498499500501502503504505506507508509510511512513514515516517518519520521522523524525526527528529530531532533534535536537538539540541542543544545546547548549550551552553554555556557558559560561562563564565566567568569570571572573574575576577578579580581582583584585586587588589590591592593594595596597598599600601602603604  0  0  0  0605606607608609610611612613614615616617618619620621622623624625626627628  0  0  0629630631632633634635636637638639  0  0  0  0  0  0640641642643644645  0  0  0  0  0  0646647648649650651652653654655656657658659660661662663664665666667668669670671672673674675676677678679680681682683684685686
V1=  2  1  4  2  4  2  2  1  4  4  3  3  2  4  2  2  1  1  2  2  4  4  3  3  1  2  1  2  4  2  2  2  4  1  2  1  1  1  4  3  3  3  4  2  1  4  3  3  4  2  1  1  1  1  2  4  4  3  4  2  4  4  2  2  3  4  3  3  1  1  3  3  1  4  3  4  2  4  1  4  3  4  2  3  1  4  4  3  4  3  2  4  2  2  2  2  2  2  4  3  3  1  3  3  1  3  2  2  2  2  4  1  1  4  2  4  1  2  4  4  4  4  3  1  2  2  2  1  1  3  3  1  1  1  2  3  3  1  1  1  4  4  2  3  4  3  4  2  3  1  3  4  4  1  4  4  3  2  4  1  2  1  2  2  3  1  2  1  2  3  4  3  3  1  4  3  3  1  4  2  2  4  1  2  4  4  1  3  3  4  1  1  2  4  1  1  2  3  2  2  3  1  2  4  4  3  4  3  2  2  3  3  3  4  2  1  3  2  4  3  4  4  3  4  3  1  1  1  1  2  4  3  4  2  2  3  3  4  4  4  2  4  4  4  1  1  1  1  2  3  1  4  1  3  1  1  2  2  1  3  3  3  4  3  2  4  3  4  3  0  0  4  1  1  1  1  4  1  2  4  3  4  3  3  1  4  2  2  2  3  4  3  1  4  2  4  2  3  2  4  0  0  0  0  0  0  0  0  3  2  2  2  4  4  2  3  4  2  2  2  2  4  1  3  2  2  1  1  2  2  3  4  2  1  2  4  2  2  2  3  2  4  4  1  4  1  2  3  3  1  4  1  2  2  3  1  4  4  3  0  0  4  4  3  4  2  2  2  4  3  2  4  1  2  4  4  2  2  3  1  3  2  4  3  1  3  3  3  4  1  1  2  4  1  1  3  4  4  4  3  4  4  2  4  3  2  0  0  0  0  0  0  0  0  4  2  1  2  4  2  3  1  2  2  4  3  1  4  1  1  4  1  1  2  2  1  4  4  4  0  1  2  3  2  3  3  3  4  3  4  3  2  3  1  4  2  2  2  4  1  3  0  3  1  4  2  2  2  2  2  4  3  4  3  1  2  4  1  2  4  3  1  4  4  4  3  4  4  2  4  3  1  3  1  4  2  2  2  4  4  3  4  4  3  4  4  2  2  1  2  3  1  4  3  1  4  3  1  1  1  3  2  4  4  3  4  4  2  4  4  2  1  1  3  2  4  4  3  1  4  3  1  1  4  3  4  3  1  4  3  4  2  4  4  3  3  3  1  1  0  3  4  3  2  4  4  1  1  4  1  2  4  3  3  2  4  2  1  1  2  4  2  4  3  2  4  4  4  3  4  2  4
klass=     1  ZZ=   5.9  J0=      107799  JM=      108437         668
V2= 50 51 52 53 54 55 56 57 58 59 60 61 62 63 64 65 66 67 68 69 70 71 72 73 74 75 76 77 78 79 80  0  0  0  0  0  0 81 82 83 84 85 86 87  0  0  0  0  0  0 88 89 90 91 92 93 94 95 96 97 98 99100101102103104105106107108109110111112113114115116117118119120121122123124125126127128129130131132133134135136137138139140141142143144145146147148149150151152  0  0153154155156157158159160161162163164165166  0167168169170171172173174175176177178179180181182183184185186187188189190191192193194195196197198199200201202203204205206207208209210211212213214215216217218219220221222223224225226227228229230231232233234235236237238239240241242243244245246247248249250251252253254255256257258259260261262263264265266267268269270271272273274275276277278279280281282283284285286287288289290291292293294295296297298299300301302303304305306307308309310311312313314315316317318319320321322323324325326327328329330331332333334335336337338339340341342343344345346347348349350351352353354355356357358359360361362363364365366367368369370371372373374375376377378379380381382383384385386387388389  0  0  0  0  0  0390391392393394395396397398399400401402403404405406407408409410411412413414415416417418419420  0  0  0  0421422423424425426427428429430431432433434435436437438439440441442443444445446447448449450451452453454455456457458459460461462463464465466467468469470471472473474475476477478479480481482483484485486487488489490491492493494495496497498499500501502503504505506507508509510511512513514  0  0  0515516517518519520521522523524525526527528529530531532533  0  0  0  0534535536537538539540541542543544545546547548549550551552  0  0  0553554555556557558559560561562563564  0  0  0  0  0  0  0  0565566567568569570571572573574575576577578579580581582583584585586587588589590591592593594595596597598599600601602603604605606607608  0  0  0609610611612  0  0  0613614615616617618619620621622623624625626  0  0  0  0  0  0  0627628629630631632633634635636637638639640641642643644645646647648649650651652653654655656657658659660661
V1=  3  2  4  3  4  3  2  3  1  4  3  1  1  3  4  3  3  4  3  3  4  1  1  3  3  1  1  1  3  4  3  4  3  3  3  4  3  1  1  1  1  4  3  4  1  3  1  1  3  3  3  4  3  1  1  3  3  1  3  4  1  4  3  3  2  2  3  1  4  3  3  1  1  1  4  2  2  1  1  3  2  2  2  4  4  2  3  1  1  2  2  4  4  3  3  2  2  4  3  2  4  4  1  1  4  3  4  1  1  3  1  3  1  3  4  3  3  4  3  3  3  4  1  1  2  2  3  4  1  1  3  2  1  2  2  3  3  4  2  2  4  1  2  2  1  3  2  4  4  3  1  2  3  1  1  3  1  2  4  3  3  0  0  0  0  0  0  0  0  0  1  2  2  3  4  3  1  3  4  4  2  1  1  2  3  0  3  4  2  3  1  2  3  2  2  2  3  2  2  2  3  4  3  1  1  2  4  4  3  1  3  0  0  3  4  3  1  1  1  3  1  3  2  4  3  3  3  4  2  2  4  3  2  4  1  1  4  1  1  2  3  2  2  2  4  3  3  2  3  2  0  2  3  1  4  4  3  4  3  1  1  3  1  2  3  2  2  4  3  1  2  0  0  2  1  3  2  4  4  1  2  1  3  4  3  2  3  1  4  3  4  3  4  3  2  4  3  2  4  1  3  3  3  1  4  4  1  1  4  4  3  1  3  4  3  3  4  2  3  2  4  1  1  1  1  4  4  4  2  2  1  2  3  4  3  1  2  2  4  1  2  2  1  2  4  3  4  3  1  2  2  2  2  1  3  3  3  3  1  3  1  1  4  3  1  1  1  1  2  2  3  1  4  3  1  3  4  3  3  3  4  2  3  2  4  4  1  2  1  1  4  3  3  1  4  4  3  4  3  1  1  4  4  3  1  2  3  3  4  2  4  3  2  4  4  3  3  3  2  3  1  1  3  4  3  3  2  3  1  3  3  2  1  1  3  1  1  3  1  1  2  1  1  1  3  3  2  2  0  0  0  0  0  0  0  2  1  3  2  2  3  1  2  2  2  2  1  2  2  1  1  3  2  3  3  4  3  1  1  3  4  3  4  4  4  4  3  4  2  2  2  4  1  4  1  2  2  2  2  1  2  2  1  2  4  3  2  1  1  2  3  1  1  1  2  2  4  2  2  1  1  3  2  1  1  1  4  2  2  2  2  3  4  4  2  1  4  2  3  4  2  1  1  3  4  1  2  3  4  3  1  3  3  3  2  4  3  4  3  3  4  4  1  2  4  3  4  3  1  1  1  4  2  4  4  2  3  1  1  3  1  2  3  1  2  3  0  0  0  0  0  0  0  1  1  2  4  3  3  1  2  4  4  1  1  3  3  4  4  1  4  1  2  4  4  1  1  1  1  1  3  2  3  2  3  3  4  1  3  4  1  1  4  1  1  3  2  4  1  1  1  4  4  4  1  1  1  1  3  3  4  3  1  4  1  4  2  2  2  3  4  2  4  3  1  3  4  2
klass=     1  ZZ=   5.9  J0=      114283  JM=      114898         645
V2= 83 84 85 86 87 88 89 90 91 92 93 94 95 96 97 98 99100101102103104105106107108109110111112113114115116117118119120121122123124125126127128129130131132133134135136137138139140141142143144145146147148149150151152153154155156157158159160161162163164165166167168169170171172173174175176177178179180181182183184185186187188189190191192193194195196197198199200201202203  0  0  0204205206207208209210211212213214215216217218219220221222223224225226227228229230231232233234235236237238239240241242243244245246247248249250251252253254255256257258259260261262263264265266267268269270271272273274275276277278279280281282283284285286287288289290291292293294295296297298299300301302303304305306307308309310311312313314315316317318319320321322323324325326327328329330331332333334335336337338339340341342343344345346347348349350351352353354355356357358359360361362363364365366367368369370371372373374375  0  0  0  0  0  0376377378379380381382383384385386387388389390391392393394395396397398399400401402403404405406407408409410411412413414415416417418419420421422423424425426427428429430431432433434435436437438439440441442443444445446447448449450451452453454455456457458459460461462463464465466467468469470471472473474475476477478479480481482483484485486487488489490491492493494495496497498499500501502503504505506507508509510511512513514515516517518519520521522523524525526527528529530531532533534535536537538539540541542543544545546547548549550551552553554555556557558559560561562563564565566567568569570571572573574575576577578579580581582583584585586587588589590591592593594595596597598599600  0601602603604605606607608  0609610611612613614615616617618619620621622623624625626627628629630631632633634635  0636637638639640641642643644645646647648649650651652653654655656657658659660661662663664665666667668669670671672673674675676677678679680681682683684685686687688689690691692693694695696697698699700701702703704705706707708709710711712713714715
V1=  3  4  4  3  4  2  2  4  3  4  4  1  1  2  1  2  3  4  3  4  3  1  4  3  1  4  1  1  4  0  4  2  1  1  1  1  3  3  4  2  2  1  1  4  3  2  0  0  0  4  3  3  4  3  2  4  3  4  1  4  4  3  3  3  4  4  2  2  4  1  1  0  0  0  1  1  2  1  3  3  4  3  4  3  4  1  4  1  2  1  0  2  2  2  2  4  4  4  3  4  4  3  3  2  4  0  0  0  0  0  0  3  4  2  2  3  1  4  3  2  2  4  2  1  3  1  2  1  3  4  2  2  4  4  4  4  3  2  2  3  1  3  4  3  3  2  4  1  1  1  4  1  4  3  2  4  1  3  3  1  1  4  3  4  3  1  3  3  1  3  4  2  2  2  1  2  2  3  4  2  4  2  4  3  1  4  4  1  1  3  1  1  4  1  1  1  1  3  3  4  3  1  2  3  2  2  3  1  1  3  1  1  3  3  2  4  2  1  1  2  3  2  3  3  3  1  1  3  4  3  2  4  4  3  4  2  4  4  1  4  3  1  1  3  1  3  4  3  3  1  4  3  4  2  2  1  2  3  3  3  1  2  3  3  3  1  3  2  3  1  2  3  4  3  1  2  3  4  3  3  2  1  1  1  2  4  4  1  1  1  1  2  2  4  4  3  1  4  1  2  1  3  1  2  2  4  3  3  1  3  3  1  3  3  1  4  3  4  2  1  3  3  1  1  2  1  1  2  2  3  3  2  3  3  3  4  2  2  1  2  4  1  2  3  1  4  3  1  1  3  4  3  3  4  4  2  2  3  3  1  4  2  1  1  4  4  3  2  4  3  4  1  4  4  2  2  1  0  0  0  0  0  0  0  0  0  2  3  3  4  3  3  1  4  3  4  3  3  1  2  2  4  2  4  2  2  2  2  3  3  3  4  1  2  4  1  2  4  1  2  4  4  4  3  4  1  4  4  2  2  4  2  3  2  1  1  3  1  2  4  1  4  1  2  3  3  1  4  1  4  1  4  3  3  4  4  1  2  4  3  3  2  3  2  3  3  2  4  0  2  2  3  2  3  1  3  2  1  1  2  2  4  3  1  1  1  3  1  4  1  4  3  4  4  4  3  2  1  1  1  3  2  3  1  3  3  4  4  2  1  2  2  2  2  2  2  1  4  3  4  3  3  1  4  3  3  1  4  1  2  4  4  4  2  2  4  1  3  3  4  2  2  1  3  2  4  1  2  0  1  2  3  4  2  4  3  2  4  4  1  2  2  2  4  2  4  2  3  1  4  0  1  1  4  2  2  4  3  1  3  3  3  1  4  2  1  3  4  4  4  3  1  4  3  4  3  1  2  2  4  2  2  2  3  0  0  0  2  3  2  4  1  3  4  3  2  3  2  3  2  1  3  4  3  3  3  2  4  2  1  1  1  1  1  1  4  2  1  1  2  4  3  3  2  4
klass=     1  ZZ=   5.9  J0=       14877  JM=       15392         556
V2=173174175176  0177178179180181182183184185186187188189190191192193194195196197198199200201202  0203204205206207208209210211212213214215216217218219220221222223224225226227228229230231232233234235236237238239240241242243244245246247248249250251252253254255256257258259260261262263264265266267268269270271272273274275276277278279280281282283284285286287288289290291292293294295296297298299300301302303304305306307308309310311312313314315316317318319320321322323324325326327328329330331332333334335336337338339340341342343344345346347348349350351352353354355356357358359  0  0  0  0360361362363364365366367368369370371372373374375376377  0378379380381382383384385386387388389390391392393394395396397398399400401402403404405406407408409410411412413414415416417418419420421422423424425426427428429430431432433434435436437438439440441442443444445446447448449450451452453454455456457458459460461462463464465466467468469470471472473474475476477478479480481482483484485486487488489490491492493494495496497498499500501502503504505506507508509510511512513514515516517518519520521522523524525526527528529530531532533534535536537538539540541542543544545546547548549550551552553554555556557558559560561562563564565566567568569570571572573574575576577578  0579580581582583584585586587588589590591592593594595596597598599600601602603604605606607608609610611  0  0  0  0  0  0612613614615616617618619620621622623624625626627628629630631632633634635  0  0  0636637638639640641642643644645  0646647648649650651652653654655656657658659660661662663664665666667668669670671672673674675676677678679680681682683684685686687688689690691692693694695696697698699700701702703704705706707708709710
V1=  1  2  4  4  3  4  3  1  3  3  4  4  3  1  4  4  0  0  0  0  0  0  3  4  1  2  3  2  4  2  1  3  4  2  2  3  1  4  4  2  2  3  1  4  4  2  2  1  1  1  3  1  4  3  1  3  3  3  4  1  2  2  2  2  3  4  1  4  3  4  2  4  1  1  4  4  3  1  1  3  1  1  3  3  2  4  2  1  2  2  4  3  4  1  1  4  2  3  3  3  4  1  2  3  1  1  3  0  0  2  2  3  4  3  2  1  2  4  4  3  4  4  3  4  3  2  4  4  4  2  4  4  3  4  1  1  1  2  3  4  1  1  4  2  1  3  3  4  1  3  3  3  2  2  4  1  2  4  4  2  3  4  3  4  2  3  1  1  1  3  2  4  1  1  1  4  2  4  3  3  2  4  4  3  4  1  1  1  3  3  3  1  4  1  3  3  4  4  2  1  1  4  3  2  1  2  2  3  3  4  2  1  2  4  3  4  3  4  4  2  1  1  1  4  0  0  0  0  0  0  0  0  0  4  3  4  2  3  1  1  4  2  3  2  4  2  3  3  4  3  4  4  2  4  4  3  4  3  1  3  0  1  4  4  4  2  4  1  2  2  2  4  3  2  4  2  4  3  3  4  3  4  2  2  4  2  3  4  2  3  4  1  1  1  3  1  3  3  4  4  2  1  4  4  3  3  2  4  1  1  3  4  1  1  1  4  4  3  1  4  1  1  1  3  1  4  3  2  4  3  2  4  3  1  1  4  1  4  3  2  4  3  1  1  4  1  1  1  4  3  2  2  3  4  4  0  0  0  0  0  0  0  0  0  0  0  0  0  0  0  0  0  0  0  2  4  4  3  3  3  1  1  3  3  4  4  3  4  1  4  3  1  3  1  1  3  1  4  3  3  3  0  0  4  3  4  3  2  3  1  1  1  4  1  4  3  2  2  3  2  2  2  4  1  2  4  4  2  4  2  4  1  1  4  1  1  4  2  2  2  2  2  2  4  1  3  4  1  3  3  2  4  1  3  3  3  4  3  2  1  1  3  3  2  3  3  3  3  1  1  1  1  4  3  3  2  4  3  3  3  4  2  4  4  4  3  1  4  4  3  3  2  4  4  4  2  1  1  1  1  1  2  1  4  4  4  2  0  4  3  4  2  2  4  1  1  4  1  2  1  2  4  3  4  1  4  3  1  3  3  2  4  2  1  1  1  4  2  4  4  3  4  4  4  4  1  2  3  1  3  2  3  3  3  1  2
klass=     1  ZZ=   5.8  J0=       40481  JM=       41175         700
V2= 81 82 83 84 85 86 87 88 89 90 91 92 93 94 95 96 97 98 99100101102103104105106107108109110111112113114  0  0  0  0115116117118119120121122123124125126127128129130131132133134135136137138139140141142143144145146147148149150151152153154155156157158159160161162163164165166167168169170  0  0  0  0  0  0171172173174175176177178179180181182183184185  0  0  0  0  0  0  0  0186187188189190191192193194195196197198199200201202203204205206207208209210211212213214215216217218219220221222223224  0  0225226227228229230231232233234235236237238239240241242243244245246247248249250251252253254255256257258259260261262263264265266267268269270271272273274275276277278279280281282283284285286287288289290291292293294295296297298299300301302303304305306307308309310311312313314315316317318319320321322323324325326327328329330331332333334335336337338339340341342343344345346347348349350351352353354355356357358359360361362363364365366367368369370371372373374375376377378379380381382383384385386387388389390391392393394395396397398399400401402403404405406407  0408409410411412413414415416417418419420421422423424425426427428429430431432433434435436437438439440441442443444445446447448449450451452453454455456457458459460461462463464465466  0  0467468469470471472473474475476477478479480481482483484485486  0  0487488489490491492493494495496497498499500501502503504505506507508509510511512513514515516517518  0519520521522523524525526527528529530531532533534535536537538539540541542543544545546547548549550551552553554555556557558559560561562563564565566567568569570571572573574575576577578579580581582583584585586587  0  0  0  0  0  0588589590591592593594595596597598599600601602603604605606607608609  0610611612613614615616  0  0  0  0  0  0  0  0617618619620621622623624625626627628629630631632633634635636637638639640641642643644645646647648649650651652653654655656657658659660661662  0  0663664  0665666667668669670671672673674675676677678679680681682683684685686687688689690691692693694695696  0  0697698699700701702703704705706707708709710711712713714715716717718719720721722723724725726727728729730731732733734
V1=  1  1  3  1  4  3  4  4  4  3  1  2  3  3  2  3  3  4  4  3  4  1  2  1  1  2  4  4  3  4  4  2  2  2  4  1  1  2  3  4  4  2  2  2  3  1  4  4  3  3  4  3  3  4  1  4  3  4  3  3  1  4  3  1  4  1  1  3  1  1  2  1  3  3  4  1  2  1  1  2  4  3  3  1  1  3  3  1  4  1  1  2  2  4  1  3  3  1  1  3  3  4  1  2  1  3  4  3  1  3  3  1  4  3  1  4  1  4  4  2  4  4  2  2  3  2  2  3  1  3  3  1  2  3  4  3  4  2  1  3  2  2  3  4  3  4  4  3  1  1  4  2  4  4  1  3  1  2  3  4  3  3  1  4  4  4  2  1  2  1  1  4  1  4  3  1  4  4  3  4  2  2  1  1  3  3  1  4  3  4  2  1  1  3  4  4  2  4  4  3  1  1  2  1  1  1  4  3  1  4  1  4  4  1  2  4  1  1  4  1  1  4  3  3  3  3  1  3  1  2  4  4  2  4  4  3  4  4  2  4  3  2  4  1  4  2  4  4  3  1  4  1  4  3  4  4  3  3  3  1  4  4  2  2  2  3  1  1  2  4  1  2  4  4  3  4  3  4  3  4  3  3  1  3  1  3  3  4  2  1  3  2  4  2  2  3  4  1  2  3  1  4  1  2  2  2  4  4  1  1  2  4  2  2  4  1  2  4  1  2  4  2  2  2  2  2  1  2  3  2  1  2  3  1  1  3  1  4  3  1  4  1  4  2  4  2  2  1  3  2  1  3  3  4  1  4  2  1  3  1  4  2  3  3  1  3  1  4  4  1  2  3  3  1  4  4  2  2  4  1  3  4  3  2  4  2  3  1  4  3  3  3  3  1  4  3  1  3  3  1  2  4  3  3  4  1  1  4  3  1  3  1  4  2  2  3  1  3  4  3  1  3  1  4  2  1  3  4  1  3  3  1  3  4  4  4  1  4  1  2  4  3  4  4  4  3  4  1  0  4  4  1  1  4  1  2  1  3  2  3  1  2  3  2  4  4  1  2  1  4  3  1  2  1  1  1  2  3  1  3  3  3  1  3  3  1  2  0  0  4  3  3  0  3  1  4  2  1  4  1  1  3  1  3  4  4  2  3  3  1  4  3  3  0  3  2  4  3  4  4  4  1  1  4  3  3  4  3  3  2  2  2  1  4  3  4  1  2  4  4  4  1  2  3  4  4  2  1  2  1  4  1  1  3  1  1  3  1  2  4  3  4  3  4  4  3  1  4  1  2  1  3  1  2  3  1  4  3  1  1  3  1  2  3  3  3  3  1  3  3  4  1  1  2  3  4  4  2  4  1  1  4  2  1  4  2  2  3  1  2  4  1  2  4  1  1  4  3  2  4  4  3  1  3  3  4  3  2  4  1  3  1  1  2  4  1  1  3  1  3  3  3  1  1  3  3  3  1  4  3  1  2  3  1  4  4  1  1  4  3  2  3  1  4  4  2  1  1  3  2  1  3  4  3  1  3  4  2  3  1  3  2  4  4  3  4  1  2  1  3  4  2  1  3  3  3  3  2  2  2
klass=     1  ZZ=   5.8  J0=       88340  JM=       88919         589
V2=152153154155156157158159160161162163164165166167168169170171172  0173174175176177178179180181182183184  0  0  0185186187188189190191192193194195196197198199200201202203204205206207208209210211212213214215216217218219220221222223224225226227228229230231232233234235  0  0236237238239240241242243244245246247248249250251252253254255256257258259260261262263264265266267268269270271272273274275276277278279280281282283284285286287288289290291292293294295296297298299300301302303304305306307308309310311312313314315316317318319320321322323324325326327328329330331332333334335336337338339340341342343344345346347348349350351352353354355356357358359360361362363364365366367368369370371372373374375376377378379380381382383384385386  0387388389390391392393394395396397398399400401402403404405406407408409410411412413414415416417418419420421422423424425426427428429430431432433434435436437438439440441442443444445446447448449450451452453454455456457458459460461462463464465466467468469470471472473474475476477478479480481  0  0  0482483484485486487488489490491492493494495496497498499500501502503504505506507508509510511512513514515516517518519520521522523524525526527528529530531532533534535536537538539540541542543544545546547548549550551552553554555556557558559560561562563564565566567568569570571572573574575576577578579580581582583584585586587588589590591592593594595596597598599600601602603  0  0  0604605606607608609  0  0  0  0610611612613614615616617618619620621622623624625626627628629630631632633634635636  0  0  0  0637638639640641642643644645646647648649650651652653654655656657658659660661662663664665666667668669670671672673674675676  0  0  0  0  0  0  0  0  0677678679680681682683684685686687688689690691692693694695696697698699700701702703704705706707708709710
V1=  1  1  3  4  1  1  1  2  4  3  4  4  2  4  3  1  2  2  4  1  4  3  1  3  3  2  2  2  2  1  3  1  4  3  4  2  3  1  4  4  2  2  4  1  2  4  3  3  1  2  2  0  0  0  0  0  0  1  2  2  4  2  2  2  3  4  1  3  4  2  3  4  2  2  4  3  3  2  3  3  2  4  1  4  3  1  2  3  3  2  2  2  2  2  1  2  3  1  1  3  4  3  2  4  4  4  3  2  1  1  3  4  1  3  3  3  4  2  2  0  3  3  3  4  1  2  2  4  2  3  4  3  4  3  2  4  4  1  3  3  4  3  4  3  3  3  2  3  4  1  2  3  4  2  4  1  1  3  1  3  2  2  3  1  3  3  1  4  3  4  2  4  4  2  2  4  4  2  4  3  3  4  1  2  3  1  4  4  1  2  4  1  2  4  3  3  4  1  1  0  1  2  4  3  2  4  4  3  4  4  1  1  4  1  4  2  2  1  3  4  2  1  1  4  2  2  2  3  3  3  4  3  3  4  1  4  1  3  4  4  2  4  3  2  2  2  1  2  3  2  2  4  4  2  4  3  4  3  2  1  3  3  4  4  1  4  3  2  2  2  3  2  4  2  3  1  4  3  2  2  3  3  2  4  3  4  2  4  1  1  3  1  1  4  4  2  2  2  3  3  4  2  1  3  2  4  3  3  2  4  4  1  1  1  4  1  2  4  1  2  3  3  4  3  4  3  4  1  1  4  2  4  3  1  2  2  2  3  3  2  4  2  1  2  4  3  3  1  1  3  1  4  3  2  1  2  4  1  4  3  4  4  4  1  4  4  3  4  4  3  2  4  3  3  3  1  4  2  2  1  2  2  3  4  1  1  1  1  1  2  4  4  3  2  4  4  1  1  1  3  4  3  1  2  3  3  4  1  2  4  3  3  4  3  1  4  4  3  4  3  2  4  2  2  3  1  3  1  1  3  4  2  3  4  2  2  2  4  3  4  2  2  4  2  2  4  3  1  1  4  4  1  4  2  4  1  2  4  4  1  2  4  2  3  1  3  4  3  2  4  3  4  2  3  4  3  4  1  3  4  4  3  1  1  1  3  2  4  3  3  2  2  3  2  0  4  1  3  3  2  4  4  3  1  1  2  2  4  3  3  1  3  3  2  2  2  4  4  3  4  1  2  1  1  3  4  1  1  3  2  4  3  2  3  4  1  3  2  2  3  2  2  1  3  1  4  2  4  2  3  3  4  4  2  4  3  2  4  4  3  1  4  2  4  4  3  2  3  1  1  3  4  2  3  1  3  3  4  3  4  1  2  4  2  3  4  3  1  4
klass=     1  ZZ=   5.8  J0=        4172  JM=        4757         601
V2=130131132133134135136137138139140141142143144145146147148149  0  0150151152153154155156157158159160161162163164165166167168169170171172173174175176  0177178179180181182183184185186187188189190191192193194195196197198199200201202203204205206207208  0  0  0  0  0  0  0  0209210211212213214215216217218219220221222223224225226227228229230231232233234235236237238239240241242243244245246247248249250251252253254255256257258259260261262263264265266267268269270271272273274275276277278279280281282283284285286287288289290291292293294295296297298299300301302303304305306307308309310311312313314315316317318319320321322323324325326327328329330331332333334335336337338339340341342343344345346347348349350351352353354355356357358359360361362363364365366367368369370371372373374375376377378379380381382383384385386387388389390391392393394395396397398399400401402403404405406407408409410411412413414415416417418419420421422423424425426427428429430431432433434435436437438439440441442443444445446447448449450451452453454455456457458459460461462463464465466467468469470471472473474475476477478479480481482483484485  0  0  0  0486487488489490491492493494495496497498499500501502503504  0  0  0  0  0  0  0  0  0  0  0  0  0505506507508509510511512513514515516517518519520521522523524525526527528529530531532533534535536537  0  0  0  0538539540541542543544545546547548549550551552553554555556557558559560561562  0  0  0  0563564565566567568569570571572573574575  0  0576577578579580581582583584585586587588589590591592593594595596597598599600601602603604605606607608  0  0609610611612613614615616617618619  0  0  0  0620621622623624625626627628629630631632633634635636637638639640641642643644645646647648649650651652653654655656657658659660661662663664665666667668669670671672673674675676677678679680681682683684685686
V1=  4  4  2  2  2  1  3  3  4  1  1  2  4  2  4  1  1  1  4  2  4  4  2  2  1  2  3  3  2  3  2  1  2  3  3  1  3  4  1  4  4  3  1  1  1  1  2  3  1  4  2  3  3  1  3  2  4  3  1  1  4  1  1  1  1  1  3  2  4  2  2  3  2  4  2  1  0  3  1  2  2  4  4  4  3  4  4  3  1  1  2  1  2  3  4  1  1  1  3  2  4  2  2  4  3  3  0  0  0  1  2  3  4  1  3  4  4  3  4  1  2  2  2  3  4  1  2  4  3  3  0  0  2  4  2  3  1  4  4  3  4  3  2  4  4  2  4  1  1  4  3  1  4  4  3  4  2  2  2  4  1  2  4  1  0  2  4  1  1  4  1  1  3  2  4  1  1  1  4  2  4  4  3  4  3  2  1  4  4  4  2  2  1  1  1  3  2  3  4  4  3  2  1  1  3  2  3  4  1  2  2  1  1  3  1  2  3  1  4  3  3  4  2  2  2  4  3  2  4  4  3  4  3  1  4  1  2  2  2  4  3  2  1  3  2  1  3  2  0  2  2  4  1  1  4  3  2  4  2  2  4  3  4  3  0  0  1  4  3  2  4  3  3  4  3  1  4  4  1  4  1  3  4  3  4  3  1  1  3  3  1  4  3  2  4  4  2  2  4  2  3  2  3  4  4  2  4  3  3  1  1  4  3  4  4  1  1  1  3  2  2  3  4  4  3  4  1  2  2  2  4  1  3  4  4  3  4  4  4  2  3  2  4  3  2  4  4  3  4  1  1  4  2  3  1  3  2  3  4  4  2  3  2  4  3  3  4  4  2  4  1  1  1  3  4  2  2  2  2  1  2  2  4  3  2  4  3  4  1  3  3  1  1  3  4  2  4  1  1  3  4  1  2  1  3  3  4  2  4  3  3  1  3  4  2  2  2  3  3  2  4  3  1  3  4  1  3  4  4  2  3  1  4  2  4  4  2  3  1  3  3  3  1  1  1  4  3  4  1  3  2  3  1  4  4  3  4  1  3  4  2  2  1  2  3  3  1  1  3  4  3  4  1  2  4  4  1  3  4  2  4  1  4  2  3  1  4  3  3  4  1  1  3  1  1  3  2  4  4  3  3  4  3  4  2  4  2  4  4  1  1  4  1  4  2  2  4  2  2  3  3  4  3  3  4  3  1  1  1  1  2  3  2  4  4  3  1  1  3  2  4  1  1  1  4  1  4  3  2  4  4  0  0  4  2  2  1  2  4  3  1  4  3  3  4  2  4  4  1  2  4  1  2  4  0  1  1  1  3  3  1  3  4  3  1  0  0  1  3  1  4  1  3  1  1  2  4  3  4  2  4
klass=     1  ZZ=   5.7  J0=      140284  JM=      140961         695
V2= 78 79 80 81 82 83 84 85 86 87 88 89 90 91 92 93 94 95 96 97 98 99100101102103104105106107108109110111112113114115116117118119120121122123124125126127128129130131132133134135136137138139140141142143144145146147148149150151152153154155156157158159160161162163164165166167168169170171172173174175176177178179180181182183184  0  0185186187  0  0188189190191192193194195196197198199200201202203204205206207208209210211212213214215216217218219220221222223224225226227228229230231232233234235236237238239240241242243244245246247248249250251252253254255256257258259260261262263264265266267268269270271272273274275276277278279280281282283284285286287288289290291292293294295296297298299300301302303304305306307308309310311312313314315316317318319320321322323324325326327328329330331332333334335336337338339340341342343344345346347348349350351352353354355356357358359360361362363364365366367368369370371372373374375376377378379380381382383384385386387388389390391392393394395396397398399400401402403404405406407408409410411412413414415416  0  0417418419420421422423424425426427428429430431  0432433434435436437438439440441442443444445446447448449450451452453454455456457458459460461462463464465466467468469470471472473474475476477478479480481482483484485486487488489490491492493494495496497498499500501502503504505506507508509510511512513514515516517  0  0  0518519520  0521522523524525526527528529530531532533534535536537538539540541542543544545546547548549550551552553554555556557558559560561562563564565566567568569570571572573574575576577578579580581582583584585586587588589590591592593594595596597598599600601602603604605606607608609610611  0  0  0  0  0  0  0  0  0  0612613614615616617618619620621622623624  0  0625626627628629630631632633634635636637638639640641642643644645646647648649650651652653654655656657658659660661662663664665666667668669670671672673674675676677678679680681682683684685686687688689690691692693694695696697698699700701702703704705706707708709710711712713  0  0  0  0  0714715716717718719720721722723724725726727728729730731732733734735736737738739740741742743744
V1=  4  4  3  4  1  1  4  4  2  2  2  3  4  3  1  3  0  1  4  2  2  2  4  3  3  4  2  2  2  2  3  1  4  3  4  2  2  1  1  2  3  4  3  1  1  2  3  1  4  2  3  4  1  3  3  1  2  3  1  2  2  4  1  3  3  4  4  1  1  4  1  1  2  4  1  2  1  3  4  1  3  4  3  4  4  4  3  1  1  2  3  3  4  3  3  1  2  3  1  3  2  2  3  3  4  4  3  4  1  1  4  3  4  4  2  2  2  3  2  4  3  2  0  2  2  4  4  3  2  2  3  1  2  4  1  2  1  1  4  1  4  1  3  1  3  3  1  3  4  4  3  1  4  4  2  2  1  3  4  2  4  3  2  4  4  1  1  0  0  0  1  4  1  3  2  3  4  2  2  4  4  2  2  2  2  3  1  4  3  2  3  1  4  4  1  2  3  4  2  1  1  2  4  3  3  1  2  2  2  3  2  3  2  2  2  4  3  3  4  3  2  4  4  3  4  4  3  1  2  3  1  1  4  3  4  3  1  1  1  3  1  4  4  3  4  3  2  4  4  0  0  0  0  0  0  0  0  0  0  0  2  4  1  4  3  4  4  2  1  3  1  3  1  4  4  2  1  1  1  4  4  4  2  4  2  3  4  3  3  3  1  3  2  2  2  1  1  2  3  4  4  3  4  2  3  1  3  2  2  3  1  2  2  4  4  2  4  1  2  2  2  3  1  3  3  3  4  4  1  2  3  4  2  2  3  4  4  3  2  4  3  2  2  3  1  3  1  2  3  4  3  3  1  4  2  1  3  4  4  1  1  3  1  3  3  3  1  4  4  3  2  2  3  2  2  2  3  1  4  1  2  2  1  2  4  4  1  3  4  2  2  1  2  3  4  4  3  4  2  2  1  1  2  2  2  4  2  2  2  3  1  4  3  4  4  3  4  1  1  1  1  4  3  4  2  2  4  1  3  3  2  2  3  3  2  4  1  2  2  1  3  4  1  3  3  1  2  1  4  4  3  1  4  4  3  3  1  4  2  3  3  2  4  1  2  3  4  4  3  2  1  3  4  4  4  4  4  1  4  1  2  1  4  3  2  2  3  1  4  3  1  4  4  2  4  2  4  4  3  1  2  3  4  4  3  4  3  2  2  1  1  4  4  2  4  3  3  4  2  2  4  1  2  3  2  3  3  2  4  3  4  4  1  2  3  4  2  2  1  1  1  2  3  3  4  4  3  3  3  1  4  4  2  3  1  4  4  1  2  1  3  3  1  3  3  4  3  2  1  1  2  3  1  4  3  1  4  2  4  3  4  1  3  3  1  3  3  1  4  2  4  3  4  4  3  1  1  3  2  4  3  4  3  3  4  3  2  4  4  3  1  4  4  1  1  2  4  1  3  3  1  4  4  3  4  1  3  4  3  3  1  4  1  3  1  1  1  3  4  4  0  3  1  4  4  1  2  3  1  4  3  3  1  4  1  2  4  3  3  4  1  1  4  1  1  4  1  3  3  1  4  1  1  2  4  2  3  4  3  2  4  3  4  3  4  4  1  4  2  3  1  4  3  4  3
klass=     1  ZZ=   5.7  J0=       78265  JM=       78901         650
V2=138139140141142143144145146147148149150151152153154155156157158159160161162163164165166167168169170171172173174175176177178179180181182183184185  0  0  0  0  0  0186187188189190191192193194195196197198199200201202203204205206207208209210211212213214215216217218219220221222223224225226227228229230231232233234235236237238239240241242243244245246247248249250251252253254255256257258259260261262263264265266267268269270271272273  0  0274275276277278279280281282283284285286287288289290291292293294295296297298299300301302303304305306307308309310311312313314315316317318319320321322323324325326327328329330331332333334335336337338339340341342343344345346347348349350351352353354355356357358359360361362363364365366367368369370371372373374375376377378379380381382383384385386387388389390391392393394395396397398399400401402403404405406407408409410411412413414415416417418419420421422423424425426427428429430431432433434435436  0  0  0437438439440441442443444445446447448449450451452453454455456457458459460461462463464465466467468469470471472473474475476477478479480481482483484485486487488489490491492493494495496497498499500501502503  0504505506507508509510511512513514515516517518519520521522523524525526527528529530531532533534535536537538539540541542543544545546547548549550551552553554555556557558559560  0561562  0  0  0563564565566567568569570571572573574575576577578579580581  0  0  0  0  0582583584585586587588589590591592  0  0  0  0  0  0  0  0  0  0  0  0593594595596597598599600601602603604605606607608609610611612613614615616617618619620621622623624625626627628629  0630631632633634635636637  0  0  0  0  0638639640641642643644645646647648649650651652653654655656657658  0  0  0659660661662663664665666667668669670671672673674675676677678679680681682683684685686687688689690691692693694695696697698699700701702703704705706707708709710711712713714715716717718719720721722723724725726727728729730731732733734735736737738739740741742743744745
V1=  2  1  1  3  4  2  1  3  4  4  1  2  0  4  2  2  1  2  2  2  4  2  3  4  3  3  2  3  4  1  3  4  2  2  1  1  2  4  2  4  4  1  3  3  2  4  3  1  1  3  1  3  3  1  2  4  2  1  3  1  2  2  1  2  2  4  1  2  1  2  4  3  3  4  2  2  4  2  4  4  1  2  3  1  4  2  1  4  0  3  4  1  4  2  2  1  4  4  1  2  2  4  3  3  1  4  1  3  1  1  1  3  2  4  4  3  4  4  4  2  2  2  3  3  2  4  1  2  4  4  4  4  1  3  4  4  3  1  4  3  2  4  4  1  3  2  4  4  1  1  1  2  1  3  3  1  4  3  1  1  2  4  1  2  2  3  2  4  4  3  2  4  4  3  2  1  3  2  1  2  4  2  3  1  1  1  3  4  2  2  1  2  4  4  2  1  1  4  3  4  4  3  4  1  1  2  4  1  2  4  4  2  3  1  2  1  4  3  1  4  2  4  4  3  4  4  3  1  4  4  1  4  2  1  3  2  4  2  2  2  2  1  3  1  3  3  4  4  1  2  2  4  1  2  2  2  2  3  2  2  2  1  1  2  1  4  3  3  4  2  1  2  4  4  3  4  2  2  0  0  0  0  0  4  1  2  4  1  3  4  3  2  4  3  1  1  3  2  2  2  2  2  1  1  3  4  3  2  4  2  1  2  2  2  1  2  3  4  4  3  1  2  2  4  2  2  4  3  4  4  4  2  1  2  2  4  4  4  1  2  4  3  2  1  2  4  4  2  2  2  3  1  4  4  1  2  2  2  1  1  2  4  3  3  2  4  4  1  1  4  1  4  3  4  4  4  4  4  3  1  4  3  2  1  3  3  1  3  3  2  2  1  2  2  2  1  3  2  1  1  3  1  4  2  1  2  2  2  3  2  1  3  3  4  4  4  4  2  1  1  2  2  3  2  4  4  3  2  4  4  3  4  2  2  1  2  2  3  1  4  4  4  1  4  3  1  1  2  2  4  3  1  3  1  1  1  4  2  2  4  4  4  4  4  3  1  3  2  2  2  4  3  2  4  2  3  2  1  3  2  4  4  4  2  1  1  2  2  4  3  4  4  2  2  1  2  2  2  3  2  4  2  2  4  2  3  4  3  1  2  0  0  0  0  0  2  1  2  2  2  2  2  1  1  3  3  4  3  1  1  1  4  4  2  2  1  1  1  4  1  3  4  2  2  2  4  1  2  4  1  3  4  2  4  4  1  3  4  1  2  1  4  3  4  4  1  1  1  4  3  3  3  4  4  2  3  1  2  2  2  4  1  3  3  4  4  4  3  1  1  4  4  4  4  1  2  2  1  1  2  2  3  1  2  1  1  1  3  4  3  1  4  4  2  2  4  2  2  2  2  4  3  2  2  3  1  2  1  1  4  3  4  0  4  3  1  1  2  4  4  3  4  2  3  4  2  3  4  2  4
klass=     1  ZZ=   5.6  J0=      116938  JM=      117516         610
V2= 93 94 95 96 97 98 99100101102103104105106107108109110111112113114115116  0117118119120121122123124125126127128129130131132133134135136137138139140141142143  0144145146147148149150151152153154155156157158159160161162163164165166167168169170171172173174175176177178179180181182183184185186187188189190191192193194195196197198199200201202203204205206207208209210211212213214215216217218219220221222223224225226227228229230231232233234235236237238239240241242243244245246247248249250251252253254255256257258259260261262263264265266267268269270271272273274275276277278279280281282283284285286287288289290291292293294295296297298299300301302303304305306307308309310311312313314315316317318319320321322323324325326327328329330331332333334335336337338339340341342343344345346347348349350351352353354355356357358359360361362363364365366367368369370371372373374375376377378379  0380381382383384385386387388389390391392393394395396397398399400401402403404405406407408409410411412413414415416417418419420421422423424425426427428429430431432433434435436437438439440441442443444445446447448449450451  0  0452453454455456457458459460461462463464465466467468469470471472473474475476477478479480481482483484485486487488489490491492493494495496497498499500  0501502503504505506507508509510511  0  0  0  0  0  0  0  0  0512513514515516517518519520521522523524525526527528529530531532  0533534535536537538539540541542543544545546547548549550551552553554555556557558559560561562563  0  0  0564565566567568569570571572573574575576577578579580581582583584585586587588589590591592593594595596597598599600601602603604605606607608609610611612  0  0  0  0  0  0613614615616617618619620621622623624625626627628  0629630631632633634635636637638639640641642643644645646647648649650651652653654655656657658659660661662663664665666667668669670671672673674675676
V1=  3  3  1  4  3  1  4  4  2  4  1  2  3  2  3  1  1  2  1  3  4  2  2  2  4  4  2  4  4  2  1  4  3  4  1  1  1  2  4  3  1  1  2  4  3  4  2  3  3  1  4  2  1  4  3  2  3  1  2  4  3  4  1  1  4  4  2  4  3  1  2  3  4  1  3  2  1  3  3  4  3  1  1  3  1  0  2  4  1  1  3  3  1  3  3  2  3  2  2  3  0  0  4  3  2  4  4  3  1  2  3  3  1  4  3  1  1  4  1  3  2  3  3  1  2  4  1  2  1  1  3  4  3  1  4  1  3  1  3  1  4  4  4  3  1  4  2  4  1  4  3  2  4  2  4  4  1  1  2  1  2  2  0  0  0  0  0  0  0  0  3  1  2  2  4  3  3  4  3  2  3  3  2  2  1  4  2  2  4  4  3  4  2  3  1  2  3  1  1  1  0  0  0  0  0  0  0  0  0  0  0  0  4  3  4  4  1  1  4  1  3  1  2  3  2  2  3  4  3  1  4  4  3  2  2  4  3  2  4  3  1  1  2  4  3  4  3  2  4  0  2  3  1  3  2  2  2  4  1  1  2  1  2  2  4  3  1  4  2  2  4  3  4  0  3  4  2  3  3  1  4  0  0  3  3  4  4  2  4  1  3  4  3  3  4  2  2  2  4  3  4  2  2  1  2  3  3  3  1  1  3  3  3  4  4  2  4  2  3  1  2  4  1  3  4  1  3  4  3  2  2  1  4  3  3  3  1  2  2  4  1  4  1  3  2  2  2  3  2  2  4  3  3  3  4  4  2  3  1  4  3  4  1  3  1  3  3  1  3  4  3  3  3  2  2  2  4  3  3  1  3  1  3  2  3  1  2  4  4  3  2  4  1  1  1  3  1  2  1  4  3  4  4  4  2  4  4  2  4  4  2  1  4  4  3  4  1  4  4  4  1  1  2  4  3  3  1  2  2  4  3  2  4  3  3  1  3  3  4  2  3  4  3  1  4  4  2  1  2  3  2  1  1  2  3  3  1  3  3  1  2  4  2  2  3  3  1  4  3  4  3  4  3  1  3  1  1  3  2  3  2  1  3  4  4  3  4  4  2  1  3  4  4  2  1  1  4  4  3  1  3  1  1  1  4  4  2  2  2  4  2  1  4  3  1  2  4  2  3  4  4  2  4  1  4  2  4  3  4  4  3  2  2  2  4  3  0  4  3  1  4  4  2  1  4  2  2  2  2  4  1  2  1  1  4  3  4  4  4  1  1  2  1  3  3  1  1  2  4  4  3  4  3  2  2  1  1  1  1  2  4  4  3  1  1  2  4  0  0  0  1  2  4  3  3  1  1  2  1  1  3  3  1  3  3  1  2  3  1  4
klass=     1  ZZ=   5.6  J0=        8405  JM=        9051         696
V2= 78 79 80 81 82 83 84 85 86 87 88 89 90 91 92 93 94 95 96  0  0  0 97 98 99100101102103104105106107108109110111112113114115116117118119120121122123124125126127128129130131132133134135136137138139140141142143144145146147148149150151152153154155156157158159160161162163164165166167168169170171172173174175176177178179180181182183184  0  0  0185186  0  0  0  0  0  0  0  0  0  0187188189190191192193194195196197  0198199200201202203204205206207208209210211212213214215  0  0  0  0  0216217218219220221222223224225226227228229230231232233234235236237238239240241242243244245246247248249250251252253254255256257258259260261262263264265266267268269270271272273274275276277278279280281282283284285286287288289290291292293294295296297298299300301302303304305306307308309310311312313314315316317318319320321322323  0324325326327328329330331332333334335336337338339340341342343344345346347348349350351352353354355356357358359360361362363364365366367368369370371372373374375376377378379380381382383384385386387388389390391392393394395396397398399400401402403404405406407408409410411412413414415416417418419420421422423424425426427428429430431432433434435436437438439440441442443444445446447448449450451452453454455  0456457458459460461462463464465466467468469470471472473474475476477478479480481482483484485486487488489490491492493494495496497498499500501502503504505506507508509510511512513514515516517518519520521522523524525526527528529530531532533534535536537538539540541542543544545546547548549550551552553554555556557558559560561562563564565566567568569570571572573574575576577578579580581582583584  0585586587588589590591592593594595596597598599600601602603604605606607608609610611612613614615616617  0618619620621622623624625626627628629630631632633634635636  0  0637638639640641642643644645646647  0  0  0  0648649650651652653654655656657658659660661662663664665666667668669670671672673674675676677678679680681682683684685686687688689690691692693694695696697698699700701702703704705706707708709710711712713714715716717718719720721722723724725726727728729730731732733734735736737738739740741
V1=  3  4  3  3  2  4  4  4  3  4  1  1  1  3  1  4  3  1  4  1  4  3  1  1  3  4  1  2  3  4  3  4  3  4  3  1  4  3  1  4  1  2  3  4  2  4  4  1  3  4  3  4  1  3  3  4  1  3  1  1  1  3  2  4  4  3  1  4  2  1  1  1  2  1  2  2  4  4  2  3  2  4  4  1  1  1  2  3  3  2  0  0  0  0  4  1  1  1  3  2  4  4  2  2  3  3  4  4  4  3  3  4  2  1  2  3  2  3  1  1  3  2  4  1  1  4  2  2  4  1  2  4  3  4  3  4  2  3  2  2  2  3  3  2  1  2  4  1  3  1  3  3  4  1  1  4  3  4  2  3  1  1  2  2  4  3  4  1  1  1  4  3  1  1  0  1  1  3  4  3  3  2  4  1  2  3  1  1  1  3  2  3  2  1  3  1  1  3  4  1  2  4  3  2  4  4  2  1  2  2  1  4  3  1  1  3  4  1  2  3  4  2  0  0  1  2  2  3  2  4  1  2  3  1  1  1  3  2  4  4  3  2  2  0  0  0  0  0  0  0  0  0  0  0  0  0  0  0  0  3  2  1  3  3  2  4  4  3  1  4  4  4  2  1  2  3  3  4  2  4  3  2  4  3  1  4  0  0  0  0  0  1  1  3  1  4  3  2  4  4  1  1  1  1  1  4  1  1  4  4  3  0  0  0  0  1  2  3  1  1  3  0  0  0  0  0  0  0  0  2  4  2  1  1  3  3  2  4  1  3  3  3  2  4  3  2  4  2  2  0  0  3  2  3  3  2  2  3  4  3  2  3  1  4  4  3  2  3  4  2  4  3  2  2  4  2  4  3  4  0  4  1  1  4  3  4  4  4  3  4  2  4  2  2  3  3  2  4  1  2  3  2  3  4  3  3  4  2  2  2  4  2  2  4  4  3  3  4  2  1  2  2  3  2  2  4  1  3  2  4  4  2  1  3  1  1  1  4  3  4  1  1  2  1  3  3  4  1  2  1  1  4  1  1  1  4  1  4  2  1  3  4  3  2  3  3  4  4  3  0  0  1  4  1  1  4  1  2  3  0  3  4  4  4  3  4  2  4  4  2  2  2  3  2  4  2  1  2  3  0  0  0  2  4  1  1  1  2  3  2  1  3  3  1  4  2  1  3  2  1  3  1  1  1  4  1  4  3  1  3  4  4  2  2  1  2  4  1  1  1  3  3  4  2  4  4  2  2  1  2  4  4  4  3  4  3  1  1  4  3  2  2  3  3  4  2  1  1  3  1  2  3  4  4  3  4  1  1  1  2  2  3  2  4  4  1  1  3  2  4  4  3  1  4  4  3  2  4  3  4  1  3  3  4  2  3  2  4  1  3  3  1  2  3  4  3  1  3  3  4  4  3  1  3  2  4  3  2  4  1  1  1  4  1  4  3  2  4  4  3  4  4  1  4  1  4  3  4  1  1  4  4  4  4  3  2  1  2  3  4  1  1  3  4  2  1  1  1  3  2  4  2  3  2  2  1  3  1  3  3  4  4  3  4  1  1  4  2  4  1  1  1  4  3  4  3
klass=     1  ZZ=   5.6  J0=      120999  JM=      121643         658
V2= 62 63 64 65 66 67 68 69 70  0  0  0 71 72 73 74 75 76 77 78 79 80 81 82 83 84 85 86 87 88 89 90 91 92 93 94 95 96 97 98 99100101102103104105106107108109110111112113114115116117118119120121122123124125126127128129130131132133134135136137138139140141142143144145146147148149150151152153154155  0  0156157158159160161162163164165166167168169170171172173174175176177178179180181182183184185186187188189190191192193  0194195196197198199200201202203204205206207208209210211212213214215216217218219220221222223224225226227228229230231232233  0  0  0  0  0234235236237238239240241242243244245246247  0  0248249250251252253254255256257258259260261262263264265266267268269270271272  0  0  0  0  0  0  0  0  0273274275276277278279280281282283284285286287288289290291292293294295296297298299300301302303304305306307308309310311312313314315316317318319320321322323324325326327328329330331332333334335336337338339340341342343344345346347348349350351352353354355356357358359360361362363364365366367368369370371372373374375376377378379380381382383384385386387388389390391392393394395396397398399400401402403404405406407408409410411412413414415416417418419420421422423424425426427428429430431432433434435436437  0  0  0  0438439440441442443444445446447448449450451452453454455456457458459460461462463464465466467468469470471472473474475476477478479480481482483484485486487488489490491492493494495496497498499500501502503504505506507508509510511512513514515516517518519520521522523524525526527528529530531532533534535536537538539540541542543544545546547548549550551552553554555556557558559560561562563564565566  0  0  0567568569570571572573574575576577578579580581582583584585586587588589590591592593594595596597598599600601602603604605606607608609610611612613614615616617618619620621622623624625626627  0  0  0628629630  0  0  0631632633634635  0636637638639640641642643644645646647648649650651652653654655656657658659660661662663664665666667668669670671  0  0  0  0  0  0  0672673674675676
V1=  2  3  4  3  3  2  4  3  4  4  4  3  3  4  3  3  4  2  2  4  3  3  1  3  2  4  1  1  2  1  4  3  1  4  3  3  1  4  3  3  4  3  3  4  1  1  4  1  2  4  1  0  2  3  1  2  3  4  3  2  1  3  3  1  3  3  4  3  4  1  2  1  1  3  2  2  2  4  1  2  1  1  2  4  4  3  1  1  1  3  3  1  4  1  1  3  2  3  3  1  2  3  2  3  4  3  3  1  1  1  3  1  3  2  2  2  1  1  3  4  2  2  4  4  2  3  0  0  1  4  4  2  2  4  1  2  4  4  3  4  2  2  1  1  2  3  1  3  3  1  0  0  0  0  3  1  1  1  4  1  1  2  1  0  0  3  4  4  3  4  4  3  1  4  1  1  1  3  3  3  1  4  4  2  4  4  4  4  1  2  2  2  3  3  4  4  1  2  1  3  3  1  4  1  1  3  2  4  1  1  2  4  2  1  2  2  2  1  3  3  3  1  3  4  4  3  1  4  2  3  1  4  3  2  3  1  4  3  3  1  2  4  4  3  1  1  3  2  1  1  1  1  3  4  2  1  3  1  4  2  1  3  3  3  1  4  2  1  4  2  2  3  3  1  4  3  3  1  4  1  4  4  3  4  1  1  1  3  3  4  4  3  1  1  1  1  3  2  4  3  3  3  3  1  4  2  1  2  2  2  1  2  1  1  4  3  1  1  1  4  2  4  0  0  4  3  2  0  0  1  1  1  4  4  1  4  3  3  2  4  3  4  1  3  1  4  4  2  2  3  2  2  3  4  1  3  3  1  3  3  1  2  2  2  3  1  3  3  3  1  4  3  2  4  1  3  4  3  1  2  4  1  2  3  1  4  1  1  1  4  4  3  4  1  2  1  1  1  1  3  3  1  4  3  1  1  2  4  4  3  4  2  1  1  3  3  3  1  4  4  1  2  1  1  2  3  3  3  2  4  4  3  3  3  2  4  3  4  4  1  3  2  4  2  1  2  2  1  3  4  4  1  4  4  3  4  3  2  1  3  3  3  1  4  4  1  1  2  1  1  3  3  3  4  4  2  3  3  3  2  1  2  3  4  3  4  3  3  1  3  3  3  1  4  3  4  3  4  1  2  1  1  4  3  2  4  1  1  2  1  2  4  4  3  4  4  2  2  2  2  2  1  1  4  4  3  3  4  3  4  3  2  2  2  1  4  3  2  4  3  2  3  4  3  3  4  2  4  3  2  4  2  2  4  1  3  3  2  2  3  3  1  2  3  1  2  4  1  1  1  3  3  2  3  4  2  4  3  4  4  2  4  4  2  2  4  2  2  2  2  2  2  2  4  1  2  3  2  1  3  4  3  1  4  2  4  1  2  4  3  4  2  4  2  4  2  1  1  4  2  2  2  4  3  1  1  2  2  3  3  4  2  2  2  4  2  2  4  2  1  2  2  1  1  2  2  2  4  2  2  2  1  3  1  2  3  1  1
klass=     1  ZZ=   5.6  J0=       75593  JM=       76200         630
V2=117118119120121122123124125126127128129130131132133134135136137138139140141142143144145146147148149150151152153154155156157158159160161162163164165166167168169170171172  0173174175176177178179180181182183184185186187188189190191192193194195196197198199200201202203204205206207208209210211212213214215216217218219220221222223224225226227228229230231232233234235236237238239240241242243244245246247248249250251252253254255256257258259260261262263264265266267268269270271272273274275276277278279280281282283284285286287288289290291292293294295296297298299300301302303304305306307308309310311312313314315316317318319320321322323324325326327328329330331332333334335336337338339340341342343344345346347348349350351352353354355356357358359360361362363  0  0  0364365366367368369370371372373374375376  0  0377378379380  0  0381382383384385386387388389390391392393394395396397398399400401402403404405406  0  0  0407408409410411412413414415416417418419420421422423424425426427428429430431432433434435436437438439440441442443444445446447448449450  0451452453454455456457458459460461462463464465466467468469470471472473474475476477478479480481482483484485486487488489490491492493494495496497498499500501502503504505506507508509510511  0512513514515516517518519520521522523524525526527528529530531532533534535536537538539540541542543544  0  0  0  0  0  0545546547548549550551552553554  0555556557558559560561562  0  0563564565566567568  0  0  0  0  0  0569570571572573574575576577578579580581582583584585586587588  0  0  0  0  0  0  0589590591592593594595596597598599600601602  0  0  0603604605606607608609610611612613614615616617618619620621622623624625626627628629630631632  0  0  0  0  0633634635636637638639640641642643644645646647648649650651652653654655656657658659660661662663664665666667668669670671672673674675676677678679680681682683684685686687688689690691692693694695696697698699700701702703
V1=  4  3  1  3  3  3  3  4  2  2  4  1  4  1  1  3  4  4  3  4  2  2  1  4  2  4  2  1  4  2  4  1  2  2  2  2  4  2  2  1  2  3  1  1  3  3  1  4  3  1  1  2  3  1  2  4  4  1  2  3  3  4  4  2  4  4  3  4  3  1  1  1  3  3  1  3  4  3  2  4  1  2  2  0  0  2  1  1  1  1  2  0  0  0  0  0  3  4  1  1  3  3  1  4  3  3  4  1  4  4  4  2  1  2  0  0  0  0  2  3  1  2  4  3  0  0  4  3  1  4  4  3  3  4  3  4  0  0  3  1  2  1  3  2  4  3  4  2  2  4  3  3  3  3  2  4  1  1  2  4  1  2  3  1  4  3  3  1  4  2  4  4  2  4  3  1  1  2  1  1  2  4  4  3  0  1  3  3  1  2  3  4  3  2  2  2  4  3  2  4  4  3  4  1  3  3  1  4  2  2  4  3  2  4  4  3  1  3  3  1  4  2  2  3  4  3  3  1  4  1  0  2  2  3  1  2  3  2  3  4  3  3  1  2  2  4  3  4  3  3  1  4  3  4  1  4  3  1  4  3  4  2  3  4  4  3  2  2  4  3  3  1  4  2  3  1  1  2  4  4  4  1  1  2  4  3  1  1  2  4  2  2  4  2  1  4  3  1  4  2  4  4  3  1  3  2  2  3  4  3  1  2  1  1  1  2  4  2  4  3  4  1  1  1  1  3  1  4  1  4  1  1  4  2  3  3  1  4  3  4  4  3  1  4  4  4  2  1  1  1  4  2  2  4  4  3  4  3  2  4  2  2  2  1  4  3  3  1  4  1  2  1  2  3  1  3  2  2  2  3  4  1  2  3  0  2  3  2  3  3  2  4  2  1  2  4  3  3  1  3  2  4  1  2  3  4  2  1  4  2  3  4  1  2  3  2  3  2  2  2  4  1  2  2  2  2  3  1  4  3  4  2  4  1  3  3  2  4  4  2  4  1  3  2  2  4  3  3  1  4  1  1  2  3  2  4  3  2  4  3  1  2  4  1  2  3  3  3  4  4  3  1  1  2  3  1  3  3  3  4  1  2  4  3  2  3  1  3  2  4  2  4  1  2  3  3  2  4  1  2  1  1  1  1  4  4  2  2  1  4  4  4  2  4  1  4  4  3  2  2  2  3  3  1  4  4  3  3  1  4  3  3  4  4  2  2  2  2  2  0  3  4  3  2  3  2  2  2  1  2  4  4  2  4  3  4  4  4  3  1  2  4  4  2  4  3  3  1  1  3  4  4  4  4  4  1  4  3  1  4  2  3  3  1  2  1  0  0  1  4  3  3  4  4  4  1  1  3  3  1  3  1  4  2  0  2  4  3  2  4  4  2  1  3  2  4  2  2  3  3  2  3  1  4  3  4  1  1  1  2
klass=     1  ZZ=   5.6  J0=      126916  JM=      127523         618
V2=139140141142143144145146147148149  0  0  0  0  0  0  0  0150151152153154155156157158159160161162163164165166167168169170171172173174175176177178179180181182183184185186187188189190191192193194195196197198199200201202203204205206207208209210211212213214215216217218219220221222223224225226227228229230231232233234235236237238239240241242243244245246247248249250251252253254255256257258259260261262263264265266267268269270271272273274275276277278279280281282283284285286287288289290291292293294295296297298299300301302303304305306  0307308309310311312313314315316317318319320321322323324325326327328329330331332333334335336337338339340341342343344345346347348349350351352353354355356357358359360361362363364365366367368369370371372373374375376377378379380381382383384385386387388389390391392393394395396397398399400401402403404405406407408409410411412413414415416417418419420421422423424425426427428429430431432433434435436437438439440441442443444445446447448449450451452453454455456457458459460461462463464465466467468469470471472473474475476477478479480481482483484485486487488489490491492493494495496497498499500501502503504505506507508509  0  0  0510511512513514515516517518519520521522523524525526527528529530531532533534535536537538539540541542543544545546  0  0  0547548549550551552553554555556557558559560561562563564565566  0  0567568569570571572573574575576577578579580581582583584  0  0  0585586587588589590591592593594595596597598599600601602603604605606607608609610611612613614615616617  0  0  0618619620621622623  0  0  0  0  0624625626  0627628  0  0  0629630631632633634635636  0  0  0  0  0  0637638639640641642643  0644645646647648649650651  0  0  0  0  0652653654655656  0  0  0657658659  0  0660661662663664665666667668669670  0  0  0  0  0  0  0671672673674675676677678679680681682683684685686687688689690691692693694695696697698699700
V1=  1  2  3  3  1  4  1  1  1  1  2  3  2  3  2  4  4  2  4  3  4  1  1  3  3  2  4  1  4  3  3  4  2  1  1  3  2  4  4  4  2  1  1  2  4  1  2  0  0  3  3  3  4  3  1  2  4  2  2  1  3  2  3  1  3  2  2  3  4  1  3  1  1  1  1  0  0  0  0  0  3  3  4  1  2  1  2  3  1  3  3  4  1  4  2  2  4  4  1  1  4  3  4  2  2  3  3  4  2  1  1  1  3  1  4  0  3  1  4  1  1  3  4  1  1  4  1  1  4  3  4  4  3  4  1  1  1  3  4  2  1  1  4  3  2  4  4  1  2  4  2  4  1  1  4  1  2  3  1  3  3  3  3  4  4  2  2  4  2  3  2  2  3  1  2  3  1  2  4  1  1  1  4  3  3  4  2  2  4  3  2  4  3  1  4  3  2  3  2  2  4  1  4  3  1  4  1  2  4  3  3  2  3  4  3  2  2  3  1  1  2  1  4  2  2  3  4  3  2  4  2  3  4  4  1  1  4  1  3  4  4  2  3  1  4  3  4  2  3  2  4  1  3  3  3  2  4  1  1  4  1  1  1  2  1  3  1  2  3  1  1  3  1  2  3  4  4  2  4  2  4  4  3  4  4  2  4  4  1  2  1  3  3  3  3  4  1  1  3  4  4  2  3  2  4  4  2  2  4  2  2  3  3  4  4  2  1  2  2  3  1  1  1  4  1  3  4  2  3  1  1  3  1  1  4  1  1  1  4  4  3  1  2  3  1  2  3  4  1  4  3  2  4  2  3  2  3  4  3  4  1  4  3  2  4  1  2  4  1  3  2  1  2  2  2  3  2  1  1  4  1  1  1  4  3  4  3  4  2  4  1  3  4  4  2  0  0  1  1  4  3  2  4  1  3  2  4  3  4  4  4  3  4  1  1  1  2  4  3  1  4  4  4  3  4  4  2  2  4  3  2  2  3  1  3  3  1  2  3  2  3  3  1  4  3  1  2  3  4  4  3  4  4  3  3  2  4  4  4  2  1  3  2  1  3  3  3  1  3  2  2  3  4  3  4  3  3  4  1  2  2  4  2  4  1  1  3  4  3  4  3  3  4  4  1  1  4  2  4  4  3  2  1  2  3  3  2  3  4  4  3  4  2  2  2  3  3  1  1  4  2  3  3  4  3  4  1  2  4  4  1  4  3  3  4  4  2  4  2  4  4  1  1  2  4  4  2  1  1  1  4  1  4  2  2  3  4  2  4  3  3  4  3  4  2  3  2  4  1  2  4  3  2  4  3  3  4  1  2  2  2  3  2  3  2  3  2  3  3  2  2  3  4  1  3  3  1  3  3  4  3  4  2  4  1  2  3  4  1  3  4  4  2  4  3  2  4  1
klass=     1  ZZ=   5.5  J0=      134258  JM=      134863         616
V2=173174175  0  0176177178179180181182183  0184185186187188189190191192193194195196197198199200201202203204205206207208209210211212213214215216217218219220221222223224225226227228229230231232233234235236237238239240241242243244245246247248249250251252253254255256257258259260261262263264265266267268269270271272273274  0  0  0275276277278279280281282283284285286287288289290291292293294295296297298299300301302303304305306307308309310311312313314315316317318319320321322323324325326327328329330331332333334335336337338339340341342343344345346347348349350351352353354355356357358359360361362363364365366367368369370371372373374375376377  0378379380381382383384385386387388389390391392393394395396397398399400401402403404405406407408409410411412413414415416417418419420421422423424425426427428429430431432433434435436437438439440441442443444445446447448449450  0  0  0  0451452453454455456457458459460461462463464465466467468469470471472473474475476477478479480481482483484485486487488489490491492493494495496497498499500501502503504505506507508509510511512513514515516517518519520521522523524525526527528529530531532533  0  0  0  0  0  0534535536537538539540541542543544545  0  0546547548549550551552553554555556557558559560561562563564565566567568569570571572573574575576577578  0  0  0  0  0579580581582583584585586587588589590591  0592593594595596597598599600601602603604605606607608609610611612613614615616617618619620621622  0  0  0623624625626627628629630631632633634635  0  0  0  0  0  0  0  0636637638639640641642643644  0645646647648649650651652653654655  0  0  0656657658659660661662663664665  0  0  0  0666667668669670671672673674675676677678679680681682683684685686687688689690691692693694695696697698699700701702703704705706707708709710711712713714715716717718719720721722723724725726727728729730731732733734735736737738739740741742743744
V1=  1  2  4  1  4  1  2  2  3  3  3  4  4  4  3  1  2  2  2  2  2  2  0  2  1  2  2  2  3  2  1  1  1  3  3  1  2  0  0  0  0  0  3  4  3  3  4  2  2  3  0  3  4  3  2  4  2  2  2  2  2  3  2  3  3  4  4  2  1  1  4  4  3  2  4  3  4  1  2  1  1  2  2  1  3  1  2  3  1  1  2  4  4  3  4  3  1  1  2  4  3  4  1  2  2  2  3  4  4  2  4  3  1  2  2  4  3  3  4  4  4  1  4  3  1  4  1  4  4  1  1  3  1  3  1  3  2  1  2  4  4  1  2  2  1  3  4  1  1  2  2  2  3  2  4  3  4  3  4  1  2  1  2  2  1  3  3  4  4  1  4  2  4  4  2  1  1  1  4  4  2  4  3  4  2  1  2  4  2  3  3  1  2  4  4  4  4  3  1  2  4  1  1  4  2  4  4  2  3  4  4  4  3  1  3  2  4  4  2  2  2  1  1  2  4  1  1  4  1  4  4  2  4  1  1  1  4  1  1  1  1  3  3  2  4  4  3  3  2  2  4  3  2  2  4  1  2  4  1  1  4  2  4  4  1  1  3  1  1  4  3  1  4  3  4  3  1  3  4  3  1  3  2  4  1  1  1  4  4  2  1  4  3  4  1  1  3  4  4  2  3  3  2  4  4  3  1  1  3  4  4  4  3  1  4  4  4  3  1  2  4  1  1  2  1  3  1  3  3  3  2  4  2  4  4  1  2  4  4  1  3  4  4  2  4  1  1  4  1  4  4  2  4  1  0  0  2  4  4  2  2  3  4  3  4  3  3  1  1  2  3  1  1  3  2  4  4  1  1  2  2  3  4  3  2  4  4  3  4  1  2  4  1  1  1  2  4  4  1  1  4  1  4  4  4  4  1  2  4  1  1  3  2  1  3  2  1  3  4  1  3  4  1  1  4  1  1  1  4  3  3  2  4  2  3  4  3  2  1  2  4  3  4  4  3  4  2  2  4  1  4  4  0  1  2  2  2  2  3  2  4  3  1  4  4  2  3  4  2  4  4  3  4  4  3  2  2  1  3  3  4  3  1  1  2  2  2  3  4  2  4  3  1  4  3  1  4  1  1  4  2  1  1  1  2  1  1  1  2  3  2  4  4  3  4  4  1  4  3  3  2  4  4  4  1  4  3  2  3  3  4  3  3  1  4  1  4  3  3  4  2  2  1  1  1  3  1  4  3  2  4  4  3  1  2  1  2  2  4  3  4  3  3  3  4  2  1  1  2  1  1  1  2  3  2  3  4  3  4  3  1  2  2  2  3  2  2  2  3  3  1  3  1  4  3  4  3  1  4  3  4  4  2  1  1  2  2  2  3  3  2  4  4  3  4  3
klass=     1  ZZ=   5.5  J0=       83106  JM=       83666         603
V2=136137138139140141142143144145146147148149150151152153154155156157158159160161162163164165166167168169170171172173174175176177178179180181182183184185186187188  0  0  0  0  0  0  0  0  0  0  0189190191192193194195196197198199200201202203204205206207208209210211212213214215216217218219220221222223224225226227228229230231232233234235236237238239240241242243244245246247248249250251252253254255256257258259260261262263264265266267268269270271272273274275276277278279280281282283284285286287288289290291292293294295296297298299300301302303304305306307308309310311312313314315316317318319320321322323324325326327328329330331332333334335336337338339340341342343344345346347348349350351352353354355356357358359  0360361362363364365366367368369370371372373374375376377378379380381382383384385386387388389390391392393394395396397398399400401402403404405406407408409410411412413414415416417418419420421422423424425426427428429430431432433434435436437438439440441442443444445446447448449450451452453454455456457458459460461462463464465466467468469470471472473474475476477478479480481482483484485486487488489490491492493494495496497498499500501502503504505506507508509510511512513514515516  0517518519520521522523524525526527528529530531532533534535536537538539540541542543544545546547548549550551552553554555556557558559560561562563564565566567  0  0  0  0  0  0  0  0  0  0568569570571572573574575576577578579580581582583584585586587588589590591592593594595596597598599600601602603604605606607  0608609  0  0610611  0  0  0  0612613614615616617618619620621622623624625626627628  0  0  0  0  0  0  0  0  0629630631632633634635636637  0  0  0638639640641642643644645646647648649650651652653654655656657658659660661662663664665666667668669670671672673674675676677678679680681682683684685686687688689690691692693694695696
V1=  3  2  2  3  4  3  1  1  4  1  1  1  1  2  2  3  1  1  3  1  0  0  0  0  0  0  2  3  1  2  3  4  4  2  4  2  1  1  2  2  1  3  4  4  4  3  4  0  3  4  2  2  2  3  1  3  3  1  2  1  2  1  4  1  2  1  4  3  4  3  4  2  2  3  4  0  0  0  0  0  1  2  3  1  3  3  2  3  4  2  3  3  1  4  3  4  2  4  3  2  4  0  3  4  3  1  4  3  2  2  4  4  2  4  4  3  4  1  2  4  2  4  3  1  0  0  2  2  4  4  3  4  1  0  0  0  1  4  2  4  4  3  1  1  2  1  1  1  4  4  2  1  2  4  1  1  2  1  3  4  4  1  1  4  4  3  2  2  3  4  4  3  4  1  3  2  2  2  3  1  4  4  4  1  2  2  3  4  4  3  3  4  3  3  1  3  4  2  3  4  1  2  1  2  0  0  3  2  2  2  2  2  3  3  1  3  4  3  1  4  3  4  1  4  3  2  1  1  3  4  3  1  3  1  2  1  3  4  3  4  4  3  2  4  2  2  2  2  2  1  1  3  3  2  4  4  3  4  0  0  0  0  0  0  0  0  0  0  0  4  4  3  4  1  2  4  4  2  2  2  4  3  1  3  3  4  0  0  0  0  0  0  0  0  1  2  2  3  1  1  1  1  2  3  4  3  3  3  4  4  3  4  1  1  4  1  4  1  3  4  4  4  4  1  1  1  3  3  4  1  3  0  2  2  3  3  1  2  3  1  3  4  2  3  1  1  3  1  3  3  3  1  2  1  3  4  3  2  3  1  1  4  4  4  3  3  1  4  3  4  3  1  1  2  2  2  4  3  1  4  2  2  2  2  2  3  2  2  2  3  1  3  1  3  2  3  1  1  4  3  2  2  4  3  3  2  4  2  1  1  3  4  3  3  2  4  2  2  3  1  3  3  4  2  3  4  3  4  3  1  1  2  4  2  4  4  2  1  2  3  4  1  1  1  1  2  1  1  2  4  1  3  2  2  4  3  2  4  4  3  2  3  1  2  4  4  2  2  2  4  4  4  2  3  3  2  2  4  2  3  2  3  2  2  2  2  1  4  1  4  3  4  3  3  2  3  4  3  2  2  3  4  4  4  3  1  2  1  1  1  1  1  1  1  3  3  3  4  3  4  3  1  1  2  4  4  3  4  3  4  4  4  2  2  2  2  2  2  4  2  2  2  4  1  3  2  4  3  4  2  4  3  2  4  4  3  2  0  2  1  1  2  4  3  2  4  4  1  2  4  3  3  4  3  2  3  1  3  2  0  3  4  2  3  2  1  3  3  4  3  4  3  1  1  1  4  1  1  4  1  2  4  3
klass=     1  ZZ=   5.5  J0=       34661  JM=       35262         634
V2= 92 93 94 95 96 97 98 99100101102103104105106107108109110111112113114115116117118119120121122123124125126127128129130131132133134135136137138  0139140141142143144145146147148149150151152153154155156157158159160161  0  0  0162163164165166167168169170171172  0173174175176177178179180181182183184185  0  0  0  0  0  0  0  0186187188189190191192193194  0  0195196197198199200201202203204205206207208209210211212213214215216217218219220221222  0223224225226227228229230231232233234235236237238239240241242243244245246247248249250251252253254255256257258259260261262263264265266267268269270271272273274275276277278279280281282283284285286287288289290291292293294295296297298299300301302303304305306307308309310311312313314315316317318319320321322323324325326327328329330331332333334335336337338339340341342343344345346347348349350351352353354355356357358359360361362363364365366367368369370371372373374375376377378379380381382383384385386387388389390391392393394395396397398399400401402  0403404405406407408409410411412413414415416417418419420421  0422423424425426427428429430431432433434435436437438439440441442443444445446447448449450451452453454455456457458459460461462463464465466467468469470471472473474475476477478479480481482483484485486487488489490491492493494495496497498499500501502503504505506507508509510511512513514515516517518519520521522523524525526  0527528529530531532533  0  0  0  0  0534535536537538539540541542543544545546547548549550551552553554555556557558559560561562563564565566567568569570571572573574575576577578579580581582583584585586587588589590591592593594595596597598599600601602603604605606607608609610611612613614615616617618619620621622623624625626627628629630631632633634635636637638639640641642643644645646647648649650651652653654655656657658659660661662663664665666667668669670671672  0673674675676677678679680681682683684685686687688689690691692693694695696697698699700
V1=  4  4  3  1  4  1  2  4  1  2  4  2  2  4  2  3  1  1  1  4  1  4  2  1  2  4  3  4  2  3  4  2  2  1  1  2  2  2  2  1  2  3  2  3  4  2  2  4  1  2  1  3  3  4  4  4  3  4  2  3  3  2  4  3  2  2  4  3  3  1  4  1  2  4  3  4  1  2  4  2  2  4  2  1  4  3  1  2  3  2  2  1  2  3  3  1  4  3  1  1  3  3  1  4  4  2  3  4  3  1  2  3  3  4  4  3  1  1  4  1  2  3  1  3  3  4  2  2  2  1  4  4  3  4  2  3  1  3  1  2  3  3  4  2  3  4  2  3  3  3  3  2  4  3  1  1  1  3  4  0  0  0  0  0  0  0  0  0  4  4  4  4  3  4  1  2  2  2  0  0  2  3  3  2  3  3  1  2  2  2  4  3  3  2  3  1  4  2  4  4  3  2  4  3  4  2  2  2  3  1  2  4  2  1  1  0  3  4  1  2  1  3  1  2  4  1  3  1  4  3  4  3  3  3  4  1  3  1  1  4  1  2  3  3  2  4  1  2  1  3  2  3  2  2  0  0  0  0  0  2  4  4  2  1  2  2  3  1  1  3  3  0  4  2  2  2  3  3  1  4  2  4  2  1  1  3  2  3  4  2  3  4  2  3  1  3  2  1  1  3  1  2  2  4  3  4  2  1  3  1  4  3  4  3  4  4  4  3  2  4  4  3  4  2  1  3  3  3  1  2  3  1  1  3  1  1  3  2  4  4  3  4  2  2  2  3  2  3  4  3  3  4  3  4  1  1  1  4  3  3  3  4  3  2  2  2  4  1  3  1  1  1  4  3  2  3  1  2  4  4  3  4  4  3  1  1  3  1  1  2  4  3  2  3  2  3  2  2  3  4  3  3  1  1  2  4  1  3  3  4  3  4  3  3  1  2  3  3  1  2  1  1  2  3  1  3  4  3  2  4  2  2  3  1  2  3  3  3  4  1  3  3  1  1  2  4  3  1  2  3  4  3  4  1  3  3  1  1  2  3  1  1  1  3  1  1  3  3  1  2  4  3  1  4  4  1  2  3  4  3  2  3  3  4  2  4  3  3  3  4  1  2  1  2  4  4  3  3  4  2  2  2  2  3  3  3  3  1  1  3  4  1  2  1  4  2  4  2  3  1  4  2  4  2  3  4  3  0  0  0  0  1  4  2  1  4  3  3  1  2  4  3  1  2  1  1  2  4  3  1  4  3  3  1  2  3  3  2  4  1  1  2  1  2  2  0  0  4  4  3  0  0  2  3  3  3  4  3  2  2  4  3  0  0  0  0  1  3  4  1  2  3  0  0  1  1  3  3  4  3  3  3  4  2  1  4  2  3  1  3  3  1  3  4  3  1  4  2  4  1  4  4  3  4  1  4  2  4  4  4  3  3  4  1
klass=     1  ZZ=   5.5  J0=       50845  JM=       51475         656
V2= 63 64 65 66 67 68 69 70 71 72 73 74 75 76 77 78 79 80 81 82 83 84 85 86 87 88 89 90 91 92 93 94 95 96 97 98 99100101102103104105106107108109110111112113114115116117118119120121122123124125126127128129130131132133134135136137138139140141142143144145146147148149150151152153154155156157158159160161162163164165166167168169170171172173174175176177178179180181182183184185186187188189190191192193194195196197198199  0  0  0200201202203204205206207208209  0  0  0  0  0  0  0  0210211212213214215216217218219220221222223224225226227228229230231232233  0  0  0234235236237238239240241242243244245  0246247248249250251252253254255256257258259260261262263264265266267268269270271  0272273274275276277278279280281282283284285286287288289290291292293294295296297298299300301302303304305306307308309310311312313314315316317318319320321322323324325326327328329330331332333334335336337338339340341342343344345346347348349350351352353354355356357358359360361362363364365366367368369370371372373374375376377378379380381382383384385386387388389390391392393394395396397398399400401402403404405406407408409410411412413414415416417418419420421422423424425426427428429430431432433434435436437438439440441442443444445446447448449450451452453454455456457458459460461462463464465466467468469470471472473474475476477478479480481482483484485486487488489490491492493494495496497498499500501502503504505506507508509510511512513514515516517518519520521522523524525526527528529530531532533534535536537538539540541542543544545  0  0  0546547548549550551552553554555556557558559560561562563564565566567568569570571572573574575576577578579580581582583584585586587588589590591592593594595596597598599600601602603604605606607608609610611612613614615616617618619620621622623624625626627628629630631632633634635636  0  0  0  0637638639640641642643644645646647648649650651652653654655656657658659660661662663664665666667668669670671672673674675676677678679680681682683684685686687688689690691692693694695
V1=  3  2  4  3  4  4  3  4  2  4  1  2  3  3  3  2  4  3  4  2  4  4  4  3  3  0  1  2  3  1  3  3  1  4  3  2  2  2  2  2  3  2  3  2  2  3  4  2  3  4  1  2  2  2  4  3  1  4  3  1  4  1  4  4  3  2  4  4  3  4  3  3  4  3  1  4  3  3  1  4  2  2  1  1  4  3  1  4  3  2  3  4  2  3  4  4  3  1  2  3  3  4  4  3  4  3  2  2  3  3  1  4  0  0  0  0  0  0  3  1  4  3  4  4  2  4  2  3  1  4  4  3  4  1  2  3  2  2  2  3  4  4  2  2  2  1  2  2  4  3  4  4  3  2  4  1  2  3  3  3  4  4  3  1  1  1  2  1  3  3  4  3  3  1  4  3  1  4  1  2  4  3  1  4  1  2  3  4  2  4  1  2  2  4  3  3  3  1  4  3  1  3  3  1  4  1  3  4  2  1  3  4  3  2  4  2  3  4  3  3  2  1  1  4  4  1  2  2  2  3  1  3  1  2  1  4  3  4  3  1  4  1  1  3  1  2  3  3  1  4  3  4  1  1  3  3  3  4  4  3  3  3  4  3  4  3  4  3  4  1  3  3  1  4  1  2  3  4  3  3  3  4  2  3  1  4  3  3  1  4  1  4  4  4  2  1  2  3  2  2  2  3  3  3  1  4  4  4  4  2  1  1  1  2  2  3  2  1  3  2  2  2  1  2  4  3  1  4  3  1  1  2  4  3  4  1  2  3  1  4  2  0  2  3  1  2  3  4  2  1  1  3  1  1  3  3  1  2  4  1  1  3  4  2  3  4  3  3  1  1  2  1  1  4  4  2  1  2  4  2  3  4  3  3  1  2  1  2  2  3  2  2  2  2  1  1  2  4  1  1  2  4  1  4  2  4  2  4  4  4  1  1  3  4  4  3  0  4  1  4  2  3  4  4  1  1  2  1  3  4  4  4  1  1  2  4  2  3  4  1  2  4  3  2  4  1  1  1  4  4  4  1  3  4  3  3  1  2  2  2  2  3  1  2  3  4  1  0  0  0  2  3  1  0  0  2  2  2  3  4  2  1  4  2  4  1  3  3  3  2  4  3  1  2  4  4  2  4  3  3  3  1  4  3  4  4  4  4  2  2  2  3  1  1  2  4  1  2  2  4  3  1  3  3  4  3  2  4  4  2  4  2  1  3  2  4  4  2  1  3  2  0  0  3  2  2  3  4  3  3  1  4  4  3  4  3  4  1  2  1  1  4  2  4  4  3  2  4  4  1  3  4  3  3  1  1  3  3  1  3  2  3  3  2  2  3  4  3  3  3  2  4  4  1  3  2  2  3  4  4  2  2  2  3  1  3  4  4  3  3  1  2  2  4  3  3  1  2  2  4  4  2  0  0  0  0  0  0  0  0  0  4  1  2  3  1  4  3  3  1  4  2  1  1  3  4  3  3  3  3  1  1  3  1  1  3
klass=     1  ZZ=   5.4  J0=       32767  JM=       33456         715
V2= 96 97 98 99100101102103104105106107108109110111112113114115116117118119120121122123124125126127128129130131132133134135136137138139140141142143144145146147148149  0150151152153154155156157158159160161162163164165166167168169170171172173174175176177178179180181182183184185186  0  0  0187188189190191192193194195196197198199200201202203204205206207208209210211212213214215216217218219220221222223224  0  0  0  0  0  0  0  0  0  0  0225226227228229230231232233234235236237238239240  0241242243244245246247248249250251252253254255256257258259260261262263264265266267268269270271272273274275276277278279280281282283284285286287288289290291292293294295296297298299300301302303304305306307308309310311312313314315316317318319320321322323324325326  0  0  0  0  0  0  0  0  0  0  0  0  0  0  0  0  0327328329330331332333334335336337338339340341342343344345346347348349350351352353354355  0  0  0  0  0356357358359360361362363364365366367368  0  0  0  0369370371372373374375376377378379  0380381382383384385386387388389390391392393394395396397398399400401402403404405406407408409410411412  0413414415416417418419420421422423424425426427428429430431432433434435436437438439440441442443444445446447448449450451452453454455456457458459460461462463464465466467468469470471472473474475476477478479480481482483484485486487488489490491492493494495496497498499500501502503504505506507508509510511512513514515516517518519520521522523  0  0  0524525526527528529530531532533534535536537538539540541542543544545546547548549550551552553554555556557558559560561562563564565566567568569570571572573574575576577578579580581582583584585586587588589590591592593594595596597598599600601602603604605606607608609610611612613614615616617618619620621622623624  0  0  0625626627628629630631632633634  0635  0  0636637638639640641642643644645  0646647  0  0  0  0  0  0  0  0648649650651652653654655656657658659660661662663664665666667668669670671672673674675676677678679680681682683684685686687688689690691692693694695696697698699700701702703704705706707708709710711712713714715716717718719720721722723724725726727728729730731732733734735736737738739740741742743744745746747748
V1=  4  3  4  3  4  3  4  3  4  3  2  4  4  1  1  4  3  2  4  3  2  4  4  3  4  2  1  3  3  4  4  2  2  1  2  3  4  4  3  1  3  3  1  4  3  3  3  4  4  1  2  4  3  2  1  2  3  4  1  3  3  4  2  4  3  1  4  0  0  1  1  4  1  3  3  4  2  4  1  1  3  4  3  2  2  3  3  1  4  3  1  2  4  3  4  4  2  2  4  1  0  4  3  4  2  0  3  2  4  1  1  1  3  2  4  1  1  1  3  1  1  3  3  4  4  3  4  1  1  3  4  3  3  1  3  3  4  2  2  1  3  3  4  3  2  1  2  2  4  1  1  1  2  4  4  3  4  4  2  1  4  1  4  1  1  4  4  3  4  1  1  1  4  1  4  1  2  2  4  4  3  2  1  3  3  3  4  3  2  4  4  2  4  4  2  1  3  4  2  3  3  4  2  3  2  2  1  3  4  2  2  3  2  3  4  4  3  4  4  2  3  4  4  4  3  4  1  2  4  4  1  1  1  2  3  4  2  3  2  1  2  4  1  3  4  1  1  4  3  2  4  1  3  3  2  4  3  4  2  3  4  3  2  1  3  2  2  3  3  1  4  1  3  4  4  3  4  4  2  3  1  4  3  4  2  4  2  3  2  1  1  3  4  1  2  4  3  4  3  3  1  4  2  4  2  2  4  3  2  4  4  1  3  3  1  3  2  2  3  3  2  3  4  1  2  4  1  3  4  3  4  4  2  1  4  1  1  4  2  2  4  1  3  4  2  4  4  1  2  0  4  3  3  1  2  3  2  4  3  4  1  3  4  4  3  4  1  1  1  2  4  4  2  4  3  2  4  1  2  2  4  4  3  4  4  3  1  2  3  1  2  4  4  1  4  0  0  3  1  2  1  2  2  4  1  4  3  1  4  4  3  4  4  4  3  4  2  4  3  1  3  2  3  3  4  4  2  4  1  3  2  3  3  4  3  1  2  4  2  2  3  2  3  2  4  3  3  1  4  3  3  2  1  3  1  3  3  2  2  1  1  4  2  3  1  4  4  1  1  1  2  2  3  1  4  4  1  2  4  2  4  1  2  4  3  4  3  3  1  4  3  1  4  4  2  4  3  1  4  1  1  1  3  2  4  0  0  0  4  3  3  2  2  3  4  1  0  0  0  1  2  2  4  3  1  4  4  2  4  3  4  3  4  4  3  3  2  4  1  2  0  0  0  0  0  0  0  4  1  1  3  4  2  4  3  1  4  2  2  2  4  3  4  4  2  4  1  1  1  1  1  3  1  1  3  4  1  1  4  2  3  2  1  3  3  2  4  1  2  2  4  1  1  4  2  2  1  1  3  3  3  4  3  4  2  4  3  4  4  3  4  3  4  2  1  3  3  4  2  2  3  3  4  2  2  3  4  2  3  2  3  3  1  1  1  4  3  3  1  3  3  4  4  3  4  2  1  3  3  4  3  2  4  4  3  1  1  1  1  4  2  4  4  3  4  4  3  4  3  0  4  3  4  2  4  1  2  4  4  3  2  4  4  0  0  0  0  3  1  1  1  2  3  4  3  2  4  4  3  2  4  1  4  3  1  4  4  4  3  4  2  1  1  3  3
klass=     1  ZZ=   5.4  J0=       51756  JM=       52319         575
V2=172173174175176177178179  0  0  0180181182183184185186187188189190191192193194195196197198199200201202203204205206207208209210211212213214215216217218219220221222  0  0  0  0  0223224225226227228229230231232233234235236237238239240241242243244245246247248249250251252253254255256257258259260261262263264265266267268269270271272273274275276277278279280281282283284285286287288289290291292293294295296297298299300301302303304305306307308309310311312313314315316317318319320321322323324325326327328329330331332333334335336337338339340341342343344345346347348349350351352353354355356357358359360361362363364365366367368369370371372373374375376377378379380  0381382383384385386387388389390391392393394395396397398399400401402403404405406407408409410411412413414415416417418419420421422423424425426427428429430431432433434435436437438439440441442443444445446447448449450451452453454455456457458459460461462463464465466467  0468469470471472473474475476477478479480481482483484485486487488489490491492493494495496497498499500501502503504505506507508509510511512513514515516517518519520521522523524525526527528529530531532533534535536537538539540541542543544545546547548549550551552553554555556557  0558559560561562563564  0  0  0  0  0  0565566567568569570571572573574575576577578579580581582583584585586587588589590  0  0  0  0591592593594595596597598599600601602603604605606  0  0607608609610611612613614615616617618619620621622623624625626627628629630631  0632633634635  0  0  0636637638639640641642643644645646647648649650651652653654655656657658659660661662663664665666667668669670671672673674675676677678679680681682683684685686687688689690691692693694695696697698699700701702703704705706707708709710  0711712713714715716717718
V1=  1  1  2  4  4  2  2  2  2  1  3  4  1  3  4  3  2  4  4  2  2  1  1  1  4  4  3  2  2  3  4  4  2  4  4  2  4  1  2  4  3  4  4  3  2  3  1  1  3  1  3  1  3  4  1  1  3  1  2  3  2  2  2  1  1  3  3  4  4  4  2  4  1  4  4  3  1  2  3  4  2  2  4  3  1  2  4  1  4  4  1  1  3  3  1  4  4  3  4  3  1  3  4  1  3  4  4  3  4  4  1  1  2  3  3  1  3  2  2  2  4  4  4  2  4  4  2  4  4  2  4  2  1  1  1  4  4  3  2  4  1  3  4  4  3  4  4  2  1  3  2  2  3  3  1  4  2  1  3  3  4  4  4  1  2  0  0  3  1  3  1  2  2  4  3  1  1  2  1  4  2  1  2  2  4  3  4  3  3  1  2  4  1  3  4  3  2  2  1  1  2  3  4  1  3  3  1  2  1  3  4  3  2  2  2  4  3  2  4  2  2  3  4  4  2  3  3  2  4  3  1  1  3  3  1  4  1  3  4  1  2  2  3  1  3  3  1  3  3  2  3  2  2  2  2  2  4  3  1  1  3  1  2  1  1  1  4  2  4  3  1  2  4  2  3  4  4  3  1  1  2  4  4  3  1  2  3  1  4  2  1  2  1  4  3  2  1  1  1  3  1  4  1  2  4  4  1  1  3  1  2  3  1  1  3  4  4  3  4  2  4  4  1  4  1  2  4  2  2  1  2  1  1  4  4  3  1  4  4  2  2  4  3  3  4  1  1  1  1  3  1  3  4  3  1  4  3  4  4  3  2  4  1  3  3  3  1  2  2  2  2  3  2  3  4  4  3  3  1  4  2  2  3  1  3  3  1  1  1  4  2  2  1  1  1  4  4  2  3  1  2  3  4  3  1  2  3  3  2  4  3  2  4  1  2  1  1  1  2  3  4  2  3  1  4  2  2  2  3  4  4  4  3  3  2  1  1  4  1  1  2  4  4  1  2  4  3  4  2  2  2  4  3  1  4  1  3  4  2  4  3  3  4  3  3  1  0  0  4  1  2  3  4  3  4  4  2  3  1  1  4  2  2  3  4  1  2  4  1  3  3  4  2  3  1  4  0  0  0  0  3  2  4  4  2  3  3  1  4  1  3  4  2  2  3  4  0  0  0  3  3  4  1  3  3  4  4  2  2  3  4  4  2  3  1  1  2  4  3  3  4  3  3  1  4  1  3  3  4  4  4  4  3  3  4  1  2  2  2  3  4  1  3  3  1  2  3  4  3  3  2  4  4  3  3
klass=     1  ZZ=   5.4  J0=       39058  JM=       39618         576
V2=141142143144145146147148149150151152153154155156157158159160161162163164165166167168169170171172173174175176177178179180181182183184185186187188189190191192193194195196197198199200201202203204205206207208209210211212213214215216217218219220221222223224225226227228229230231232233234235236237238239240241242243244245246247248249250251252253254255256257258259260261262263264265266267268269  0270271272273274275276277278279280281282283284285286287288289290291292293294295296297298299300301302303304305306307308309310311312313314315316317318319320321322323324325326327328329330331332333334335336337338339340341342343344345346347348349350351352353354355356357358359360361362363364365366367368369370  0  0  0371372373374375376377378379380381382383384385386387388389390391392393394395396397398399400401402403404405406407408409410411412413414415416417418419420  0  0  0  0421422423424425426427428429430431432433434435436437438439440441442443444445446447  0  0  0  0  0448449450451452453454455456457458459460461462463464465466467468469470471472473474475476477478  0  0479480481482483484485486487488489490491492493494495496497498499500501502503504505506507508509510511512513514515516517518519520521522523524525526527528529530531532533534535536537538539540541542543544545546547548549550551552553554555556557558559560561562563564565  0566567568569570571572573574575576577578579580581582583584585586587588589590591592593594595596597598599600601602603604605606607  0608609610  0  0  0  0611612613614615616617618619620621622623624625626627628629630631632633634635636  0  0  0  0  0  0  0  0  0  0  0  0  0  0  0637638639640641642643644645646647648649650651652653654655656657  0658659660661662  0  0663664665666667668669670671672673674675676677
V1=  1  4  1  1  4  1  3  1  1  3  4  3  4  3  1  1  2  3  3  4  4  3  3  1  1  3  4  4  3  3  3  4  1  1  0  0  0  2  2  2  3  4  4  3  1  2  4  4  4  2  1  4  1  2  4  1  2  3  3  1  0  2  2  1  2  2  2  4  3  2  3  3  2  4  1  1  1  1  1  2  2  2  1  2  4  2  1  4  3  4  3  1  2  4  1  3  2  4  3  0  3  4  4  1  2  4  3  4  4  3  4  2  1  1  1  3  4  3  2  2  2  1  2  3  3  4  4  3  3  2  1  3  1  2  2  3  4  2  4  3  2  0  0  3  3  3  4  2  1  4  4  3  3  2  4  1  2  1  1  4  1  3  4  3  1  2  3  1  4  3  4  2  3  4  3  1  2  3  1  4  4  3  1  4  3  4  3  1  3  4  4  1  3  2  2  1  4  3  4  4  2  1  2  2  4  3  2  2  3  1  4  3  1  3  3  4  3  1  3  4  1  3  3  3  1  4  3  4  2  3  1  4  4  1  2  3  2  4  3  1  2  2  2  3  4  2  3  1  4  1  2  3  3  3  3  3  4  4  1  4  1  3  4  3  4  4  2  3  2  1  3  1  3  4  3  1  4  1  2  3  1  3  4  3  3  1  4  1  1  4  3  4  4  3  2  4  1  2  4  3  4  4  2  4  4  2  2  4  3  3  3  4  3  1  1  2  3  3  3  4  1  3  1  3  3  4  3  3  3  1  4  3  1  3  3  2  4  3  1  2  2  4  3  4  3  2  1  2  3  3  1  3  1  1  3  2  2  3  1  1  1  2  4  3  3  4  3  1  2  2  4  4  3  0  4  3  1  4  1  1  4  2  1  2  2  2  4  3  1  3  1  2  3  4  0  0  3  2  4  3  1  2  3  4  3  3  1  4  1  4  4  2  4  1  2  4  4  2  4  3  0  0  0  3  4  2  2  4  2  3  2  4  3  2  2  2  3  3  1  3  4  3  2  4  3  2  2  3  1  2  1  3  1  4  3  1  0  0  2  4  2  2  2  2  2  3  1  2  4  4  1  4  2  2  2  1  1  2  2  2  4  1  2  3  4  3  3  1  2  4  2  4  4  4  3  4  1  1  2  2  2  2  2  3  3  2  4  1  1  2  3  1  1  3  2  4  4  1  1  1  3  4  1  3  3  1  1  2  1  4  3  3  2  3  4  3  3  1  1  1  3  2  4  3  1  3  4  3  4  3  2  4  1  2  2  4  4  3  4  2  1  4  3  4  3  4  3  3  4  3  1  2  3  2  2  3
klass=     1  ZZ=   5.3  J0=      123557  JM=      124155         610
V2=136137138139140141142143144145146147  0  0  0  0  0148149150151152153154155156157158159160161162163164165166167168169170171172173174175176177178179180181182183  0184185186187188189190191192193194195196197198199200201202  0  0  0  0  0203204205206207  0  0  0  0  0  0208209210211212213214215216217218219220221222  0  0  0223224225226227228229230231232233234235236237238239240241242243244245246247248249250251252253254255256257258259260261262263264265266267268269270271272273274275276277278279280281282283284285286287288289290291292293294295296297298299300301302303304305306307308309310311312313314315316317318319320321322323324325326327328329330331332333334335336337338339340341342343344345346347348349350351352353354355356357358359360361362363364365366367368369370371372373374375376377378379380381382383384385386387388389390391392393394395396397398399400401402403404405406407408409410  0411412413414415416417418419420421422423424425426427428429430431432433434435436437438439440441442443444445446447448449450451452453454455456457458459460461462463464465466467468469470471472473474475476477478479480481482483484485486487488489490491492493494495496497498499500501502503504505506507508509510511512513514515516517518519520521522523524525526527528529530531532533534535536537538539540541542543544545546547548549550551552553554555556557558559560561562563564565566567568569570571572573574575576577578579580581582583584585586587  0  0  0  0588589590591  0592593594595596597598599600601602603604605606607608609610611612613614615616617618619620621622623624625626627628629630631632633634635636  0637638639640641642643644645646647648649650651652653654655656657658659  0  0  0  0660661662663664665666667668669670671672673674  0  0  0  0  0  0  0675676677678679680681682683684685686687688  0  0  0  0689690691692693694695696697698699700701702703
V1=  3  3  4  1  1  1  3  2  4  1  2  4  3  3  4  4  1  1  2  2  3  2  4  4  3  1  4  2  2  3  3  3  4  1  3  3  4  2  1  2  3  2  1  2  4  4  4  2  3  2  4  4  4  2  3  3  4  1  2  2  4  4  2  4  3  2  1  2  2  2  1  3  3  1  4  4  3  2  1  1  1  2  2  3  3  2  4  1  1  1  2  1  2  3  2  4  4  1  1  3  1  3  3  4  2  4  4  3  3  2  4  1  1  1  4  1  2  1  3  3  2  3  2  1  1  1  3  1  1  1  3  3  4  2  0  2  2  1  3  4  3  4  2  2  3  3  2  3  4  4  2  4  1  3  4  4  2  4  1  1  1  2  4  4  1  3  4  1  1  3  3  4  4  1  1  2  3  3  1  1  1  4  4  2  4  3  4  1  2  3  1  3  3  1  2  3  4  3  2  1  3  3  3  4  2  4  1  1  1  1  1  3  2  4  4  1  0  2  1  1  3  3  2  4  4  2  3  2  2  3  4  2  2  1  2  3  1  1  3  2  4  2  1  1  3  3  2  4  3  1  4  3  4  2  3  2  2  4  1  3  4  4  3  3  3  4  4  2  3  1  3  3  4  4  2  1  1  3  4  4  3  1  1  4  1  2  3  1  2  3  1  1  3  4  1  1  3  2  4  4  1  1  4  4  3  1  2  3  2  2  3  4  1  1  4  4  2  4  3  2  4  4  3  2  4  4  1  1  3  4  2  4  1  2  3  1  1  1  4  2  4  1  2  4  2  4  4  4  4  2  1  4  3  3  4  2  2  4  4  4  1  2  4  1  1  3  2  4  3  2  4  3  4  2  1  1  4  4  0  1  2  1  3  3  1  4  3  4  4  2  0  1  1  1  3  2  4  1  2  3  3  1  4  3  2  4  1  2  4  1  1  3  4  1  1  1  3  3  4  2  2  4  1  3  4  4  3  4  1  3  2  1  3  3  1  4  1  3  3  2  2  3  1  1  0  1  2  3  4  1  0  1  1  4  1  2  4  4  2  4  3  4  2  1  3  4  2  2  3  4  2  4  1  1  3  1  3  2  2  3  2  2  3  4  4  2  1  1  1  2  1  2  3  3  2  4  1  1  1  3  3  4  3  0  0  0  1  4  3  1  3  2  4  4  2  2  4  3  1  4  0  0  1  3  2  4  4  1  3  2  4  1  3  4  1  4  3  1  4  1  2  3  2  4  4  4  3  1  3  2  4  1  1  3  3  4  2  4  4  2  4  4  2  3  1  3  4  1  2  3  3  4  1  1  4  1  1  1  1  2  3  2  1  3  4  3  2  4  3  1  2  2  3  1  1  4  1  1  1  4  3  4  3  1  4  4  1  1  1  3
klass=     1  ZZ=   5.3  J0=      141668  JM=      142269         629
V2=142143144145146147148149150151152153154155156157158159160161162163164165166167168169170171172173174175176177178179180181182183184185  0  0  0  0  0  0  0  0  0  0  0  0  0186187188189190191192193194195196197198199200201202203204205206207208209210211212213214215216217218219220221222223224225226227228229230231232233234235236237238239240241242243244245246247248249250251252253254255256257258259260261262263264265266267268269270271272273274275276277278279280281282283284285286287288289290291292293294295296297298299300301302303304305306307308309310311312313314315316317318319320321322323324325326327328329330331332333334335336337338339340341342343344345346347348349350351352353354355356357358359360361362363364365366367368369370371372373374375376377378379380381382383384385386387388389390391392393394395396397398399400401402403404405406407408409410411412413414415416417418419420421422423424425426427428429430431432433434435436437438439440441442443444445446447448449450451452453454455456457458459460461462463464465466467468469470471472473474475476477478479480481482483484485486487488  0  0  0489490491492493494495496497498499500501502503504505506507508509510511512513514515516517518519520521522523524525526527528529530531532533534535536537538539540541542543544545546547548549550551  0  0  0  0  0  0552553554555556557558559560561562563564565566567568569570571572573574575576577578579580581582583584585586587588589590591592593594595596597598599600601602603604605606607608609610611612613614615616617618619620621622623624625626627628629630631632633634635  0  0  0  0  0636637638639640641642643644645646647648649650651652653654655656657658659660661  0  0662663664665666667668669670671672673674675676677678679680681682683684685686687688689690691692693694695696697698699700701702703704705706707708709710711712713714715  0716717718719720721722723724725726727728729730731732733734735736737738739740
V1=  4  2  4  1  1  1  1  2  3  3  0  0  0  2  3  1  1  1  4  1  2  3  2  4  4  1  2  4  1  1  4  1  2  1  0  2  3  3  4  2  4  4  3  1  1  4  4  1  3  4  2  4  3  2  4  1  2  2  4  2  2  4  1  1  4  1  2  1  2  3  1  2  3  4  1  3  2  3  4  4  4  4  1  1  2  1  3  1  3  2  4  2  3  4  1  1  0  0  0  1  4  2  4  3  4  2  4  1  4  1  2  3  2  2  1  1  4  3  3  2  4  3  4  3  4  1  1  3  3  4  1  1  4  2  3  4  3  2  4  4  3  4  1  2  2  2  4  2  1  3  4  3  2  4  3  2  4  4  1  2  1  1  1  3  3  4  2  3  3  3  4  2  3  4  2  4  1  1  4  2  4  1  1  3  4  2  3  3  3  4  4  2  1  4  1  1  2  2  2  1  2  3  4  4  2  2  2  3  2  3  4  1  2  3  3  3  4  4  1  2  4  1  4  2  2  2  4  2  4  4  2  4  4  4  2  2  1  3  4  4  3  1  2  2  4  1  0  0  2  2  1  3  4  3  1  3  1  4  3  4  2  2  1  3  3  4  2  3  1  2  3  2  4  3  3  4  2  1  2  1  2  3  4  4  3  1  1  1  4  2  4  1  2  2  3  2  4  3  2  4  4  1  3  4  1  4  2  1  1  4  2  4  2  0  0  0  0  4  1  1  4  2  2  4  3  3  4  4  1  2  4  2  4  2  2  4  3  1  2  3  3  4  4  3  1  2  4  4  3  1  2  2  2  2  2  1  2  2  2  4  2  4  4  2  2  4  4  3  4  2  4  2  2  2  3  1  4  3  2  2  4  1  4  4  2  2  4  4  1  1  1  2  3  3  3  4  2  4  1  3  4  4  2  1  1  3  4  2  2  4  3  2  3  1  1  4  4  4  2  2  2  3  4  3  4  4  2  2  4  4  2  4  4  3  4  4  2  1  1  3  1  2  3  3  1  4  1  2  3  1  3  4  3  1  4  3  1  1  4  3  3  4  2  3  4  2  4  1  1  2  4  3  3  4  2  0  0  0  0  0  0  1  4  4  3  3  3  1  4  3  3  4  2  0  0  0  0  4  1  1  0  0  0  2  4  4  2  1  1  3  2  2  2  3  2  4  3  3  3  4  3  4  2  2  2  3  3  1  3  4  3  2  4  1  0  2  2  4  3  1  2  1  1  2  4  4  2  4  4  1  4  2  4  4  3  3  3  1  4  4  2  2  1  2  1  3  1  3  3  2  4  2  2  3  3  1  2  4  1  3  4  2  2  3  1  4  2  2  3  1  3  1  3  1  1  4  4  2  1  2  3  3  1  4  1  3  4  4  3  4  3  2  3  2  2  4  3  4  4  3  1  2  2  2  3  4  3  3  4
klass=     1  ZZ=   5.3  J0=       85285  JM=       85897         631
V2= 79 80 81 82 83 84 85 86 87 88 89 90 91 92 93 94 95 96 97 98 99100101102103104105106107108109110111112113114115116117118119120121122123124125126127128129130131132133134135136137138139140141142143144145146147148149150151152153154155156157158159160161162163164165166167168  0169170171172173174175176177178179180181182183184185186187188  0  0  0  0  0  0189190191192193194195196197198199200201202203204205  0206207208209210211212213214215216217218219220221222223224225226227228229230231232233234235236237238239240241242243244245246247248249250251252253254255256257258259260261262263264265266267268269270271272273274275276277278279280281282283284285286287288289290291292293294295296297298299300301302303304305306307308309310311312313314315316317318319320321322323324325326327328329330331332333334335336337338339340341342343344345346347348349350351352353354355356357358359360361362363364365366367368369370371372373374  0375376  0  0  0  0  0  0377378379380381382383384385386387388389390391392393394395396397398399400401402403404405406407408409410411412413414415416417418419420421422423424425426427428429430431432433434435436437438439440441442443444445446447448449450451452453454455456457  0458459460461462463464465466467468469470471472473474475476477478479480481482483484485486487488489490491492493494495496497498499500501502503504505506507508509510511512513514515516517518519520521522523524525526527528529530531532533534535536537538539540541542543544545546547548549550551552553554555556557558559560561562563564565566567568569570571572573574575576577578579580581582583584585586587588589590591592593594595596597598599600601602603604605606607608609610611612613614615616617618  0  0  0  0  0  0619620621622623624625626627628629630631632633634635636637638639640641642643644645646647648649650651652653654655656657658659660661662663664665666667668669670671672673674675  0  0676677678679680681682683684685
V1=  4  3  1  1  2  2  1  4  2  3  2  3  1  1  2  2  2  4  3  1  1  1  3  4  3  0  0  0  0  2  1  1  3  2  4  1  2  2  4  3  1  4  1  1  2  1  4  4  2  3  1  4  1  3  1  2  4  1  1  2  4  2  3  2  4  4  2  2  2  1  2  2  3  2  4  3  1  2  2  2  2  2  2  1  2  2  4  1  1  2  4  2  1  4  1  1  2  2  2  2  1  2  2  3  2  4  1  1  2  4  2  4  2  4  4  4  3  2  3  2  3  2  1  2  2  2  2  1  4  4  1  2  2  1  1  2  2  1  1  1  1  1  1  1  2  1  4  1  4  1  1  1  2  2  4  3  2  4  2  1  1  4  2  2  4  2  4  4  4  1  2  2  3  1  4  0  3  3  4  1  2  2  2  1  2  0  0  2  1  2  3  1  1  2  2  2  1  1  2  3  3  2  0  3  2  4  2  1  1  2  4  4  1  4  4  1  2  2  2  2  1  2  3  4  2  2  2  3  2  2  2  2  3  1  3  3  2  2  2  3  3  2  3  3  2  4  2  2  2  1  2  2  3  2  2  1  2  2  1  3  3  3  3  4  2  4  2  2  2  1  2  4  2  3  2  3  2  4  4  3  2  4  3  3  1  1  2  2  4  3  2  2  1  1  4  3  1  1  4  1  2  3  4  4  1  3  4  4  2  2  1  1  2  4  2  4  2  2  2  2  1  3  1  3  1  2  2  2  2  2  2  3  3  4  2  3  1  1  1  3  1  4  2  4  1  4  4  3  1  4  4  3  3  1  2  4  4  1  4  1  2  4  2  2  4  2  3  2  4  4  1  4  3  3  4  1  4  1  2  4  4  2  3  4  2  3  3  4  1  2  3  4  3  2  2  1  2  3  4  1  2  3  1  4  4  4  3  4  2  2  1  1  1  3  1  1  4  2  1  2  2  3  4  4  2  2  1  2  3  3  3  4  4  1  4  4  3  4  3  1  4  2  3  3  2  2  4  1  2  1  2  2  2  1  2  4  1  2  4  3  1  2  2  4  3  1  0  0  2  1  3  3  4  2  4  4  4  2  4  4  2  1  2  2  4  1  2  3  1  2  4  2  1  2  2  1  4  2  2  3  4  2  0  3  1  2  4  1  4  3  1  4  4  3  4  4  3  4  4  2  4  3  1  2  1  2  0  0  0  0  0  0  0  4  4  3  3  4  1  2  4  4  3  3  2  4  4  3  4  3  4  3  4  3  4  1  3  3  4  4  4  4  1  1  4  2  3  4  4  3  4  2  3  4  2  4  3  2  4  4  2  1  1  3  4  2  3  4  4  4  2  3  3  1  4  4  4  4  3  4  1  3  3  1  1  2  4  3  4  1  2  2  1  3  2  4  4  3  1  2  3  4  3  3  1  3  3  4  3  2  2
klass=     1  ZZ=   5.3  J0=       76536  JM=       77219         692
V2= 33 34 35 36 37 38 39 40 41 42 43 44 45 46 47 48 49 50 51 52 53 54 55 56 57 58 59 60 61 62 63 64 65 66 67 68 69 70 71 72 73 74 75 76 77 78 79 80 81 82 83  0 84 85 86 87 88 89 90 91 92 93 94 95 96 97 98 99100101102103104105106107108109110111112113114115116117118119120121122123124125126127128129130131132133134135136137138139140141142143144145146147148149150151152153154155156157158159160161162163164165166167168169170171172173174  0  0  0  0  0175176177178179180181182183184  0185186187188189190191192193  0194195196197198199200201202203204205206207  0  0208209210211212213214215216217218219220221222223224225226227228229230231232233234235236237238239240241242243244245246247248249250251252253254  0255256257258259260261262263264265266267268269270271272273274275276277278279280281282283284285286287288289290291292293294295296297298299300301302303304305306307308309310311312313314315316317318319320321322323324325326327328329330331332333334335336337338339340341342343344345346347348349350351352353354355356357358359360361362363364365366367368369370371372373374375376377378379380  0  0  0  0  0  0381382383384385386387388389390391392393394395396397398399400401402403404405  0406407408409410411412413414415416417418419420421422423424425426427428429430431432433434435436437438439440441442443444445446447448449450451452453454455456457458459460461462463464465466467468  0469470471472473474475476477478479480481482483484485  0  0  0  0  0  0  0  0  0486487488489490491492493494495496497498499500501502503504505506507508509510511512513514515516517518519520521522523524525526527528529530531532533534535536537538539540541542543544545546547548549550551552553554555556557558559560561562563564565566567568569570571572573574575576577578579580581582583584585586587588589590591592593  0  0594595596597598599600601602603604605606607608609610611612613614615616617618619620621622623624625626627628629630631632633634635636637638639640641642643644645646647648649650651652653654655656657658659660661662663664  0665666667668669670671672673674675676677678679680681682683684685686687688689690691692693
V1=  3  1  2  2  3  4  3  4  3  4  4  3  1  4  4  1  2  3  1  2  3  4  3  3  4  4  1  1  3  2  2  4  3  3  3  3  1  4  3  1  4  2  1  1  3  4  4  2  1  1  3  3  1  4  3  4  4  2  3  3  4  4  2  2  4  3  4  2  4  1  4  1  2  4  4  1  2  1  2  3  3  1  4  3  4  2  3  3  1  4  4  4  3  4  2  3  4  4  3  4  1  3  1  3  1  1  2  4  2  3  1  4  3  1  1  2  1  2  4  3  4  1  1  2  1  4  1  4  3  4  4  3  1  4  3  4  2  1  2  2  4  1  2  2  3  4  2  2  2  2  1  1  1  4  1  4  4  3  4  1  2  3  1  3  1  2  3  4  2  3  3  1  2  2  2  3  3  1  4  2  2  3  1  3  4  1  3  3  1  2  4  4  2  4  1  1  1  1  2  4  4  1  3  2  3  3  2  4  4  1  3  4  3  1  1  1  1  1  4  1  1  1  3  4  3  3  1  4  2  4  1  1  4  3  4  4  2  4  1  1  1  2  2  2  4  3  2  4  3  3  1  4  2  4  4  2  4  4  4  3  4  1  2  4  2  3  2  4  3  2  2  3  3  1  4  2  2  3  3  3  3  1  2  2  2  2  3  3  2  3  1  2  2  2  1  2  4  3  4  3  4  2  2  1  4  3  4  1  1  3  2  4  1  1  4  1  2  2  2  4  3  3  4  4  4  3  4  1  2  1  2  4  4  4  2  2  2  3  4  4  1  1  3  4  4  3  4  3  1  1  2  4  0  3  4  3  2  4  3  3  1  4  4  2  1  4  3  1  4  1  2  2  1  3  4  3  1  1  3  4  4  1  3  4  1  2  1  4  2  1  4  1  4  3  1  3  4  3  4  3  1  4  4  1  2  4  2  4  3  3  4  3  3  3  3  2  4  4  3  4  4  1  1  4  3  2  4  3  4  4  3  3  3  1  4  1  2  4  1  4  1  1  1  3  3  1  4  3  1  2  2  2  4  3  3  4  3  1  3  1  4  2  3  4  3  2  2  2  4  2  3  4  3  3  1  1  3  3  1  1  3  2  4  3  1  3  3  1  4  2  2  4  1  2  3  4  1  2  1  3  4  1  2  3  3  2  4  3  2  3  3  1  4  3  1  4  4  2  3  2  2  3  3  4  3  3  3  4  3  2  4  2  2  4  3  2  4  1  1  4  3  4  3  3  1  4  3  3  3  4  4  2  1  2  1  4  1  4  4  1  1  2  4  2  3  1  4  1  3  4  3  4  1  4  3  4  2  2  2  1  3  3  4  3  4  3  3  3  4  1  3  2  2  3  3  4  3  2  2  3  3  3  1  3  4  2  3  1  4  3  3  1  4  3  3  4  3  4  1  2  3  3  2  4  3  1  0  0  0  0  0  2  4  4  2  4  2  2  4  1  0  4  3  1  4  4  4  2  4  3  4  3  1  2  1  2  4  1  3  4  1  3  4  3  4  1  4  3  1  4  3  2  3  1  1  2  0  1  1  3  4  3  2  4  3  3  1  4  2  2  3  4
klass=     1  ZZ=   5.1  J0=       84044  JM=       84645         621
V2=137138139140141142143144145146  0147148149150151152153154155156157158159160161162163164165166167168169170171172173174175176177178179180  0  0181182183184185186187188189190191192193194195196197198199200201202203204205206207208209210211212213214215216217218219220221222  0  0223224225226227228229230231232233234235236237238239240241242243244245246247248249250251252253254255256257258259260261262263264265266267268269270271272273274275276277278279280281282283284285286287288289290291292293294295296297298299300301302303304305306307308309310311312313314315316317318319320321322323324325326327328329330331332333334335336337338339340341342343344345346347348349350351352353354355356357358359360361362363364365366367368369370371372373374375376377378379380  0  0  0381382383384385386387388389390391392393394395396397398399400401402  0403404405406407408409410411412413414415416417418419420421422423424425426427428429430  0  0  0  0  0431432433434435436437438439440441442443444445446447448449450451452453454455456457458459460461462463464465466467468469470471472473474475476477478  0  0  0  0  0479480481482483484485486487488489490491492493494495496497498499500501502503504505506507508509510511512513514515516517518519520  0  0  0521522523524525526527528529530531  0532533534535536537538539540541542543544545546547548549550551552553554555556557558559560  0561562563564565566567568569570571572573574575576577578579580581582583584585586  0587588589590591592593594595  0  0596597598599600601602603604605606607608609610611612613614615616617618619620621622623624625626627628629630631632633634635  0  0  0  0  0  0636  0637638639640641642643644645646647648649650651652653654655656657658659660661662663664665666667668669670671672673674675676677678679680681682683684685686687688689690691692693694695696697698699700701702703704705706707708709710711712713714715716717718719720721722723
V1=  2  2  1  1  2  4  2  2  1  1  4  1  1  2  2  1  1  2  4  3  1  2  2  1  1  1  2  1  2  1  2  1  1  1  2  2  1  1  2  2  1  2  2  1  1  1  2  1  1  4  3  1  3  1  2  2  2  1  1  2  3  3  1  2  2  2  2  4  2  1  4  1  2  0  4  1  2  2  4  1  4  2  1  2  2  3  4  3  4  4  2  1  4  2  2  1  2  4  1  2  2  1  4  1  2  2  4  2  2  2  2  3  4  3  1  1  3  1  1  1  1  1  3  1  2  2  1  2  4  4  1  2  2  1  2  2  1  2  4  3  2  4  2  4  4  2  1  1  1  2  4  1  3  2  3  1  2  2  3  3  1  3  4  4  3  1  1  2  4  4  1  2  2  3  2  4  2  2  2  2  2  1  2  3  1  4  1  1  3  3  3  4  2  1  2  3  2  2  2  1  2  4  2  2  2  2  3  3  4  0  0  0  0  1  1  2  2  2  2  1  3  2  3  1  2  2  2  2  4  3  2  2  2  2  2  3  2  2  1  2  2  2  2  1  2  1  2  4  3  1  2  4  1  2  1  1  1  2  3  1  2  1  2  2  3  2  2  3  1  4  4  1  2  2  1  2  2  2  3  2  3  2  4  3  1  2  2  3  3  1  1  2  1  1  4  4  4  1  1  1  4  4  4  1  4  2  2  1  1  4  2  4  2  4  1  3  1  4  2  4  4  1  4  2  2  1  1  4  2  1  2  4  3  3  1  4  1  4  4  2  1  3  1  1  1  3  1  4  1  2  3  1  2  3  3  1  4  1  4  1  3  4  4  3  4  4  1  4  2  2  1  1  4  3  1  1  1  3  3  1  3  1  4  3  2  1  3  4  3  1  2  4  4  2  3  4  1  2  3  2  3  1  1  3  2  2  1  2  2  1  1  3  3  4  2  2  2  2  3  4  1  2  4  3  3  4  2  4  1  2  4  3  1  4  4  1  4  3  1  1  1  1  3  1  2  2  1  3  2  3  4  2  0  0  0  0  0  0  4  3  3  4  3  2  3  1  2  4  2  2  3  2  4  4  4  1  1  2  4  2  3  4  3  1  1  3  3  2  4  3  4  4  2  3  1  4  2  0  1  1  3  4  3  2  4  2  2  4  3  1  3  4  3  3  2  0  4  1  1  4  4  2  4  1  2  4  2  2  2  1  1  2  4  1  3  4  1  4  3  2  2  2  2  2  4  0  0  0  2  2  3  4  2  2  1  2  4  4  0  0  0  3  3  4  2  4  4  2  1  2  2  3  1  1  3  3  4  1  3  2  4  3  2  3  4  3  4  3  1  2  2  2  3  1  1  3  2  2  2  2  2  4  4  2  2  3  1  4  2  2  3  4  2  3  1  4  4  3  1  2  2
klass=     1  ZZ=   9.5  J0=      182896  JM=      183526         642
V2=156157158159160161162163164165166167168169  0  0170171172173174175176177178179180181182183184185186187188189190191192193194195196197198199200201202203204205206207208209210211212213214215216217218219220221222223224225226227228229230231232233234235236237238239240241242243244245246247248249250251252253254255256257258259260261262263264265266267268269270271  0  0  0272273274275276277278279280281282283284285286287288289290291292293294295296297298299300301302303304305306307308309310311312313314315316317318319320321322323324325326327328329330331332333334335336337338339340341342343344345346347348349350351352353354355356357358359360361362363364365366367368369370371372373374375376377378379  0  0380381382383384385386387388389390391392393394395396397398399400401402403404405406407408409410411412413414415416417418419420421422423424425426427428429430431432433434435436437438439440441442443444445446447448449450451452  0453454455456457458459460461462463464465466467468469470471472473474475476477478479480481482483484485486487488489490491492493494495496497498499500501502503504505506507508509510511512513514515516517518519520521522523524525526527528529530531532533534535536537538539540541542543544  0  0  0  0  0  0545546  0547548549550551552553554555556557558559560561562563564  0565566567568569570571572573574575576577578579580581582583584585586587588589590  0  0  0591592593594595596597598599600601602603604605606607608609610611612613614615616617618619620621622623624625626627628629630631632633634635636637638639640641642643644645646647648649650651652653654655656657658659660661662663664665666667668669670671672673674675676677678679680681682683684685686687688689690691692693694695696697698699700701702703704705706707708709710711712713714715716717718719720721722723724725726727728729730731732733734735736737738739740741742743744745746747748749750751752753754755756757758759760761762763764765766767768769770771772773774775776777778
V1=  1  2  1  3  2  3  3  3  4  3  1  3  2  2  1  3  2  4  1  1  2  4  4  0  0  0  0  4  3  4  3  1  1  3  4  4  3  2  4  4  4  4  1  2  3  4  1  2  3  2  3  1  1  2  3  1  1  3  3  4  3  4  1  4  2  4  4  2  4  4  3  2  1  2  2  4  2  2  4  1  4  4  2  3  4  1  3  1  4  3  4  4  2  3  1  4  3  2  2  4  4  3  4  2  4  4  1  3  1  4  3  4  3  1  1  2  4  4  3  4  4  1  4  2  2  1  3  1  1  3  1  1  3  2  4  3  1  1  1  1  3  4  3  4  3  2  4  1  3  2  1  3  4  3  3  3  4  1  4  3  4  2  1  1  2  1  1  2  3  2  4  4  2  4  4  3  4  1  2  2  4  2  3  2  3  4  3  2  1  1  3  3  4  1  1  1  2  4  4  2  4  4  2  4  2  2  4  1  1  1  3  3  4  4  3  4  2  2  4  1  1  3  2  3  2  2  2  2  4  4  4  3  4  3  0  2  4  4  4  1  2  4  3  1  4  1  1  4  1  2  3  1  2  3  4  2  1  1  4  3  4  1  4  2  2  4  1  1  3  1  1  3  2  4  1  2  2  1  3  3  3  4  3  1  2  4  1  1  1  4  1  4  2  1  3  4  4  3  3  1  4  3  2  4  3  4  2  2  2  2  3  4  3  4  2  2  2  3  1  3  2  4  4  4  3  1  1  3  2  1  2  2  2  2  1  3  3  4  4  2  3  3  2  4  4  3  1  4  2  1  2  2  4  3  3  0  0  0  0  0  0  3  4  1  2  3  3  2  1  2  3  4  2  1  3  4  4  3  4  1  1  1  1  3  4  1  3  4  1  2  4  4  2  4  4  2  4  4  4  2  1  1  1  3  1  4  3  4  4  1  2  4  3  3  1  4  1  1  1  4  2  3  4  3  2  4  3  2  1  2  2  2  2  2  1  2  3  1  4  4  1  2  3  2  4  1  2  4  2  2  1  3  3  2  4  2  4  2  2  1  3  2  3  4  1  3  1  4  2  2  2  4  3  4  2  4  4  3  4  1  3  2  4  4  3  1  4  4  3  3  1  1  3  4  1  1  3  2  4  4  3  4  3  4  1  3  3  4  3  2  4  4  3  4  3  4  4  3  2  4  1  1  1  1  3  4  1  2  4  4  1  3  1  1  2  1  1  3  4  4  3  2  2  4  3  2  4  3  4  1  3  4  1  1  3  4  3  2  4  4  3  4  4  3  4  2  4  4  2  2  2  3  4  3  3  1  3  1  1  2  4  2  4  3  1  1  3  3  4  3  2  4  4  3  1  1  3  4  2  3  1  1  1  4  4  3  4  2  2  4  2  2  2  1  2  2  3  1  2  3  4  2  1  1  2  1  3  3  3  2  4  4  1  4  2  1  2  3  4  4  3  2
klass=     1  ZZ=   8.8  J0=      190987  JM=      191661         697
V2= 65 66 67 68 69 70 71 72 73 74 75 76 77 78 79 80 81 82 83  0  0 84 85 86 87 88 89 90 91 92 93 94 95 96 97 98 99100101102103104105106107108109110111112113114  0  0  0  0115116117118119120121122123124125126127128129130131132133134135136137138139140141142143144145146147148149150151152153154155156157158159160161162163164  0  0  0  0  0  0  0  0165166167168169170171172173174175176177178179180181182183184185186187188189190191192  0  0193194195196197198  0  0  0199200201202203204205206207208209210  0211212213214215216217218219220221222223224225226227228229230231  0  0232233234235236237238239240241242243244245246247248249250251252253254255256257258259260261262263264265266267268269270271272273  0274275276277278279280281282283284285286287288289290291292293294295296297298299300301302303304305306307308309310311312313314315316317318319320321322323324325326327328329330331332333334335336337338339340341342343344345346347348349350351352353354355356357358359360361362363364365366367368369370371372373374375376377378379380381382383384385386387388389390391392393394395396397398399400401402403404405406407408409410411412413414415416417418  0  0419420421422423424425426427428429430431432433434435436437438439440441442443444445446447448449450451452453454455456457458459460461462463464465466467468469470471472473474475476477478479480481482483484485486487488489490491492493494495496497498499500501502503504505506507508509510511512513514515516517518519520521522523524525526527528529530531532533534535536537538539540541542543544545546547548549550551552553554555556557558559560561562563564  0  0  0565566567568569570571572573574575576577578  0  0  0  0  0  0  0  0  0  0  0  0  0  0  0  0  0  0579580581582583584585586587588589590591592593594595596597598599600601602603604605606607608609  0610611612613614615616617618619620621622623624625626627628629630631632633634635636637638639640641642643644645646647648649650651652653654  0  0  0  0655656657658659  0  0660661662663664665666667668669670671672673674675676677678679  0680681682683684685686687688689690691692693694695696697698699700701702703704705706707
V1=  3  3  4  4  2  4  3  2  1  2  2  1  1  1  4  3  1  4  3  4  1  1  1  1  1  1  4  3  1  4  4  3  1  1  3  4  2  2  4  3  2  4  3  2  4  1  3  4  4  3  4  2  4  1  2  3  1  1  1  1  3  3  1  1  1  1  2  3  4  1  3  4  4  3  1  1  3  2  1  3  4  4  3  1  2  3  1  2  2  3  2  4  4  1  1  4  2  2  1  1  3  2  4  3  3  1  4  1  3  2  4  1  3  2  2  3  4  2  2  4  3  1  1  1  0  0  0  0  1  4  1  3  4  3  2  4  4  2  2  2  3  3  1  4  4  3  4  2  2  3  4  3  1  4  1  3  1  1  1  4  2  2  3  2  4  4  1  3  4  3  1  4  3  2  4  2  2  4  3  2  4  4  3  1  1  1  1  2  3  1  3  2  4  1  3  4  2  2  4  1  1  4  2  2  3  2  4  1  1  1  4  3  1  3  1  4  2  2  3  4  1  1  4  1  1  4  1  1  3  4  2  4  2  2  4  3  4  3  2  4  4  2  1  4  3  4  1  1  1  1  2  2  4  4  2  4  1  1  1  1  3  1  2  3  1  1  3  1  2  2  3  4  3  3  4  3  4  2  2  4  3  2  4  3  4  3  2  4  4  1  1  4  4  3  4  1  3  4  2  2  3  2  4  4  4  2  2  3  2  2  1  2  3  1  4  3  1  3  4  0  4  2  4  3  4  3  4  2  1  2  3  4  4  3  4  2  2  0  0  0  0  0  0  0  0  0  0  0  0  0  3  2  4  4  2  2  4  3  2  4  3  2  1  1  1  4  4  3  4  3  2  4  1  3  4  1  1  4  1  4  3  2  4  4  2  2  1  1  1  3  1  3  1  2  3  4  3  2  1  2  4  3  1  3  4  0  0  2  2  4  3  2  4  3  1  1  4  3  1  1  4  3  3  1  4  1  1  2  2  3  1  2  3  1  1  1  3  3  4  4  1  1  4  1  3  4  2  1  2  3  3  4  3  2  4  1  1  4  2  4  4  2  1  4  1  1  1  1  1  4  1  1  2  1  3  3  1  4  4  2  1  3  1  4  3  2  4  4  1  2  1  2  3  4  3  4  1  2  4  3  1  4  2  3  2  4  4  2  1  1  4  3  3  4  1  1  1  4  1  1  1  2  3  4  3  1  4  1  4  1  1  1  1  2  4  4  2  2  4  1  1  4  4  3  3  4  3  1  2  4  1  1  4  1  1  1  2  2  3  1  3  3  4  4  3  4  1  1  4  2  2  2  0  3  2  3  2  4  1  3  3  4  4  2  3  1  4  3  3  4  2  2  3  4  2  2  1  2  4  4  1  1  3  3  1  1  4  3  1  1  1  1  3  2  4  2  2  4  4  2  3  1  4  3  2  0  4  3  2  4  1  1  1  4  1  4  3  1  2  1  1  3  4  3  2  4  1  1  4  2  4  1  3  2  4  4  3  2  2  3  1  2  3  3  4  3  2  2  3  4  1  1  4  2  4  4  4  2  4  1  1  4  4  3  1  2  3  4  1  4  1  1  1  4  2  2  4
klass=     1  ZZ=   8.5  J0=      171316  JM=      172016         732
[truncated: 2,399,877 more chars]
