# Supplementary material for: Study of Dispersed Repeats in the Cyanidioschyzon merolae Genome
Source: Int J Mol Sci. 2024 Apr 18;25(8):4441. doi: 10.3390/ijms25084441 (PMC11050394; doi:10.3390/ijms25084441)
Supplement: Supplementary file 1 [file ijms-25-04441-s001.zip › ijms-2902088-supplementary/supplement/s2/uni1.txt]

ZZ=    8.68  NA=    220701  KO=    221359  NIT= +  NOM=       1
         92 93 94 95 96 97 98 99100101102103104105106107108109110111112113114115116117118119120121122123124125126127128129130131132133134135136137138139140141  *142143144145146147148149150151152153154155156157158159160161162163164165166167168169170171172173174175176177178179180181182183184185186187188189190191192193194195196197198199200201202203204205206207208209210211212213214215216217218219220221222223224225226227228229230231232233234235236237238239240241242243244245246247248249250251252253254255256257258259260261262263264265266267268269270271272273274275276277278279280281282283284285  *286287288289290291292293294295296297298299300301302303304305306307308309310311312313314315316317318319320321322323324325326327328329330331332333334335  *  *336337338339340341342343344345346347348349350351352353354355356357358359360361362363364365366367368369370371372373374375376377378379380381382383384385386387388389390391392393394395396397398399400401402403404405406407408409410411412413414415416417418419420421422423424425426427428429430431432433434435436437438439440441442443  *  *  *444445446447448449450451452453454455456457458459460461462463464465466467468469470471472473474475476477478479480481482483484485486487488489490491492493494495496497498499  *500501502503504505506507508509510511512513514515516517518519520521522523524525526527528529530531532  *  *  *533534535536537538539540541542543544545546547548549550551552553554555556557558559560561562563564565566567568569570571572573  *  *574575576577578579580581582583584585586587588589  *  *  *  *  *590591592593  *  *  *594595596597598599600601602603604605606607608609610611612613614615616617618619620621622623624625626627628629630631632633634635  *  *636637638639640641642643644645646647648649650651652653654655656657658659660661662663664665666667668669670671672673674675676677678679680681682683684685686687688689690691692693694695696697698699700701702703704705706707708709710711712713714715716717718719720721722723724725726727728729730731732733734735736737738739740741
          G  C  C  A  G  G  C  C  A  A  A  T  G  A  C  A  A  C  A  G  C  A  A  A  C  G  C  T  T  C  A  T  C  A  C  C  G  G  G  T  T  C  T  C  C  T  T  T  T  G  A  G  G  G  A  A  A  G  C  A  A  A  A  G  C  T  G  T  A  C  A  G  C  G  C  G  A  A  C  G  G  A  A  T  G  A  T  T  G  T  C  G  *  C  A  C  G  G  A  T  A  *  G  C  A  C  A  C  T  T  G  T  G  C  A  T  T  G  C  G  A  C  C  G  G  *  T  T  G  G  C  G  A  G  A  C  T  A  A  *  A  A  C  G  C  C  G  G  A  A  T  C  C  C  C  G  *  *  T  C  A  C  G  C  T  G  T  T  G  C  C  A  A  T  G  A  T  C  A  G  C  G  T  G  T  G  A  A  T  G  T  C  A  T  G  C  G  T  G  C  C  C  T  C  A  T  A  C  G  T  C  T  T  C  A  C  C  G  A  T  T  C  A  A  G  A  T  T  C  A  T  C  A  T  G  T  G  C  C  G  C  A  T  G  A  T  C  G  G  G  T  A  G  T  C  G  T  C  G  G  T  G  A  T  G  C  C  G  T  T  G  *  *  C  C  G  C  C  G  A  G  C  A  T  G  *  T  C  G  C  *  G  C  G  A  G  A  T  G  C  G  C  G  *  T  G  C  A  C  T  C  C  A  G  C  G  C  C  A  T  C  C  A  C  A  C  G  T  T  G  T  T  C  C  G  C  T  T  G  G  C  C  A  T  G  G  A  G  A  T  G  T  G  C  T  C  A  A  A  G  C  C  C  A  C  C  T  T  G  C  C  T  G  C  A  T  C  C  T  T  G  A  G  C  T  T  G  C  C  C  A  C  G  T  G  G  T  G  A  A  T  C  A  G  C  A  G  T  T  G  C  G  C  C  T  T  G  C  T  G  A  T  T  T  C  G  G  T  G  A  T  C  A  T  C  C  A  T  G  C  C  A  G  C  T  T  C  T  C  C  T  G  C  A  C  A  A  G  C  T  G  G  T  G  G  C  T  G  G  C  T  A  G  C  G  G  C  T  G  G  T  C  G  C  G  A  A  A  C  T  G  C  T  T  G  C  G  C  G  T  C  T  G  C  G  T  G  T  A  T  T  G  C  A  G  C  G  C  C  G  T  G  T  C  A  T  A  G  C  A  G  G  C  C  A  T  C  G  C  C  G  C  G  C  C  A  A  T  C  A  C  T  C  C  C  C  A  A  C  T  *  G  A  T  G  C  C  G  T  A  G  C  G  C  G  C  C  T  G  G  T  T  G  A  G  G  C  A  C  A  *  T  C  A  G  C  G  G  C  G  A  C  T  *  T  C  A  G  C  C  C  G  C  C  G  G  T  G  C  C  C  G  G  C  A  G  C  A  G  A  T  T  C  T  T  C  G  C  A  G  G  C  A  C  A  T  G  C  A  C  G  T  C  C  T  G  C  A  G  C  G  A  A  A  G  C  C  C  C  G  A  G  G
ZZ=    8.39  NA=    444725  KO=    445406  NIT= +  NOM=       2
         70 71 72 73 74 75 76 77 78 79 80 81 82 83 84 85 86 87 88 89 90 91 92 93 94 95 96 97 98 99100101102103104105106107108109110111112113114115116117118119120121122123124125126127128129130131132133134135136137138139140141142143144145146147148149150151152153154155156157158159160161162163164165166167168169170171172173174175176177178179180181182183184185186187188189190191192193194195196197198199200201202203204205206207208209210  *211212213214215216217218219220221222  *  *223224225226227228229230231232233234235236237238239240241242243244245246247248249  *  *  *250251252253254255256257258259260261262263264265266267268269270271272273274275276277278279280281282283284285286287288289290291292293294295296297298299300301302303304305306307308309310311312313314315316317318319320321322323324325326327328329330331332333334335336337338339340341342343344345346347348349350351352353354355356357358359360361362363364365366367368369370371372373374375376377378379380381382383384385386387388389390391392393394395396397398399400401402403404405406407408409410411412413414415416417418419420421422423424425426427428429430431432433434435436437438439440441442443444445446447448449450451452453454455456457458459460461462463464465466467468469470471472473474475476477  *478479480481482483484485486487488489490491492493494495496497498499500501502503504505506507508509510511512513514515516517518519520521522523524525526527528529530531532533534535536537538539540541542  *543544545546547548549550551552553554555556557558559560561  *  *  *562563564565566567568569570571572573574575576577578579580581582583584585586587588589590591  *592593594595596597598599600601602603604605606607608609610611612613614615616617618619620621622623624625626627  *  *628629630631  *  *632633634635  *636637638639640641  *  *  *642643644  *645646647648649650651652653654655656657658659660661662663664665666667668669670671672673674  *  *675676677678679680681682683684685686687688689690691692693694695696697698699700701702703704705706707708709710711712713714715716717718719720721722723724725726727728729730731732733734735736737738739740741742
          G  C  G  C  T  T  G  A  T  T  G  C  C  T  C  G  C  G  C  A  T  C  C  *  A  A  A  C  A  C  G  A  C  C  T  G  G  A  C  G  G  T  A  T  T  G  A  G  C  G  C  C  A  G  C  A  A  G  G  C  G  C  A  A  T  C  G  G  T  C  G  A  G  T  T  C  A  T  C  G  A  G  A  C  A  T  G  T  C  A  T  C  G  C  C  T  G  A  T  C  G  A  G  G  T  G  A  T  G  A  C  C  G  G  C  A  C  G  G  C  C  G  A  G  C  T  *  *  C  T  A  C  C  A  C  G  A  C  G  A  A  G  A  C  T  G  G  T  A  T  G  A  C  G  A  G  C  T  G  G  G  C  C  A  C  A  T  T  G  A  G  G  C  G  A  T  C  C  A  G  C  A  G  C  G  G  A  T  T  A  C  C  T  T  T  G  C  C  A  A  C  G  G  C  G  C  G  C  G  C  A  T  C  A  T  C  G  C  G  C  T  G  *  *  *  C  C  G  G  C  G  A  A  T  C  C  C  C  G  C  A  C  G  G  C  C  C  G  C  G  G  C  T  A  T  C  C  C  G  G  C  A  A  C  G  C  G  A  T  T  C  T  G  G  A  C  G  A  A  T  T  T  G  C  G  C  A  T  C  A  C  G  A  G  G  A  G  A  G  C  T  A  C  G  C  C  A  T  C  T  G  G  G  C  T  G  C  G  A  T  T  A  C  G  C  G  C  C  A  G  G  T  A  G  C  C  C  T  C  G  *  *  G  C  C  A  C  A  A  G  G  T  G  C  G  C  G  T  G  C  T  A  T  C  G  A  C  G  C  C  G  A  A  C  G  G  C  G  A  A  C  A  G  G  G  C  A  A  G  T  T  C  T  A  C  G  A  C  T  T  G  T  G  C  A  A  G  G  A  A  C  T  G  G  G  A  C  T  T  A  C  C  G  A  T  G  G  C  G  T  G  G  C  T  C  C  T  G  A  *  G  A  A  T  A  A  C  T  T  C  A  A  G  A  T  C  G  T  G  A  A  G  G  G  G  T  G  G  T  C  G  A  T  T  C  A  C  T  G  G  A  T  C  G  A  C  G  C  T  C  C  G  A  T  G  G  C  G  A  T  T  G  C  C  G  A  T  G  G  C  T  G  C  C  C  G  A  T  C  A  A  C  A  T  G  G  A  T  G  A  G  A  T  G  C  G  C  C  *  A  G  C  T  C  A  T  C  C  A  G  G  A  C  G  C  G  G  A  C  A  T  C  G  T  T  A  A  T  C  A  G  G  A  G  T  T  C  T  A  C  T  G  C  G  T  C  T  T  C  C  T  G  A  A  G  T  C  T  G  G  C  G  G  C  *  G  C  G  T  *  G  G  A  T  C  C  C  G  C  *  T  C  G  A  T  C  T  G  A  T  T  C  A  G  C  G  G  G  C  C  G  A  G  A  G  C  G  A  G  A  C  G  G  C  A  A  C  G  G  T  G  G  A  A  T  G  *  G  C  C  T  G  G  C  G  G  T  T  A  C  G  C  G  C  C  A  C  G  C  G  G  G  C  G  G  C
ZZ=    7.95  NA=    192589  KO=    193285  NIT= +  NOM=       3
         63 64 65 66 67 68 69 70 71 72 73 74 75 76 77 78 79 80 81 82 83 84 85 86 87 88 89 90 91 92 93 94 95 96 97 98 99100101102103104105106107108109110111112113114115116117118119120121122123124125126127128129130131132133134135136137138139140141142143144145  *  *  *146147148149150151152153154155156157158159160161162163164165166167168169170171172173174175176177178179180  *  *181182183184  *  *185186187188189190191192193194195196197198199200201202203204205  *206207208209210211212213  *214215216217218219220221222223224225226227228229230231232233234235236237238239240241242243244245246247248249250251252253254255256257258259260261262263264265266267268269270271272273274275  *  *  *  *276277278279280281282283284285286287288289290291292293294295296297298299300301302303304305306307308309310311312313314315316317318319320321322323324325326327328329330331332333334335336337338339340341342343  *  *344345346347348349350351352353354355356357358359360361362363364365366367  *368369370371372373374375376377378379380381382383384385386387388389390391392393394395396397398399400401402403404405406407408409410411412413414415416417418419420421422423424425426427428429430431432433434435436437438439440441442443444445446447448449450451452453454455456457458459460461462463464465466467468469470471472473474475476477478479480481482483484485486487488489490491492493494495496497498499500501502503504505506507508509510511512513514515516517518519520521522523524525526527528529530531532533534535536537538539540541542543544545546547548549550551552553554555556557558559560561562563564565566567568569570571572573574575576577578579580581582583584585586  *  *  *587588589590591592593594595596597598599600601602603604605  *  *  *606607608609610611612613614615616617618619620621622623624625626627628629630  *631632633634635636637638639640641642643644645646647648649650651652653654655656657658659660661662663664665666667668669670671672673674675676677678679680681682683684685686687688689690691692693694695696697698699700701702703704705706707708709710711712713714715716717718719720721722723724725726727728  *729730731732733734735736737738739740741742743744745746747748749
          C  G  A  A  G  C  T  C  C  G  G  C  A  G  C  C  G  C  T  G  A  A  G  G  C  C  A  G  C  C  G  C  G  T  G  C  C  G  A  A  C  G  C  G  C  C  G  A  G  C  G  T  C  A  G  C  C  G  T  C  G  T  C  G  A  A  T  G  C  C  A  G  C  A  C  T  A  T  C  A  C  G  A  T  T  G  A  G  G  G  C  G  G  C  G  A  G  G  A  T  T  T  C  G  A  C  G  A  C  T  T  C  G  A  T  G  A  A  G  A  G  G  G  C  G  G  C  G  A  A  G  G  C  G  A  G  G  G  C  G  A  A  G  A  C  G  A  G  A  A  C  T  T  C  A  A  C  C  G  C  G  A  A  G  A  C  A  C  G  C  C  G  A  A  C  A  G  C  G  C  T  C  C  C  G  G  A  G  A  G  C  G  C  C  G  T  C  C  G  G  G  T  G  G  C  G  C  G  G  G  T  G  C  T  G  C  G  G  G  C  A  A  C  C  G  T  G  G  C  C  G  C  C  G  C  C  G  C  C  G  T  C  G  C  G  G  C  C  G  T  G  G  C  C  G  T  G  G  A  C  C  G  G  G  C  C  A  G  G  G  C  G  G  C  G  G  T  G  G  A  A  A  C  C  G  C  G  G  A  C  C  C  C  A  G  T  A  A  A  T  C  A  T  C  C  T  T  A  C  C  A  G  A  G  A  G  G  C  T  G  C  G  C  A  T  C  G  *  C  G  C  G  G  C  C  T  C  T  C  T  G  C  T  T  T  T  G  G  G  A  A  T  G  A  C  C  G  T  G  *  *  C  G  C  A  T  C  A  C  G  C  T  T  C  T  G  T  T  T  C  T  C  G  T  T  C  T  C  G  G  C  G  C  G  A  T  C  T  G  G  G  G  C  A  G  T  G  C  C  T  G  G  C  T  G  C  T  G  *  *  C  A  T  G  C  C  G  A  G  C  C  C  T  A  T  T  C  C  G  G  G  C  C  G  C  C  C  C  T  G  C  T  G  G  C  G  G  C  G  G  *  *  *  G  C  G  C  A  T  T  T  C  G  T  T  T  T  G  C  G  C  T  G  G  C  C  G  C  T  G  T  G  C  T  G  C  T  G  G  G  C  A  T  C  G  C  C  G  *  C  G  G  T  A  T  T  *  T  C  A  A  C  G  T  G  G  C  T  T  C  C  G  G  C  G  T  C  G  C  G  G  C  A  A  C  G  G  C  C  G  A  G  C  T  G  C  G  A  C  C  G  G  G  C  A  C  T  C  A  T  C  C  T  T  C  T  G  G  C  G  T  T  C  T  T  C  C  G  C  G  A  T  G  C  T  G  G  *  *  *  G  T  A  T  G  C  T  G  C  T  G  C  T  C  G  C  G  C  T  G  C  C  C  T  A  T  G  C  G  T  *  G  C  T  C  A  G  C  A  G  C  C  G  C  C  T  C  G  C  A  C  G  C  C  G  G  C  G  T  G  G  C  G  G  C  G  G  G  C  C  T  T  C  C  C  G  G  A  G  C  C  A  T  C  T  A  T  G  C  A  G  C  C  A  T  G  C  C  G  C  T  G  G  C  G  G  T  G  C  T  G
ZZ=    7.96  NA=    229172  KO=    229846  NIT= +  NOM=       4
         63 64 65 66 67 68 69 70 71 72 73 74 75 76 77 78 79 80 81 82 83 84 85 86 87 88 89 90 91 92 93 94 95 96 97 98 99100101102103104105106107108109110111112113114115116117118119120121122123124125126127128129130131132133134135136137138139140141142143144145146147148149150  *151152153154155156157158159160161162163164165166167168169170171172173174175176177178  *  *179180181182183184185186187  *  *  *188189190191192193194195196197198199200  *  *  *  *  *201202203204205206207208209210211212213214215216217218219  *220221222223224  *  *225226227228229230231232233234235236237238239240241242243244245246247248249250251252253254255256257258259260261262263264265266267268269270271272273274275276277278279280281282283284285286287  *288289290291292293294295296297298299300301302303304305306307308309310311312313314315316317318319320321322323324325326327328329330331332333334335336337338339340341342343344345346347348349350351352353354355356357358359360361362363364365366367368369370  *371372373374375376  *  *377378379  *  *380381382383384385386387388389390391392393394395396397398399400401402403404405406407408409410411412413414415416417418419420421422423424425426427428429430431432433434435436  *  *  *  *437438439  *  *  *440441442443444445446447448449450451452453454455456457458459460461462463464465466467468469470471472473474475476477478479480481482483484485486487488  *489490491492493494495496  *497498499500501502503504505506507508509510511512513514515516517518519520521522523524525526527  *528529530531532533534535536537538539540541542543544545546547548549550551552553554555556557558559560561562563564565566567568569570571572573574575576577578579580581582583584585586587588589590591592593594  *  *595596597598599600601602603604605606607608609610611612613614615616617618619620621622623624625626627628629630631632633  *  *634635  *636637  *638639640641642643644645646647648649650651652653654655656657658  *  *659  *  *660661662663664665666667  *668669670671672673674675676677678679680681682683684685686687688689690691692693694695696697698699700701702703704705706
          C  T  G  C  A  G  C  G  C  G  A  T  G  C  C  G  A  T  G  T  A  G  C  T  G  G  C  C  A  G  C  G  A  C  T  C  G  A  G  C  A  T  C  T  C  C  A  T  G  T  C  T  T  C  G  C  T  G  G  A  G  A  G  A  A  A  A  T  C  G  C  C  C  C  C  C  G  T  C  G  T  T  T  T  G  C  C  G  A  G  A  C  C  A  A  T  T  A  C  G  G  C  A  A  T  C  G  T  G  C  G  A  T  C  C  T  G  C  A  C  G  C  G  G  C  A  G  G  G  C  A  G  A  T  A  G  T  A  G  T  T  C  A  G  G  T  C  G  A  G  C  A  G  A  T  T  C  A  C  C  G  A  C  C  G  C  T  G  C  T  C  G  C  T  C  T  C  G  G  T  C  A  A  A  T  G  C  A  G  C  G  C  C  G  C  C  T  G  C  G  T  G  T  T  C  T  C  A  A  A  A  A  A  G  A  T  A  T  G  C  G  A  C  C  C  G  G  C  G  T  C  G  G  G  C  T  G  A  T  C  A  A  A  A  T  C  C  A  G  A  A  A  G  T  T  C  A  G  A  T  C  C  A  G  T  G  T  C  G  A  C  T  C  G  G  C  C  T  G  C  A  T  C  A  G  *  *  C  G  A  A  G  C  A  G  G  G  A  A  T  C  C  A  T  G  C  G  C  C  T  T  G  G  C  C  A  G  C  C  G  G  T  A  A  T  G  C  C  C  G  G  G  C  T  G  G  T  C  T  G  A  C  A  A  A  A  A  G  A  C  C  G  C  C  A  C  C  C  G  C  T  C  C  A  C  C  A  G  C  A  G  C  G  T  G  T  G  C  G  G  C  A  G  C  C  G  G  T  C  G  G  C  G  A  T  G  G  C  A  T  T  C  A  T  G  A  G  C  G  C  G  T  C  C  A  T  G  T  C  G  G  T  C  T  C  G  G  T  G  C  T  C  A  G  G  C  T  G  C  G  G  C  C  A  A  A  C  T  C  G  A  T  C  A  G  C  G  T  G  G  A  C  C  G  G  T  A  A  T  C  A  T  A  C  T  T  C  T  G  C  C  G  G  T  C  A  A  A  C  A  G  C  T  T  G  T  C  C  A  C  G  C  G  C  C  G  C  T  G  A  A  T  C  A  G  C  T  T  C  T  T  C  A  A  C  G  G  A  T  C  G  A  A  A  A  C  C  T  G  C  *  *  *  *  *  G  C  C  G  T  C  A  A  A  A  T  T  A  C  G  G  C  A  A  T  G  A  T  C  A  G  G  C  C  C  C  A  G  C  C  G  C  C  A  *  *  *  A  A  C  T  T  C  G  G  C  A  G  C  G  T  G  C  G  G  T  G  C  G  C  C  G  T  T  T  C  C  G  C  C  G  T  C  A  C  T  G  C  C  A  C  T  A  C  G  C  C  G  A  A  A  T  A  G  A  C  G  C  C  G  A  C  C  A  G  C  A  G  T  G  C  G  G  T  G  G  C  G  A  G  C  G  T  G  T  A  G  G  T  C  A  C  G  C  C
ZZ=    7.81  NA=    688091  KO=    688775  NIT= +  NOM=       5
         71 72 73 74 75 76 77 78 79 80 81  * 82 83 84 85 86 87 88 89 90 91 92 93 94 95 96 97 98 99100101102103104105106107108109110111112113114115116117118119120121122123124125126127128129130131132133134135136137138139140141142143144145146147148149150151152153154155156157158159160161162163164165166167168169170171172173174175176177178179180181182183  *  *  *184185186187188189190191192193194195196197198199200201202203204205206207208209210211212213214215216217218219220221222  *223224225226227228229230231232233234235236237238239240241242243244245246247248  *249250251252253254255256257258259260261262263264265266267268269270271272273274275276277278279280281282283284285286287  *288289290291292293294295296297298299300301302303304305306307308  *  *309310311312313314315316317318319320321322323324325326327328329330331332  *333334335336337338339340341342343344345346347348349350351352353354355356357  *  *358359360361362363364365366367368369370371372373374375376377378379380381382383384385386387388389390391392393394395396397398399400401402403404405406407408409410411412413414415416417418419420421422423424425426427428429430431432433434435436437438439440441442443444445446447448449450451452453454455456457458459460461462463464465466467468469470471472473474475476477478479480481482483484485486487488489490491  *492493494495496497498499500501502503504505506507508509510511512513514515516517  *518519520521522523524525526527528529530531532533534535536537538539540541542543544545546547548549550551552553554555556557558559560561562563564565566567568569570571572573574575576577578579580581582583584585  *586587588589590591592593594595596597598599600601602603604605606607608609610611612613614615616617618619620621622623624625626627628629630631632633634635636637638639640641642643644645646647648649650651652653  *654655656  *  *  *  *  *657658659660661662663664665  *  *  *  *  *  *  *  *  *666667668669  *670671672673674675676677678679680681682683684685686687688689690691692693694695696697698699700701702703704705706707708709710711712713714715716717718719720721722723724725726727728729730731732733734735736737738
          C  G  G  A  G  G  C  G  G  C  A  T  G  A  C  T  A  T  G  C  C  G  G  C  A  A  G  A  T  C  A  A  G  G  C  C  A  G  C  G  A  C  A  T  T  G  T  G  C  T  G  C  A  G  C  G  G  G  G  C  A  C  G  G  C  G  A  A  C  C  C  T  G  T  G  C  A  *  *  T  T  C  A  A  A  G  C  T  G  A  T  G  C  T  C  G  A  A  G  T  G  A  *  A  T  G  C  A  T  G  G  C  G  G  A  A  G  C  A  T  A  T  T  C  A  *  *  *  G  A  T  C  A  A  G  A  A  *  *  T  C  T  G  G  T  C  T  T  T  A  C  A  A  G  C  G  G  C  G  A  C  T  C  T  C  A  C  C  T  G  C  A  G  A  T  C  A  C  C  G  G  C  A  C  G  G  T  T  A  C  G  A  A  T  T  A  T  G  C  G  C  A  C  C  C  G  C  A  T  C  T  G  G  C  G  G  T  G  A  C  G  G  C  C  G  A  T  G  G  G  C  A  G  A  T  T  G  A  T  C  T  G  C  G  G  G  T  G  C  T  G  G  A  A  C  C  G  C  T  G  A  C  C  G  G  C  A  C  G  C  G  A  G  G  C  A  T  T  C  G  G  A  A  G  G  G  C  G  T  G  C  T  G  C  G  C  C  T  G  A  A  G  G  C  G  C  A  A  G  G  C  A  A  T  G  G  C  G  A  C  G  C  G  C  *  *  A  G  A  A  C  T  T  T  G  C  G  C  T  G  T  T  G  G  G  G  C  A  T  T  T  G  C  A  G  C  T  T  C  T  G  G  A  C  T  T  T  A  A  C  T  A  T  C  A  C  A  A  C  A  C  A  A  A  C  G  T  G  C  A  T  A  C  C  G  A  A  G  G  A  C  T  G  A  G  C  G  C  G  G  A  G  A  C  G  C  A  A  C  T  G  C  T  G  G  T  G  A  C  G  C  A  G  G  A  T  G  A  A  A  T  T  G  C  G  G  C  G  A  C  C  G  G  A  T  T  T  C  A  T  G  C  G  C  G  C  C  T  T  G  C  G  A  G  C  G  G  C  G  G  G  C  A  C  T  T  T  G  A  A  G  G  C  G  A  C  C  T  G  C  G  G  A  T  T  C  G  C  G  A  *  *  C  T  G  G  A  T  G  C  G  G  C  A  C  A  C  G  C  C  G  A  G  C  G  G  C  G  C  C  G  C  G  C  C  C  G  A  G  C  C  A  C  C  C  G  A  *  A  G  A  A  G  G  C  A  A  G  G  T  C  A  A  C  C  T  G  C  A  G  G  T  C  A  C  G  C  G  G  C  T  T  C  C  G  T  T  G  A  G  C  G  G  C  C  T  G  C  T  G  G  G  C  G  C  C  T  T  T  G  C  A  C  C  G  G  C  G  C  G  C  T  A  T  C  A  G  G  *  A  C  C  T  C  G  G  C  T  T  C  A  A  C  A  C  G  G  C  C  T  T  C  A  C  G  G  G  C  A  G  T  G  C  G  G  A  T  G  C  G  C  A  C  T  G  G  A  G  C  G  G  T  T  C  G  G  C  G  C
ZZ=    7.82  NA=    719980  KO=    720682  NIT= +  NOM=       6
         64 65 66 67 68 69 70 71 72 73 74 75 76 77 78 79 80 81 82 83 84 85 86 87 88 89 90 91 92 93 94 95 96 97 98 99100101102103104105106107108109110111112113114115116117118119120121122123124125126127128129130131132133134135136137138139140141142143144145146147148149150151152153154155156157158159160161162163  *164165166167168169170171172173174175176177178179180181182183184  *  *185186  *  *  *187188189190191192193194195196197198199200201202203204205206207208209210211212213214215216217218219220221222223224225226227228229230231232233234235236237238239240241242243244245246247248249250251252253254255256257258259260261262263264265266267268269270271272273274275276277278279280281282283284285286287288289290291292293294295296297298299300301302303304305306307308309310311312313314315316317318319320321322323324325326327328329330331332333334335336337338339340341342343344345346347348349350351352353354355356357358359360361362363364365366367368369370371372373374375376377378379380381382383384385386387388389390391392393394395396397398399400401402403404405406407408409410411412413414415416417418419420421422423424425426427428429430431432433434435436437438439440441442443444445446447448449450451452453454455456457458459460461  *462463464465466467468469470471472473474475476477478479480481482483484485486487488489490491492493494495496497498499500501502503504505506507508509510511512513514515516517518519520521  *  *  *522523524525526527528529530531532533534535536537538539540541542543544545546547548549550551552553554555556557558559560561562563564565566567568569570571572573574575576577578579580581582583584585586587588589590591592593594595596597598599600601602603604605606607608609610611612613614615616617618619620621622623624625626627  *  *628629630  *631632633634635636637638639640641642643644645646647648649650651652653654655656657658659660661662663664665666  *  *  *667668669670671672673674675676677  *  *678679680681682683684685686687688689690691692693694695696697698699700701  *  *702703704705706707708709710711712713714715716717718719720721722723724725726727728729730731732733734735736737738739740741742743744745746747748749750751752753754755756757758759760761
          G  G  C  A  G  C  G  C  A  C  A  C  C  G  C  G  C  C  C  A  T  G  C  G  T  C  C  A  C  C  G  A  A  G  G  C  A  T  T  A  C  G  C  A  C  T  T  T  G  T  G  A  A  G  C  A  G  T  C  A  G  C  G  G  C  C  G  G  C  C  T  G  C  T  G  A  T  G  G  A  A  A  A  G  G  A  A  C  T  C  G  A  A  T  A  C  C  T  C  G  G  C  A  A  G  G  C  G  C  T  G  G  A  A  G  C  T  C  C  G  G  C  C  A  A  G  C  C  G  T  T  T  G  T  G  G  C  C  A  T  C  A  T  T  G  G  C  G  G  C  G  C  C  A  A  G  G  T  T  T  C  G  G  A  C  A  A  G  A  T  C  A  A  G  G  T  G  A  T  C  G  A  C  A  A  C  C  T  G  C  T  G  A  A  C  A  A  G  G  T  G  G  A  T  G  C  G  C  T  G  C  T  G  A  T  T  G  G  C  G  G  C  G  G  C  A  T  G  G  C  A  T  A  C  A  C  C  T  T  C  C  T  G  A  A  G  T  C  G  C  A  G  G  G  G  C  A  G  G  A  C  G  T  G  G  G  C  A  A  G  T  C  T  C  T  G  G  T  C  G  A  A  G  C  C  G  A  C  A  A  G  C  T  C  G  A  C  A  T  T  G  C  G  A  A  G  G  C  C  G  C  G  C  T  C  G  A  C  A  A  G  G  C  G  A  A  *  *  G  G  A  A  A  A  G  G  G  C  G  T  G  C  G  C  T  T  C  C  T  G  C  T  G  C  C  G  G  T  G  G  A  T  C  A  C  A  T  T  C  T  G  G  C  C  G  A  C  A  A  G  T  T  T  G  C  C  G  C  T  G  A  C  G  C  C  G  C  G  A  C  G  C  A  G  A  C  C  T  T  T  G  A  A  G  G  C  A  C  T  G  G  G  G  C  C  T  T  T  C  C  T  G  C  C  G  A  G  T  G  G  A  T  G  G  C  G  C  T  G  G  A  T  A  T  C  G  G  C  C  C  G  A  A  G  T  C  C  A  T  T  G  A  G  C  T  G  T  T  C  A  C  C  A  A  G  G  A  A  A  T  T  G  C  C  G  C  G  G  C  T  G  A  C  A  C  G  A  T  *  *  *  *  *  *  *  *  T  G  T  G  T  G  G  A  A  C  G  G  T  C  C  *  G  A  T  G  G  G  C  G  T  *  *  *  *  C  T  T  T  G  A  G  A  T  G  C  C  G  G  C  C  T  T  T  G  C  C  A  A  G  G  G  C  A  C  C  A  C  G  G  C  G  G  T  G  G  C  C  C  A  G  G  C  G  G  T  G  G  C  C  G  A  C  A  A  T  G  T  G  G  A  T  G  C  C  G  T  A  T  C  G  A  T  T  A  T  C  G  G  C  G  G  C  G  G  C  G  A  T  T  C  C  G  T  G  G  C  C  G  C  A  G  T  G  A  A  G  C  A  G  G  C  C  G  G  T  G  T  G  G  C  G  G  A  C  A  A  G  A  T  C  A  A  G  C  A  C  A  T  T  T  C  C  A  C  G  G  G  C  G  G  C  G  G  C  G  C  G  A  G  C  C  T  G  G  A  A  T
ZZ=    7.82  NA=    773584  KO=    774187  NIT= +  NOM=       7
         95 96 97 98 99100101102103104105106107108109110111112113114115116117118119120121122123124125126127128129130131132133134135136137  *138139140141142143144145146147148149150151152153154155156157158159160161162163164165166167168169170171172173174175176177178179180181182183184185186187188189190191192193194195196197198199200201202203204205206207208209210211212213214215216217218219220221222223  *224225226227228229230231232233234235236237238239240241242243244245246247248249250251252253254255256257258259260261262263264265266267268269270271272273274275276277278279280  *281282283284285286287288289290291292293294295296297298299300301302303304305306307308309310311312313314315316317318319320321322323324325326327328329330331332333334335336337338339340341342343344345346347348  *349350351352353354355356357358359360361362363364365366  *367368369370  *  *  *  *  *  *  *371372373374375376377378379380381382383384385386387388389390391392393394395396397398399400401402403404405406407408409410411412413414415416417418419420421422423424425426427428429430431432433434435436437438439440441442443444445446447448449450451  *  *  *  *  *  *  *452453454455456457458459460461462463464465466467468469470471472473474475476477478479480481482483484485486487488489490491492493494495496497498499500501502503504505506507508509510511512513514515516517518519520521522523524525526527528529530531532533534535536537538539540541542543544545546547548549550551552553554555556557558559560561562563564565566567568569570571572573574575576577578579580581582583584585586587588589590591592593594595596597598599600601602603604605606607608609610611612613614615616617618619620621622623624625626627628629630631632633634635636637638639640641642643644645646647  *648649650651652653654655656657658659660661662  *  *663664665666667668669670671672673674675676677678679680681682683684685686687688689690691692693694
          A  G  C  A  G  T  A  C  C  G  C  A  T  G  C  A  G  G  T  G  C  G  G  G  C  G  C  T  G  A  T  T  C  C  G  T  T  T  G  T  G  C  T  G  T  A  A  A  G  A  G  A  A  A  A  T  C  C  C  C  A  T  C  G  G  C  G  T  G  G  T  G  T  G  A  G  C  C  G  A  T  G  G  G  G  A  T  T  *  *  *  *  T  G  T  T  G  T  G  T  C  T  G  G  C  T  A  *  T  G  T  A  T  T  T  G  C  G  C  T  A  C  T  T  C  A  C  C  G  C  G  T  G  C  C  C  G  G  C  A  T  G  C  A  G  C  A  A  C  T  G  C  A  G  C  G  G  A  T  T  G  A  C  G  G  T  G  A  T  G  T  G  C  T  T  G  C  G  C  T  G  C  G  A  A  G  C  G  G  C  A  A  T  G  C  C  C  T  C  G  G  C  C  G  C  G  G  C  G  C  G  A  G  C  C  G  C  C  G  C  G  A  T  G  G  T  G  G  T  G  A  T  G  G  T  G  G  G  A  A  T  G  C  G  C  T  G  C  A  G  C  A  C  A  G  C  G  G  C  G  C  G  G  C  G  A  A  T  G  G  C  C  T  G  C  T  C  G  T  C  A  A  A  G  A  A  G  G  T  A  T  C  C  T  G  C  C  C  G  C  G  C  G  G  C  G  T  G  T  T  G  A  T  G  A  T  G  A  G  C  T  G  A  A  T  G  C  G  C  T  G  C  C  C  C  T  T  G  A  T  G  A  G  A  T  C  G  A  C  G  A  T  G  T  T  G  G  G  A  C  G  G  C  C  T  T  C  C  T  T  G  A  C  C  T  T  G  T  A  G  A  C  C  G  A  C  T  C  G  G  C  C  T  G  G  A  T  G  C  C  T  G  C  C  T  T  G  T  G  C  A  G  C  A  C  C  T  T  G  G  C  T  G  T  G  C  C  C  T  C  G  G  T  A  G  C  G  A  C  G  A  T  C  T  G  G  A  A  G  C  C  G  A  G  G  T  C  G  A  T  G  T  A  C  T  G  C  T  T  *  *  G  G  C  A  A  G  C  G  G  C  A  C  G  A  G  C  G  C  G  G  C  C  T  T  G  *  *  *  *  *  *  *  T  C  A  T  G  G  T  C  A  T  T  G  A  C  G  C  T  G  A  A  G  A  A  G  A  C  G  G  T  G  C  C  G  G  A  A  C  T  G  G  G  C  A  G  A  A  T  C  A  A  A  C  C  A  G  C  G  G  *  *  *  *  A  G  A  G  C  T  G  C  G  C  C  T  T  G  G  C  G  A  A  G  G  C  T  T  C  G  C  C  A  A  A  G  T  T  G  T  C  A  G  C  C  A  C  G  C  C  C  A  T  G  A  C  T  T  C  G  C
ZZ=    7.98  NA=    709146  KO=    709793  NIT= +  NOM=       8
         94 95 96 97 98 99100101102103104105106107108109110111112113114115116117118119120121122123124125126127128129130131132133134135136137138139140141142143144145146147148149150151152153154155156157158159160161162163164165166167168169170171172173  *  *  *174175176177178179180181182183184185186187188189190191192193194195196197198199200201202203204205206207208  *  *  *209210211212213214215216217218219220221222223224225226227228229230231232233234235236237238239240241242243244245246247248249250251252253254255256257258259260261262263264265266267268269270271272273274275276277278279280281282283284285286287288289290291292293294295296297298299300301302303304305306307308309310311312313314315316317318319320321322323324325326327328329330331332333334335336337338339340341342343344345346347348349350351352353354355356357358359360361362363364365366367368369370371372373374375376377378  *379380381382383384385386387388389390391392393394395396397398399400401402403404405406407408409410411412413414415416417418419420421422423424425426427428429430431432433434435436437438439440441442443444445446447448449450451452453  *454455456457458459460461462463464465466467468469470471472473474475476477478479480481482483484485486487488489490491492493494495496497498499500501502503504505506507508509510511512513514515516517518519520521522523524525526527528529530531532533534535536537538539540541542543544545546547548549550551552553554555556557558559560561562563564565566567568569570571572573574575576577578579580581582583584585586587588589590591592593594595596597598599600601602603604605606607608609610611612613614615616617618619620621622623624625626627628629630631632633634635  *  *636637638639640641642643644645646647648649650651652653654655656657  *  *  *  *  *  *658659660661662663664665666667668669670671672673674  *675676677678679680681682683684685686687688689690691692693694695696697698699700701702703704705706707708709710711712713714715716717718719720721722723724725726727728729730
          C  A  G  C  A  T  C  T  G  G  G  C  A  A  T  C  T  G  A  T  C  G  T  C  G  G  T  G  A  G  C  G  G  C  T  T  G  C  T  G  G  G  G  T  C  T  T  C  G  T  C  T  T  C  A  A  T  G  A  G  C  T  T  T  T  T  G  A  C  T  T  T  G  C  G  C  T  T  G  A  G  C  A  G  C  A  T  G  A  G  C  G  G  C  G  T  G  C  C  G  G  A  G  C  C  T  T  C  A  G  G  C  C  C  G  T  T  G  A  C  G  C  C  T  T  C  G  G  A  G  A  A  A  A  A  G  A  A  G  C  G  C  A  G  C  T  C  A  T  A  G  A  C  G  C  C  C  T  G  C  G  G  C  G  T  A  *  T  G  C  A  C  G  T  A  T  T  T  G  T  T  C  G  A  C  A  C  C  G  C  G  C  G  *  G  C  T  T  A  C  G  G  T  G  G  A  G  G  G  A  T  G  C  A  C  G  C  C  A  A  T  T  T  C  T  T  C  C  G  C  G  A  C  T  T  C  C  T  T  G  A  T  C  A  T  C  A  T  C  G  G  C  T  T  C  A  T  A  G  C  *  T  T  C  G  A  T  G  C  C  G  T  T  T  T  C  G  A  G  G  A  A  A  T  C  *  *  C  G  T  T  T  G  C  C  G  G  C  G  G  A  T  G  A  T  G  G  A  T  T  C  G  C  A  G  G  T  T  T  T  G  A  G  G  A  T  G  G  T  A  T  T  T  T  T  G  C  *  G  C  T  G  C  T  C  A  A  T  G  T  T  A  C  G  C  A  T  C  A  A  C  T  G  C  A  G  G  G  C  C  G  A  G  C  G  A  T  A  G  C  G  C  T  C  C  T  T  G  A  C  A  T  A  A  T  C  C  T  T  C  A  C  G  T  C  T  T  T  T  T  C  C  G  C  G  C  C  G  T  C  T  T  T  G  T  T  A  A  G  C  A  G  G  C  G  G  C  G  A  T  A  G  C  C  A  T  G  A  T  T  G  A  G  A  C  G  C  A  G  T  G  A  G  G  G  C  A  G  A  T  C  T  T  C  A  T  C  G  T  T  C  A  T  G  A  C  G  A  C  G  A  C  G  T  A  T  T  C  G  T  C  A  T  C  G  C  G  C  T  T  G  A  C  A  A  A  G  G  C  G  A  C  G  T  C  G  G  G  C  T  C  G  A  T  G  A  G  C  C  G  C  G  C  C  T  C  G  C  T  G  C  G  G  T  T  G  T  A  G  C  G  C  T  G  G  C  C  G  G  G  G  C  G  C  G  G  A  T  C  A  A  G  G  G  T  G  C  G  A  A  T  G  A  A  G  T  C  G  A  T  G  G  C  G  C  G  C  T  G  G  G  T  T  T  C  C  T  C  G  A  C  C  G  A  A  C  G  C  G  C  G  A  C  G  G  C  T  T  T  G  G  A  C  A  G  C  T  C  T  C  G  C  G  G
ZZ=    7.74  NA=    949723  KO=    950443  NIT= +  NOM=       9
         63 64 65 66 67 68 69 70 71 72 73 74 75 76 77 78 79 80 81 82 83 84  * 85 86 87 88 89 90 91 92 93 94 95 96 97 98 99100101102103104105106107108109110111112113114115116117118119120121122123124125126127128129130131132133134135136137138139140141142143144145146147148149150151152153154155156157158159  *  *  *160161162163164165166167168169170171172173174175176177178179180181182183184185186187188189190191192193194195196197198199  *200201202203204205206207208209210211212213214215216217218219220221222223224225226227228229230231232233234235236237238239240241242243244245246247248249250  *  *251252253254255256257258259260261262263264265266267268269270271272273274275276277278279280281282283284285  *  *  *  *286287288289290291292293294295296297298299300301302303304305306307308309310311312313314315316317318319320321322323324325326327328329330331332333334335336337338339340341342343344345346347348349350351352353354355356357358359360361362363364365366367368369370371372373374375376377378379380381382383384385386387388389390391392393394395396397398399400  *401402403404405406407408409410411412413414415416417418419420421422423424425426427428429430431432433434435436437438439440441442443444445446447448449450451452453454455456457458459460461462463464465466467468469470471472473474475476477478479480481482483  *484485486487488489490491492493494495496497498499500501502503504505506507508509510511512513514515516517518519520521522523524525526527528529530531532533534535536537538539540541542543544545546  *547548549550551552553554555556557558559560561562563564565566567568569570571572573574575576577578579580581582583584  *  *585586587588589590591592593594  *  *595596597598599600601602603604605606607608609610611612613614615616617618619620621622623624625626627628629630631632633634635636637638639640641642643644645646  *647648649650651652653654655656657658659660661  *662663664665666667668669670671672673674675676677678679680681682683684685686687688689690691692693694695696697698699700701702703704705706707708709710711712713714715716717718719720721722723724725726727728729  *730731732733734735736737738739740741742743744745746747748749750751752753754755756757758759760761762763764765766767768769770771
          C  T  C  C  C  G  C  G  C  C  G  T  C  C  G  C  G  C  C  G  C  A  T  C  C  A  T  C  C  C  G  T  C  A  A  A  A  T  T  C  A  C  T  G  G  T  T  C  C  T  C  A  A  C  A  A  C  A  C  A  A  C  C  G  A  T  C  C  G  T  C  A  A  A  A  T  C  G  A  A  T  T  G  A  A  A  G  T  C  C  A  T  C  T  C  C  G  C  C  A  G  G  C  C  G  C  G  C  C  G  C  G  C  C  A  T  C  A  C  G  T  C  C  C  G  C  A  G  C  C  G  T  T  T  G  C  G  G  T  C  G  C  G  G  G  T  C  T  G  A  A  A  C  A  G  A  A  A  A  A  A  T  C  C  G  C  T  G  C  T  G  C  C  C  G  C  G  C  C  C  A  C  C  A  G  C  T  T  G  C  C  G  C  C  G  C  T  G  G  C  G  C  C  G  C  C  C  T  C  G  C  G  C  C  G  C  G  C  G  G  C  C  T  C  A  T  A  C  A  G  T  T  C  A  T  C  A  A  T  C  C  C  C  G  C  A  T  T  C  G  T  C  A  T  *  T  C  C  T  G  C  C  G  A  G  C  G  C  C  C  G  C  G  C  T  T  G  C  G  C  A  G  C  C  A  G  T  G  C  T  C  A  T  G  C  A  G  C  A  G  C  G  G  G  C  C  A  A  A  C  T  C  C  T  C  C  A  C  G  C  G  C  C  C  G  C  T  C  T  C  A  A  G  C  A  C  C  C  G  C  T  C  A  A  T  T  T  C  G  C  G  C  C  C  C  A  G  C  G  A  C  T  T  G  G  T  G  A  A  G  T  G  C  A  G  G  C  T  C  T  C  A  A  G  C  A  T  G  C  T  C  G  C  G  T  C  G  T  T  C  T  G  C  T  C  G  C  A  G  C  G  A  T  G  T  T  T  C  T  G  G  T  C  C  T  G  C  A  G  C  A  G  C  G  C  G  G  C  G  G  C  G  C  T  G  C  G  C  G  T  G  C  G  C  C  C  C  A  G  A  A  A  G  A  A  C  A  G  C  A  *  *  *  T  C  A  G  C  G  A  A  T  C  C  C  G  C  A  A  C  T  C  C  T  T  C  A  G  C  G  C  C  G  C  C  T  C  T  T  C  C  A  T  C  G  C  C  A  G  C  G  G  A  C  G  C  A  C  C  G  C  C  A  C  C  G  A  A  T  C  A  T  C  C  T  C  G  C  G  A  T  A  C  T  C  C  T  G  G  C  A  C  A  G  C  A  G  C  C  C  A  C  C  A  T  A  G  G  C  G  G  C  G  A  T  G  T  A  C  T  G  G  T  C  *  *  *  C  T  G  C  T  T  G  C  C  G  A  C  C  G  G  C  T  C  G  G  C  C  A  G  C  C  G  C  *  T  G  C  A  T  C  T  *  C  C  A  C  C  T  C  G  A  T  G  G  C  C  T  C  G  C  G  C  G  C  C  A  G  C  G  T  C  T  C  G  G  C  C  G  T  C  A  C  G  G  G  C  C  G  C  C  G  C  T  T  G  T  A  G  G  C  A  T  A  G  A  G  C  G  C  G  T  G  C  G  T  G  A  G  T  C  C  C  A  C  C  G  T  G  A  A  G  C  T  C  G  C  C  G
ZZ=    7.66  NA=    169232  KO=    169836  NIT= +  NOM=      10
        158159160161162163164165166167168169170171172173174175176177178179180181182183184185186187188189190191192193194195196197198199200201202203204205206207208209210211212213214215216217218219220221222223224225226227228229230231232233234235236237238239240241242243244245246247248249250251252253254255256257258259260261262263264265266267268269270271272273274275276277278279280281282283284285286287288289290291292293294295296297298299  *  *  *300301302303304305306307308309310311312313314315316317318319320321322323324325326327328329330331332333334335336337338339340341342343344345346347348349350351352353354355356357358359360361  *  *  *  *362363364365366  *  *367368369370371  *  *  *  *  *372373374375376377378379380  *  *  *  *  *  *  *  *  *  *381382383384385386387388389390391392393394395396397398399400401402  *403404405406407408409410411412413414415416417418419420421422423424425426427428429430431432433434435436437438439440441442443444445446447448449450451452453454455456457458459460461462463464465466467468469470471472473474475476477478479480481482483484485486487488489490491492493494495496497498499500501502503504505506507508509510511512513514515516517518519520521522523524525  *  *  *526527528529530  *531532533534535536537538539540541542  *  *  *543544545546547548549550551552553554555556557558559560561562563564565566567568569570571572573574575576577578579580581582583584585586587588589590591592593594595596597598599600601602603604605606607608609610  *611612613614615616617618619620621622623  *  *624625626627628  *  *629630631  *632633634635636637638639640641642643644645646647648649650651652  *  *  *  *653654655656  *  *657658659660661662663664665666667668669  *  *  *670671672673  *  *  *674675676677678679680681682683684685686687688689690691692693694695696697698699700701702703704705706707  *708709710711712713714715716717718719720721722723724725726727728729730731732
          A  A  T  C  C  G  C  A  G  C  G  C  G  A  C  A  T  G  C  C  A  A  T  C  G  G  C  A  T  T  C  T  G  G  *  G  C  T  C  G  C  T  G  G  T  G  A  T  C  T  G  C  *  *  *  *  *  *  *  *  *  *  A  C  G  C  T  T  T  T  G  T  A  C  A  T  C  G  C  C  G  T  C  T  C  G  C  T  G  G  T  G  C  T  G  A  C  C  G  G  G  C  T  G  G  T  G  A  G  C  T  A  C  C  G  C  T  C  G  C  T  C  G  A  T  G  T  G  G  C  C  G  A  C  C  C  G  G  T  G  G  C  C  C  T  C  G  G  C  A  T  T  G  A  C  G  C  T  A  C  G  G  G  C  G  T  G  G  C  C  T  G  G  G  G  C  A  G  C  C  T  G  C  T  G  G  T  C  A  A  G  A  T  T  G  G  C  G  C  C  A  T  C  T  T  T  G  G  C  C  T  G  G  G  C  A  C  C  G  T  C  A  T  G  C  T  G  G  T  G  A  T  G  T  T  G  C  T  G  G  G  G  C  A  A  T  C  G  C  G  C  G  T  C  T  T  C  T  T  C  T  C  C  A  T  G  A  G  C  C  G  C  G  A  T  G  G  G  C  T  G  C  T  G  C  C  C  A  A  G  T  G  G  G  C  C  T  C  G  G  C  C  A  T  T  C  A  T  C  C  G  A  A  G  T  T  C  C  G  C  A  C  G  C  C  A  T  G  G  A  T  C  T  C  A  A  A  T  A  T  C  G  T  T  G  T  G  G  G  C  A  C  C  A  T  C  G  T  G  G  C  C  T  T  T  T  T  G  C  C  C  G  C  G  C  T  G  C  T  G  C  C  C  A  T  C  A  A  C  A  A  G  C  T  G  A  G  C  G  A  A  C  T  G  G  T  G  A  A  C  A  T  G  G  G  C  A  C  G  C  T  G  C  T  G  G  C  C  T  T  T  G  C  C  A  T  C  G  T  *  *  *  *  *  *  C  T  C  G  G  C  C  G  G  T  G  T  C  T  G  G  G  T  *  *  *  *  G  C  T  G  C  G  C  G  T  G  C  G  C  A  T  G  C  C  C  G  A  T  C  T  G  G  A  A  C  G  C  C  C  G  T  T  C  A  A  A  A  C  G  C  C  G  C  T  G  G  T  G  C  C  G  C  T  G  G  T  G  C  C  G  A  T  T  C  T  T  G  G  C  G  T  G  C  T  G  A  G  C  G  C  G  G  T  T  T  A  C  C  T  G  A  T  G  G  C  C  A  A  C  C  T  G  C  C  A  C  T  G  C  T  C  A  C  G  T  G  G  A  T  T  G  T  C  G  T  G  C  T  G  G  T  G  T  G  G  C  T  G  G  T  C  G  T  G  G  G  C  C  T  G  C  T  G  A  T
ZZ=    7.53  NA=    794300  KO=    794958  NIT= +  NOM=      11
         79 80 81 82 83 84 85 86 87 88 89 90 91 92 93 94 95 96 97 98 99100101102103104105106107108109110111112113114115116117118119120121122123124125126127128129130131132133134135136137138139140141142143144145146147148149150151152153154155156157158159160161162163164165166167168169170171172173174175176177178179180181182183184185186187188189190191192193194195196197198199200201202203204205206207208209210211212  *  *213214215216217218219220221222223224225226227228229230231232233234235236237238239240241242243244245246247248249250251252253254255256257258259260261262263264265266267268269270271272273274275276277278279280281282283284285286287  *  *  *288289290291292293294295296297298299300301302303304305306307308309310311312313314315316317318319320321322323324325326327328329330331332333334335336337338339340341342343344345346347348349350351352353354355356357358359360361362363364365366367368369370371372373374375  *  *376377378379  *  *  *  *  *  *  *  *  *  *380381382383384385386387388389390391392393394395396397398399400401402403404405406407408409410411412413414415416417418419420421422423424425426427428429430431432433434435436437438439440441442443444445446447448449450451452453454455456457458459460461462463464465466467468469470471472473474475476477478479480481482483484485486487488489490491492493494495496497498499500501502503504505506507508509510511  *512513514515516517518519520521522523524525526527528529530531  *  *  *532533534535536537538539540541542543544545546547548549550551552553554555556557558559560561  *  *562563564565566567568569570571572573574575576577578579580581582583584585586587588589590591592593594595596597598599600601602603604605606607608609610611612613614615616617618619620621622623624625626627628629630631632633634635636637638639640641642643644645646647648649650651652653654655656657658659660661662663664665666667668669670671672673  *674675676677678679680681682683684685686687688689690691692693694695696697698699700701702703704705706707708709710711712713714715716717718719720721722723724725726727728729
          G  C  A  G  A  G  G  G  C  G  T  G  C  G  C  C  A  T  G  T  G  A  T  G  G  G  G  C  A  T  G  A  A  C  T  T  T  C  G  C  T  G  G  A  C  G  G  G  G  T  G  A  C  G  C  T  G  C  A  G  G  *  *  *  G  C  A  A  C  A  C  T  G  A  T  C  C  G  G  G  C  A  T  T  C  T  G  C  G  *  *  *  G  G  A  T  G  C  G  T  T  T  G  T  G  C  A  G  A  *  *  *  C  C  A  C  G  *  *  C  T  G  G  A  A  G  A  T  G  G  C  C  A  C  T  G  G  C  G  C  G  C  G  G  C  G  C  T  C  G  A  A  G  A  G  A  T  T  C  T  G  G  A  G  C  A  C  A  T  G  C  G  C  G  T  G  A  A  C  G  T  G  G  C  G  G  C  G  C  G  G  C  G  C  G  G  C  G  A  A  A  T  G  A  A  G  C  T  G  A  T  C  C  G  C  A  T  G  C  C  G  G  C  G  A  T  T  G  A  A  G  A  G  A  C  G  C  T  C  C  G  C  T  A  T  C  T  G  C  A  C  A  G  C  A  A  G  G  G  A  C  G  C  G  C  G  C  T  C  G  G  C  G  T  G  G  C  C  A  C  A  G  G  C  A  A  T  C  T  G  G  A  G  T  C  G  A  T  T  G  G  C  T  G  G  C  T  G  A  A  G  A  T  C  G  A  G  A  C  C  G  T  G  G  G  G  C  T  G  C  G  C  G  A  G  T  G  G  T  T  T  G  A  T  T  T  C  G  G  C  G  G  C  T  T  C  A  G  C  *  *  G  A  C  C  A  C  T  A  C  A  C  A  G  A  G  C  G  C  G  C  C  G  A  G  A  T  G  A  T  T  G  C  C  C  A  C  G  C  G  G  C  G  G  A  G  C  T  G  G  C  G  C  G  G  G  A  G  C  G  C  A  C  G  G  G  A  G  C  G  C  A  G  G  C  C  A  C  G  G  T  G  T  G  C  G  T  G  G  T  A  G  G  C  G  A  T  A  C  G  A  T  A  T  C  G  G  A  C  A  T  T  C  G  C  G  C  G  G  C  G  C  G  G  G  C  G  A  A  C  G  G  C  C  T  G  C  C  G  A  C  A  A  T  T  G  C  G  G  T  G  G  C  G  A  C  G  G  G  G  C  A  G  C  A  G  T  C  A  T  T  T  G  A  A  A  C  A  C  T  G  A  T  G  G  A  G  C  T  G  G  A  G  C  C  G  G  *  *  *  A  G  G  T  C  T  G  C  G  C  G  A  G  T  T  C  A  C  T  G  G  A  A  G  C  T  C  T  C  A  T  G  G  A  G  A  A  G  A  C  G  C  C  G  G  A  A  G  C  C  G  C  G  C  C  G  T  T  T  C  T  G  C  G  A  G  G  A  C  G  G  C  C  G  T  A  G  C  A  G  G  A  T  G  T  C  A  C  G  G  A  G  T  C  T  C  C  T  C  A  T  C  G  C  G  G  C  A  A  G  C  T  G  C  G
ZZ=    7.51  NA=    300719  KO=    301408  NIT= +  NOM=      12
         51 52 53 54 55 56 57 58 59 60 61 62 63 64 65 66 67 68 69 70 71 72 73 74 75 76 77 78 79 80 81 82 83 84 85 86 87 88 89 90 91 92 93 94 95 96 97 98 99100101102103104105106107108109110111112113114115116117118119120121122123124125126127128129130131132133134135136137138139140141142143144145146147148149150151152153154155156157158159160161162163164165166167168169170171172173  *174175176177178179180181182183184185  *  *186187188189190191192193194195  *  *  *  *  *  *  *196197198199200201202203204205206207208209210211212213214215216217218219220221222223224225226227228229230231232233234235236237238239240241242243244245  *  *  *246247248  *  *249250251252253254255256257258259260261262263264265266267268269270271272273274275276277278279280281282283284285286287288289290291292293294295296297298299300301302303304  *  *305306307308309310311312313314315316317318319320321322323324325326327328329330331332333334335336337338339340341342343344345346347348349350351352353354355356357358359360361362363364365366367368369370371372373374375376377378379380381382383384385386387388389390391392393394395396397398399400401402403404405406407  *408409410411412413414415416417418419420421422423424425426427428429430431432433434435436437438439440441442443444445446447448449450451452453454455456457458459460461462463464465466467468469470471472473474475476477478479480481482483484485486487488489490491492493494495496497498499500501502503504505506507508509510511512513514515516517518519520521522  *523524525526527528529530531532533534535536537538539540541542543544545546547548549550551552553  *  *  *554555556557558559560561562563564565566567568569570  *  *  *571572573574575576577578579580581582583584585586587588589590591592593594595596597598599600  *  *  *  *  *601602603604605606607608609610611  *  *  *  *  *  *  *  *612613614615616617618619620621622623624625626627628629630631632633634  *635636637638639640641642643644645646647648649650651652653654655656657658659  *  *  *660661662663664665666667668669670671672673674675676677678679680681682683684685686687688689690691692693694695696697698699700701702703704
          T  G  C  C  G  T  G  G  G  A  C  T  C  G  C  C  G  *  C  G  C  G  T  C  T  T  T  C  G  C  C  G  C  A  G  T  T  G  C  C  C  G  C  G  T  T  G  T  C  T  C  T  G  A  C  G  G  T  T  C  C  A  G  T  C  A  A  G  A  C  G  A  T  *  *  G  C  T  C  G  G  C  T  T  C  G  T  G  G  *  *  *  T  G  C  T  G  A  T  T  G  G  G  T  C  G  C  T  G  G  C  C  T  T  G  T  G  G  C  C  G  G  A  G  T  T  C  A  T  C  G  A  G  G  C  A  A  G  G  T  T  T  G  A  T  G  C  G  C  T  G  C  T  G  A  A  T  A  C  G  G  C  G  G  C  G  G  T  G  C  T  G  C  T  G  C  A  C  G  C  C  G  C  G  G  G  A  G  C  G  C  A  T  G  G  A  T  G  A  G  C  G  G  A  G  A  G  C  G  C  A  C  A  G  A  A  A  A  A  G  C  C  T  C  T  C  C  G  C  G  C  C  G  C  A  A  A  C  A  G  G  A  G  G  C  G  C  G  T  G  A  G  A  A  A  G  G  C  G  A  C  A  T  T  C  C  G  C  A  C  A  G  C  C  G  G  G  A  T  C  T  G  A  C  C  T  C  G  G  C  G  G  C  G  G  C  C  A  T  G  C  T  G  G  C  C  G  G  C  A  C  G  C  T  G  G  T  G  C  T  C  G  G  C  T  G  G  G  C  G  G  G  A  C  C  G  A  T  G  T  G  G  G  A  G  G  C  G  C  G  C  T  G  G  G  C  C  G  G  C  A  G  T  T  A  C  A  G  C  G  A  G  A  T  G  C  T  C  G  A  T  C  T  G  A  G  C  C  A  G  C  C  T  C  G  C  A  G  C  T  G  G  C  T  C  G  A  T  G  G  G  C  A  G  A  T  G  G  T  C  G  A  A  A  A  G  A  T  G  C  T  C  G  C  C  A  T  T  C  G  C  G  C  G  G  C  C  A  T  G  A  T  G  A  C  G  G  T  G  C  T  G  T  G  G  C  C  G  C  T  G  G  T  G  G  T  G  A  T  G  T  T  T  C  T  C  G  C  C  T  G  T  T  T  T  G  C  C  G  C  C  G  C  T  G  T  G  C  T  G  G  C  C  G  G  C  G  T  G  G  C  G  C  A  G  G  G  T  C  G  G  G  G  C  G  T  G  C  A  G  T  T  T  G  C  G  G  G  C  G  A  A  G  C  C  A  T  T  G  C  G  C  C  G  A  A  G  A  T  T  G  A  G  C  G  C  C  T  G  A  A  T  C  C  G  C  T  G  A  C  G  G  T  G  C  T  C  C  A  G  C  A  G  A  C  C  T  T  C  T  C  T  T  C  G  C  G  G  G  G  C  T  T  G  A  C  C  C  G  C  A  T  G  C  T  C  A  A  A  T  C  G  G  C  G  C  T  G  C  C  C  G  T  C  G  C  C  G  C  G  C  T  C  G  C  A  T  G  C  T  T  T  G  T  G  G  C  G  G  G  C  A  A  G  G  T  G  C  G  C  G  A  G  C  A  G
ZZ=    7.49  NA=    670867  KO=    671561  NIT= +  NOM=      13
         78 79 80 81 82 83 84 85 86 87 88 89 90 91 92 93 94 95 96 97 98 99100101102103104105106107108109110111112113114115116117118119120121122123124125126127128129130131132133134135136137138139140141142143144145146147  *  *148149150151152153154155156157158159160161162163164165166167168169170171172173174  *175176177178179180181182183184185186187188189190191192193194195196197198  *199200201202203204205206207208209210211212213214215216217218219220221222223224225226227228229230231232233234235236237238239240241242243244245246247248249250251252253254255256257258259260261262263264265266267268269270271272273274275276277278279280281282283284285286287288289290291292293294295296297298299300301302303304305306307308309310311312313314315316317318319320321322323324325326327328329330331332333334335336337338339340341342343344345  *  *  *346347348349350351352353354355356357358359360361362363364365366367368369370371372373374375376377378379380381382383384385386387388389390391392  *393394395396397398399400401402403404405406407408409410411412413414415416417418419420421422423424425426427428429430431432433434435436437438439440441442443444445446447448449450451452453454455456457458459460461462463464465466467468469470471472473474475476477478479480481482483484485486  *  *  *  *487488489490491492493494495496497498499500501502503504505506507508509510511512513514515516517518519  *  *  *520521522523524525526527528529530531532533534535536537538539540541542543544545546547548549550551552553554555556557558559560561562563564565566567568569570571572573574575576577578579580581582583584585586587588589590591592593594595596597598599600601602603604605606607608609610  *  *  *611612613614615616617618619620621622623624625626627628629630631632  *  *633634635636637638639  *  *  *  *640641642643644645646647648649650651652653  *  *654655656657658659  *660661662663664665666667668669670671672673674675676677678679680681682683684685686687688689690691692693694695696697698699700701  *702703704705706707708709710711712713714715716717718719720721722723724725726727728729730731732733734735736737738739740741742743744745746747748749750
          C  G  C  G  G  G  C  A  T  C  A  T  C  G  G  G  T  T  T  C  G  C  A  G  C  C  T  G  C  G  T  G  T  G  G  C  C  G  A  G  G  T  C  C  A  G  C  C  G  G  G  C  G  A  C  C  G  G  G  T  C  G  G  G  C  T  G  T  T  T  G  G  A  T  T  C  G  G  C  G  C  C  T  C  C  G  C  G  C  A  T  C  T  T  G  C  G  A  T  C  G  A  G  G  T  G  C  T  G  C  A  C  C  A  C  T  G  G  G  G  T  T  G  C  G  A  G  G  T  G  T  A  T  G  T  G  G  C  C  A  C  G  C  G  C  G  G  C  G  C  G  *  *  *  *  G  A  G  C  A  T  C  A  G  C  A  A  C  T  C  G  C  G  C  G  C  G  A  T  C  T  G  G  G  C  G  C  C  A  T  G  T  G  G  G  T  A  G  G  C  G  A  T  G  C  G  A  C  A  G  C  G  A  A  G  C  C  G  C  C  C  G  A  G  T  T  G  C  T  C  G  A  C  A  G  T  G  C  G  G  T  G  A  C  C  T  T  C  G  C  G  C  C  C  G  T  G  G  G  C  G  A  G  G  T  G  G  T  C  A  T  C  T  C  G  G  C  G  C  T  G  G  G  C  G  C  A  C  T  G  C  G  C  A  A  G  G  G  C  G  G  C  A  T  T  G  T  G  G  C  G  A  T  C  A  A  T  G  C  G  A  T  T  C  A  T  C  T  G  G  A  T  C  G  C  A  T  T  C  C  G  G  A  G  T  T  C  G  A  T  T  A  C  G  A  C  T  C  G  C  T  T  T  T  G  T  G  G  G  G  C  G  A  G  C  G  C  C  A  G  T  T  G  C  G  C  A  G  C  G  T  G  G  C  C  A  A  T  A  T  G  A  C  C  C  G  C  C  A  G  G  A  T  G  C  G  A  A  G  G  A  T  T  T  T  C  T  G  G  C  G  C  T  T  G  C  G  C  T  G  G  A  A  A  T  C  G  G  C  A  T  T  C  A  A  C  C  G  A  A  G  A  C  G  C  G  C  A  T  C  T  T  T  T  C  G  C  T  C  G  A  A  C  A  G  G  C  C  A  A  C  G  A  A  G  C  G  C  T  C  G  C  C  G  C  C  G  T  G  G  A  G  C  A  C  G  A  T  G  A  G  A  T  C  A  A  T  G  G  C  G  C  G  *  G  C  C  G  T  G  C  T  G  G  T  G  C  C  T  T  A  G  C  T  G  T  T  C  A  C  G  C  G  A  A  T  C  A  A  C  G  T  G  A  A  G  C  C  G  T  C  A  T  A  G  C  C  T  T  T  G  C  T  G  C  C  C  A  C  G  G  T  C  T  G  C  T  G  C  G  T  G  G  T  G  G  C  G  G  T  G  A  C  G  C  G  C  G  *  G  C  T  C  G  A  C  G  G  C  G  A  C  G  G  C  C  T  C  A  A  A  G  A  A  G  C  G  G  C  G  A  A  T  G  C  C  C  T  G  C  A  C  G  T  G  C  T  T  G  T  C  C  C  G  G  G  T  G  C  G  G  G  C  A  T  C  G  A  T  C  A
ZZ=    7.46  NA=    159110  KO=    159794  NIT= +  NOM=      14
         65 66 67 68 69 70 71 72 73 74 75 76 77 78 79 80 81 82 83 84 85 86 87 88 89 90 91 92 93 94 95 96 97 98 99100101102103104105106107108109110111112113114115116117118119120121122123124125126127128129130131132133134135136137  *  *138139140141142143144145146147148149150151152153154155156157158159160161162163164165166167168169170171172173174175176177178179180181182183184185186187188189190191192193194195196197198  *199200201202203204205206207208209210211212213214  *215216217218219220221222  *223224225226227228229230231232233234235236237238239  *240241242243244245246247248249250251252253254255256257258259260261262263264265266267268269270271272273274275276277278279280281282283284285286287288289290291292293294295296297298299300301302303304305306307308309310311312313314315316317318319320321322323324325326327328329330331332333334335336337338339340341342343344345346347348349350351352353354355356357358359360361362363364365366367368369370371372373374375376377378379380381382383384385386387388389390391392393394395396397398399400401402403404405406407408409410411412413414415416417418419420421422423424425426427428429430431432433434435436437438439440441442443444445446447448449450451452453454455456457458459460461462463464465466467468469470471472473474475476477478479480481482483484485486487488489490491492493494495496497498499500501502503504505506507508509510511512513514515516517518519520521522523524525526527528529530531532533534535536537538539540541542543544545546547548549550551552553554555556557558559560561562563564565566567568569570571572573574575576577578579580581582583584585586587588589590591592593594595596597598599600601602603604605606607608609610611612613614615616617618619620621622623624625626627628629630631632633634635636637638639640641642643644645646647648649650651652653654655656657658  *  *  *  *  *  *659660661662663664  *  *  *665666667668669670671672673674675676677678679680681682683684685  *  *686687688689690691692693694695696697698699700701702703704705706707708709710711712713714715716717718719720721722723724725726727728729730731732733734735736737738739740741742743744745746747748749750751752753
          C  C  G  C  C  G  C  C  G  C  C  A  C  C  G  C  A  G  G  A  T  T  G  A  G  C  A  G  A  A  T  G  T  G  G  A  A  C  G  C  C  G  G  A  T  A  C  A  G  C  A  C  G  C  C  C  G  C  C  G  C  C  A  G  A  G  G  G  A  T  G  C  C  C  A  G  C  A  C  G  T  T  A  T  A  G  A  G  G  A  A  T  G  C  C  C  A  G  C  C  C  A  G  A  T  T  T  T  G  C  C  G  C  A  T  G  A  T  G  C  G  C  A  G  C  G  T  C  G  C  G  C  G  C  G  A  G  A  G  C  A  G  A  A  T  C  G  C  G  T  C  G  G  G  A  A  T  C  T  G  C  G  T  C  G  G  C  T  G  G  C  C  G  C  C  C  A  G  G  A  G  A  A  T  G  A  T  G  T  C  T  C  C  C  G  C  T  T  C  G  C  G  C  G  C  C  A  G  G  T  C  A  G  T  G  C  C  G  G  T  G  C  C  C  A  T  G  G  C  A  A  T  G  C  C  G  G  C  G  T  T  G  G  *  *  *  C  C  T  G  G  G  C  G  A  G  C  G  C  C  G  C  G  G  C  G  T  C  G  T  T  G  A  T  G  C  C  A  T  C  C  C  C  C  A  C  C  A  T  G  C  C  C  A  C  G  T  T  C  T  G  T  C  C  G  G  C  G  *  *  G  C  C  T  G  C  C  G  C  T  G  C  C  *  *  *  *  G  C  A  C  C  A  C  A  T  C  C  A  G  C  T  *  T  G  T  G  T  T  C  G  G  G  G  C  G  G  C  A  C  T  G  G  G  C  C  A  C  G  A  C  T  T  C  T  T  C  A  A  T  T  C  C  T  G  *  C  G  G  C  G  C  T  G  G  C  A  A  T  G  C  T  C  T  T  T  G  C  C  G  G  A  G  C  C  T  C  G  G  C  A  T  C  G  C  C  G  G  T  G  A  C  C  A  T  G  G  C  C  A  C  G  C  G  C  A  G  C  C  C  A  A  G  C  G  C  G  T  G  C  A  A  C  T  T  G  C  G  A  *  *  A  T  C  G  C  C  T  C  C  A  C  C  G  C  G  C  C  *  G  G  G  G  C  G  C  A  A  G  G  T  A  T  C  A  C  G  C  A  A  C  T  C  C  A  G  G  G  A  G  C  C  G  A  G  C  C  G  T  A  C  T  T  C  C  *  T  G  *  *  *  *  *  T  C  C  C  G  G  C  T  C  G  C  C  C  T  G  C  C  A  C  A  C  C  T  C  G  A  C  C  A  G  G  G  T  G  C  C  T  T  C  G  G  T  G  C  T  G  C  T  G  T  C  G  T  C  G  C  T  T  T  C  A  C  G  G  G  C  C  G  C  G  C  G  G  A  C  G  G  A  G  A  T  C  A  G  C  G  T  T  C  C  G  T  T  C  A  G  C  C  G  T  G  C  C  T  G  C  A  C  G  C  *  C  G  G  T  G  C  C  G  G  G  C  A  G  C  G  C  C  T  G  A  A  A  G  T  C  G  G  T  C  A  C  A  G  G  C  G  C  A  A  G  C  G  C  C  A  G  T  C  C  G  C  G
ZZ=    7.45  NA=    175922  KO=    176572  NIT= +  NOM=      15
         64 65 66 67 68 69 70 71 72 73 74 75 76 77 78 79 80 81 82 83 84 85 86 87 88 89 90 91 92 93 94 95 96 97 98 99100101102103104105106107108109110111112113114115116117118119120121122123124125126127128129130131132133134135136137138139140141142143144145146147148149150151152153154155156157158159160161162163164165166167168169170171172173  *  *174175176177178179180181182183184185186187188189190191192193194195196197198199200201202203204205206207  *  *208209210211212213214215216217218219  *220221222223224225226227228229230231232233234235236237238239240241242243244245246247248249250251252253254255256257258259260261262263264265266267268269270271272273274275276277278279280281282283284285286287288289290291292293294295296297298299300301302303304305306307308309310311312313314315316317318319320321322323324325326327328329330331332333334335336337338339340341342343344345346347348349350351352353354355356357358359360361362363364365366367368369370371372373374375376377378379380381382383384385386387388389390391392393394395396397398399400401402403404405406407408409410411412413414415416417418419420421422423424425426427428429430431432433434435436437438439440441442443444445446447448449450451452453454455456457458459460461462463464465466467468469470471472473474475476477478479480481482483484485486487488489490491492493494495496497498499500501502503504505506507508509  *510511512513514515516517518519520521522523524525526527528529530531532533534535536537538539540541542543544545546547548549550551552553554555556557558559560  *  *  *  *  *561562563  *564565566567568569570571572573574575576577578579580581582583584585586587588589590591592593594595596597598599600601602603604605606607608609  *610611  *  *  *  *  *  *612613614615616617618619620621622623624625626627628629630631632633634635636637638639640641642643644645646647648649650651652653654655656657658659660661662663664665666667668669670671672673674675676677678679680681682683684685686687688689690691692693694695696697698699700701702703704
          G  C  G  A  G  C  A  C  C  G  A  G  G  C  G  G  C  C  A  A  T  G  C  C  T  T  T  G  G  C  A  A  C  G  G  C  G  A  G  C  T  C  T  A  C  A  T  G  G  A  G  A  A  G  T  T  C  A  T  C  G  A  G  C  G  C  C  C  G  C  G  C  C  A  C  A  T  C  G  A  G  T  T  T  C  A  G  G  T  G  C  T  G  G  C  C  G  A  T  G  A  A  C  A  C  G  G  C  A  A  C  G  T  C  A  T  G  T  *  C  A  C  T  G  G  G  C  G  A  G  C  G  C  G  A  G  T  *  G  C  T  C  G  A  T  T  C  A  G  C  G  C  C  G  G  C  A  T  C  A  G  A  A  G  C  T  G  A  T  T  G  A  G  G  A  A  G  C  G  C  C  T  T  C  G  C  T  G  C  A  G  G  T  G  A  C  G  C  C  G  A  A  G  A  T  G  C  G  C  G  A  A  G  A  G  A  T  C  G  G  C  A  A  G  A  C  G  C  T  C  A  A  G  A  A  A  T  C  G  C  T  C  G  A  A  G  C  G  G  T  C  G  G  C  T  A  C  C  A  G  A  A  T  G  C  G  G  G  C  A  C  C  G  T  C  G  A  G  T  T  T  C  T  G  A  T  G  G  A  C  G  A  G  G  A  C  G  G  C  A  A  G  C  T  C  T  A  C  T  T  C  A  T  C  *  *  *  G  A  G  A  T  G  A  A  C  A  C  G  C  G  C  A  T  C  *  *  C  A  G  G  T  G  G  A  G  C  A  T  C  C  G  G  T  G  A  C  G  G  A  G  A  T  G  G  T  C  A  C  G  G  G  C  A  T  T  G  A  C  C  T  G  G  T  G  A  A  G  G  C  G  C  A  G  T  T  G  C  G  C  A  T  T  G  C  G  T  C  C  G  G  C  G  A  A  A  A  G  C  T  G  T  C  G  A  G  C  A  T  T  G  T  G  C  C  G  G  A  G  C  C  G  G  T  G  G  T  G  A  T  T  C  G  C  G  G  C  C  A  T  G  C  C  A  T  T  G  A  G  T  G  C  C  G  C  A  T  C  A  A  T  G  C  C  G  A  G  C  A  C  C  C  G  G  A  G  A  A  G  T  T  C  A  C  A  C  C  C  T  C  G  G  C  G  G  G  C  A  A  G  A  T  T  A  C  C  G  C  G  T  T  C  A  A  C  G  T  G  C  C  C  G  G  *  C  G  G  C  A  A  T  G  G  C  G  T  G  C  G  C  G  T  G  G  A  C  A  C  G  G  C  C  C  A  G  T  A  T  G  C  C  G  A  A  G  G  C  G  *  T  G  G  T  G  C  C  A  C  C  G  T  A  T  T  A  T  G  A  C  T  C  G  C  T  G  A  T  T  G  C  C  A  A  G  C  T  C  A  T  C  A  C  G  C  A  T  G  G  C  A  A  G  G  A  C  C  G  C  G  A  A  G  A  G  G  C  G  A  T  G
ZZ=    7.52  NA=    835231  KO=    835909  NIT= +  NOM=      16
         67 68 69 70 71 72 73 74 75 76 77 78 79 80 81 82 83 84 85 86 87 88 89 90 91 92 93 94 95 96 97 98 99100101102103104105106107108109110111112113114115116117118119120121122123124125126127128129130131132133134135136137138139140141142143144145146147148149150151152153154155156157158159160161162163164165166167168169170171172173174175176177178179  *180181182183184185186187188189190191192193  *194195196197198199200201202203204205206207208209210211212213214215216217218219220221222223224225226227228229230231232233234235236237238239240241242243244245246247248249250251252253254255256257258259260261262263264265266267268269270271272273274275276277278279280281282283284285286287288289290291292293294295296297298299300301302303304305306307308309310311312313314315316317318319320321322323324325326327328329330331332333334335336337338339340341342343344345346347348349350351352353354355356357358359360361362363364365366367368369370371372373374375376377378379380381382383384385386387388389390391392393394395396397398399400401402403404405406407408409410411  *412413414415416417418419420421422423424425426427  *428429430431432433434435436437438439440441442443444445446447448449450451452453454455456457458459460461462463464465466467468469470471472473474475476477478479480481482483484485486487488489490491492493494495496497498499500  *501502503504505506507508509510511512513514515516517518519520521522523524525526527528529530531532533534535536537538539540541  *  *  *  *  *542543544545546547548549550551552553554555556557558559560561  *562563564565566567568569570571572573574575576577578579580581582583584585586587588589590591592593594595596597598599600601602603604605606607608609610611  *  *  *  *612613614615616617618619620621622623624625626627628629630631632633634635636637638639640641642643644645646647648649650651652653654655656657658659  *  *  *  *660661662663664665666667668669670671672673  *674675676  *  *677678679680681682683684685686687688689690691692693694695696697698699700701702703704705706707708709710711712713714715716717718719720721722723724725726727728729730731732733734735736737738739740741742
          A  C  C  G  C  G  C  G  T  T  G  C  G  C  C  G  C  A  *  *  T  T  G  T  G  A  T  C  A  G  C  G  C  C  G  G  C  G  G  C  A  A  G  C  G  C  G  A  G  G  G  T  G  C  C  A  A  C  C  G  C  T  C  G  A  C  G  G  G  A  T  T  T  G  T  C  A  T  C  A  C  C  G  C  C  G  C  G  T  C  A  G  A  A  G  T  C  A  T  G  G  C  T  A  T  C  A  T  G  G  C  G  C  T  G  G  C  G  C  A  G  A  A  T  C  G  C  G  A  C  G  A  C  C  T  G  C  G  A  C  A  G  C  G  G  C  T  C  G  *  *  *  *  *  A  C  C  G  C  A  T  C  G  T  G  A  T  T  G  G  C  C  A  G  A  A  C  A  A  G  A  G  C  G  G  C  G  *  *  A  A  C  C  C  G  T  C  A  *  *  C  C  G  C  C  G  C  A  G  C  G  C  T  C  G  A  C  G  C  T  A  C  C  G  G  C  G  C  C  A  T  G  A  T  G  G  C  G  C  T  G  C  T  C  G  C  C  G  A  C  G  *  C  G  C  T  G  C  T  G  C  C  C  A  A  T  C  T  T  G  T  C  C  A  G  A  C  C  A  C  C  G  A  G  G  G  C  A  *  C  G  C  C  C  *  G  C  C  T  T  T  G  T  G  C  A  T  T  G  *  C  G  G  C  C  C  T  T  T  T  G  G  C  A  A  C  A  T  T  G  C  G  C  A  C  G  G  C  A  C  C  A  G  C  A  G  C  G  T  G  G  T  T  T  C  G  C  A  A  C  A  G  A  T  G  G  C  G  C  T  G  C  G  C  C  T  T  G  C  T  G  A  T  T  A  C  G  T  C  G  T  G  A  A  T  G  A  G  G  C  G  G  G  C  T  T  T  G  C  C  G  C  C  G  A  C  C  T  G  G  G  C  G  C  G  G  A  A  A  A  A  T  A  C  A  T  T  G  A  C  A  T  C  G  T  G  A  T  G  C  G  C  A  G  C  T  C  G  G  G  C  A  T  T  G  C  T  C  C  C  T  C  C  G  C  C  G  C  T  G  T  G  G  T  C  G  T  C  A  C  G  A  C  C  G  T  G  C  A  G  A  G  C  A  T  G  C  G  C  A  A  C  C  A  G  G  G  T  G  A  G  G  G  C  G  A  T  C  T  C  G  A  A  C  G  C  G  G  C  C  T  G  C  C  A  A  A  C  C  T  C  G  C  G  C  G  T  C  A  T  A  T  T  C  A  A  A  A  C  A  T  G  C  G  C  A  A  C  T  T  T  *  *  G  G  C  C  T  T  C  C  G  A  T  T  G  T  *  G  G  T  G  G  C  G  A  T  C  A  A  C  C  G  C  T  T  C  C  C  C  A  G  C  G  A  T  A  C  A  G  A  C  A  C  A  G  A  T  C  T  T  G  A  A  C  G  G  C  T  T  G  C  A  G  *  A  A  T  T  T  G  C  A  C  A  G  C  A  G  C  A  T  G  G  C  G  C  G  G  A  A  A  G  C  G  C  A  T  A  C  T  C  C  G  A  G  G  C
ZZ=    7.44  NA=    836870  KO=    837540  NIT= +  NOM=      17
         54 55 56 57 58 59 60 61 62 63 64 65 66 67 68 69 70 71 72 73 74 75 76 77 78 79 80 81 82 83 84 85 86 87 88 89 90 91 92 93 94 95 96 97 98 99100101102103104105106107108109110111112113114115116117118119120121122123124125126127128129130131132133134135136137138139140141142143144145146147148149150151152153154155156157158159160161162163164165166167168169170171172173174175176  *  *  *177178179180181182183184185186187188189190191192193194195196197198199200201202203204205206207208209210211212213214215216217218219220221222223224225226227228229230231232233234235236237238239240241242243244245246247248249250251252253254255256257258259260261262263264265266267268269270271272273274275276277278279280281282283284285286287288289290291292293294295296297298299300301302303304305306307308309310311312313314315316317318319320321322323324325326327328329330331332333334335336  *337338339340341342343344345346347348349350351352353354355356357358359360361362363364365366367368369370371372373374375376377378379380381382383384385386387388389390391392393394395396397398399400401402403404405406407408409410411412413414415416417418419420421422423424425426427428429430431432433434435436437438439440441442443444445446447448449450451452453454455456457458459460461462463464465466467468469470471472473474475476477478479480481482483484485486487488489490491492493494495496497498499500501502503504505506507508509510511512513514515516517518519520521522523524525526527528529530531532533534535536537538539540541542543544545546547548549550551552553554555556557558559560561562563564565566567568569570571572573574575576577578579580581582583584585586587588589590591592593594595596597598599600601602603604605606607608609610611612613614615616617618619620621622623624625626627628629630631632633634  *635636637638639640641642643644645  *  *  *  *  *646647648649650651652653654655656657658659660661662663664665666667668669670671672673674675676677678679680681682683684685686687688689690691692  *693694695696697698699700701702703704705706707708709710711712713714715716717718719720721722723724725726727728729730731732733734735736737738739740741742
          G  C  T  G  A  T  A  T  T  C  G  C  C  G  C  C  G  T  A  T  A  C  C  A  C  G  C  G  C  A  C  A  T  T  G  T  T  C  G  G  C  A  G  A  T  T  C  A  G  C  T  T  G  T  T  G  A  C  C  G  C  A  T  C  C  T  T  G  A  T  A  C  C  C  T  T  G  A  T  C  G  C  C  G  C  G  C  C  A  A  G  A  T  T  G  G  T  G  T  T  G  C  C  G  A  G  C  T  G  C  G  A  A  C  T  C  A  C  A  A  T  C  A  C  C  A  T  C  T  G  T  T  G  C  A  G  A  T  T  T  T  C  G  C  G  *  *  *  *  *  C  A  G  A  A  T  T  T  C  A  T  C  *  *  C  T  G  C  G  G  C  G  G  C  A  *  A  C  T  G  C  A  C  A  A  T  G  G  A  C  G  C  C  A  G  C  G  A  G  C  C  G  A  G  C  G  T  T  G  C  C  A  G  C  T  T  G  C  C  G  G  T  G  G  G  A  C  T  C  A  C  G  A  A  T  A  C  C  G  T  G  T  C  T  T  C  C  A  T  G  G  C  C  T  G  C  A  G  *  G  C  T  C  T  C  A  C  G  A  T  G  C  G  C  T  G  C  A  T  C  G  A  G  G  C  G  C  A  C  G  C  G  C  A  C  G  G  T  G  T  A  A  G  G  C  C  G  C  C  C  G  C  C  C  G  A  G  A  C  C  A  *  *  *  C  C  G  G  C  T  C  G  G  T  T  G  A  G  G  G  A  A  T  G  C  C  G  T  C  G  A  G  C  A  C  C  G  *  A  G  G  T  T  G  C  G  T  C  T  T  C  G  G  C  A  A  *  C  C  T  G  C  T  G  C  G  G  C  G  T  G  A  A  G  C  C  C  A  G  G  C  G  C  G  C  C  G  C  C  A  C  C  G  T  T  G  G  A  T  T  G  A  C  C  T  G  A  A  A  G  C  T  G  G  *  *  *  *  *  *  T  G  C  C  C  G  G  G  C  C  G  C  T  C  A  C  C  G  T  G  T  T  G  T  C  G  A  T  G  C  C  G  T  T  C  T  G  G  A  C  A  T  C  C  A  C  C  A  C  G  C  C  G  G  G  C  A  C  C  T  T  C  G  A  A  A  T  T  G  C  A  T  C  G  G  C  C  A  C  C  T  *  *  *  *  *  *  C  G  G  G  T  G  C  A  A  G  T  T  G  A  T  C  G  A  G  T  A  G  C  G  C  C  T  G  A  T  T  G  *  *  *  G  T  A  G  A  G  A  A  C  A  A  C  T  T  C  A  C  T  T  C  G  A  T  A  G  G  C  T  G  A  G  G  C  G  C  A  T  T  G  G  T  G  A  G  G  T  C  G  C  C  G  A  T  G  A  C  G  T  C  C  T  G  C  A  T  C  T  T  C  T  G  G  G  A  G  A  A  A  T  C  A  A  T  G  T  C  C  A  G  C  C  C  A  G  G  C  T  G  C  G  T  C  G  C  G  T  G  A  A  T  G  C  G  C  T  G  C  C  G  C  G  C  C  T  C  C  T  G  C  A  T  G  A  T  C  T  G  C
ZZ=    7.47  NA=    143706  KO=    144399  NIT= +  NOM=      18
         66 67 68 69 70 71 72 73 74 75 76 77 78 79 80 81 82 83 84 85 86 87 88 89 90  * 91 92 93 94 95 96 97 98 99100101102103104105106107108109110111112113114115116117118119120121122123124125126127128129130131132133134135136137138139140141142143144145146147148149150151152153154155156157158159160161162163164165166167168169170171172173174175176177178179180181182183184185186187188189190191192193194195196197198199200201202203204205206207208209210211212213214215216217218219220221222223224225226227228229230231232233234235236237  *  *238239240241242243244245246247248249250251252253254255256257258259260261262263264265266267268269270271272273274275276277278279280281282283284285286287288289290291292293294295296297298299300301302303304305306307308309310311312313314315316317318319320321322323324325326327328329330331332333334335336337338339340341342343344345346347348349350351352353354355356357358359360361362363364  *365366367368369370371372373374375376377378379380381382383  *384385386387388389390391392393394395396397398399400401402403404405406407408409410411412413414415416417418419420421422423424425426427428429430431432433434435436437438439440441442443444445446447448449450451452453454455456457458459460461462463464465466467468469470471472473474475476477478479480481482483484485486487488489490491492493494495496497498499500501502503504505506507508509510511512513514515516517518519520  *  *  *  *  *  *  *  *  *  *  *  *  *  *521522523524525526527528529530531532533534  *535536537538539540541542543544545546547548549  *  *  *550551552553554555556557558559560561  *  *  *562563564565566567568569570571572573574575576577578579580581582583584  *585586587588589  *  *  *590591592593594595596597598599600601602603604605606607608609610611612613614615616617618619620621622  *  *623624625626627628629630631632633634635636637638639640641642643644645646647648649650651652653654655656  *  *657658659660  *  *  *  *  *  *  *661662663664665666667668669670671672673  *  *674675676677678679680681682683684685686687688689690691692693694695696697698699700701702703704705706707708  *709710711712713714715716717718719720721722723724725726
          C  G  G  C  C  A  T  C  G  T  T  G  C  G  C  A  G  C  G  A  C  T  C  T  G  A  C  A  T  C  A  G  C  G  T  C  A  G  C  T  T  T  G  A  C  T  G  G  T  A  A  T  C  G  C  C  C  G  A  C  A  C  C  G  G  A  A  T  G  C  A  A  G  T  C  G  G  G  T  G  A  A  T  C  T  G  C  G  T  G  A  A  *  G  C  A  G  G  G  A  T  T  *  G  G  C  A  A  A  C  A  G  C  G  C  G  C  C  G  C  G  *  C  T  T  G  *  T  G  C  G  C  G  C  G  *  C  C  A  G  C  T  T  G  C  C  G  T  C  A  C  G  T  T  C  G  A  G  C  C  C  T  T  C  G  C  A  T  T  T  G  T  G  G  A  G  A  G  G  T  A  A  T  A  A  A  C  G  T  T  G  C  C  G  T  A  G  C  C  G  C  C  G  C  T  G  G  C  C  A  G  C  A  C  C  A  C  C  G  C  A  T  C  G  C  C  A  A  A  G  T  G  A  A  C  G  C  T  G  A  T  T  T  C  G  C  C  C  G  T  C  A  C  C  A  G  G  T  G  A  C  G  C  G  T  C  A  C  A  A  T  G  C  C  G  C  G  C  G  C  A  T  G  C  C  C  G  T  C  C  A  C  C  A  C  A  A  T  C  A  G  G  T  C  A  A  G  C  A  T  C  T  *  C  G  G  T  G  C  G  C  G  G  A  A  A  C  A  T  C  T  T  C  A  C  C  G  T  G  C  C  G  G  C  C  T  G  T  A  T  C  T  G  C  C  G  C  T  C  C  A  G  C  G  C  C  T  G  G  T  A  G  G  C  G  C  C  C  A  G  C  A  A  A  A  G  C  T  G  C  T  G  G  C  C  T  G  T  C  T  G  C  C  C  G  C  G  C  G  C  A  T  A  A  A  *  *  A  G  G  T  A  C  G  C  G  A  G  A  C  C  T  G  C  G  C  G  C  C  G  C  C  A  A  A  G  G  A  C  C  G  G  T  T  C  G  T  C  A  G  C  G  C  T  C  C  G  C  C  G  T  A  C  T  C  G  C  G  C  G  C  A  A  A  A  G  G  C  A  C  G  C  C  C  T  G  C  G  C  C  A  C  G  C  A  C  T  G  G  T  C  A  A  T  G  A  T  A  T  T  C  A  C  G  C  T  G  T  T  C  T  G  C  *  G  C  C  A  G  C  C  G  G  T  A  C  A  C  A  T  T  G  G  C  T  T  C  G  C  G  C  G  A  A  C  G  A  A  A  G  T  C  G  C  C  G  C  C  C  T  T  C  A  C  C  G  T  G  T  C  A  T  A  A  A  A  C  A  G  G  C  G  G  T  A  *  *  T  A  C  G  C  T  G  T  C  G  C  C  G  T  C  G  T  T  C  T  G  G  T  A  A  T  T  C  T  T  G  G  C  G  G  C  G  T  T  G  A  T  A  C  C  G  C  C  C  T  G  C  G  C  G  G  C  A  A  T  G  G  A  G  T  G  C  G  C  G  C  G  G  C  G  G  G  G  C  G  A  G  T  C  C  T  G  A  A  A  G  C  A  G  A  A  G  C
ZZ=    7.37  NA=     74947  KO=     75604  NIT= +  NOM=      19
         53 54 55 56 57 58 59 60 61 62 63 64 65 66 67 68 69 70 71 72 73 74 75 76 77 78 79 80 81 82 83 84 85 86 87 88 89 90 91 92 93 94 95 96 97 98 99100101102103104105106107108109110111112113114115116117118119120121122123  *  *  *124125126127128129130131132133134135136137138139140141142143144145146147148149150151152153154155156157158159160161162163164165166167168169170171172173174175176177178179180181182183184185186187188189190191192193194195196197198199200201202203204205206207208209210211212213214215216217218219220221  *222223224225226227228229230231232233234235236237238239240241242243244245246247248249250251252253254255256257258259260261262263264265266267268269270271272273274275276277278279280281282283284285286287288289290291292293294295296297298299300301302303304305306307308309310311312313314315316317318319320321322323324325326327328329330331332333334335336337338339340341342343344345346347348349350351352353354355356357358359360361362363364365366367368369370371372373374375376377378379380381382383384385386387388389390391392393394395396397398399400401402403404405406407408409410411412413414415416417418419420421422423424425426427428429430431432433434435436437438439440441442443444445446447448449450451452453454455456457458459460461462463464465466467468469470471472473474475476477478479480481482483484485486487488489490491492493494495496497498499500501502503504505506  *  *  *  *  *  *507508509510511512513514515516517518519520521522523524525526527528529530531532533534535536537538539540541542543544  *545546547548549550551552553554555556557558559560561562563564565  *  *  *  *  *  *566567568569570571572573574  *  *  *575576577578579580581582583584585586587588589590591592593594595596597598599600601602603604605606607608609610611612613614615616617618619  *  *  *  *  *  *620621622623624625626627628629630631632633634635636637638639640641642643644645646647648649650651652653654655656  *657658659660661662663664665666667668669670671672673674675676677678679680681682683684685686687688689690691692693694
          C  G  C  A  G  T  T  C  G  G  C  G  A  C  T  T  C  G  C  C  A  A  C  G  G  C  G  C  G  C  A  G  A  T  T  G  T  C  A  T  T  G  A  T  C  A  G  T  T  C  C  T  C  A  G  C  T  C  G  G  C  T  G  A  G  G  A  C  A  A  G  T  G  G  G  G  C  C  T  G  C  T  C  A  G  C  G  G  C  C  T  C  G  T  G  C  T  G  C  T  G  C  T  G  C  C  G  C  A  C  G  G  C  T  A  T  G  A  G  G  G  C  C  A  G  G  G  G  C  C  G  G  A  G  C  A  T  T  C  G  A  G  C  G  C  G  C  G  C  G  T  C  G  A  G  C  G  C  T  A  T  C  T  G  C  A  A  C  T  G  A  C  C  G  C  G  C  G  A  G  A  C  A  A  C  *  *  A  T  G  C  A  G  G  T  G  T  G  C  C  *  *  A  G  C  C  G  T  C  G  A  G  C  G  C  C  G  C  G  C  A  A  T  A  C  T  T  C  C  A  T  C  T  G  C  T  G  C  G  C  C  G  C  C  A  G  G  C  G  A  T  G  C  G  C  C  A  G  T  G  G  C  G  C  A  A  G  C  C  G  C  T  C  G  T  G  G  T  C  T  T  C  A  C  A  C  C  C  A  A  G  A  G  C  A  T  G  C  T  G  C  G  C  C  A  T  C  C  G  G  C  G  G  C  G  G  T  C  T  C  G  C  C  C  A  T  C  G  A  T  G  C  C  T  T  *  *  *  *  *  C  A  C  C  C  A  G  C  C  G  C  G  C  T  T  C  C  A  G  C  C  G  G  T  G  G  T  G  C  C  T  G  A  G  A  C  G  G  A  G  A  T  C  G  A  G  A  A  C  G  C  C  G  A  G  C  G  T  C  T  G  C  T  G  C  T  T  T  G  C  A  C  C  G  G  C  A  A  A  A  T  C  G  G  G  C  A  T  G  A  G  C  T  G  C  G  C  A  T  C  G  A  G  C  G  C  C  A  G  A  A  G  C  G  G  C  A  A  G  A  C  A  C  C  A  A  G  A  C  A  G  G  C  A  T  C  C  T  C  T  T  C  C  T  C  G  A  C  C  A  G  A  T  G  T  A  C  C  C  G  T  G  G  C  C  C  G  A  G  G  C  C  G  A  A  C  T  G  A  T  C  G  C  C  G  C  C  A  T  G  A  A  C  C  A  G  C  A  C  C  C  C  A  A  C  G  C  G  C  A  T  G  A  G  A  T  C  G  T  T  T  G  G  G  T  G  C  A  G  G  A  A  G  A  *  G  C  C  G  G  A  G  A  A  C  A  T  G  G  G  C  G  C  G  C  T  C  T  C  C  T  T  C  G  T  G  A  T  G  C  C  G  C  G  C  C  T  G  C  G  C  C  G  C  C  T  C  G  C  G  C  A  T  G  G  C  C  G  C  C  A  *  G  G  T  G  C  T  C  A  G  C  G  T  C  A  A  G  C  G  C  T  C  C  G  C  C  G  C
ZZ=    7.34  NA=    177887  KO=    178534  NIT= +  NOM=      20
         66 67 68 69 70 71 72 73 74 75 76 77 78 79 80 81 82 83 84 85 86 87 88 89 90 91  * 92 93 94 95 96 97 98 99100101102103104105106107108109110111112113114115116117118119120121122123124125126127128129130131132133134135136137138139140141142143144145146147148149150151152153154155156157158159160161162163164165166167168169170171172173174175176177178179180181182183184185186187188189190191192193194195196197198199200201202203204205206207  *208209210211212213214215216217218219220221222223224225226227228229230231232233234235236237238239240241242243244245246247248249250251252253254255256257258259260261262263264265266267268269270271272273274275276277278279280281282283284285286287288289290291292293294295296297298299300301302303304305306307308309310311312313314315316317318319320321  *  *322323324325326327328329330331332333334335336337338339340341342343344345346347348349350351352353354355356357358359360361362363364365366367368369370371372373374375376377378379380381382383384385386387388389390391392393394395396397398399400401402403404405406407408409410411412413414415416417418419420421422423424425426427428429430431432433434435436437438439440441442443444445446447448449450451452453454455456457458459460461462463464465466467468469470471472473474475476477478479480481482483484485486487488489490491492493494495496497498499500501502503504505506507508509510511512513514515516517518519520521522523524525526527528529530531532533534535536537538539540541542543544545546547548549550551552553554555556557558559560561  *562563564565566567568569570571572573574575576577578579580581582583584585586587588589590591592593594595596597598599600601602603604605606607608609610611612613614615616617618619620621622623624625626627628629630631632633634635636637638639640641642643644645646647648649650651652653654655656657658659660661662663664665666  *  *667668669670671672673674675676677678679680681682683684685686687688689690691692693694695696697698699700701702703704705706707708709710711712713714715716717718719720721722723724725726727728729730731
          C  T  G  G  G  C  G  C  T  G  G  C  G  G  C  G  G  C  G  C  T  T  T  C  C  T  C  G  G  C  G  G  T  G  G  C  G  G  C  G  G  T  G  G  T  C  T  G  G  G  T  C  A  T  C  A  T  T  T  C  G  A  G  C  G  C  T  T  C  G  A  G  C  G  C  G  G  A  T  T  T  G  A  T  T  T  G  C  T  G  G  T  T  G  C  C  G  C  G  A  T  C  C  T  G  C  T  C  C  T  G  T  G  C  T  C  C  G  G  C  G  *  *  C  T  G  A  C  C  T  C  A  T  C  G  A  C  C  A  C  G  T  T  A  C  G  G  A  C  G  C  G  G  G  C  G  G  C  G  T  G  C  C  C  G  G  C  G  A  C  G  C  T  G  T  G  A  A  T  G  A  C  G  C  T  G  G  T  G  A  C  G  C  C  C  T  C  G  A  T  G  C  G  T  T  C  G  G  T  G  C  C  G  A  C  C  T  T  G  G  C  G  T  T  G  G  T  G  A  C  G  G  A  T  T  C  C  T  C  G  A  T  G  A  G  C  G  A  G  G  A  G  G  T  G  T  T  G  C  G  C  G  C  G  G  C  T  T  C  C  G  C  G  C  A  G  C  G  C  T  G  G  G  C  G  A  G  C  G  C  G  C  G  G  A  C  C  T  C  A  T  C  G  G  C  G  A  C  G  A  C  A  G  C  G  A  A  G  C  C  G  G  C  A  C  C  A  G  C  C  T  C  G  C  C  G  *  *  *  G  C  C  C  T  G  G  C  A  G  C  C  T  C  G  A  C  G  G  C  C  G  C  G  T  T  G  A  G  G  G  C  G  A  G  G  A  G  G  *  T  T  G  G  T  C  T  G  G  A  A  G  G  C  G  A  T  T  T  C  G  T  C  G  A  T  C  A  C  C  T  T  C  A  T  G  A  T  G  C  T  G  C  C  G  A  T  C  T  T  G  C  G  G  C  T  G  G  A  G  C  T  G  T  C  G  A  T  G  G  C  G  C  T  C  A  T  *  *  G  C  T  C  T  C  G  A  C  C  A  T  G  G  C  T  T  C  G  A  G  C  C  G  G  G  T  T  C  C  G  G  C  T  T  C  G  G  T  C  A  T  G  C  G  C  G  *  *  *  *  T  G  T  C  C  A  *  *  *  *  C  T  T  C  T  *  *  *  *  *  G  C  C  A  T  G  A  G  G  C  G  G  G  A  G  G  C  A  G  C  *  G  G  T  G  G  C  A  T  T  C  T  C  C  G  C  A  T  T  G  C  G  G  G  T  G  G  T  C  A  T  G  G  C  G  C  T  G  A  T  C  T  G  A  T  G  G  C  T  G  G  A  A  G  C  G  G  A  G  G  T  T  T  C  C  T  C  A  A  G  C  G  T  T  G  C  C  G  C  C  T  G  C  T  C  G  G  *  *  A  G  G  A  G  C  C  G  G  T  G  G  C  G  A  G  C  T  G  G  T  T  G  C  *  T  G  G  A  T  G  C  G  G  C
ZZ=    7.29  NA=    263164  KO=    263837  NIT= +  NOM=      21
         64 65 66 67 68 69 70 71 72 73 74 75 76 77 78 79 80 81 82 83 84 85 86 87 88 89 90 91 92 93 94  * 95 96 97 98 99100101102103104105106107108109110111112113114115116117118119120121122123124125126127128  *  *  *129130131132133134135136137138139140141142143144145146147148149150151152153154155156157158159160161162163164165166167168169170171172173174175176177178179180181182183184185186187188189190191192193194195196197198199200201202203204205206207208209210211212213214215216217218219220221222223224225226227228229230231232233234235236237238239240241242243244245246247248249250251252253254255256257258259260261262263264265266267268269270271272273274275276277278279280281282283284285286287288289290291292293294295296297298299300301302303304305306307308309310311312313314315316317318319320321322323324325326327328329330331332333334335336337338339340341342343344345346347348349350351352353354355356357358359360361362363364365366367368369370371372  *  *373374375376  *377378379380381382383  *  *  *  *384385386387388389390391392393394395396397398399400401402403404405406407408409410411412413414415416417418419420421422423424425426427428429430431432433434435436437438439440441442443444445446447448449450451452453454455456457458459460461462463464465466467468469470471472473474475476477478479480481482483484485486487488489490491492493494495496497498499500501502503504505506507508509510511512513514515516517518519520521522523524525526527528529530531532533534535536537538539540541542543544545546547548549550551552553554555556557558559560561562563564565566567568569570571572573574575576577578579580581582583584585586587588589590591592593594595596597598599600601602603604605606607608609610611612613614615616617618619620621622623624625626627628629630631632633634635  *  *636637638639640641642643644645646647648649650651652653654655656657658659660  *661662663664665666667668669670671672673674675  *  *676677678679680681682683684685686687688689690691692693694695696697698699700701702703704705706707708709710711712713714715716717718719720721722723724725726727728729730731732733734735736737738739740741742743744745
          G  C  T  C  G  G  C  A  T  A  G  T  G  G  C  G  C  A  T  C  T  G  T  T  C  G  C  T  G  G  C  G  C  G  C  T  G  C  A  G  C  T  C  A  A  C  T  C  T  T  T  C  G  C  G  C  T  C  C  A  T  C  G  C  C  T  C  C  C  G  C  T  C  G  C  G  C  T  C  A  T  C  G  C  G  G  T  G  A  A  A  G  C  T  C  G  T  G  T  A  G  A  C  C  A  T  G  T  A  G  G  C  A  A  T  C  G  A  C  A  C  A  A  T  C  A  G  C  *  *  A  G  C  G  C  G  G  C  G  G  T  G  A  T  C  G  T  G  G  G  C  A  G  C  G  T  A  A  T  C  G  C  G  C  T  G  C  C  G  C  C  A  A  A  G  G  T  *  G  A  A  C  A  G  C  G  G  C  G  C  T  T  C  A  A  T  T  T  T  G  T  C  T  G  A  G  A  T  C  G  A  C  C  A  G  C  C  C  G  T  G  T  A  C  T  G  *  *  C  C  G  T  C  C  C  T  G  C  T  C  C  A  G  C  A  C  G  T  C  C  A  G  C  G  A  C  A  C  G  A  C  A  A  T  C  A  T  C  T  G  G  T  C  C  A  G  A  A  A  G  G  C  C  A  G  C  G  C  A  G  C  C  A  G  C  A  G  C  C  A  G  C  G  C  G  C  G  *  G  C  A  T  C  C  G  G  C  C  G  C  T  T  G  C  G  C  C  T  C  G  T  C  A  C  C  G  C  G  A  C  A  G  C  C  A  C  C  A  G  C  A  C  T  A  G  C  G  G  A  A  A  A  A  T  C  T  C  C  A  G  C  G  G  C  *  *  G  T  C  T  G  C  A  C  A  A  T  G  G  T  C  G  A  T  G  C  C  A  G  G  T  C  C  G  C  T  C  T  C  T  G  C  G  T  C  A  G  G  C  C  A  A  C  C  C  A  T  C  G  G  G  C  G  C  T  T  C  C  G  C  T  C  A  G  G  *  *  *  C  T  C  *  A  C  C  A  C  G  A  T  T  C  C  G  T  C  G  *  A  A  C  G  T  G  C  A  G  T  T  G  A  G  A  A  T  G  C  T  G  A  T  C  C  A  C  G  C  C  A  G  C  A  C  G  G  C  G  G  T  C  *  *  *  A  G  C  C  T  G  C  *  *  G  C  A  G  C  G  T  G  C  G  A  A  T  T  T  C  G  C  G  C  A  G  A  T  C  G  A  G  C  A  G  C  C  A  C  A  G  C  A  G  C  A  G  A  A  A  *  *  C  C  A  C  A  A  C  G  C  G  A  T  G  C  T  G  C  C  C  A  T  A  *  G  C  C  G  A  G  G  C  C  G  G  C  *  *  T  G  G  G  C  T  G  C  G  C  C  C  A  T  G  C  T  C  A  C  C  T  C  A  T  A  C  G  G  C  A  A  T  G  G  A  A  T  G  T  G  C  G  C  G  T  C  G  A  G  C  A  G  C  A  G  A  A  A  *  G  T  T  C  G  C  C  A  C  C  G  G  C  G  A  G  A  T  C  G  C  A  A  A  C  A  G  C  G  T  C
ZZ=    7.29  NA=    222601  KO=    223310  NIT= +  NOM=      22
         90 91 92 93 94 95 96 97 98 99100101102103104105106107108109110111112113114115116117118119120121122123124125126127128129130131132133134135136137138139140141142143144145146147148149150151152153154155156157158159160161162163164165166167168169170171172173174175176177178179180181  *  *  *182183184185186187188189190191192193194195196197198199200201202203204205206207208209210211212  *213214215216217218219220221222223224225226227228229230231232233234235236237238239240241242243244245  *246247248249250251252253254255256257258259260261262263264265266267268269270271272273274275276277278279280281282283284285286287288289290291292293294295296297298299300301302303304305306  *  *307308309310311312313314315316317318319320321322323324325326327328329330331332333334335336337338339340341342  *343344345346347348349350351352353354355356357358359360361362363364365366367368369370371372373374375376  *  *  *  *  *  *  *377378379380381382383384385386387388389390391392393394395396397398399400401402403404405406407408409410411412413414415416417418419420421422423424425426427428429430431432433434435436437438439440441442443444445446447448449450451452453454455456457458459460461462  *463464465466467468469470471472473474475476477478479480481482483484485486487488489490491492493494495496497498499500501502503504505506507508509510511512513514515516517518519520521522523524525526  *  *  *527528529530531532533534535536537538539540541  *542543544545546547548549550551552553554555556557558559560561562563564  *  *  *  *  *  *  *  *  *  *  *  *  *565566567568569570571572573574575576577578579580581582583584585586587588589590591592593594595  *596597598599600601602603604605606607  *608609610611612613614  *615616617618619620621622623624625626627628629630631632633634  *635636637638  *  *639640641642643644645646  *647648649650651652653654655656657658659  *  *  *  *660661662663664665666667  *668669670671672673674675676677678679680681682683684685686687688689690691692693694695696697698699700701702703704705706707708709710711712713714715716717718719720721722723724725726727728729730731732733734735736737738739740741742743744745746747748749750751752753754755756757758759760761762
          G  C  A  T  T  T  G  C  T  G  G  C  G  C  A  G  C  A  G  A  A  T  G  C  G  C  T  C  C  A  C  G  C  T  C  T  C  G  C  A  A  A  A  G  T  C  G  G  G  C  C  G  G  T  T  A  A  A  T  T  G  C  A  C  G  G  C  A  G  A  G  A  C  G  T  T  C  A  C  G  G  T  C  A  T  G  G  T  C  A  G  C  A  T  G  G  G  C  A  G  G  C  C  C  T  G  G  C  T  *  *  C  T  G  C  C  A  C  T  C  G  C  G  A  T  G  T  T  G  G  C  G  G  C  A  C  G  C  C  T  C  T  T  C  A  A  T  C  A  C  C  C  A  C  T  C  G  C  C  C  A  G  C  G  G  A  T  G  C  A  G  C  A  G  C  C  C  G  T  T  G  C  G  *  *  *  *  *  T  T  C  G  G  C  A  A  T  G  C  T  G  A  G  A  A  A  G  T  C  C  G  C  C  G  G  C  T  G  C  A  A  C  A  G  T  C  C  G  C  G  C  T  C  C  G  G  A  T  G  C  T  G  A  A  A  G  C  G  A  A  G  C  A  G  G  G  C  T  T  C  C  A  C  A  C  C  A  A  A  A  A  A  T  C  C  G  C  C  G  T  C  T  G  C  A  A  A  C  A  T  C  T  G  C  G  G  C  T  G  G  T  A  G  T  G  C  A  G  C  A  C  A  A  A  C  C  A  G  T  T  T  T  C  T  T  T  G  A  G  G  C  C  G  C  G  G  T  *  G  C  A  A  A  A  G  C  C  G  T  T  C  C  A  G  C  G  C  A  A  T  G  T  C  G  T  C  G  T  C  G  A  T  C  T  T  C  T  T  G  C  G  A  T  T  G  C  G  C  G  A  G  T  A  G  A  A  C  T  G  G  T  A  T  T  G  A  T  C  G  C  G  C  C  C  C  A  T  T  T  C  T  T  T  G  G  C  G  C  G  G  T  A  G  A  G  C  G  C  G  T  G  G  T  C  G  G  C  A  T  G  G  C  G  G  C  G  C  A  A  G  T  C  T  G  C  C  G  C  A  T  G  T  G  C  G  C  T  G  T  C  G  C  A  A  G  G  A  T  A  A  A  T  C  G  C  A  A  C  T  C  C  C  G  C  G  C  T  G  A  C  A  G  A  C  G  G  G  C  G  C  A  G  C  G  T  G  T  G  G  C  C  T  T  C  C  A  C  T  T  C  G  A  G  C  G  G  T  T  T  G  T  C  C  A  G  C  G  T  T  T  T  C  A  G  C  A  C  G  C  G  T  T  C  C  A  G  G  C  G  C  T  C  G  G  C  G  G  C  G  T  C  C  T  G  C  T  C  G  C  T  G  C  T  G  A  C  G  T  T  G  C  G  C  A  G  C  A  G  C  A  G  C  A  G  A  A  A  C  T  C  G  T  C  T  C  C  T  C  C  C  A  C  G  C  G  G  C  C  G  A  G  C  A  G  G  T  C  A  G  G  G  G  C  A  G  T  G  A  C  G  G  C  A  G  T  C  T  T  G  A  G  A  C  G  C  T  G  C  G  C  A  A  A  G  G  C  G  C  G  C  A  A  A  A  A  G  C  C  A  T  C  G  C  C  A  A  T  A
ZZ=    7.30  NA=    456625  KO=    457298  NIT= +  NOM=      23
         64 65 66 67 68 69 70 71 72 73 74 75 76 77 78 79 80 81 82 83 84 85 86 87 88 89 90 91 92 93 94 95 96 97 98 99100101102103104105106107108109110111112113114115116117118119120121122123124125126127128129130131132133134135136137138139140141142143144145146147148149150151152153154155156157158159160161162163164165166167168169170171172173174175176177178179180181182183184  *  *  *185186187188189190191192193194195196197198199200201202203204205206207208209210211212213214215216217218219220221222223224225226227228229230231232233234235236237238239240241242243244245246247248249250251252253254255256257258259260261262263264265266267268269270271272273274275276277278279280281282283284285286287288289290291292293294295296297298299300301302303304305306307308309310311312313314315316317318319320321322323324325326327328329330331332333334335336337338339340341342343344345346347348349  *  *350351352353354355356357358359360361362363364365366367368369370371372  *373374375376  *377378379380381382383384385386387388389390391392393394395396397398399400401402403404405406407  *408409410411412413414415416417418419420421422423424425426427428429430  *  *431432433434435436437438439440441442  *443444445446447448449450451452453454455456457458459460461462  *  *  *463464465466467468469470471472473474475476477478479480481482483484485486487488489490491492493494495496497498499500501502503504505506507508509510511512513514515516517518519520521522523524525526527528529530531532533534535536537538539540541542  *543544545546547548  *  *549550551552553554555556557558559560561  *562563564  *  *  *565566567568569570571572573574575576577  *  *  *  *  *578579580581582583584585586587588589590591592593594595596597598599600601602603604605606607608609  *610611612613614615616617618619  *  *620621622623624625626627628629630631632633634635636637638  *  *  *639640641642643644645  *  *  *646647648649650651652653654655656  *  *  *657658659660661662663664665666667668669670671672673674675676677678679680681682683684685686687688689690691692693694695696697698699700701702703704705706707
          G  C  C  T  G  G  G  C  G  T  C  C  C  C  G  G  C  G  G  C  T  A  C  *  *  A  A  G  G  G  C  A  A  C  A  C  C  A  G  C  G  T  C  A  A  C  A  C  *  G  G  C  A  G  C  G  C  A  G  G  A  T  G  A  A  G  C  G  C  G  A  G  C  C  G  C  *  C  G  A  C  A  A  A  G  C  T  G  C  G  C  G  G  T  C  G  G  A  A  G  A  A  G  C  C  C  T  C  A  A  T  G  C  G  G  C  G  A  T  G  C  T  T  G  A  G  C  A  A  G  C  C  G  A  T  A  T  C  T  A  C  A  G  C  G  G  A  C  T  C  A  C  G  G  C  T  G  C  T  G  C  G  G  A  A  C  G  C  C  T  G  A  C  *  *  A  G  C  C  G  T  G  C  G  C  G  C  G  C  G  A  G  C  T  G  G  C  G  G  C  G  A  T  T  G  G  C  G  C  A  G  T  T  A  C  G  C  C  G  G  C  C  T  G  G  G  C  G  T  C  C  C  C  G  G  C  G  G  C  T  A  C  A  A  G  G  G  C  A  A  C  A  C  C  A  G  C  G  T  C  A  A  C  A  C  G  G  C  A  G  C  G  C  A  G  G  A  T  G  C  C  G  A  A  G  C  T  G  C  A  G  C  T  A  T  C  G  C  T  G  A  G  C  A  G  G  C  A  G  *  C  A  T  C  G  A  C  C  G  A  G  C  G  C  C  A  C  G  C  G  A  A  G  G  C  T  A  T  G  G  C  C  G  C  T  T  A  T  G  A  G  G  C  G  G  C  T  G  C  G  A  A  A  A  A  G  G  C  T  G  C  T  G  A  T  G  G  C  G  G  C  G  C  A  G  C  G  C  T  T  G  C  A  G  C  G  G  C  T  T  T  C  G  A  C  G  C  A  G  C  G  A  C  A  G  C  G  G  A  G  G  G  T  C  T  G  A  G  C  T  T  T  G  A  G  G  C  C  G  C  G  A  T  G  G  A  G  A  A  A  G  C  T  G  T  C  G  C  G  G  T  C  A  C  C  C  A  G  G  A  A  G  T  G  G  G  A  A  C  G  A  G  C  A  C  G  C  G  G  G  G  G  G  C  T  G  C  T  C  G  G  G  C  C  A  C  G  A  T  G  G  G  C  A  T  G  C  G  C  A  C  T  T  C  C  T  T  T  G  C  C  G  A  A  A  C  T  G  A  A  G  T  G  A  T  C  G  C  C  A  *  G  C  G  C  G  A  T  G  G  G  C  G  G  C  T  C  G  A  T  G  C  G  C  G  G  C  A  T  G  G  A  A  T  A  C  G  G  C  C  T  G  G  C  G  C  G  C  A  T  G  G  T  C  G  C  C  A  G  C  A  C  G  C  G  C  G  T  G  C  T  C  G  G  G  C  C  G  C  T  G  A  T  G  G  A  A  G  C  A  G  C  G  T  T  T  G  C  T  C  C  T  A  C  G  C  T  G  A  T  T  T  T  T  G  C  C  G  G  G  G  T  T  G  C  G  A  T  G  C  T  T
ZZ=    7.17  NA=    907895  KO=    908551  NIT= +  NOM=      24
         70 71 72 73 74 75 76 77 78 79 80 81 82 83 84 85 86 87 88 89 90 91 92 93 94 95 96 97 98 99100101102103104  *105106107108109110111112113114115116117118119120121122123124125126127128129130131132133134135136137138139140141142143144145146  *  *  *147148149150151152153154155156157158159160161162163164165166167168169170171172173174175176177178179180181  *  *182183184  *185186187188189190191192193194195196  *  *  *197198199200201202203204205206207208209210211212213214  *  *  *  *  *  *215216217218219220221222223224225226227228229230231232233234235236237238239240241242243244245246247248249250251252253254255256257258259260261262263264265266267268269270271272273274275276277278279280281282283284285286287288289290291292293294295296297298299300301302303304305306307308309310311312313314315316317318319320321322323324325326327328329330331332333334335336337338339340341342343344345346347348349350351352353354355356357358359360361362363364365366367368369370371372373374375376377378379380381382383384385386387388389390391392393394395396397398399400401402403404405406407408409410411412413414415416417418419420421422423424425426427428429430431432433434435436437438439440441442443444445446447448449450451452453454455456457458459460461462463464465466467468469470471472473474475476477478479480481482483484485486487488489490491492493494495496497498499500501502503504505506507508509510  *  *  *  *511512513514515516517518519520521522523524525526527528529530531532533534535536537538539540541542543544545546547548549550551552553554555556557558559560561562563564565566567568569570571572573574575576577578579580581582583584585586587588589590591592593594595596597598599600601602603604605606607608609610611612613614615616617618619620621622623624625626627628629630631632633634635636637638639640641642643644645646647648649650651652653654655656657658659660661662663664665666667668669670671672673674  *675676677678679680681682683684685686687688689690691692693694695696697698699700701  *  *702703704705706707708709710711712713714
          G  C  T  G  C  T  G  C  T  G  C  T  G  T  T  T  G  T  G  C  C  C  G  A  G  A  C  G  C  C  G  C  G  C  T  A  C  C  T  G  A  T  G  A  T  G  A  A  G  G  G  C  C  A  G  G  A  A  G  C  G  A  A  G  G  C  C  C  G  C  A  C  G  G  T  G  C  T  C  G  A  C  A  A  G  C  T  G  G  T  G  A  C  C  A  A  A  G  A  A  G  A  G  G  C  C  G  A  T  C  G  C  G  A  G  C  T  G  C  G  C  G  A  G  A  T  T  C  G  C  G  C  G  T  C  G  C  T  T  A  G  C  C  A  G  A  A  T  C  A  C  T  C  G  G  G  C  A  A  G  C  T  G  T  T  T  T  C  G  T  T  T  G  G  C  G  C  G  T  T  T  C  T  *  G  A  T  C  T  T  C  A  G  C  G  G  C  A  T  G  C  T  G  C  T  G  T  C  A  A  T  C  T  T  C  C  A  G  *  *  *  *  *  C  A  G  T  T  T  G  T  G  G  G  C  A  T  C  A  A  C  G  T  G  G  T  G  C  T  C  T  A  C  T  A  T  G  C  G  A  C  G  G  A  C  A  T  T  T  T  C  A  A  A  G  G  C  A  T  G  G  G  C  A  T  G  A  G  C  A  C  C  A  A  C  G  C  G  G  C  G  C  T  G  A  T  G  C  A  G  A  C  C  A  T  C  A  T  T  G  T  G  G  G  C  G  C  G  G  T  G  A  A  T  T  T  G  A  C  G  T  T  T  A  C  A  G  T  C  A  T  C  G  C  C  A  *  *  T  T  C  T  C  A  C  G  G  T  G  G  A  C  C  G  C  T  T  T  G  G  A  C  G  G  C  G  T  C  C  G  C  T  G  C  A  G  G  T  G  G  T  G  G  G  C  G  G  A  C  T  G  A  T  C  A  T  G  G  C  C  G  C  G  A  G  C  A  T  G  A  C  G  T  G  G  C  T  G  G  G  C  A  T  T  G  A  G  C  T  G  T  G  G  A  C  C  G  G  C  G  G  C  A  A  A  G  G  C  C  T  C  G  G  C  G  C  G  C  T  G  A  T  T  G  C  C  A  T  G  C  T  G  G  T  C  T  A  C  A  C  G  G  C  C  G  G  A  T  T  T  G  C  C  G  T  C  T  *  C  A  T  G  G  G  G  C  C  C  G  G  T  A  A  C  A  T  G  G  G  T  G  C  T  G  C  T  G  A  G  C  G  A  G  A  T  C  T  T  C  C  C  C  A  A  C  C  A  G  A  T  T  C  G  C  G  G  C  A  A  G  G  C  G  A  T  G  G  C  C  A  T  T  G  C  G  G  T  C  G  C  C  G  T  G  C  A  G  T  G  G  G  T  C  G  C  C  A  *  *  A  C  T  A  T  C  T  G  G  T  G  A  G  C  T  G  G  A  C  C  T  T  C  C  C  G  A  T  C  C  T  G  A  A  C  A  A  C  A  A  T  C  C  A  T  T  C  C  T
ZZ=    7.13  NA=    767900  KO=    768501  NIT= +  NOM=      25
        149150151152153154155156157158159160161162163164165166167168169170171172173174175176177178179180181182183184185186187188189190191192193194195196197198199200201202203204205206207208209210211212213214215216217218219220221222223224225226227228229230231232233234235236237238239240241242243244245246247248249250251252253254255256257258259260261262263264265266267268269270271272273274275276277278279280281282283284285286287288289290291292293294295296297298299300301302303304305306307308309310311312313314315316317318319320321  *  *  *  *  *  *322323324325326327328329330331332333334335336  *  *  *  *337338339340341342343344345346347348349350351352353354355356357358359360361362363364365366367368369370371372373374375376377378379380381382383384385386387388389390391392393394395396397398399400401402403404405406407408409410411412413414415416417418419420421422423424425426427428429430431432433434435436437438439440441442443444445446447448449450451452453454455456457458459460461462463464465466467468469470471472473474475476477478479480481482483484485486487488489490491492493494495496497498499500  *501502503504505  *  *506507508509510511512513514515516517518  *519520521522523524525526527528529530531532533534535536537538539540541542543544545  *  *  *546547548549550551552553554555556557558559560561562563564565566567568569570571572573574575576577578579580581582583584585586587588589590591592593594595596597598599600601602603604605606607608609610611612613614615616617618619620621622623624625626627628629630631632633634635636637638639640641642643644645646647648649650651652653654655656657658659660661662663664665666667668669670671672673674675676677678679680681682683684685686687688689690691692693694695696697698699700701702703704705706707708709710711712713714715716717718719720721722723724725726727728729730731732733734735736737738739740741742743744745746
          T  G  C  G  C  G  A  G  C  G  C  A  C  G  T  T  C  A  A  C  G  T  G  A  A  T  G  A  T  *  *  C  C  G  G  C  A  G  C  G  *  *  G  T  G  C  G  A  G  C  G  G  C  *  *  *  G  G  T  G  G  C  G  G  A  T  T  C  G  C  T  G  C  G  G  A  C  G  A  A  C  C  A  G  G  G  G  C  T  G  A  A  T  G  C  *  *  G  C  T  G  A  T  T  A  A  C  T  C  G  A  T  C  A  T  C  G  A  T  T  A  T  T  C  G  C  C  G  A  C  G  G  T  T  C  T  G  G  A  T  G  T  T  T  C  G  A  T  T  G  C  C  G  A  C  A  G  C  C  A  G  G  G  A  C  G  G  G  C  G  C  T  G  C  T  G  A  G  T  G  C  G  C  C  C  A  A  C  G  C  G  G  C  G  C  T  G  A  A  T  G  A  C  C  A  G  A  T  G  C  T  G  C  C  G  C  A  C  C  G  G  G  A  G  A  A  T  T  A  C  G  G  G  A  G  C  C  T  G  C  G  C  G  G  A  C  A  G  A  C  G  C  T  G  T  G  G  C  A  G  A  C  A  C  T  G  C  A  T  A  C  G  A  T  T  T  T  T  G  G  T  C  C  G  C  C  G  C  A  G  G  T  T  T  A  T  A  A  C  G  T  G  A  G  C  G  C  G  G  G  A  C  T  G  G  A  C  C  T  G  A  G  C  G  G  C  A  A  G  C  C  G  T  T  T  T  T  G  A  C  G  G  T  G  C  G  G  A  T  C  G  G  G  G  T  G  C  G  C  A  C  G  A  C  G  T  T  T  T  T  G  A  A  G  A  A  C  T  C  C  T  T  C  C  G  G  C  C  C  T  G  G  C  T  G  C  T  G  G  A  G  G  C  G  C  T  G  T  G  G  C  T  G  T  T  T  G  C  G  C  T  G  G  G  C  A  T  G  A  T  C  A  C  T  T  C  G  C  T  G  G  C  G  G  T  G  G  C  G  G  C  C  T  T  T  G  T  *  G  G  C  G  A  A  C  C  T  G  G  C  G  C  T  G  G  C  A  C  C  G  A  T  T  G  A  G  A  C  G  A  T  C  A  G  C  C  G  C  A  G  A  C  T  G  G  *  *  *  A  C  C  T  A  C  T  G  G  A  G  C  A  G  A  C  G  C  A  G  G  G  C  G  A  G  G  A  A  A  G  C  G  G  A  G  G  C  G  A  A  C  T  C  G  C  G  G  C  C  G  A  G  A  G  C  A  G  T  G  G  T  A  C  G  G  T  G  C  C  C  G  C  G  C  G  G  C  G  G  G  C  G  G  C  G  G  G  C  A  G  C  G  A  T  G  C  G  G  T  G  G  C  G  C  A  G
ZZ=    7.15  NA=    166947  KO=    167639  NIT= +  NOM=      26
         72 73 74 75 76 77 78 79 80 81 82 83 84 85 86 87 88 89 90 91 92 93 94 95 96 97 98 99100101102103104105106107108109110111112113114115116117118119120121122123124125126127128129130131132133134135136137138139140141142143144145146147148149150151152153154155156157158159160161162163164165166167168169170171172173174  *175176177178179180181182183184185  *186187188189190191192193194195196197198199200201202203204205206207208209210211212213214215216217218219220221222223224225226227228229230231232233234235236237238239240241242243244245246247248  *249250251252253254255256257258259260261262263264265266267268269270271272273274275276277278279280281282283284285286  *  *  *  *  *  *287288289290291292293294295296297298299300301302303304305306307308309310311312313314315316317318319320321322323324325326327328329330331332333334335336337338339340341342343344345346347348349350351352353354355356357358359360361362363364365366367368  *369370  *  *  *371372373374375376377378379  *380381382383384385386387388389390391392393394395396397398399400401402403404405406407408409410411412413414415416417418419420421422423424425426427428429430431432433434435436437438439440441442443444445446447448449450451452453454455456457458459460461462463464465466467468469470471472473474475476477478479480481482483484485486487488489490491492493494495496497498499500501502503504505506507508509510511512513514515516517  *518519520521522523524525526527528529530531532533534535536537538539540541542543544545546547548549550551552553554555556557558559560561562563564565566567568569570571572573574575576577578579580581582583584585586587588589590591592593594595596597598599600  *  *601602603604605606607608609  *  *  *610611612613614615616617618619620621622623624625626627628629630631632633634635636637638639640641642643644  *  *  *  *  *  *645646647648649650651652653654655656657658659660661662663664665666667668669670671672673674675676677678679680681682683684685686687688689690691692693  *694695696697698699700701702703704705706707708709710711712713714715716717718719720721722723724725726727728729730731732733734  *735736737738739740741742743744745746
          G  A  T  T  G  C  C  G  C  C  T  G  G  C  T  G  G  T  A  A  C  G  G  C  C  G  T  G  A  T  G  A  C  C  A  T  C  A  T  C  G  G  T  G  C  G  C  T  C  A  G  C  T  A  C  G  G  T  G  A  A  C  T  C  G  C  G  G  C  C  A  T  G  A  T  G  C  C  C  G  A  C  G  C  A  G  G  C  G  G  C  C  A  G  T  A  T  G  T  G  T  A  T  C  T  G  C  G  C  G  A  G  G  C  A  C  T  C  G  G  G  C  C  G  C  T  G  C  C  C  G  G  C  T  *  *  T  T  C  T  C  T  T  T  G  G  C  T  G  G  A  C  G  C  T  G  T  T  T  C  T  T  G  *  T  C  A  T  C  C  A  G  A  C  C  G  G  C  A  C  G  A  T  T  G  C  C  G  C  C  G  T  G  G  C  C  G  T  G  G  C  C  T  T  T  G  G  C  A  A  G  T  T  T  C  T  G  G  G  C  G  T  C  T  T  C  T  T  T  C  C  G  T  C  T  G  T  T  T  C  C  A  G  T  *  T  C  G  C  A  C  T  G  G  C  T  G  T  G  G  C  A  C  A  T  C  G  G  G  C  A  C  G  T  T  C  C  G  G  C  A  T  G  G  C  A  C  G  T  G  G  G  G  C  C  G  A  T  G  G  T  G  C  T  G  G  G  C  A  A  T  A  T  G  G  A  C  A  T  T  G  G  C  G  T  C  A  A  C  A  C  G  G  C  C  A  A  T  C  T  G  A  C  C  G  G  C  A  T  C  C  T  G  A  T  C  A  T  T  C  T  G  C  T  G  C  T  G  A  C  A  T  T  C  G  T  G  A  A  T  A  T  C  T  T  C  G  G  G  G  T  G  C  G  G  C  T  G  G  G  C  G  C  G  C  T  G  A  T  T  C  A  G  A  A  C  G  T  C  T  T  C  A  C  C  A  C  G  G  C  C  A  A  G  A  C  A  G  C  G  G  C  G  C  T  G  C  T  G  G  G  G  C  T  G  G  T  G  A  T  T  C  T  G  G  G  C  G  T  G  C  T  *  *  *  G  T  T  T  G  G  G  C  G  C  A  A  G  G  C  C  G  T  G  G  C  G  A  T  G  G  C  C  *  *  *  G  C  C  A  A  C  T  T  T  G  G  C  C  A  T  A  A  T  T  T  C  T  G  G  G  C  C  G  G  C  G  C  C  G  G  T  T  G  G  C  A  C  A  C  G  T  T  G  C  A  T  C  C  G  C  T  G  C  A  G  A  T  T  G  G  C  G  T  G  G  G  C  G  G  C  C  C  G  G  T  C  A  C  A  A  T  G  G  T  G  G  G  C  C  T  G  C  T  C  A  C  C  A  T  T  C  T  G  G  C  C  G  T  G  G  T  G  C  A  G  A  C  C  G  G  T  T  C  G  C  T  C  T  T  C  T  C  C  G  C  C  G  A  T  G  C  G  T  G  G  A  A  T  A  A  C  G  T  G  A  C  C  T  A  T  A  C  G  G  C  G  G  G  C  G  A  G  G  T  G  A  A  G  A  A  T  C  C  G  C  G  G  C  G  C  A  A
ZZ=    7.31  NA=     83405  KO=     84083  NIT= +  NOM=      27
         71 72 73 74 75 76 77 78 79 80 81 82 83 84 85 86 87 88 89 90 91 92 93 94 95 96 97 98 99100101102103104105106107108109110111112113114115116117118119120121122123124125126127128129130131132133134135136137138139140141142143144145146147148149  *  *150151152153154155156157158159160161162163164165166167168169170171172173174175176177178179180181182183184  *  *185186187188189190191192193194195196197198199200201202203204205206207208209210211212213214215216217218219220221222223224225226227228229230231232233234235236237238239240241242243244245246  *  *  *  *247248249250251252253254255256257258259260261262263264265266267268269270271272273274275276277278279280281282283284  *  *285286287288289290291292293294295296297298299300301302303304305306307308309310311312313314315316317318319320321322323324325326327328329330331332333334335336337338339340341342343344345346347348349350351352353354355356357358359360361362363364365366367368369370371372373374375376377378379380381382383384385386387388389390391392393394395396397398399400401402403404405406407408409410411412413414415416417418419420421422423424425426427428429430431432433434435436  *437438439440441442443444445446447448449450451452453454455456457458459460461462463464465466467468469470471472473474475476477478479480481482483484485486487488489490491492493494495496497498499500501502503504505506507508509510511  *512513514515516517518519520521522523524525526527528529530531532533534535536537538539  *540541542543544545546547548549550551552553554555556557558559560561  *562563564  *565566567568569570571572573574575576577578  *579580581582583584585586587588589590591592593594595596597598599600601602603604605606607608609610611612613614615616617618619620621622623624625626  *  *627628629630631632633634635636637638639640641642643644645646  *  *  *  *647648649650651652653654  *  *  *  *  *655656657658  *  *  *659660661662663664665666667668669  *670671672673674675676677678679680681682683684685686687688689690691692693694695696697698699700701  *702703704705706707708709710711712713714715716717718719720721722723724725726727728729730731732733
          C  G  A  C  G  T  C  G  G  C  C  T  C  A  A  T  C  A  C  T  T  C  G  G  C  A  T  G  C  T  C  G  G  C  G  G  C  G  T  A  G  C  G  C  T  C  G  C  G  G  G  C  T  G  C  C  T  C  C  G  G  C  A  C  C  G  G  A  G  C  C  G  T  G  T  T  G  A  T  G  A  G  C  G  C  G  T  A  G  T  C  A  A  A  G  A  T  A  G  G  C  G  C  G  C  *  G  A  G  C  A  T  G  G  G  C  G  T  A  G  A  T  G  C  G  C  T  C  G  A  T  G  T  G  C  T  G  C  G  A  G  G  C  C  G  A  G  A  G  G  T  G  C  A  G  G  C  T  C  T  C  A  T  T  G  G  C  C  T  G  C  G  T  C  A  T  C  A  G  G  T  T  G  G  C  C  A  C  G  T  A  G  A  C  C  C  G  C  G  T  G  C  C  G  C  G  T  G  C  C  T  G  G  G  C  C  A  G  C  G  C  T  T  C  G  G  G  A  A  T  G  C  C  C  G  G  C  A  C  C  A  G  C  A  C  G  T  T  G  G  T  G  A  T  A  A  T  G  C  T  G  G  T  G  A  A  G  A  G  C  G  A  G  C  C  G  G  G  A  C  C  G  A  G  C  G  T  G  A  T  C  A  G  *  G  T  C  A  G  C  G  G  A  C  T  C  G  A  T  G  G  C  G  G  C  G  A  *  G  C  G  C  T  T  C  G  G  G  C  A  A  G  G  G  C  *  T  G  C  A  C  G  T  C  G  G  G  C  G  G  C  T  C  C  A  G  C  A  T  C  A  G  T  T  C  C  T  G  A  A  T  G  A  C  C  A  G  A  T  T  G  C  T  G  G  C  C  G  T  G  A  T  G  T  T  G  G  T  C  T  C  G  C  C  C  T  G  C  A  C  A  A  T  G  G  A  G  C  C  G  T  C  G  C  T  C  A  T  G  *  C  G  C  G  C  A  G  C  C  A  G  C  G  T  C  A  C  A  T  T  T  G  A  G  G  T  G  G  T  C  A  C  G  G  G  A  T  A  G  A  T  G  T  G  G  C  C  G  C  G  C  G  T  G  G  C  G  A  G  C  A  C  T  T  C  G  G  C  G  G  C  C  A  G  G  C  G  C  A  C  G  G  C  G  T  G  G  G  C  A  A  A  G  T  C  G  C  C  C  G  T  C  A  T  T  T  *  C  G  A  C  C  A  G  C  G  *  *  *  *  *  *  *  *  *  C  G  G  C  T  A  C  G  A  A  G  A  G  A  T  T  G  C  C  A  A  A  G  T  T  G  T  G  G  C  C  C  T  C  C  A  G  C  T  C  G  C  C  G  C  C  G  T  T  G  C  G  A  A  A  G  C  G  A  T  G  G  C  G  G  A  A  G  A  G  C  T  G  C  G  A  G  A  T  C  A  G  G  *  T  G  C  T  C  G  T  C  C  T  C  A  C  T  G  A  G  C  G  C  G  A  C  C  A  T  G  C  A  G  T  T  G  C  G  C  A  G  G  T  C  G  C  C  C  G  G  G  G  G  C  A  G  C  A  T
ZZ=    7.18  NA=    478962  KO=    479648  NIT= +  NOM=      28
         68 69 70 71 72 73 74 75 76 77 78 79 80 81 82 83 84 85 86 87 88 89 90 91 92 93 94 95 96 97 98 99100101102103104105106107108109110111112113114115116117118119120121122123124125126127128129130131132133134135136137138139140141142143144145146147148149150151152153154155156157158159160161162163164  *165166167168169170171172173174175176177178179180181182183184185186187188189190191192193194195196197198199200201202203204205206207208209210211212213214215216217218219220221222223224  *  *225226227228229230231232233234235236237238239240241242243244245246247248249250251252253  *254255256257258259260261262263264265266267268269270271272273274275276277278279280281282283284285286287288289290291292293294295296297298299300  *  *301302303304305306307308309310311312313314315316317318319320321322323324325326327328329330331332333334335336337338339340341342343344345346347348349350351352353354355356357358359360361362363364365366367368369370371372373374375376377378379380381382383384385386387388389390391392393394395396397398399400401402403404405406407408409410411412413414415416417418419420421422423424425426427428429430431432433434435436437438439440441442443444445446447448449450451452453454455456457458459460461462463464465466467468469470471472473474475476477478479480481482483484485486487488489490491492493494  *495496497498499500501502503504505506507508509510511512513514515516517518519520521522523524525526527528529530531532533534535536537538539540541542543544545546547548549550551552553554555556557558559560561562563564565566567568569570571572573574575576577578579580581582583584585586587588589590591592593594595596597598599600601602603604605606607608609610611612613614615616617618619620621622623624625626627628629630631632633634635636637638639  *  *  *640641642643644645646647648  *  *  *649650651652653654655656657658659  *660661662663664665666667668669670671672673674675676677678  *679680681682683684685686687688689690691692693694695696697698699700701702703704705706707708709710711712713714715716717718719720721722723724725726727  *728729730731732733734735736737738739740741742743744745746747748749750751752753754755756
          G  C  G  T  C  A  T  C  T  A  C  C  T  C  A  A  A  G  A  C  A  T  T  G  T  G  A  A  G  G  G  A  G  G  T  A  T  G  C  G  C  G  A  G  C  G  C  T  T  T  C  A  G  C  A  A  C  T  C  C  G  C  G  C  C  A  T  G  G  G  C  A  T  C  C  G  C  A  C  T  A  T  C  A  T  G  A  T  C  A  C  G  G  G  C  G  A  C  A  A  C  C  C  G  C  T  C  A  C  C  G  C  C  G  C  C  G  C  C  A  T  T  G  C  C  C  G  C  G  A  G  G  *  C  C  G  G  C  G  T  T  G  A  *  *  T  G  A  C  T  T  T  C  T  C  G  C  C  G  A  G  G  C  T  C  G  T  C  C  C  A  A  G  G  A  C  A  A  G  A  T  G  G  A  T  C  T  G  A  T  C  C  G  G  C  G  C  G  A  G  C  A  G  G  C  C  G  A  G  G  G  C  A  A  A  C  T  G  G  T  G  G  C  C  A  T  G  A  C  C  G  G  G  G  A  C  G  G  C  A  C  C  A  A  C  G  A  C  G  C  C  C  C  G  G  C  G  C  T  C  G  C  G  C  A  G  G  C  G  G  A  C  G  T  G  G  G  C  G  T  G  G  C  C  A  T  G  A  G  C  A  G  C  G  G  C  A  C  G  C  A  A  G  C  G  G  C  C  A  *  *  *  A  G  G  A  G  G  C  G  G  G  C  A  A  C  A  T  G  A  T  C  G  A  T  C  T  C  G  A  C  T  C  C  A  A  C  C  C  C  A  *  *  C  C  A  A  A  C  T  G  A  T  T  G  A  G  A  T  T  G  T  T  G  C  C  A  T  C  G  G  C  A  A  A  C  A  A  C  T  G  C  T  G  A  T  G  A  C  T  C  G  C  G  G  G  G  C  T  C  T  G  A  C  C  A  C  G  T  T  C  T  C  C  A  T  C  G  C  C  A  A  C  G  A  C  A  T  C  G  C  G  A  A  G  T  A  C  T  T  C  G  C  G  A  T  T  C  T  C  C  C  C  G  C  C  A  T  G  T  T  C  G  C  C  G  G  G  G  C  C  T  T  T  C  C  A  G  T  G  C  T  G  G  C  G  G  C  G  C  T  C  A  A  T  A  T  C  A  T  G  C  *  G  C  C  T  G  C  A  T  T  C  G  C  C  T  C  A  A  T  C  G  *  *  *  *  G  C  G  G  T  G  C  T  C  T  *  *  C  G  G  *  *  *  C  G  G  T  C  A  T  C  T  T  C  A  A  C  G  C  C  A  T  C  A  T  C  A  T  T  G  T  T  G  C  G  C  T  G  A  T  T  C  C  G  C  T  G  G  C  G  C  T  G  C  G  C  G  G  C  G  T  C  A  A  A  T  A  T  C  G  T  C  C  C  G  T  T  T  C  G  G  C  T  G  C  A  G  C  G  T  T  G  C  T  G  C  A  G  C  G  C  A  A  C  C  T  G  C  T  T  A  T  C  T  A  C  G  G  G  G  T  G  G  G  C  G  G  C  G  T  G  A  T  C  G  T  G  C  C  G  T  T  C  A  T  C  G  G  C  A  T  C  A
ZZ=    7.10  NA=    704674  KO=    705331  NIT= +  NOM=      29
         55 56 57 58 59 60 61 62 63 64 65 66 67 68 69 70 71 72 73 74 75 76 77 78 79 80 81 82 83 84 85 86 87 88 89 90 91 92 93 94 95 96 97 98 99100101102103104105106107108109110111112113114115116117118119120121122123124125126127128129130131132133134135136137138139140141142143144145146147148149150151152153154155156157158159160161162163164165166167168169170171172173174  *175176177178179180181182183184185186187188189190191192193194195  *  *196197198199200201202203204205206207208209210211212213214215216217218219220221222223224225226227228229230231232233234235236237238239240241242243244245246247248249250251  *252253254255256257258259260261262263264265266267268269270271272273274275276277278279280281282283284285286287288289290291292293294295296297298299300301302303304305306307308309310311312313314315316317318319320321322323324325326327328329330331332333334335336337338339340341342343344345346347348349350351352353354355356357358359360361362363364365366367368369370371372373374375376377378379380381382383384385386387388389390391392393394395396  *397398399400401402403404405406407408409410411412413414415416417418419420421422423424425426427428429430431432433434435436437438439440441442443444445446447448449450451452453454455456457458459460461462463464465466467468469470471472473474475476477478479480481482483484485486487488489490491492493494495496497498499500501502503504505506507508509510511512513514515516517518519520521522523524525526527528529530531532533534535536537538539540541542543544545546547548549550551552553554555556557558559560561562563564565566567568569570571572573  *  *574575576577578579580581  *  *  *  *582583584585586587588589590591592593594595596597598599600601602603604605606607608609610611612613614615616617618619620621622623624625626627628629630631632633634635636637638639640641642643644645646647648649650651652653654655656657658659660  *  *661662663664665666667668669670671672673674675676677678679680681682683684685686687688689690691692693694695696697698699700701702703704705706707708709710711
          C  A  G  C  T  C  C  T  C  A  T  C  A  A  T  G  C  T  G  C  T  G  C  G  C  T  C  G  G  C  G  A  G  C  A  A  C  G  C  G  G  C  C  T  C  C  T  G  C  A  G  C  A  G  G  C  G  C  G  A  C  T  C  A  T  C  C  A  C  A  T  T  G  C  C  G  T  C  G  A  G  C  *  *  A  T  T  T  T  G  C  T  C  A  T  G  C  G  C  T  G  C  T  G  A  A  T  *  *  A  C  G  C  T  C  A  A  A  A  T  A  G  G  C  C  T  G  C  T  G  C  A  C  G  C  C  C  T  C  G  C  G  C  A  T  G  C  C  G  G  C  G  A  C  C  T  G  C  T  C  G  A  C  C  A  A  T  T  C  C  G  C  C  *  *  A  G  G  C  G  A  T  C  A  A  G  G  C  A  A  C  C  G  C  G  A  A  G  A  T  C  G  G  C  T  C  G  C  A  G  T  G  C  A  T  C  G  C  C  C  T  C  G  C  G  C  T  G  G  C  G  C  A  T  G  G  T  G  T  T  G  A  G  G  G  C  T  T  C  A  A  T  C  A  G  C  G  C  A  T  C  G  A  T  T  T  G  C  G  C  C  A  G  C  A  C  G  G  C  G  G  C  T  T  C  G  A  G  A  G  *  C  T  T  C  G  A  C  G  G  A  A  T  C  C  T  C  G  T  T  G  G  C  G  C  G  A  G  C  A  T  C  C  T  G  G  C  T  G  A  T  G  A  C  G  C  C  G  G  G  C  A  G  G  C  G  G  A  G  G  A  T  G  G  T  G  T  T  G  A  G  G  T  C  G  G  G  C  T  G  C  G  T  G  G  C  T  A  G  A  T  C  A  A  G  A  T  C  G  G  C  C  G  C  G  G  C  A  T  T  G  C  G  G  A  A  G  G  C  T  T  C  A  G  C  G  T  A  T  G  C  G  C  G  G  A  T  C  A  T  C  T  C  G  G  C  A  T  C  *  *  C  A  C  G  C  T  G  A  C  G  C  G  G  C  C  C  G  A  A  G  C  G  G  T  G  C  G  C  G  C  A  A  G  G  C  T  C  A  G  C  G  T  G  A  G  C  T  C  G  A  T  G  T  G  G  C  C  G  C  G  G  C  G  A  A  G  C  T  T  C  T  C  C  T  T  G  A  G  C  A  G  C  G  G  G  C  G  C  A  G  C  T  T  C  A  T  C  T  C  C  A  G  C  G  C  A  T  C  G  C  T  G  C  *  C  G  C  C  G  G  G  C  A  G  C  C  G  C  A  G  A  T  T  G  A  G  A  T  C  G  A  G  A  A  A  G  C  G  A  T  G  G  T  *  *  T  G  A  C  G  C  T  C  T  T  G  A  G  C  G  C  C  A  G  G  G  T  G  A  A  G  G  C  G  A  G  A  C  C  C  T  C  G  G  A  A  A  C  T  T  T  G  C  C  T  T  C  A  A  C  G  C  G  G  G  C  A  A  A  A  C  C  C  G  T  C  A  T  G
ZZ=    7.25  NA=    315350  KO=    316055  NIT= +  NOM=      30
         78 79 80 81 82 83 84 85 86 87 88 89 90 91 92 93 94 95 96 97 98 99100101102103104105106107108109110111112113114115116117118119120121122123124125126127128129130131132133134135136  *  *  *  *137138139140141142143144145146147148149150  *151152153154155156157158159160161  *162163164165166167168169170171172173174175176177178179180181182183184  *185186187188  *189190191192193194195  *  *  *  *  *  *196197198199200201202203204  *205206207208209210211212213214215216217218219220221222223224225226227228229230231232233234235236237238239240241242243244245246247248249  *  *250251252253254255256257258259260261262263264265266267268269270271272273274275276277278279280281282283284285286287288289290291292293294295296  *297298299300301302303304305306307308309310311312313314315316317318319320321322323324325326327328329330331332333334335336337338339340341342343344345346347348349350351352353354355356357358359360361362363364365366367368369370371372373374375376377378379380381382383384385386387388389390391392393394395396397398399400401402403404405406407408409410411412413414415416417418419420421422423424425426427428429430431432433434435436437438439440441442443444445446447448449450451452453454455456457458459460461462463464465466467468469470471472473474475476477478479480481482483484485486487488489490491492493494495496497498499500501502503504505506507508509510511512513514515516517518519520521522523524525526527528529530531532  *  *  *  *  *  *  *  *  *  *533534535536537538539540541542543544545546547548549550551552553554555556557558559560561562563564565566567568569570571572573574575576577578579580581582583584585586  *  *  *  *587588  *589590591592593594595596597  *  *  *598599600601602603604605606607  *  *  *  *608609610  *  *  *  *611612613614615616617618619  *  *620621622623624625626  *  *  *627628629630631632633634635636637638639640641642643644645646647648649650651652653654655656657658659660661662663664665666667668669670671672673674675676677678679680681682683684685686687688689690691692693694695696697698699700701702703704705  *706707708709710711712713714715716717718719720721722723724725726727728729730731732733734735736737738739740741
          C  G  C  A  A  C  T  G  T  T  A  T  C  *  G  A  C  G  G  T  G  A  C  T  G  C  A  T  A  T  C  C  C  A  G  G  T  C  T  T  C  A  G  C  A  G  C  C  C  T  C  T  G  C  G  C  T  G  C  G  T  C  C  A  C  A  A  A  G  T  C  G  T  G  A  T  T  C  G  A  A  A  G  C  A  G  C  A  C  G  C  G  G  A  A  A  T  C  C  G  C  A  T  T  G  T  G  A  A  A  A  G  C  C  A  C  G  T  C  T  T  C  T  G  C  G  G  A  G  G  G  T  G  G  C  A  G  G  G  G  C  C  A  T  T  C  G  C  C  C  G  C  G  C  G  C  A  G  T  T  C  T  T  C  A  A  A  G  A  A  G  C  G  T  C  T  C  A  C  G  C  T  C  G  C  A  G  G  G  A  A  G  A  C  C  T  C  A  A  G  C  A  A  T  T  G  A  T  A  G  C  G  C  T  C  C  A  G  C  A  C  C  T  C  T  T  C  G  C  A  G  G  C  G  G  C  G  A  G  C  G  G  T  G  T  C  T  G  A  T  T  C  G  G  C  A  G  C  G  T  T  G  G  A  G  A  A  G  A  G  G  C  C  *  A  C  G  G  C  T  T  C  C  A  T  T  T  C  C  C  G  C  A  G  C  G  G  A  A  C  A  T  C  G  G  C  C  A  G  C  A  A  A  A  G  C  G  T  T  A  *  G  C  T  T  G  T  C  A  C  A  G  C  C  G  C  C  C  G  C  T  G  C  T  T  G  T  G  C  C  A  G  A  C  G  G  C  C  C  C  C  T  *  T  T  G  A  C  T  C  C  C  G  A  G  A  A  A  A  A  G  C  G  C  C  T  T  A  C  T  G  T  A  T  T  G  A  C  T  T  C  A  C  T  G  A  T  G  G  T  C  G  C  A  C  C  A  C  A  G  G  C  C  A  C  G  A  G  C  G  T  T  T  C  A  T  G  A  A  A  G  G  C  C  C  G  G  A  T  A  T  C  C  T  C  C  A  T  C  G  G  T  A  T  C  T  G  C  T  T  A  T  C  C  A  G  A  G  C  C  G  T  C  T  C  C  A  G  C  A  T  G  G  C  T  G  A  G  C  C  G  C  C  G  C  C  A  C  T  G  A  T  C  A  G  A  T  A  C  *  A  G  A  A  C  G  A  A  G  C  T  G  T  C  T  T  T  C  C  T  G  A  T  C  T  T  G  C  G  A  A  G  A  A  T  G  T  C  G  A  G  G  G  C  T  T  C  A  C  G  G  C  C  T  G  C  T  G  C  A  A  G  C  G  A  A  T  C  C  T  G  A  T  T  G  G  G  C  A  A  C  G  *  G  A  T  G  G  C  C  G  C  C  C  G  T  A  A  A  G  A  A  T  T  T  G  A  A  A  T  G  G  C  G  A  T  *  *  A  T  T  T  G  A  T  C  T  C  C  G  T  G  G  G  C  T  C  C  G  G  G  C  T  G  G  A  G  C  A  A  A  G  A  C  C  G  C  G  A  A  C  A  T  C  G  A  T  G  C  C  A  T  C  G  G  G  A  A  T  G  C  G  C  T  G  C  A  T  C  A  G  C  G  C
ZZ=    7.04  NA=    818258  KO=    818918  NIT= +  NOM=      31
         64 65 66 67 68 69 70 71 72 73 74 75 76 77 78 79 80 81 82 83 84 85 86 87 88 89 90 91 92 93 94 95 96 97 98 99100101102103104105106107108109110111112113114115116117118119120121122123124125126127128129130131132133134135136137138139140141142143144145146147148149150151152153154155156157158159160161162163164165166167168169170171172173174175176177178179180181182183184  *185  *186187188189190191192193194195196197  *  *198199200201202203204205206  *  *  *207208209210211212213214215216217218219220221222223224225226227228229230231232233234235236237238239240241242243244245246247248249250251252253254255256257258259260261262263264265266267268269270271272273274275276277278279280281282283284285286287288289290291292293294295296297298299300301302303304305306307308309310311312313314315316317318319320321322323324325326327328329330331332333  *  *334335336337338339340341342343344345346347348349350351352353354355356357358359360361362363364365366367368369370371372373374375376377378379380381382383384385386387388389390391392393394395396397398399400401402403404405406407408409410411412413414415416417418419420421422423424425426427428429430431432433434435436437438439440441442443444445446447448449450451452453454455456457458459460461462463464465466467468469470471472473474475476477478479480481482483484485486487488489490491492493494495496497498499500501  *  *  *  *  *502503504505506507508509510511512513514515516517518519520521522523524525526527528529  *  *  *530531532533534535536537538539540541542543544545546547548549550551552553554555556557558559560  *561  *  *  *  *  *  *  *  *  *  *  *562563564565566567568569570571572573574575576577578579580581582583584585586587588589590591592593594595596597598599600601602603604605606607608609  *  *610611612613614615616617618619620621622623  *  *624625626627628629630631632633634635636637638639640641642643644645646647648649650651652653654655656657658659660661662663664665666667668669670671672673674  *  *675676677678679680681682683684685686687688689690691692693694695696697698699700701702703704705706707708709
          G  C  C  G  T  T  C  T  T  T  C  A  G  A  A  A  G  C  T  C  C  G  C  C  A  A  A  G  T  C  T  G  C  C  G  G  G  C  G  C  G  A  G  C  A  G  T  T  C  G  G  C  G  C  G  G  C  C  T  T  T  A  C  C  C  A  A  A  C  G  C  T  G  C  T  C  A  C  G  G  C  C  T  G  C  C  G  C  A  A  G  G  C  A  G  C  A  G  C  C  A  G  C  G  C  G  G  A  *  A  G  A  C  A  C  G  G  T  G  G  C  C  A  C  G  G  C  G  A  C  G  G  C  G  A  T  T  A  C  T  G  C  C  G  A  A  T  C  C  A  T  T  G  C  A  C  G  C  A  G  C  T  T  C  G  G  C  C  G  G  T  T  T  G  T  G  C  A  G  C  C  C  A  T  G  A  T  G  G  G  C  A  G  C  G  C  G  C  C  T  G  T  C  G  A  A  T  A  C  A  T  T  C  T  G  T  C  C  G  G  C  G  G  T  G  G  T  G  C  G  C  A  C  A  A  T  C  *  *  *  *  T  C  A  C  G  C  T  G  G  T  G  C  G  C  A  T  G  C  T  G  C  G  T  G  A  G  C  G  T  C  T  G  G  A  G  C  C  G  A  T  G  G  G  C  T  G  C  A  A  G  C  T  C  T  T  T  G  C  G  A  G  C  G  A  T  G  A  G  G  T  G  G  G  C  A  T  G  C  C  C  G  C  C  G  C  A  G  C  C  A  A  G  G  A  G  G  C  C  G  C  G  G  C  C  T  T  C  G  C  *  *  T  C  T  G  C  T  A  G  C  C  T  A  *  C  T  G  C  A  C  C  T  A  *  *  T  T  A  C  G  G  A  T  T  G  C  C  C  G  G  C  A  A  T  C  T  G  C  C  C  T  C  C  G  C  G  A  C  C  G  G  C  G  C  C  A  T  C  A  T  G  C  C  C  G  T  G  G  T  G  C  T  G  G  G  G  A  C  G  A  T  T  T  C  G  C  A  T  G  G  G  T  G  A  G  G  A  A  G  T  G  G  C  C  T  G  C  C  A  C  C  C  C  A  C  G  C  A  A  G  C  A  A  T  C  C  C  C  C  C  A  C  T  C  A  A  G  C  C  A  A  A  A  G  C  G  G  G  C  T  T  G  A  A  T  G  G  G  G  C  A  C  C  C  A  C  C  G  T  T  T  T  T  G  T  G  G  T  G  C  T  C  G  C  G  G  T  C  T  T  G  A  T  G  C  T  C  G  C  C  C  T  *  *  G  A  G  C  G  G  A  T  G  C  G  G  C  G  G  C  C  A  A  A  A  A  C  C  T  C  C  G  G  C  C  A  A  T  A  C  C  G  T  G  G  T  G  A  *  *  *  *  *  *  T  G  G  T  G  A  T  T  G  A  G  A  *  *  G  C  A  G  C  C  C  C  A  C  C  A  A  T  C  T  C  G  A  C  C  C  G  C  G  C  G  T  G  G  G  G  C  T  C  G  A  T  G  C  G  C  A  G  T  C  G  G  A  G  C  A
ZZ=    7.00  NA=    188333  KO=    189029  NIT= +  NOM=      32
         70 71 72 73 74 75 76 77 78 79 80 81 82 83 84 85 86 87 88 89 90 91 92 93 94 95 96 97 98 99100101102103104105106107108109110111112113114115116117118119120121122123124125126127128129130131132133134135136137138139140141142143144145146147148149150151152153154155156157158159160161162163164165166167168169170171172173174175176177  *178179180181182183184185186  *187188189190191192193194195196197198199200201202203204205206207208209210211212213214215216217218219220221222223224225226227228229230231232233234235236237  *  *238239240241242243244245246247248249250251252253254255256257258259260261262263264265266267268269270271272273274275276277278279280281282283284  *  *285286287288289290291292293294295296297298299300301302303304305306307308309310311312313314315316317  *318319320321322323324325326327328329330331332333334335336337338339340341342343344345346347348349350351352353354355356357358359360361362363364365366367368369370371372  *373374375376  *377378379  *380381382383384385386387388389390391392393394395396397398399400401402403404405406407408409410411412  *  *413414415416417418419420421422423424425426427428429430431432433434435436437438439440441442443444445446447448449450451452453454455456457458459460461462463464465466467468469470471472473474475476477478479480481482483484485486487488489490491492493494495496497498499500501502503504505506507508509510511512513514515516517518519520521522523524525526527528529530531532533534535536537538539540541542543544545546547548549550551552553554555556557558559560561562  *  *  *  *  *  *  *  *  *563564565566567568569570571572573574575576577578579580581582583584585586  *  *  *  *  *  *587588589590591592593594595596597598599600601602603604605606607608609610611612613614615616617618619620621622623624625626627628629630631632633  *  *  *634635636637638639640641642643644645646647648649650651652653654655656657658659660661662663664665666667668669670671672673674675676677678679680681682683684685686687688689690691692693694695696697698699700701702703704705706707708709710711712713714715716717718719720721722723724725726727728729730731732733734735736737738739740741742743
          G  C  A  G  C  A  T  T  T  G  C  A  G  G  G  C  T  A  G  C  G  C  G  A  G  C  G  G  T  A  T  C  T  T  C  G  C  A  T  C  G  A  T  T  C  A  C  C  G  C  G  C  C  G  G  G  C  A  T  C  G  A  A  A  C  T  A  A  T  A  G  C  T  G  G  A  A  C  A  G  G  G  A  A  G  T  C  A  T  T  G  C  A  G  A  G  C  A  T  G  C  C  G  A  A  G  G  C  A  G  A  T  C  C  G  C  A  G  C  G  C  G  A  G  C  C  C  G  C  G  C  C  G  C  C  A  C  A  A  C  C  A  G  A  G  A  G  A  A  G  A  C  C  G  G  G  A  G  C  A  A  A  C  G  A  C  G  G  A  G  C  G  G  C  A  G  C  C  G  C  G  C  C  G  A  G  G  C  G  G  A  T  G  G  A  T  T  T  T  T  C  G  C  A  T  G  C  C  T  G  G  C  G  G  G  C  G  C  T  A  C  G  G  C  A  C  C  G  C  A  A  C  T  T  C  C  G  G  T  T  A  T  T  T  T  T  C  A  G  C  G  G  G  C  A  G  A  G  C  A  T  C  T  C  G  C  T  C  A  T  C  G  G  C  A  C  A  T  G  G  A  T  G  A  C  G  C  G  C  A  T  T  G  C  C  A  C  G  G  C  G  T  G  G  C  T  C  G  T  C  T  A  C  C  G  G  T  T  G  A  C  G  C  A  T  T  C  G  G  C  C  G  T  G  C  T  G  C  T  G  G  G  T  A  C  G  G  T  G  G  G  C  T  T  T  G  T  G  G  G  G  C  A  G  A  T  T  C  C  C  A  C  G  T  T  T  C  T  G  C  T  G  G  C  T  C  C  C  T  T  C  G  C  G  G  G  C  G  T  T  T  G  G  G  C  T  G  A  C  C  G  G  C  T  G  *  A  A  C  C  G  C  C  G  C  A  C  G  G  T  G  C  T  C  G  T  G  T  G  G  A  C  G  C  A  G  G  G  G  C  T  G  G  C  G  A  T  G  G  T  *  *  G  C  A  G  T  C  G  C  T  G  A  T  G  C  T  T  G  C  C  G  T  G  C  T  C  A  C  G  C  T  G  A  C  C  C  A  C  C  G  C  A  T  C  A  C  G  A  T  T  C  C  T  G  A  G  A  T  T  C  T  T  G  C  G  C  T  G  G  C  C  G  T  C  T  T  T  C  A  G  G  G  C  A  T  G  A  T  C  A  A  T  G  C  *  C  T  T  T  G  A  C  A  T  G  C  C  G  G  C  G  C  G  G  C  A  G  G  C  T  T  T  C  A  T  G  G  T  G  C  A  G  A  T  G  G  T  G  G  A  G  T  C  G  C  G  C  A  A  C  G  A  T  C  T  G  C  A  G  A  A  T  G  C  C  A  T  T  G  C  G  A  T  C  A  A  C  T  C  G  T  C  C  A  T  G  G  T  G  A  A  C  C  T  G  *  *  *  G  C  G  C  G  G  C  T  C  A  T  C  G  G  G  C  C  G  T  C  G  C  T  G  G  C  G  G  G  C  A  T  C  A  T  C  A  T  T  G  C  G  G  C  G
ZZ=    6.95  NA=    183516  KO=    184113  NIT= +  NOM=      33
         79 80 81 82 83 84 85 86 87 88 89 90 91 92 93 94 95 96 97 98 99100101102103104105106107108109110111112113114115116117118119120121122123124125126127128129130131132133134135136137138139140141142143144145146147148149150151152153154155156157158159160161162163164165166167168169170171172173174175176177178179180181182183184185  *186187188189190191192193194195196197198199200201202203204205206207208209210211212213214215216217218219220221222223224225226227228229230231232233234235236237238239240241242243244245246247248249250251252253254255256257258259260261262263264265266267268269270271272273274275276277278279280  *281282283284285286287288289290291292293294295296297298299300301302303304305306307308309310311312313314315316317318319320321322323324325326327328329330331332333334335336337338339340341342343344345346347348349350351352353354355356357358359360361362363364365366367368369370371372373374375376377378379380381382383384385386387388389390391392393394395396397398399400401402403404405406407408409410411412413414415416417418419420421422423  *424425426427428429430431432433434435436437438439440441442443444445446447448449450451452453454455456457458459460461462463464465466467468469470471472473474475476477478479480481482483484485486487488489490491492493494495496497498499500501502503504505506507508509510511512513514515516517518519520521522523524525526527528529530531532533534535536537538539540541542543544545546547548549550551552553554555556557558559560561562563564565566567568569570571572573574575576577578579580581582583584585586587588589590591592593594595596597598599600601602603604605606607608609610611612613614615616617618619620621622623624625626627628629630631632633634635636637638639640641642643644645646647648649650651652653654655656657658659660661662663664665666667668669670671672673674675676677678679680681682683684685686687688689690691692693694695696697698699700701702703704705706707
          G  C  A  G  A  A  G  T  C  G  G  G  C  A  T  C  A  A  G  G  T  G  G  T  A  T  T  T  G  A  T  C  C  C  T  T  C  T  G  G  *  *  G  G  T  G  C  G  G  C  G  C  G  C  G  G  C  T  A  T  A  G  C  T  G  C  C  A  C  A  T  T  T  T  G  C  G  C  G  A  G  C  A  C  G  G  C  G  T  G  G  A  A  G  T  G  G  C  C  A  C  G  G  T  G  C  A  C  G  A  T  T  A  C  C  G  C  G  A  T  G  T  G  C  T  G  T  T  T  G  G  C  G  G  G  C  A  T  G  C  G  C  C  C  G  A  G  C  C  G  G  A  C  G  A  C  *  *  C  A  C  C  T  G  C  T  G  G  G  C  A  A  G  T  G  C  A  A  G  G  A  G  A  A  G  A  T  G  A  A  G  G  A  G  A  C  C  G  G  C  G  C  G  G  C  G  C  T  G  G  G  C  A  T  T  G  C  G  A  C  C  G  A  C  G  G  C  *  *  G  A  T  G  C  G  G  A  C  C  G  C  T  T  T  G  G  C  A  T  T  G  T  G  G  A  C  G  G  C  G  A  T  G  G  *  C  A  C  C  T  T  C  A  T  T  C  A  G  C  C  G  A  A  T  T  A  T  G  *  *  *  T  C  A  T  T  G  *  C  G  C  T  G  C  T  *  C  T  T  C  G  A  C  T  A  C  C  T  G  G  T  G  G  A  G  A  *  C  A  C  G  C  G  G  C  T  G  G  C  G  C  A  A  C  G  G  C  G  T  G  G  C  G  A  A  G  T  C  A  G  T  A  G  C  G  A  C  G  A  C  C  A  A  C  C  T  G  G  T  G  A  A  T  G  C  G  C  T  G  G  C  G  G  A  A  T  T  T  C  A  C  A  A  G  A  T  T  G  A  G  C  T  G  C  A  T  G  A  G  A  C  G  C  C  G  G  T  G  G  G  C  T  T  C  A  A  G  T  A  C  A  T  C  G  G  C  *  *  G  A  G  C  T  G  A  T  C  A  A  C  A  A  G  *  *  *  *  *  *  *  *  *  G  A  C  G  C  G  A  T  T  G  T  G  A  T  C  G  G  C  G  G  C  G  A  A  G  A  G  *  *  A  G  C  G  *  *  C  G  G  G  G  C  T  G  A  C  G  A  T  T  C  G  C  G  G  C  C  A  C  G  T  G  C  C  G  G  A  G  A  A  G  G  A  C  G  G  C  G  T  G  A  *  *  T  T  G  C  C  G  G  C  C  T  *  *  *  *  G  C  T  G  A  T  G  G  C  C  G  A  A  A  T  G  G  T  G  G  C  C  G  T  G  C  G  C  G  G  C  A  A  G  A  G  C  A  T  T  G  G  C  G  A  G  C  A  A  C  T  G  A  A  G  G  C  G  C  T  G  T  T  T
ZZ=    6.97  NA=     57580  KO=     58240  NIT= +  NOM=      34
         63 64 65 66 67 68 69 70 71 72 73 74 75 76 77 78 79 80 81 82 83 84 85 86 87 88 89 90  * 91 92 93 94 95 96 97 98 99100101102  *103104105106107108109110111112113114115116117118119120121122  *123124125126127128129130131132133134135136137138139140141142143144145146147  *148149150151152153154155156157158159160161162163164165166167168169170171172173174175176177178179180181182183  *184185186187  *188189190191192193194195196197198199200201202203204205206207208209210211212213214215216217218219220221222223224225226227228229230231232233234235236237238239240241242243244245246247248249250251252253254255256257258259260261  *  *262263264265266267268269270271272273274275276277278279280281282283284285286287288289290291292293294295296297298299300301302303304305306307308309310311312313314315316317318319320321322323324325326327328329330331332333334335336337338339340341342343344345346347348349350351352353354355356357  *358359360361362363364365366367368369370  *  *371372373374375376377378379380381382383384385386387388389390391392393394395396397398399400401402403404405406407408409410411412413414415416417418419420421422423424425426427428429430431432433434435436437438439440441442443444445446447448449  *450451452453454455456457458459460461462463464465466467468469470471472473474475476477478479480481482483484485486487488489490491492493  *494495496497498499500501502503504505506  *507508509510511512513514515516517  *  *  *518519520521522523524525526527528529530531532533534535536537538539540541542  *  *  *543544545546547548549550551552553554555556557558559560  *  *561562563564565  *566567568569570571572573574575576577578579580581582583584585586587  *588589590591592593594595  *596597598599600601602603604605606607608609610611  *  *  *612613614615616617618619620621622623624625626627628629630631632633634635636637638639640641642643644645646647648649650651652653654655656657658659660661662663  *  *  *  *664665666667668669670671672673674675676677678679680681682683684685686687688689690691692693694695696697698699700701702703
          C  G  C  T  G  T  G  A  T  T  C  C  A  A  A  C  G  C  A  A  C  C  A  T  C  A  C  C  G  T  T  A  C  A  G  A  G  G  A  T  G  G  C  G  T  T  G  C  A  G  G  C  G  T  A  A  G  C  C  G  C  A  C  G  G  T  C  C  A  A  T  C  C  G  A  T  G  C  G  A  C  C  G  G  C  A  A  T  T  A  C  T  C  C  A  T  C  A  C  C  A  A  T  C  T  C  T  C  A  G  C  C  G  G  A  A  C  C  T  A  C  A  C  G  G  T  C  A  C  C  A  T  T  A  C  C  G  C  C  A  C  C  A  G  C  T  *  *  *  T  T  G  A  G  A  G  C  T  T  T  C  A  G  G  C  G  C  A  G  C  A  C  G  T  G  G  *  T  C  T  T  G  A  A  C  G  *  T  T  G  C  C  C  A  G  A  A  A  C  G  C  G  G  C  C  T  C  A  A  T  G  C  A  G  T  T  C  T  C  A  A  G  G  T  C  G  G  C  T  C  C  G  C  A  A  G  C  A  C  G  A  C  C  G  T  G  A  C  C  A  T  C  A  A  C  G  C  T  T  C  T  G  C  C  G  T  G  G  C  G  G  T  C  A  A  T  A  C  G  C  A  A  A  G  C  G  C  A  G  C  C  G  A  G  T  C  C  G  G  C  A  C  G  C  T  C  A  C  C  G  G  C  A  A  G  C  A  G  A  T  T  C  A  C  G  A  *  G  C  T  G  G  *  A  G  C  T  C  G  C  C  G  G  C  C  G  C  A  A  C  T  T  T  C  A  G  G  A  G  C  T  C  G  T  C  A  C  G  C  T  T  C  A  G  C  C  G  G  G  C  G  T  C  G  T  C  A  A  C  C  A  G  A  T  G  G  G  C  G  A  C  G  A  A  A  C  C  A  A  C  G  C  C  G  G  T  A  A  C  A  C  C  G  C  A  A  T  G  T  C  A  G  T  C  A  A  T  G  G  T  G  C  C  C  G  C  A  C  C  A  G  C  G  C  C  A  A  T  A  A  C  T  G  G  A  C  C  A  T  T  G  A  C  G  G  A  *  *  G  C  G  G  A  C  A  T  C  A  A  C  G  A  T  A  C  G  G  G  C  T  C  G  A  A  T  A  C  G  A  C  C  G  T  C  A  C  C  A  A  C  T  C  G  C  C  C  A  A  C  G  T  C  G  A  C  G  C  C  *  *  A  T  T  C  A  G  G  A  A  T  T  C  A  C  A  C  T  C  G  A  G  C  G  C  G  G  C  A  C  C  T  A  C  G  A  T  G  C  A  G  G  C  T  A  T  G  G  C  C  G  C  T  C  T  G  G  C  G  G  T  G  G  C  C  A  G  G  *  T  G  C  T  G  G  T  G  C  A  G  A  C  C  A  A  G  G  C  G  G  G  C  A  C  C  A  G  T  C  A  C  T  T  T  C  A  T  G  G  C  G  A  T  G  C  C  T  A  C  G  A  G  T  A  T  G  T  G  C  G  C  A  A  C
ZZ=    7.01  NA=    122455  KO=    123166  NIT= +  NOM=      35
         58 59 60 61 62 63 64 65 66 67 68 69 70 71 72 73 74 75 76 77 78 79 80 81 82 83 84 85  *  *  *  * 86 87 88 89 90 91 92 93 94 95 96 97 98 99100101102103104105106107108109110111112113114115116117118119120121122123124125126127128129130131132133134135136137138139140141142143144145146147148149150151152153154155156157158159160161162163164165166167168169170171172173174175176177178179180181182183184185186187188189190191192193194195196197198199200201202203204205206207208209210211212213214215216217218219220221222223224225226227228229230231232233234235236237238239240241242243244245246247248249250251252253254255256257258259260261262263264265266267268269270271272273274275276  *277278279280281282283284285286287288289290291292293294295296297298299300301302303304305306307308309310311312313314315316317318319320321322323324325326327328329330331332333334335336337338339340341342343344345346347348349350  *351352353354355356357358359360361362363364365366367368369370371372373374375376377378379  *  *380381382383384385386387388389390391392393394395396397398399400401402403404405406407408409410411412413414415416417418419420421422423424425426427428429430431432433434435436437438439440441442443444445446447448449450451452453454455456457458459460461462463464465466467468469470471472473474475476477478479480481482483484485486487488  *489490491492493494495496497498499500501502503504505506507508509510511512513514515516517518519520521  *522523524525526527528529530531532533534535536537538539540541542543544545546547548549550551552553554555556557558559560561562563564565566567568569570571572573574575576577578579580581582583  *584585586587588589590591592593594595596597598599600601602603604605606607608609  *610611  *  *  *  *  *612613614615616617618619620621622623624625626627628629630631632633634  *635636637638639640641642643644645646647648  *  *  *  *649650651652653654655656657658659660661662663664665666667668669670671672673  *674675  *676677678679680681682683684685686687688689690691692693694695696697698699700701702703704705706707708709710711712713714715716717718719720721722  *723724725726727728729730731732733734735736737738739740741742743744745
          C  A  T  C  T  C  G  A  A  T  G  G  G  C  G  T  G  G  T  C  C  G  C  A  G  C  C  G  G  T  A  G  C  T  G  T  G  C  T  C  G  G  C  C  T  G  C  C  C  G  G  T  G  C  G  C  A  T  G  G  G  C  A  G  C  A  G  T  G  C  G  G  C  C  T  C  G  C  C  C  T  C  T  C  C  G  G  T  G  G  C  C  G  C  G  C  G  C  T  G  C  A  T  C  G  A  A  A  C  C  G  C  G  T  T  G  C  G  A  A  T  G  G  C  C  T  G  C  A  G  A  A  T  G  C  G  G  T  C  T  C  C  G  C  C  C  G  G  C  G  T  A  T  T  G  G  C  C  A  G  C  G  C  A  T  T  G  C  G  G  T  C  T  G  A  C  G  A  G  G  C  C  T  C  G  C  C  C  A  G  C  A  G  T  T  G  C  T  G  C  G  C  C  G  A  G  C  G  A  T  T  C  A  G  C  T  T  T  A  G  C  A  C  A  T  G  C  C  C  C  T  T  G  G  C  A  T  C  C  G  T  A  A  C  A  A  T  C  A  C  G  G  G  C  T  C  A  A  A  T  A  T  G  G  A  G  T  G  A  A  C  C  A  C  G  G  C  G  T  C  G  C  T  G  A  G  C  T  G  C  T  G  A  T  C  C  A  T  C  T  G  C  C  G  C  C  G  T  C  C  G  G  C  T  T  C  G  G  T  T  T  C  G  C  G  C  A  G  A  T  C  G  C  G  C  A  G  C  C  G  C  A  C  G  G  C  C  A  T  G  C  G  A  T  T  G  A  T  C  T  C  A  G  C  G  G  C  A  A  T  G  G  C  C  C  C  C  A  G  G  T  C  G  T  C  G  C  C  C  G  A  G  C  G  C  C  A  C  T  C  G  A  C  C  C  G  A  T  G  C  G  T  C  A  G  G  T  C  G  C  C  G  C  C  G  C  C  A  A  T  C  T  G  C  C  G  C  G  C  C  G  A  C  T  G  C  G  C  C  G  T  G  C  G  G  C  G  C  A  A  A  G  G  C  A  A  A  A  T  C  A  G  C  G  A  A  G  C  C  A  C  C  A  T  C  A  G  T  C  C  C  G  A  G  A  T  C  A  G  A  A  T  G  G  C  C  A  G  A  A  A  A  A  T  C  G  A  A  A  T  T  C  C  G  C  A  G  G  C  C  G  T  A  A  T  C  A  G  C  C  G  A  G  T  G  C  G  C  A  G  G  C  C  G  T  C  T  T  C  C  T  G  C  T  C  G  T  G  C  A  G  G  T  G  C  G  A  A  A  C  C  A  C  T  T  C  A  T  G  C  C  G  T  T  T  G  G  C  G  C  G  C  A  C  *  C  T  G  A  T  C  C  A  C  C  A  G  C  G  C  G  C  T  G  A  A  G  T  C  C  T  G  C  T  G  A  A  T  G  C  G  C  A  C  C  A  G  G  T  C  G  C  G  G  T  C  G  C  G  C  A  G  A  T  T  C  T  C  C  A  G  C  C  G  C  A  T  G  C  T  G  G  T  C  A  G  C  G  T  C  G  T  G  T  G  C  C  C  T  A  A  T  A  C  G  T  G  C  G  C  G  T  G
ZZ=    6.87  NA=    707521  KO=    708177  NIT= +  NOM=      36
         95 96 97 98 99100101102103104105106107108109110111112113114115116117118119120121122123124125126127128129130131132133134135136137138139140141142143144145146147148149150151152153154155156157158159160161162163164165166167168169170171172173174175176177178179  *180181182183184  *  *185186187188189190191192193194  *  *  *  *195196197198199200201202  *  *203204205206207208209210211212213214215216217218219220221222223224225226227228229230231232233234235236237238239240241242243244245246247248249250251252253254255256257258259260  *261262263264265266267268269270271272  *273274275276277278279280281282283284285286287288289290291292293294295296297298299300301302303304305306307308309310311312313314315316317318319320321322323324325326327328329330331332333334335336337338339340341342343344345346347348349350351352353354355356357358359360361362363364365366367368369370371372373374375376377378379380381382383384385386387388389390391392393394395396397398399400401402403404405406407408409410411412413414415416417418419420421422423424425426427428429430431432433434435436437438439440441442443444445446447448449450451452453454455456457458459460461462463464465466467468469470471472473474475476477478479480481482483484485486487488489490491492493494495496497498499500501502503504505506507508509510511512513514515516517518519520521522523524525526527528529530531532533534535536537538539540541542543544545546547548549550551552553554555556557558559560561562563564565566567568569570571572573574575576577578579580581582583584585586587588589590591592593594595596597598599600601602603604605606607608609610611612613614615616617618619  *  *  *  *  *620621622623624625626627628  *629630631632633634635  *636637638639640641642643644645646  *  *647648649650651652653654655656657658659660661662663664665666667668669670671672673674675  *  *  *676677  *678679680681682683684685686687688689690691692693694695696697698699700701702703704705706707708709710711712713714715716717718719720721722723724725726727728729730731732733734735736737738739740741742
          A  G  C  G  G  G  C  G  G  A  A  C  T  G  C  G  G  A  A  T  G  A  A  G  T  G  A  G  G  G  T  T  G  G  G  C  A  G  A  A  A  G  C  G  G  A  C  G  T  C  A  A  A  G  A  C  G  A  G  A  T  C  G  G  C  G  T  C  G  A  G  C  G  G  C  A  C  C  C  C  G  T  T  T  T  T  G  T  A  G  C  C  G  A  A  G  C  T  C  A  T  G  C  A  G  G  T  G  A  T  G  A  G  C  A  T  G  G  A  C  T  T  G  G  C  G  T  T  G  C  C  C  T  C  A  C  G  G  G  T  G  A  A  C  T  T  G  C  T  C  T  *  G  A  A  T  G  T  A  G  G  C  G  C  G  C  A  G  C  T  C  A  T  G  C  A  C  G  T  T  G  A  A  G  C  G  C  G  A  G  G  T  A  T  C  G  A  C  G  A  T  C  A  T  A  T  C  G  G  C  G  A  C  G  T  T  G  C  G  C  A  G  C  G  G  C  T  C  G  A  *  G  G  C  G  C  T  G  C  T  T  T  T  C  G  T  C  *  *  G  G  C  G  A  T  G  G  C  G  T  G  C  A  C  *  *  *  *  *  C  A  C  C  T  G  C  T  C  C  T  C  A  C  G  G  C  C  A  A  G  C  G  G  G  T  G  C  G  G  G  C  G  G  C  G  C  G  T  C  T  C  A  G  A  A  A  A  G  C  G  G  C  G  *  C  A  G  C  A  G  C  A  C  G  G  C  C  T  G  C  G  A  T  G  C  C  T  C  A  A  G  G  A  A  G  A  C  G  A  C  G  G  T  G  G  T  C  T  G  G  A  G  G  G  T  C  T  G  T  C  G  G  A  C  T  T  C  C  T  G  C  A  G  G  A  T  T  T  G  T  G  G  G  A  A  T  T  T  G  G  C  G  A  G  G  C  T  C  T  G  C  C  C  C  T  C  G  C  G  C  A  C  A  T  C  G  *  A  C  G  A  C  C  A  G  C  G  T  G  G  C  G  C  G  C  G  T  G  A  T  T  T  C  A  A  C  G  G  A  C  T  G  G  G  C  *  *  *  *  G  A  C  C  A  G  T  T  C  G  G  C  G  A  A  G  C  G  C  G  G  A  A  C  T  A  A  T  T  C  G  A  T  G  G  G  C  A  G  A  T  T  A  T  C  G  A  C  G  G  C  A  T  A  G  A  A  G  C  C  G  A  G  A  T  C  T  T  C  A  A  A  C  G  C  C  T  T  G  A  G  C  G  C  C  G  A  G  C  C  T  T  T  G  C  C  C  G  C  A  C  C  G  G  A  A  A  G  T  C  C  G  G  T  G  A  G  A  A  T  C  A  C  C  A  G  C  T  C  A  C  G  G  C  T  T  G  C  C  G  G  A  T  G  G  G  C  T  G  G  C  G  A  T  G  G  G  C  T  G  G  C  A  C  T  G  G  C  G  T  C  T  T  T  T  T  T  G  G  C  G  C  G  T  C  G  A  G  T  C  G  G  C
ZZ=    6.90  NA=    477703  KO=    478370  NIT= +  NOM=      37
         66 67 68 69 70 71 72 73 74 75 76 77 78 79 80 81 82 83 84 85 86 87 88 89 90 91 92 93 94 95 96 97 98 99100101102103104105106107108109110111112113114115116117118119120121122123124125126127128129130131132133134135136137138139140141142143144145146147148149150151152153154155156157158159160161162163164165166167168169170171172173174175176177178179180181182183184185186187188189190191192193  *194195196197198199200201202203204205206207208209210211212213214215216217218219220221222223224225226227228229230231232233234235236237238239240241242243244245246247248249250251252253254255256257258259260261  *  *  *262263264265266267268269270271272273274275276277278279280281282283284285286287288289290291292293294295296297298299300301  *  *  *302303304305306307308309310311312313314315316317318319320321322323324325326327328329330331332333334335336337338339340341342343344345346347348349350351352353354355356357358359360361362363  *364365366367368369370371372373374375376377378379380381382383384385386387388389390391392393394395396397398399400401402403404405406407408409410411412413414415416417418419420421422423424425426427428429430431432433434435436437438439440441442443444445446447448449450451452453454455456457458459460461462463464465466467468469470471472473474475476477478479480481482483484485486487488489490491492493494495496497498499500501502503504505506507508509510511512513  *514515516517518519520521522523524525526527528529530531532533534535536537538539540541542543544545546547548549550551552553554555556557558559560561562563  *  *  *  *  *  *  *  *  *  *  *  *564565566567568569570571572573574575576  *577578579580581582583584585  *  *  *  *  *586587588  *  *589590591592593594595596597598599600601602603604605606607608609  *  *610611612613614615616617618619620621622623624625626627628629630631632633634635636637638639640641642643644645646647648649650651652653654655656657658659660661662663664665666667668669670671672673674675676677678679680681682683684685686687688689690691692693694695696697698699700701702703704705706707708709710711712713714
          C  G  C  C  G  C  A  C  T  C  G  A  C  G  C  G  T  T  G  C  T  G  A  A  A  C  T  G  A  A  T  C  C  C  G  C  G  C  G  C  A  T  G  G  T  G  C  G  C  A  A  C  C  C  T  G  T  C  A  T  G  T  T  T  G  T  C  G  T  G  G  A  A  G  T  G  G  G  C  A  G  C  A  T  T  C  T  C  A  C  G  A  C  G  G  T  G  C  T  G  C  T  G  T  T  C  A  C  T  C  C  C  A  A  G  G  G  G  C  A  T  G  C  T  C  A  C  G  G  C  C  A  T  T  T  *  C  T  C  T  T  T  T  G  A  C  C  T  T  C  A  G  G  T  C  A  C  G  C  T  C  T  G  G  C  T  C  T  G  G  T  T  T  A  C  C  G  T  G  C  T  G  T  T  T  G  C  C  A  A  C  T  T  T  G  C  C  G  A  G  G  C  G  A  T  G  G  C  T  G  A  G  G  G  G  C  G  G  G  G  C  A  A  G  G  C  G  C  A  G  G  C  G  G  A  T  G  C  G  C  T  T  C  G  C  A  A  G  G  C  C  A  A  G  G  C  G  G  A  G  A  C  C  A  C  A  G  C  C  T  T  T  C  G  G  C  T  C  A  C  C  A  G  C  T  C  T  G  G  C  A  T  A  G  A  A  G  A  A  G  T  G  A  T  G  A  G  C  T  C  G  C  A  T  C  T  G  C  G  C  G  C  C  G  A  T  G  A  T  C  G  C  G  T  C  C  G  C  G  T  A  T  C  C  G  C  A  G  G  C  C  A  G  G  T  G  A  T  T  C  C  T  G  G  G  G  A  C  G  G  C  G  A  G  G  T  G  A  T  C  G  A  A  G  G  C  A  T  C  G  C  G  T  C  G  G  T  C  G  A  C  G  A  A  T  C  G  G  C  C  A  T  C  A  C  G  G  G  C  G  A  A  T  C  C  G  C  G  *  *  C  C  A  G  T  C  A  T  T  C  G  C  G  A  G  G  C  C  G  G  C  G  G  C  G  A  T  A  T  G  T  C  A  G  C  C  G  T  G  A  C  C  G  G  C  G  G  C  A  C  A  C  G  T  G  *  T  G  C  T  C  A  G  C  G  A  T  G  A  A  A  T  C  A  T  C  G  T  G  C  G  G  A  T  T  A  C  C  T  C  C  A  A  T  C  C  C  G  G  C  G  A  G  A  C  G  T  T  T  C  T  T  G  A  T  C  G  T  A  T  G  A  T  C  G  C  G  C  T  G  G  T  C  G  A  A  G  G  A  A  C  G  C  A  A  C  G  G  C  A  G  A  A  G  A  C  G  C  C  C  *  *  A  A  C  G  A  A  A  T  C  G  C  *  *  *  *  *  *  C  C  T  G  A  A  C  A  T  C  C  T  G  C  T  G  G  C  T  G  G  G  C  T  C  A  C  G  A  T  C  A  T  C  T  T  T  C  T  G  C  T  T  G  C  C  A  C  T  G  T  C  A  C  G  C  T  G  C  A  G  C  C  C  T  T  T  G  C  C  A
ZZ=    6.79  NA=    722886  KO=    723546  NIT= +  NOM=      38
         64 65 66 67 68 69 70 71 72 73 74 75 76 77 78 79 80 81 82 83 84 85 86 87 88 89 90 91 92 93 94 95 96 97 98 99100101102103104105106107108109110111112113114115116117118119120121122123124125126127128129130131132133134135136137138139140141142143144145146147148149150151152153154155156157158159160161162163164165166167168169170171172173174175176177178179180181182183184185186187188189190191192193194195196197198199200201202203204205206207208209210211212213214215216217218219220221222223224225226227228229230231232233234235236237238239240241242243244245246247248249250251252253254255256257258259260261262263264265266267268269270271272273274275276277278279280281282283284285286287288289290291292293294295296297298299300301302303304305306307308309310311312313314315316317318319320321322323324325326327328329330331332333334335336337338339340341342343344345346347348349350351352353354355356357358359360361362363364365366367368369370371372373374375376377378379380381382383384385386387388389390391392393394395396397398399400401402403404405406407408409410411412413414415416417418419420421422423424425426427428429430431432433434435436437438439440441442443444445446447448449450451452453454455456457458459460461462463464465466467468469470471472473474475476477478479480481482483484485486487488489490491492493494495496497498499500501502503504505506507508509510511512513514515516517518519520521522523524525526527528529530531532533534535536537538539540541542543544545546547548549550551552553554555556557558559560561562563564565566567568569570571572573574575576577578579580581582583584585586587588589590591592593594595596597598599  *  *600601602603604605606  *607608  *  *  *609610611612613614615616617618619620621622623624625626627628629630631632633634635636637638639640641642643644645646647648649650651652653654655656657658659660661662663664665666667668669670671672673674675676677678679680681682683684685686687688689690691692693694695696697698699700701702703704705706707708709710711712713714715716717718719720721722723724725726727728729730731732733734735736737738739740741742743744
          G  C  C  T  G  G  G  C  C  A  G  G  A  T  G  G  C  A  G  A  G  A  G  A  G  T  C  A  T  A  A  A  A  C  G  G  C  A  G  C  A  C  T  T  T  C  T  C  G  A  A  G  A  C  T  A  A  T  C  T  C  G  G  A  T  G  C  G  C  G  G  G  *  T  T  C  A  C  G  A  C  G  A  G  A  T  A  G  A  G  C  A  C  G  T  C  A  G  T  G  A  *  *  *  *  T  G  A  G  A  T  T  *  *  G  A  C  G  A  G  C  A  C  G  T  A  G  G  T  G  A  G  T  C  C  G  A  C  C  G  *  *  *  *  *  *  *  *  *  *  *  C  G  A  G  G  A  T  G  C  A  G  C  C  C  T  G  C  A  G  C  A  G  C  G  G  G  T  A  G  T  C  G  C  G  A  T  T  T  T  C  A  A  T  G  G  C  C  G  T  G  A  C  G  G  T  G  A  G  A  C  G  G  C  C  A  A  T  G  C  C  G  G  G  C  C  A  A  C  T  G  A  A  G  A  T  C  T  T  C  T  C  C  G  T  C  A  C  G  A  T  G  G  C  G  C  C  G  G  C  G  A  G  C  A  G  C  G  C  T  C  C  G  A  A  C  T  G  C  A  G  A  C  C  T  A  C  C  A  G  A  G  T  G  A  G  C  A  C  G  G  G  A  A  T  C  A  T  G  *  G  C  G  T  T  G  C  G  C  *  *  *  *  A  G  C  G  C  A  T  G  C  A  C  G  T  A  G  A  C  G  A  C  A  C  G  G  C  G  C  T  C  G  C  T  G  A  G  G  C  C  C  T  T  G  G  C  G  C  G  C  G  C  G  G  T  G  C  G  G  A  T  G  T  A  G  T  C  C  T  G  G  C  C  G  A  G  C  T  C  T  T  C  G  A  G  C  A  T  G  G  C  G  G  T  G  C  G  C  A  C  C  A  T  G  C  G  G  G  T  G  A  G  C  A  C  G  G  C  G  G  C  G  A  G  A  G  C  G  C  T  G  C  C  C  A  T  G  G  T  G  A  G  G  G  C  G  G  G  C  A  G  G  A  T  G  A  G  G  T  G  C  G  T  G  A  G  G  C  C  G  C  C  G  G  C  T  C  C  G  C  T  G  A  C  G  G  G  C  A  G  C  C  A  G  C  C  G  A  G  C  T  T  G  A  T  G  G  A  G  A  C  G  A  G  C  A  G  A  A  T  C  A  G  A  A  T  G  G  G  G  C  C  G  A  G  C  G  C  G  A  A  G  A  C  C  G  G  A  A  A  C  G  A  A  A  G  A  C  C  C  A  G  C  A  G  G  C  T  G  A  C  G  A  C  G  C  C  G  A  C  G  G  C  *  *  G  T  G  A  T  C  T  T  G  C  C  A  G  C  G  G  C  C  G  C  G  G  T  A  G  A  G  T  G  C  G  G  C  C  T  G  A  A  T  G  C  C  C  G  C  C  G  G  A  A  T  G  G  A  G  A  G  C  A  G  C  A  G  G  C  C  G  A  T  G  A  G  G  A  G  C  G  *  C  G  G
ZZ=    6.80  NA=    275946  KO=    276655  NIT= +  NOM=      39
         69 70 71 72 73 74 75 76 77 78 79 80 81 82 83 84 85 86 87 88 89 90 91 92 93 94 95 96 97 98 99100101102103104105106107108109110111112113114115116117118119120121122123124125126127128129130131132133134135136137138139140141142143144145146147148149150151152153154155156157158159160161162163164165166167168169170171172173  *  *174175176177178179180181182183184185186187188189190191192193  *  *  *194195196197198199200201202203204205206207208209210211212213  *214215216217218219220221222223224225226227228229230231232233234235236237238239240241242243244245246247248249250251252253254255256257258259260261262263264265266267268269270271272273274275276277278279280281282283284285286287288289290291292293294295296297298299300301302303304305306307308309310311312313314315316317318319320321322323324325326327328329330331332333334335336337338339340341342343344345346347348349350351352353354355356357358359360361362363364365366367368369370371372373374375376  *377378379380381382383384385386387388389390391392393394395396397398399400401402403404405406407408409410411412413414415416417418419420421422423424425426427428429430431432433434435436437438439440441442443444445446447448449450451452453454455456457458459460461462463464465466467468469470471472473474475476477478479480481482483484485486487488489490491492493494495496497498499500501502503504505506507508509510511512  *  *  *513514515516517518  *519520521522523524525526527528529530531532533534535536537538539540541542543544545546547548549550551552553554555556557558559560561562563564  *  *  *565566567568569570571572573  *574575576577578579  *580581582583584585586587588589  *  *  *  *  *  *  *  *590591592593594595596597598599600601  *  *602603604605606607608609610  *  *  *  *611612613  *614615616617618619620621622623624625626627  *  *628629630631632633634635  *  *  *636637638639640641642643644645  *  *  *  *646647648649650  *  *651652653654655656657658659660661662663664665666667668669670671672673674675676677678679680681682683684685686687688689690691692693694695696697698699700701702703704705706707708709710711712713714715716717718719720721722723724725726727728729730731732733734735736737738739740741742743
          C  G  C  C  G  A  G  C  G  C  G  C  G  T  C  C  A  A  A  T  T  G  C  G  T  A  A  G  C  G  G  G  C  C  G  C  G  G  T  G  T  C  A  C  T  G  C  G  T  G  T  G  A  A  T  C  C  C  G  A  C  G  T  C  T  T  T  G  C  C  G  A  G  A  C  G  C  A  T  C  C  G  T  A  C  A  T  C  T  C  C  A  C  A  G  G  A  C  T  G  C  G  A  G  A  G  C  A  C  A  A  G  T  T  T  G  G  C  A  T  T  G  A  G  A  T  G  G  C  G  C  G  G  G  C  G  C  G  C  A  A  G  G  T  G  T  A  C  C  G  C  G  C  G  G  T  G  G  C  C  A  G  G  C  A  C  A  A  G  T  A  T  C  T  T  G  A  A  G  *  C  A  C  G  C  G  G  T  G  T  G  A  *  G  C  G  T  G  C  A  T  A  T  C  G  G  C  T  C  G  C  A  G  A  T  T  C  G  T  A  T  G  G  C  C  G  A  G  C  C  C  T  T  T  G  G  C  G  C  A  G  C  G  G  C  C  G  A  A  C  G  C  G  T  C  G  C  G  G  C  G  T  T  G  A  T  T  G  G  *  T  C  A  A  C  T  G  C  G  C  A  A  G  G  A  C  G  G  C  C  A  C  G  G  C  A  T  C  C  G  C  T  T  T  C  T  G  G  A  C  G  C  C  G  G  C  G  G  C  G  G  C  C  T  C  G  G  C  A  T  T  G  A  G  T  A  T  C  A  G  G  C  C  G  G  G  C  T  T  G  A  G  G  A  T  G  C  G  A  G  C  T  T  C  G  A  T  C  C  G  G  C  C  G  A  G  C  G  C  G  T  G  C  A  G  C  A  G  T  A  T  G  C  G  G  C  C  G  C  G  C  T  G  T  T  G  C  A  C  G  C  G  G  T  G  G  C  C  A  C  G  G  T  G  C  C  C  G  A  G  A  T  T  A  C  G  C  T  G  C  T  G  T  T  G  G  A  G  C  C  G  G  G  A  C  G  C  T  T  C  C  T  G  G  T  C  G  C  G  C  A  G  G  C  C  G  G  T  G  C  G  C  T  G  G  T  G  *  A  C  G  C  G  *  C  G  T  G  C  T  G  T  A  T  C  G  C  A  A  G  C  A  G  A  A  T  G  G  C  G  C  G  A  A  G  C  A  T  T  T  C  G  T  G  A  T  T  G  T  G  G  A  C  G  C  T  G  C  G  A  T  G  A  A  T  G  A  C  C  T  G  A  T  T  C  G  C  C  C  G  G  C  G  C  T  C  T  A  C  C  A  G  G  C  G  C  A  T  C  A  C  G  A  G  G  T  G  G  T  G  C  C  A  G  T  G  T  T  G  C  C  G  C  G  G  C  G  T  G  G  C  G  C  G  A  G  G  T  C  G  A  T  G  G  T  G  G  C  C  G  A  C  A  T  T  G  T  G  G  G  C  C  C  G  G  T  C  T  G  C  G  A  A  A  C  C  G  G  C  G  A  C  T  T  T  T  T  T  G  C  G  C  G  C  G  A  C  C  G  G  G  C  G  *  A  T  G  G  C  A  G  C  G  G  T  C  C  G  C  *  G  A  G  G  G  C  G
ZZ=    6.83  NA=    185412  KO=    186090  NIT= +  NOM=      40
         64 65 66 67 68 69 70 71 72 73 74 75 76 77 78 79 80 81 82 83 84 85 86 87 88 89 90 91 92 93 94 95 96 97 98 99100101102103104105106107108109110111112113114115116117118119120121122123124125126127128129130131132133134135136137138139140141142143144145146147148149150151152153154155156157158159160161162163164165166167168169170171172173174175176177178179180181182183  *  *  *  *184185186187188189190191192193194195196197198199200201202203204205206207208209210211212213214215216217218219220221222223224225226227228229230231232233234235236237238239240241242243244245246247248249250251252253254255256257258259260261262263264265266267268269270271272273274275276277278279280281282283284285286287288  *289290291292293294295296297298299300301302303304305306307308309310311312313314315316317318319320321322323324325326327328329330331332333334335336337338339340341342343344345346347348349350351352353354355356357358359360361362363364365366367368369370371372373374375  *376377378379380381382383384385386387388389390391392393394395396397398399400401402403404405406407408409410411412413414415416417418419420421422423424425426427428429430431432433434435436437438439440441442443444445446447448449450451452453454455456457458459460461462463464465466467468469470471472473474475476477478479480481482483484485  *486487488489490491492493494495496497498499500501502503504505506507508509510511512513514515516517518519520521522523524525526527528529530531532533534535536537538539540541542543544545546547548549550551552553554555556557558559560561562563564565566567568569570571572573574575576577578579580581582583584585586587588589590591592593594595596597598599600601602603604605606607608609610611612613614615616617618619620621622623624625626627628629630631632633634635636637638639640641642643644645646647648649650651652653654655656657658659660661662663664665666667668669670671672673  *674675676  *  *677678679680681682683684685686687688689690691692693694695696697698699700701702703704705  *706707708709710711712713714715716717718719720721722723724725726727728729730731732733734735736737738739740741742743744745746
          G  C  A  G  G  C  T  T  G  C  T  G  G  T  G  G  G  C  T  G  C  G  C  G  G  T  C  A  A  T  C  C  T  C  G  C  G  G  C  C  T  G  G  A  C  G  G  A  G  A  G  C  C  G  G  C  C  T  A  T  A  G  C  C  A  G  A  C  G  G  T  C  G  C  C  G  A  T  C  A  G  A  T  G  A  A  T  C  T  G  C  T  G  G  T  G  G  C  C  G  A  A  A  A  T  *  G  C  G  A  T  G  A  A  G  T  G  G  G  G  A  C  C  G  C  T  G  C  G  G  C  C  C  A  C  G  A  T  C  G  A  T  A  C  C  T  T  T  G  A  C  T  T  T  C  G  C  C  C  G  G  C  G  G  A  C  G  A  C  A  T  C  A  T  G  G  A  T  T  T  T  G  C  C  G  C  G  C  G  C  C  A  C  A  A  T  *  C  A  G  C  A  G  G  T  G  C  G  C  G  G  G  C  A  T  A  A  T  C  T  C  T  G  C  T  G  G  C  A  T  G  A  G  G  A  G  T  T  G  C  C  C  A  C  C  T  G  G  T  T  T  G  C  C  T  C  T  G  A  G  G  T  G  A  A  C  A  A  G  G  G  C  A  A  T  G  C  A  A  A  G  G  A  G  A  T  T  C  T  G  A  T  T  C  A  G  C  A  C  A  T  T  C  A  A  A  C  G  G  T  G  G  C  G  G  G  C  C  G  C  T  A  T  G  C  C  G  G  G  C  G  C  A  T  T  C  A  G  T  C  G  T  G  G  G  A  T  G  T  G  G  T  G  A  A  T  G  A  G  G  C  G  A  T  C  C  T  C  C  C  G  A  A  G  G  A  C  G  G  A  C  G  G  C  C  G  G  A  T  G  G  T  C  T  G  C  G  C  A  A  G  T  C  G  C  C  G  T  G  G  C  T  G  G  A  A  C  T  G  C  T  G  G  G  C  C  C  G  G  A  T  T  A  C  A  T  C  G  A  T  A  T  T  G  C  G  T  T  C  C  A  C  A  C  G  G  C  G  C  G  C  C  T  G  G  C  C  G  A  T  C  C  G  C  A  C  G  C  G  C  T  G  C  T  G  A  C  C  T  A  T  A  A  C  G  A  C  T  A  C  G  G  C  A  T  T  G  A  G  A  A  A  G  A  C  A  C  G  C  C  C  G  A  G  G  A  C  A  C  G  A  T  *  C  A  A  G  C  G  C  G  G  C  G  A  T  G  T  G  C  T  G  A  T  G  C  T  G  A  T  T  C  G  G  C  G  C  A  T  G  A  A  G  *  *  *  *  *  *  G  C  *  *  *  *  *  *  G  C  G  G  G  G  C  G  T  G  C  C  G  C  T  G  G  A  T  G  C  G  G  T  G  G  G  G  A  T  T  C  A  G  A  G  C  C  A  T  C  T  G  A  C  G  G  C  G  G  G  C  G  A  C  C  C  G  A  T  G  C  C  G  G  G  C  G  C  G  G  G  G  C  T  G  C  G  G  G  C  C  T  T  T  G  T  G  C  G  G  G  A  G  T  G  C  G  G  C  C  G  C  C  T  G  G
ZZ=    6.88  NA=    125648  KO=    126315  NIT= +  NOM=      41
         64 65 66 67 68 69 70 71 72 73 74 75 76 77 78 79 80 81 82 83 84 85 86 87 88 89 90 91 92 93 94 95 96  *  *  *  * 97 98 99100101102103104105106107108109110111112113114115116117118119120121122123124125126127128129130131132133134135136137138139140141142143144145146147148149150151152153154155156157158159160161162163164165166167168169170171172173174  *175176177178179180181182183184185186187188189190191192193194195196  *197198199200201202203204205206  *207208209210211212213214215216217218219220221  *222223224  *  *225226227228229230231232233234235236237238239240241242243244245246247248249250251252253254255256257258259260261262263264265266267268269270271272273274275276277278279280281282283284285286287288289290291292293294295296297298299300301302303304305306307308309310311312313314315316317318319320321322323324325326327328329330331332333334335336337338339340341342343344345346347348349350351352353354355356357358359360361362363364365366367368369370371372373374375376377378379380381382383384385386387388389390391392393394395396397398399400401402403404405406407408409410411412413414415416417418419420421422423424425426427428429430431432433434435436437438439440441442443444445446447448449450451452453454455456457458459460461462463464465466467468469470471472473474475476477478479480481482483484485486487488489490491492493494495496497498499500501502503504505506507508509510511512513514515516517518519520521522523524525526527528529530531532533534535536537538539540541542543544545546547548549550551552553554555556557558559560561562563564565566567568569570571572573574575576577578579580581582583584585586587588589590591592593594595596597598599600601602603604605606607608609610611612613614615616617618619620621622623624625626627628629630631632633634635636  *  *637638639640641642643644645646647648649650651652653654655656  *657658659660661  *662663664665666667668669  *  *  *  *  *  *  *670671672673  *674675676677678679680681682683684685686687688689690691692693694695696697698699700701702703704705706707708709710711712713714715716717718719720721722723724725726727728729730731732733734735736737738739740
          G  C  C  A  G  C  G  G  C  T  G  C  A  G  C  G  C  A  A  T  C  G  G  A  G  C  C  T  G  G  C  A  G  T  T  C  T  C  A  A  A  G  C  G  G  T  T  G  C  G  G  G  C  G  A  T  G  C  G  C  A  C  A  T  C  C  T  C  A  A  G  C  A  C  G  C  G  C  G  C  C  G  C  G  C  G  C  T  C  G  C  G  A  A  T  C  G  T  C  A  G  A  T  C  A  T  C  G  G  C  G  G  G  A  T  A  C  A  G  C  G  C  C  A  G  C  A  G  C  T  C  C  T  C  G  G  T  T  G  T  C  T  T  C  A  G  C  T  T  C  T  G  C  T  G  A  A  T  C  A  T  C  G  T  C  T  G  C  T  C  G  G  C  C  T  G  A  G  G  C  T  G  C  T  G  C  C  G  G  A  A  G  G  C  G  T  G  T  *  *  *  *  G  C  A  T  C  C  G  T  T  G  C  G  C  G  G  T  C  A  A  G  G  T  A  A  T  T  G  T  G  C  G  C  C  A  G  G  G  C  A  A  A  T  T  C  G  C  C  C  A  G  C  T  *  *  *  C  G  T  A  G  G  C  C  G  T  G  C  G  T  C  C  G  G  C  C  C  C  G  G  C  *  *  *  C  A  G  C  G  C  T  G  C  C  C  A  G  G  G  C  G  G  *  A  T  T  G  C  G  G  C  G  G  T  G  C  G  A  C  A  G  G  C  T  G  C  G  A  T  *  *  *  A  A  A  T  A  T  C  G  A  G  T  G  C  A  T  C  G  *  *  G  C  C  G  G  A  C  T  C  T  G  G  C  A  C  T  G  C  T  C  C  A  G  C  A  A  T  C  C  G  G  C  A  A  T  C  T  C  C  A  G  C  T  T  C  A  G  G  *  *  G  C  C  G  G  C  T  T  G  T  C  G  G  G  C  G  C  A  T  T  T  C  C  G  G  C  C  G  C  G  A  T  C  A  G  C  A  G  T  T  C  G  G  T  G  C  G  *  *  C  G  C  G  T  G  C  G  A  G  A  A  C  T  C  G  T  G  G  A  C  C  T  G  G  A  T  G  A  G  G  T  A  C  T  T  G  G  C  *  C  A  T  T  T  C  C  A  G  G  C  G  C  A  C  A  T  C  G  C  G  C  C  G  C  C  G  C  T  C  G  T  A  G  C  C  G  T  C  G  C  C  C  T  C  C  C  A  G  G  T  G  *  *  C  C  G  T  C  C  A  G  T  G  C  C  G  T  C  T  G  A  T  A  A  T  A  G  *  T  T  G  A  *  *  *  *  *  *  T  G  G  C  C  T  G  C  G  C  C  T  G  C  T  G  G  T  T  C  T  G  C  C  G  C  A  C  G  G  C  C  A  G  C  C  G  C  G  C  C  A  G  T  T  G  C  A  G  A  T  T  C  A  C  A  A  T  G  C  C  G  C  T  G  *  C  C  A  G  G  T  T  C  C  T  G  G  T  C  C  C  G  C  A  G  G  G  T  G  T  T  G  A  A  G  T  A  G  G  C  C  A  C  C  G  C  C  T  C  C  T  G  C  G  T  C  C  G
ZZ=    6.65  NA=    310201  KO=    310898  NIT= +  NOM=      42
         64 65 66 67 68 69 70 71 72 73 74 75 76 77 78 79 80 81 82 83 84 85 86 87 88 89 90 91 92 93 94 95 96 97 98 99100101102103104105106107108109110111112113114115116117118119120121122123124125126127128129130131132133134135136137138139140141142143144  *  *  *145146147148149150151152153154155156157158159160161162163164165166167168  *  *169170171172173174175176177178179180181182183184185186187188189190191192193194195196197198199200201202203204205206207208209210211212213214215216217218219220221222223224225226227228229230231232233234235236237238239240241242243244245246247248249250251252253254255256257258259260261262263264265266267268269270271272273274275276277278279280281282283284285286287288289290291292293294295296297298299300301302303304305306307308309310311312313314315316317318319320321322323324325326327328329330331332333334335336337338339340341342343344345346347348349350351352353354355356357358359360361362363364365366367368369370371372373374375376377378379380381382383384385386387388389390391392393394395396397398399400401402403404405406407408409410411412413414415416417418419420421422  *423424425426427428429430431432433434435436437438439440441442443444445446447448449450451452453454455456457458459460461462463464465466467468469470471472473474475476477478479480481482483484485486487488489490491492493494495496497498499500501502503504505506507508509510  *511512513514515516517  *518519520521522523524525526527528529530531  *  *  *  *  *532533534535536537538539540541542543544545546547548  *  *  *549550551552553554555556557558559560561562563564565566567568569570571572573574575576577578579580581582583584585586587588589590591592593594595596597598599600601602603604605606607608609610611612613614615616617618619620621622623624625626627628629630631632633634635636637638639640641642643  *644645646647648649650651652  *  *  *653654655656657658659  *660661662663  *  *  *  *664665666667668669670671672673674675676677678679680681682683684685686687688689690691692693694695696697698699700701702703  *704705706707708709710711712713714715716717718719720721722723724725726727728729730731732733734735736737738739740741742743744745746747
          G  C  C  A  C  G  G  C  G  G  T  C  T  T  C  G  C  C  C  A  T  G  C  G  G  C  A  G  A  C  G  T  G  T  C  G  A  G  T  C  C  A  T  C  C  G  A  T  C  T  C  T  C  G  C  C  T  C  G  T  C  T  G  G  C  G  C  G  G  G  T  C  A  A  G  G  A  T  G  T  G  T  C  C  T  C  G  G  T  C  G  A  G  G  G  C  A  T  T  C  G  C  G  A  C  A  A  T  C  A  G  T  T  G  A  T  C  G  G  A  T  A  C  G  G  C  A  T  *  *  T  G  T  G  G  T  G  G  G  C  C  T  G  C  A  T  A  A  T  A  C  G  G  G  C  G  A  T  A  G  C  T  C  G  C  *  *  *  *  *  *  A  G  A  C  G  G  T  T  T  T  C  C  C  A  G  T  G  C  A  G  A  C  G  C  T  A  C  T  C  T  C  C  A  C  C  T  T  G  C  A  G  C  G  G  A  T  G  G  G  C  G  T  C  A  A  C  C  T  G  C  A  G  G  G  A  A  A  C  T  C  G  C  T  G  G  C  C  T  C  G  A  C  C  A  T  G  C  A  G  G  T  G  C  G  C  A  A  C  A  T  G  G  C  G  G  C  G  G  T  A  T  T  C  A  T  C  G  C  G  G  C  C  A  C  G  C  T  G  C  C  T  C  C  G  T  T  T  G  C  C  G  A  G  C  C  C  G  G  C  A  C  G  A  A  A  C  T  C  G  A  C  G  T  A  A  C  G  G  T  C  T  C  C  T  C  G  G  C  C  G  G  C  G  A  T  G  C  G  C  G  C  A  G  T  C  T  C  G  A  A  G  G  C  G  G  C  C  T  C  C  T  G  C  T  G  A  T  G  A  G  T  C  C  G  C  T  T  T  A  T  G  G  T  C  C  C  G  A  T  G  G  C  C  G  C  A  T  C  *  *  *  T  A  T  G  C  G  C  A  G  G  C  G  C  A  A  G  G  C  C  C  G  C  T  G  G  T  C  C  T  G  G  G  C  G  G  C  T  A  T  T  C  G  G  T  G  C  A  G  G  C  C  A  A  T  G  G  A  A  A  C  T  C  C  A  A  G  T  C  G  G  T  C  A  A  C  G  A  C  C  C  T  A  C  C  A  C  C  G  G  A  A  T  C  G  T  A  C  C  C  G  A  T  G  G  C  G  C  A  A  T  G  G  T  C  G  A  *  A  C  G  C  G  C  G  G  T  G  C  C  G  G  T  G  G  A  T  C  T  G  G  C  G  G  A  T  C  T  G  A  G  G  C  C  C  C  T  G  A  C  T  C  T  T  C  T  G  C  T  G  G  A  C  A  A  C  G  C  G  G  A  C  T  T  T  C  G  C  A  C  C  G  C  C  G  A  G  C  A  G  A  T  G  G  C  C  G  A  T  G  C  G  A  T  C  A  A  C  C  A  C  T  C  C  C  T  C  G  G  C  A  A  A  A  A  G  G  T  C  G  C  G  A  C  C  G  C  C  G  T  C  G  A  T  G  G  C  C  G  C  C  G  T  G  T  G  A  C  G  C  T  G  A  C  G  A  C  C  G  C  G  C  C  C  G  G  A  G  A
ZZ=    6.79  NA=    712223  KO=    712916  NIT= +  NOM=      43
         72 73 74 75 76 77 78 79 80 81 82 83 84 85 86 87 88 89 90 91 92 93 94 95 96 97 98 99100101102103104105106107108109110111112113114115116117118119120121122123124125126127128129130131132133134135136137138139140141142143144145146147148149150151152153154155156157158159160161162163164165166167168169170171  *172173174175176  *  *177178179180181182183184  *185186187188189190191192193194195196197198199200201202203204205206207208209210211212213  *214215216217218219220221222223224225226227228229230231232233234235236  *237238239240241242243244245246247248249250251252253254255256257258259260261262263264265266267268269  *270271272273274275276277278279280281282283284285286  *  *  *  *  *287288289290291292293294295296297298299300301302  *  *  *  *  *  *  *  *303304305306307308309310311312313314315316317318319320321322323324325326327328329330331332333334335336337338339340341342343344345346347348349350351352353354355356357358359360361362363364365366367368369370371372373374375  *376377378379380381382383384385386387388389390391392393394395396397398399400401402403404405406407  *  *408409410  *411412413414415416417418419420421422423424425426427428429430431432433434435436437438439440441442443444445446447448449450451452453454455456457458459460461462463464465466467468469470471472473474475476477478479480481482483484485486487488489490491492493494495496497498499500501502503504505506507508509510511512513514515516517518519520521522523  *524525526527528529530531532533534535536537538539540541542543544545546547548549550551552553554555556557558559560561  *  *562563564565566567568569570571572573574575576577578579580581582583584585586587588589590591592593594  *595596597598599600601602603604605606607608609  *610611612613614615  *  *616617618619620621622623624625626627628629630631632633634635636637638639640641642643644645646647648649650651652653654655656657658659660661662663664665666667668669670671672673674675676677678679680681682683684685686687688689690691692693694695696697698699700701702703704705706707708709710711712713714715716717718719720721722723724725726727728729730731732733734735736737738739740741742743744
          G  C  C  G  A  A  G  G  T  A  G  C  C  G  C  G  G  G  C  T  G  C  T  T  G  C  T  G  C  C  G  G  G  C  T  G  G  C  G  G  C  G  G  T  A  G  G  T  G  G  C  C  T  T  C  A  C  A  T  G  G  C  C  G  T  C  G  G  C  G  G  T  G  G  *  *  C  G  T  G  G  C  C  C  G  T  G  G  C  G  C  G  C  T  G  A  T  A  A  T  C  G  A  T  G  G  C  A  T  C  G  G  C  G  G  C  C  A  G  C  T  C  A  A  A  G  C  T  G  G  A  G  C  C  C  T  G  C  T  G  C  A  G  G  C  G  C  G  G  G  C  T  G  C  C  G  C  G  C  A  G  T  T  G  C  A  C  G  G  T  C  T  G  G  T  T  A  T  T  G  G  C  C  A  G  A  T  A  C  G  T  A  G  C  T  G  T  T  T  G  C  G  C  C  C  A  C  G  C  G  G  T  G  A  C  G  G  G  C  T  G  G  G  C  G  T  G  C  T  T  G  C  C  C  G  G  C  T  T  C  G  C  G  G  A  G  A  A  C  T  C  C  G  G  C  T  G  C  T  G  A  T  G  C  A  T  C  A  C  G  A  C  A  T  G  A  C  C  G  G  A  G  G  C  G  A  T  G  G  C  C  T  G  A  T  C  C  A  T  C  T  G  C  G  A  G  G  T  G  G  C  G  A  T  T  T  C  G  G  T  T  C  C  C  T  G  C  T  G  C  G  A  T  T  T  T  G  C  C  G  T  C  T  T  G  C  C  G  C  G  G  C  G  T  G  G  C  G  G  C  G  G  A  G  T  G  G  C  G  G  C  G  A  A  G  G  T  G  A  C  G  T  G  C  A  G  G  G  T  G  T  C  G  C  T  G  G  C  C  G  T  C  G  T  G  T  T  G  A  G  C  G  C  G  C  C  G  T  C  T  T  T  G  G  C  G  A  G  G  C  T  T  G  C  G  A  C  C  T  G  G  G  T  G  T  G  T  C  C  T  G  T  G  C  C  A  T  C  G  A  G  C  A  C  G  C  G  A  A  G  C  G  C  G  T  T  A  C  C  G  T  G  G  A  T  C  A  A  C  T  G  T  G  C  G  A  C  G  A  G  A  T  G  A  T  C  G  C  C  C  T  G  A  A  T  G  A  C  G  G  T  G  T  G  C  T  G  C  *  G  G  C  G  G  C  T  G  A  T  G  A  G  G  G  G  A  G  A  G  C  G  T  G  C  G  C  A  G  G  G  C  G  A  T  G  C  G  C  G  C  T  C  C  C  T  G  G  T  C  A  A  T  C  T  G  G  A  C  C  G  T  T  T  T  G  G  C  G  A  T  G  C  T  C  T  T  G  C  G  G  T  T  G  C  C  G  *  *  *  G  G  C  G  C  G  G  G  *  *  *  C  A  T  A  A  A  G  G  C  G  A  T  G  T  T  G  G  C  G  A  T  C  T  G  G  C  C  C  T  G  C  A  A  G  T  G  G  C  G  C  G  T  G  G  C  G  G  T  G  C  C  G  C  C  G  T  G  C  G  G  C  A  G  G  C  C  G  A  T  G  *  C  G  G
ZZ=    6.69  NA=    155797  KO=    156460  NIT= +  NOM=      44
         70 71 72 73 74 75 76 77 78 79 80 81 82 83 84 85 86 87 88 89 90 91 92 93 94 95 96 97 98 99100101102103104105106107108109110111112113114  *115116117118119120121122123124125126127128129130131132133134135136137138139140141  *  *142143144145146147148149150151152153154155156157158159160161162163164165166167168169170171172173174175176177178179180181182183184  *185186187188189190191192193194195196197198199200201202203204205206207208209210211212213214215216217218219220221  *222223224225226227228229230231232233234235236237238239240241242243244245246247248249250251252253254255256257258259260261262263  *  *264265266267268269270  *  *271272273274275276277278279280281282283284285286287288289290291292293294295296297298299300301302303304305306307308309310311312313314315316317318319320321322323324325326327328329330331332333334335336337338339340341342343  *  *  *344345346347348349350351352353354355356357358359360361362363364365366367368369370371372373374375  *  *376377378379380381382383384385386387388389390391392393394395396397398399400401402403404405406407408409410411412413414415416417418419420421422423424425426427428429430431432433434435436437438439440441442443  *444445446447448449450451452453454455456457458459460461462463464465466467468469470471472473474475476477478479480481482483484485486487488489490491492493494495496497498499500501502503504505506507508509510511512513514515516517518519520521522523524525526527528529530531532533534535536537538539540541542543544545546547548549550551552553554555556557558559560561  *562563564565566567568569570571572573574575576577578579580581582583584585586587588589590591592593594595596597598599600601602603604605606607608609610611612613614615616617618619620621622623624  *  *625626627628629630631  *632633634635636637638639640641642643644645646647648649650651652653654655656657658659660661662663664665666667668669  *670671672673674675676677678679680681682683684685686687688689690691692693694695696697698699700701702703704705706707708709710711712713714715716717718719720721722723724725726727728729730731732733734735736737738739740741
          G  C  C  C  A  G  C  G  C  G  A  T  G  A  T  G  G  G  C  C  A  C  G  T  C  A  G  C  A  T  G  A  G  C  A  T  G  T  A  G  G  T  G  G  T  G  A  A  G  G  C  G  A  C  A  A  A  A  T  C  G  C  C  C  A  C  G  C  T  G  A  T  C  T  G  G  T  G  C  C  G  A  A  T  G  A  *  C  C  T  C  G  T  G  G  C  C  G  C  C  G  A  C  C  A  G  C  A  G  G  G  C  A  A  T  G  G  C  G  A  T  G  G  *  C  C  A  G  C  C  C  A  A  G  A  A  T  G  A  A  T  T  C  G  A  G  C  G  T  G  G  G  C  C  A  C  A  G  C  A  T  G  C  C  C  A  T  G  A  G  C  T  G  C  A  C  C  A  G  G  C  G  C  A  G  G  C  T  G  C  G  G  C  G  A  A  T  G  T  A  C  T  C  G  C  G  A  T  T  C  G  A  T  T  T  C  T  C  G  A  A  G  G  C  C  T  G  A  A  T  C  T  G  C  G  C  C  T  C  T  T  C  C  T  G  C  G  C  A  A  A  G  G  C  G  C  G  G  A  T  G  A  G  C  C  G  C  G  C  G  C  C  G  G  A  G  A  A  G  T  T  C  T  C  C  T  G  C  G  C  C  T  G  C  G  C  C  G  A  A  A  T  G  T  C  A  G  A  G  A  A  C  A  T  G  G  C  C  T  G  G  A  T  G  C  G  C  T  C  G  A  A  G  C  G  C  T  C  G  T  G  A  *  *  A  T  C  C  T  G  C  G  C  C  C  C  A  G  A  G  C  T  T  G  C  A  C  C  A  G  A  A  T  G  C  T  G  G  C  C  A  G  C  G  G  C  A  G  C  G  G  C  G  C  C  A  G  C  G  C  C  A  G  C  A  G  C  G  T  G  A  G  G  C  G  C  G  G  G  C  T  G  A  T  G  C  G  C  A  G  C  A  G  A  A  A  A  T  A  A  A  G  C  G  A  G  C  C  C  A  G  C  G  T  G  A  A  G  A  G  C  A  G  C  G  T  G  T  T  G  *  *  *  *  *  G  C  G  C  T  G  T  A  C  A  T  G  A  T  G  G  C  C  G  G  C  C  C  C  A  G  C  A  G  C  A  T  G  C  G  C  *  *  *  A  C  T  G  C  A  T  T  G  A  G  G  *  *  *  *  *  T  C  A  T  T  G  G  T  C  A  T  G  C  G  C  G  C  C  A  T  G  A  T  G  T  C  G  C  C  G  G  T  A  C  G  G  T  T  C  T  G  G  T  G  A  A  A  G  T  A  G  C  T  G  G  C  C  G  *  *  *  *  G  C  T  G  G  C  G  T  T  C  C  A  G  T  T  G  *  *  *  *  C  C  G  G  A  A  C  A  T  G  T  C  A  T  T  G  C  G  C  A  G  A  T  C  G  A  A  C  T  C  G  A  T  T  T  C  G  C  *  *  *  G  C  G  A  G  A  T  G  C  C  G  A  T  C  A  T  G  A  T  C  C  A  G  C  G  G  G  T  C  A  G  A  A  A  C  A  G  G
ZZ=    6.67  NA=    331053  KO=    331740  NIT= +  NOM=      45
         78 79 80 81 82 83 84 85 86 87 88 89 90 91 92 93 94 95 96 97 98 99100101102103104105106107108109110111112113114115116117118119120121122123124125126127128129130131132133134135136137138139140141142143144145146147148149150151152153154155156157158159160161162163164165166167168169170171172173174175176177178179180181182  *  *183184185186187188189190191192  *  *193194195196197  *  *  *198199200201202203204205206  *  *  *207208209210211212213214215216217218219220221222223224225226227228229230231232233234235236237238239240241242243244245246247248249250251252253254255256257258259260261262  *  *263264265266267268269270271272273274275276277278279280281282283284285286287288289290291292  *293294295296297298299300301302303304305306307308309310311  *  *312313314315316317318319320321322323324325326327328329330331332333334335336337338339340341342343344345346347348349350351352353354355356357358359360361362363364  *365366367368369370371372373374375376377378379380381382383384385386387388389390391392393394395396397398399400401402403404405406407408409410411412413414415416417418419420421422423424425426427428429430431432433434435436437438439440441442443444445446447448449450451452453454455456457458459460461462463464465466467468469470471472473474475476477478479480481482483484485486487488489490491492493494495496497498499500501502503504505506507508509510511512513514515516517518519520521522523524525526527528529530531532533534535536537538539540541542543544545546547548549550551552553554555556557558559560561562563564565566567568569570571572573574575576577578579580581582583584585586587588589590591592593594595596597598599600601602  *  *  *  *  *603604605606607608609  *  *  *610611612613614615616617618619620621622623624625626627628629630631632633634  *635636637638639640641642643644645646647648649650651652653654655656657658659660661662663664665666667668669670671672673674675676677678679680681682683684685686687688689690691692693694695696697698699700701702703704705706707708709710711712713714715716717718719720721722723724725726727728729730731732733734735736737738739740741742743744745746747748749750751752753754755756757
          C  G  C  G  A  T  C  G  A  G  C  C  C  A  C  C  C  A  C  C  A  C  G  A  G  G  C  G  C  T  T  C  A  G  A  T  A  A  A  G  C  T  C  C  G  G  C  G  C  A  A  T  G  C  G  C  A  G  A  T  A  A  A  G  A  T  C  A  A  T  A  T  C  G  A  G  G  G  C  A  T  T  G  T  G  A  T  G  C  G  T  G  A  T  G  A  A  G  G  G  C  C  G  C  G  C  C  G  C  C  G  C  G  C  C  G  C  C  C  G  C  G  A  T  G  G  G  C  T  G  C  A  T  C  A  T  C  G  G  C  G  T  T  T  C  C  A  C  T  T  C  G  A  C  G  T  A  G  C  C  G  C  G  G  C  T  G  T  C  A  A  A  A  A  A  C  T  T  G  C  G  C  G  T  A  G  C  A  G  C  C  A  G  C  A  C  C  T  T  G  G  C  G  C  G  C  T  T  C  A  C  A  A  A  T  A  C  C  T  C  G  C  G  C  A  C  C  T  C  A  G  G  A  T  T  C  A  T  A  A  A  C  A  G  A  T  C  C  A  C  A  T  A  C  C  G  C  T  G  G  C  G  G  T  A  G  C  G  C  A  G  C  T  C  C  A  C  G  T  C  T  *  *  *  T  C  C  A  G  G  C  C  G  T  G  A  T  A  C  T  T  G  T  C  C  G  G  C  A  T  C  G  C  C  A  G  C  A  T  G  G  C  C  T  T  C  G  C  C  A  G  A  A  A  G  G  T  C  A  G  C  G  T  C  T  C  C  A  C  A  T  G  C  *  *  A  C  G  C  T  C  A  A  C  T  C  G  T  T  T  G  T  C  C  G  C  G  T  G  C  G  G  A  A  C  A  G  G  T  A  G  C  C  G  G  T  C  A  C  G  C  C  G  A  *  *  *  T  G  T  G  A  T  C  G  C  C  C  A  G  G  T  C  G  A  G  C  A  G  C  T  T  G  T  A  C  A  C  G  T  C  A  A  A  G  G  C  C  G  C  G  T  C  G  C  C  C  A  C  G  G  C  A  T  C  C  T  T  G  C  G  G  A  C  A  T  A  A  A  G  T  T  G  C  A  A  G  C  G  C  T  C  G  C  C  A  C  C  T  T  G  C  T  G  C  A  G  A  T  G  C  G  C  A  A  A  G  C  C  G  G  C  C  T  T  *  *  G  C  C  C  G  C  C  G  G  G  C  G  G  T  T  G  G  C  C  A  T  C  A  T  G  C  G  G  C  C  G  G  C  A  A  T  G  G  C  *  C  A  C  G  G  G  A  A  C  G  C  G  C  T  C  G  G  C  C  T  C  C  A  A  *  C  T  G  *  *  C  T  C  C  C  C  G  C  T  G  A  C  G  T  C  G  T  G  A  T  A  C  C  T  C  G  C  C  C  A  T  A  T  T  *  T  C  G  G  G  C  A  C  G  G  T  A  *  T  G  C  G  T  G  G  C  C  G  C  A  A  A  G  C  T  G  T  T  G  G  G  A  T  A  G  G  C  *  C  G  C  C  T  G  G  C  C  C  A  G  G  G  C  T  T  C  G  A  T  C  T  G  C  T  T  C  A  G
ZZ=    6.87  NA=    635944  KO=    636621  NIT= +  NOM=      46
         61 62 63 64 65 66 67 68 69 70 71 72 73 74 75 76 77 78 79 80 81 82 83 84 85 86 87 88 89 90 91 92 93 94 95 96 97 98 99100101102103104105106107108109110111112113114115116117118119120121122123124125126127128129130131132133134135136137138139140141142143144145146147148149150151  *152153154155156157158159160161162163164165166167168169170171172173174175176177178179180181182183184185186187188189190191192193194195196197198199200201202203  *204205206207208209210211212213214215216217218219220221222223224225226227228229230231232233234235236237238239240241242243244245246247248249250251252253254255256257258259260261262263264265266267268269270271272273274275276277278279280281282283284285286287288289290291292293294295296297298299300301302303304305306307308309310311312313314315316317318319320321322323324325326327328329330331332333334335336337338339340341342343344345346347348349350351352353354355356357358359360361362363364365  *366367368369370371372373374375376377378379380381382383384385386387388389390391392393394395396397398399400401402403404405406407408409410411412413414415416417418419420421422423424425426427428429430431432433434435436437438439440441442443444445446447448449450451452453454455456457458459460461462463464465466467468469470471472473474475476477478479480481482483484485486487488489490491492493494495496497498499500501502503504505506507508509510511512513514515516517518519520521  *522523524525526527528529530531532533534535536537538539540541542543544545546547548549  *  *550551552553554555556557558559560561562563564565  *  *566567568569570571572573574575  *  *576577578579580581582583584585586587588589590591592593594595596597598599600  *  *601602603604605606607608609610611612613614615616617  *  *  *  *618619620621622623624625626627628629630631632  *  *633634635636637638639640641642643644645646647648649650651652653654655656657658  *659660661662663664665666667668669670671672673674675676677678679680681682683684685686687688689690691692693694695696697698699700701702703704705706707708709710711712713714715716717718719720721722723724725726727728729730731732733734735736737738739740741742
          A  T  C  C  G  G  C  G  C  G  C  G  G  G  G  T  T  T  G  C  C  A  C  G  C  T  T  T  A  T  C  T  G  G  A  T  C  G  C  G  T  G  C  G  C  G  C  A  C  T  G  G  A  G  T  C  G  C  A  A  T  A  C  A  A  A  G  G  C  G  T  C  G  C  G  G  A  A  G  A  A  G  A  C  G  C  G  A  T  T  G  T  G  G  A  T  C  T  T  T  A  T  C  C  G  C  T  G  T  G  C  A  C  A  T  T  *  *  *  *  *  T  G  G  C  A  A  G  A  A  C  C  C  G  G  T  G  G  C  G  G  C  C  T  C  G  A  T  T  G  A  C  A  C  *  *  *  *  *  *  T  C  C  G  C  T  G  C  A  T  G  G  A  T  T  T  C  T  T  C  C  C  T  T  C  C  C  G  C  A  *  *  *  *  *  *  T  G  T  G  G  A  C  C  A  C  C  T  G  C  A  T  C  C  G  G  A  C  T  G  G  G  G  C  A  T  T  G  C  A  C  T  G  G  C  C  G  C  G  G  C  A  G  C  C  A  A  C  G  G  C  A  A  G  G  C  G  A  A  G  A  T  G  G  A  G  G  A  G  T  T  C  A  A  C  A  C  G  C  A  G  T  T  C  G  G  G  C  A  C  A  A  G  C  T  G  G  C  G  T  G  G  G  T  G  C  C  G  T  G  G  C  A  G  C  G  G  C  C  T  G  G  C  T  T  T  G  A  G  C  T  G  G  C  A  A  T  G  A  T  G  C  T  G  C  G  C  *  *  *  C  G  C  G  C  G  G  T  G  G  A  G  G  A  G  A  A  T  C  C  G  G  A  C  T  G  C  G  A  C  G  G  C  A  T  T  G  T  G  C  T  C  G  G  C  G  G  G  C  A  T  G  G  C  T  T  G  T  T  T  A  C  A  T  G  G  G  G  C  C  A  G  A  C  G  C  A  G  C  G  C  G  A  G  T  C  G  T  A  C  G  T  G  A  A  C  A  C  G  A  T  C  A  C  G  A  T  C  A  T  C  G  A  C  C  A  G  T  T  G  G  G  C  C  A  G  T  T  T  G  T  G  C  A  G  G  C  G  C  A  T  G  A  A  G  A  G  C  G  G  C  G  C  A  A  G  T  C  G  C  C  G  G  C  G  T  T  T  G  G  C  G  G  T  G  C  G  G  C  G  A  C  C  C  A  G  C  C  C  C  G  C  G  A  G  A  A  T  C  G  C  C  A  G  A  C  G  C  T  G  G  C  G  C  T  G  C  A  A  C  T  G  A  T  G  C  C  A  T  A  T  G  T  A  C  G  C  G  G  A  C  T  G  G  T  C  T  C  G  C  A  G  A  A  G  A  A  G  C  G  G  C  T  G  A  T  T  G  G  C  A  G  C  T  T  C  A  C  C  G  A  T  C  T  G  C  C  C  G  A  A  G  T  G  *  *  *  C  A  G  C  G  G  T  T  T  G  T  A  A  A  C  A  G  C  A  A  G  G  A  T  G  C  C  G  C  G  G  C  A  C  T  G  G  C  G  C  A  C  C  T  G  G  G  C  A  C  G  A  G  C
ZZ=    6.64  NA=    565965  KO=    566622  NIT= +  NOM=      47
         70 71 72 73 74 75 76 77 78 79 80 81 82 83 84 85 86 87 88 89 90 91 92 93 94 95 96 97 98 99100101102103104105106107108109110111112113114115116117118119120121122123124125126127128129130131132133134135136137138139140141142143144145146147148149150151152153154155156157158159160161162163164165166167168169170171172173174175176177178179180181182183184  *185186187188189190191192  *  *193194195196197198199200201202203204205206207208209210211212213214215216217218219220221222223224225226227228229230231232233234235236237238239240241242243244245246247248249250251252253254255256257258259260261262263264265266267268269270271272273274275276277278279280281282283284285286287288289290291292293294295296297298299300301302303304305306307308309310311312313314315316317318319320321322323324325326327328  *  *329330331332333334335336337338339340341342343344345346347348349350351352353354355356357358359360361362363364365366367368369370371372373374375376377378379380381382383384385386387388389390391392393394395  *396397398399400401402403404405406407408409410411412413414415416417418419420421422423424425426427428429430431432433  *434435436437438439440441442443444445446447448449450451452453454455456457458459460461462463464465466467468469470471472473474475476477478479480481482483484485486487488489490491492493494495496497498499500501502503504505506507508509510511512513514515516517518519520521522523524525526527528529530531532533534535536537538539540541542543544545546547548549550551552553554555556557558559560561562563564565566567568569570571572573574575576577578579580581582583584585586587588589590591592593594595596597598599600601602603604605606607608609610611612613614615616617618619620621622623624625626627628629630631632633634635636  *  *  *637638639640641642643644645646  *  *  *  *647648649650651652653654655  *  *656657658659660661662  *663664  *  *  *  *  *665666667668669670671672673674675676677678679680681682683684685686687688689690691692693694695696697698699700701702703704705706707708709710711712713714715716
          G  A  G  C  T  T  T  C  A  G  C  A  C  A  A  G  G  A  G  A  T  C  G  G  C  A  G  C  G  C  C  A  G  C  C  T  C  A  C  C  G  C  C  G  G  C  *  *  G  A  A  G  A  T  G  A  C  G  C  G  C  T  T  G  A  A  A  C  C  G  A  A  C  G  C  C  G  C  G  T  G  C  T  C  G  C  C  A  A  T  G  C  C  G  A  G  A  A  G  C  T  C  T  A  T  G  *  *  C  C  G  C  G  G  C  C  A  T  G  A  G  C  G  C  C  T  A  C  G  A  T  T  C  G  C  T  C  T  A  T  G  A  G  A  G  C  A  G  C  A  G  C  T  C  C  G  C  C  G  *  A  G  T  C  T  G  C  G  C  T  *  G  C  G  C  G  C  G  G  C  C  A  G  C  C  G  C  C  A  G  T  T  G  G  A  A  G  A  G  C  T  G  G  C  C  C  G  C  T  A  C  G  A  *  C  G  A  G  C  G  C  T  T  T  C  A  G  G  A  A  T  C  G  G  T  G  C  A  G  C  A  G  A  T  C  G  C  C  T  C  C  G  T  C  C  G  C  G  C  C  A  T  C  G  T  G  C  A  G  G  A  C  G  T  G  G  G  C  G  A  A  A  C  C  A  C  G  C  G  C  C  A  C  T  A  T  G  C  C  G  A  C  G  G  C  A  T  C  A  A  C  G  C  C  T  C  G  C  C  C  G  A  G  C  G  G  C  T  G  G  C  T  G  A  G  A  T  T  G  A  G  G  A  C  C  G  C  C  T  C  G  C  C  C  T  G  C  T  C  G  A  C  C  G  C  C  T  C  A  A  G  C  G  C  A  A  G  T  A  C  G  G  C  G  C  A  A  C  C  C  T  C  G  A  C  G  A  C  G  T  G  A  T  C  G  C  C  T  A  C  G  G  C  G  A  A  G  A  G  G  T  C  G  C  C  C  A  G  A  A  G  C  T  C  G  C  C  G  A  A  A  T  C  G  A  A  A  A  C  C  G  C  G  A  T  G  A  A  A  C  G  C  T  G  A  A  G  T  C  C  C  T  G  C  G  C  A  C  G  C  A  G  C  T  T  C  A  G  C  A  G  G  C  C  G  A  G  A  G  C  G  C  C  T  A  C  C  G  G  C  A  G  A  T  C  G  C  T  G  C  C  G  C  G  C  T  C  A  C  C  G  C  G  C  A  G  C  G  C  A  A  A  G  A  G  G  C  C  G  C  G  C  G  T  G  *  *  *  C  G  C  T  T  G  A  A  A  A  *  A  C  T  G  G  C  C  G  T  C  G  C  C  C  A  G  A  T  C  A  A  C  G  A  T  C  T  C  G  C  C  A  T  G  A  A  G  G  C  A  C  G  C  T  T  C  G  A  G  G  T  C  G  C  T  G  T  C  A  C  C  C  C  C  A  G  C  G  A  A  G  A  T  T  C  C  G  C  C  G  C  C  T  G  G  A  C  G  C  C  G  C  A  C  G  G  C  T  G  G
ZZ=    6.63  NA=    924586  KO=    925230  NIT= +  NOM=      48
         63 64 65 66 67 68 69 70 71 72 73 74 75 76 77 78 79 80 81 82 83 84 85 86 87 88 89 90 91 92 93 94 95 96 97 98 99100101102103104105106107108109110111112113114115116117118119120121122123124125126127128129130131132133134135136137138139140141142143144145146147148149150151152153154155156157158159160161162163164165166167168169170171172173174175176177178179180181182183184185186187188  *  *  *  *  *  *189190191192193194195196197198199200201202203204205206207208209210211212213214215216217218219220221222223224225226227228229230231232233234235236237238239240241242243244245246247248249250251252253254255256257258259260261262263264265266267268269270271272273274275276277278279280281282283284285286287288289290291292293294295296297298299300301302303304305306307308309310311312313314315316317318319320321322323324325326327328329330331332333334335336337338339340341342343344345346347348349350351352353354355356357358359360361362363364365366367368369370371372373374375376377378379380381382383384385386387388389390391392393394395396397398399400401402403404405406407408409410411412413414415416417418419420421422423424425426427428429430431432433434435436437438439440441442443444445446447448449450451452453454455456457458459460461462463464465466467468469470471472473474475476477478479480481482483484485486487488489490491492493494495496497498499500501502503504505506507508509510511512513514515516517518519520521522523524525526527528529530531532533534535536537538539540541542543544545546547548549550551552553554555556557558559560561562563564565566567568569570571572573574575576577578579580581582583584585586587588589590591592593594595596597  *598599600601602603604605606607608609610  *611612613614615616  *617618619620621622623624625626627628629630631632633634635636637638639640641642643644645646647648649650651652653654655656657658  *659  *660661662663664665666667668669670671672673674675  *676677678679680681682683684685686687688689690691692693694695696697698699700701702703704705706707708709710711712713714715716717718
          C  G  C  C  A  G  T  G  C  G  T  T  G  A  *  *  G  C  A  *  *  *  G  A  T  C  G  G  C  G  G  C  T  T  T  G  G  C  G  T  G  C  T  G  G  G  C  A  G  C  T  A  C  T  G  C  G  C  C  G  A  C  G  A  C  T  T  *  *  C  A  T  G  C  T  C  G  G  C  A  A  G  C  T  G  A  T  T  G  C  C  G  A  A  A  A  C  G  G  C  C  A  T  A  C  C  G  T  T  G  T  G  C  T  C  T  C  G  C  A  G  C  A  T  G  T  C  A  T  C  G  A  T  C  A  C  G  T  C  A  T  C  G  T  G  A  G  C  G  A  C  G  G  C  T  T  C  G  T  C  G  A  G  A  C  G  C  A  A  A  A  G  C  A  C  C  A  G  A  T  T  C  G  C  T  G  G  A  T  G  C  G  *  *  C  T  C  C  A  C  G  C  G  C  T  T  C  T  C  G  C  G  C  C  C  C  A  A  G  G  G  C  C  A  C  T  T  C  G  G  C  A  C  C  G  G  A  C  T  C  A  C  *  C  T  T  C  A  G  C  G  T  T  C  C  C  T  T  C  G  G  C  A  T  T  C  T  C  G  C  C  T  T  T  G  T  G  G  C  C  G  C  G  G  G  C  G  C  T  C  T  G  C  *  *  *  *  A  A  T  A  T  C  C  G  C  G  T  C  T  C  G  C  A  T  T  C  T  T  T  C  T  G  C  T  *  C  G  G  C  T  A  C  T  C  C  A  T  C  G  C  G  G  C  G  C  G  C  A  T  G  C  T  G  C  T  G  G  C  T  C  T  G  G  T  G  G  T  G  G  G  G  G  C  G  T  T  T  G  C  C  G  T  G  C  G  C  G  A  G  C  G  C  A  T  A  C  T  G  A  T  G  C  G  C  A  C  C  G  T  G  C  T  G  C  T  T  T  A  T  C  C  G  C  T  G  C  G  C  G  A  C  C  T  G  C  T  T  G  G  T  T  T  T  C  T  C  T  A  C  T  G  G  G  C  G  G  C  C  A  G  C  T  A  C  C  G  C  A  G  C  G  A  T  C  T  C  A  T  T  C  T  C  T  G  G  C  G  C  G  G  G  C  G  *  *  *  *  *  C  G  A  G  T  T  C  *  *  *  C  G  C  C  T  G  C  A  C  A  A  A  G  A  T  G  G  C  C  T  C  A  T  G  G  T  C  G  A  T  G  C  C  G  C  C  G  C  C  G  G  T  T  A  C  C  A  G  G  A  A  G  A  C  G  A  G  A  C  A  G  C  A  C  T  G  T  C  G  G  C  T  G  G  C  A  T  T  T  A  A  G  C  T  G  T  T  T  G  C  A  G  T  G  T  T  T  G  C  G  G  A  G  C  G  C  G  G  C  C  A  T  T  C  C  C  G  G  C  T  C  C  G  G  T  T  G  A  T  G  T  G  C  T  T  G  C  T  G  C  G  A  A  A  G  C  C  C  C  G  A  T  C  A  T  G  A  C  C
ZZ=    6.05  NA=    106390  KO=    107070  NIT= +  NOM=      49
         68 69 70 71 72 73 74 75 76 77 78 79 80 81 82 83 84 85 86 87 88 89 90 91 92 93 94 95 96 97 98 99100101102103104105106107108109110111112113114115116117118119120121122123124125126127128129130131132133134135136137138139140141142143144145146147148149150151152153154155156157158159160161162163164165166167168169170171172173174175176177178179180181182183184  *185186187188189190191192193194195196197198199200201202203204205206207208209210211212213214215216217218219220221222223224225226227228229230231232233234235236237238239240241242243244245246247248249250251  *252253  *  *  *  *254255256257258259260261262263264265266267268269270271272273274275276277278279280281282283284285286  *  *  *  *  *287288289290291292293294295296297298299300301302303304305306  *  *  *307308309310311312313314315316317318319320321322323324325326327328329330331332333334335336337338339340341342343344345346347348349350351352353354355356357358359360361362363364365366367368369370371372373374375376377378379380381382383384385386387388389390391392393394395396397398399400401402403404405406407408409410411412413414415416417418419420421422423424425426427428429430431432433434435436437438439440441442443444445446447448449450451452453454455456457458459460461462463464465466467468469470471472473474475476477478479480481482483484485486  *  *487488489490491492493494495496497498499500501502503504505  *506507508509510511512513514515516517518519520521522523524525  *526527528529530531532533534535536537538539540  *541542543  *  *544545546547548549550551552553554555556557558559560561562563564565566567568569570571572573574575576577578579580581582583584585586587588589590591592593594595596597598599600601602603604605606607608609610611612613614615616617618619620621622623624625626627628629630631632633634635  *  *  *  *  *636  *  *  *  *637638639640641642643644645646647648649650651652653654655656657658659660  *  *  *661662663664665666  *  *  *  *  *667668669670671672673674675  *676677678679680681682683684685686687688689690691692693694695696697698699700701702703704705706707708709710711712
          G  C  G  G  C  T  C  T  C  C  G  G  C  C  A  T  G  *  T  G  A  A  G  C  A  G  C  G  C  A  T  T  C  G  C  T  G  G  G  C  G  C  G  C  G  G  C  A  T  G  G  T  G  C  A  G  A  T  T  C  T  C  C  G  C  A  T  C  G  A  C  A  A  C  C  C  G  C  T  C  T  T  T  G  C  G  C  C  C  A  A  T  C  T  C  *  A  C  C  T  T  T  G  C  G  C  A  G  C  G  G  C  T  T  T  G  C  T  A  C  T  T  C  A  A  C  G  C  G  A  T  G  A  C  G  C  A  C  T  T  C  A  T  G  T  A  T  G  C  G  T  T  G  C  C  G  C  G  C  C  T  G  A  T  C  T  T  T  C  T  G  A  C  G  G  C  T  C  C  G  C  T  G  A  T  C  T  A  C  C  T  G  A  T  C  T  T  C  G  G  C  T  T  C  A  C  C  A  A  T  G  T  G  C  C  C  G  G  C  T  A  C  T  G  G  G  T  C  G  C  C  A  T  T  C  T  G  G  C  T  T  A  C  G  C  G  C  T  G  C  C  G  C  A  C  C  T  C  A  C  G  C  T  C  T  C  T  A  A  C  G  T  C  A  C  G  A  A  T  T  C  G  C  G  C  A  T  T  C  A  G  G  G  C  C  A  G  C  A  C  C  G  C  C  A  C  T  C  C  T  A  T  T  G  G  A  A  T  G  A  G  G  T  C  T  A  C  G  A  G  A  C  G  G  T  T  C  T  T  G  C  A  C  C  C  T  A  T  A  T  T  C  T  G  C  T  G  C  C  G  A  C  G  T  T  G  C  T  G  G  C  G  C  T  G  C  T  G  A  A  T  C  C  C  A  G  G  T  T  G  G  G  C  A  A  G  T  T  C  A  A  T  G  T  G  A  C  G  G  C  C  A  A  G  G  G  C  G  G  C  G  T  C  G  T  G  T  C  G  A  A  G  A  C  C  T  T  T  T  T  T  G  A  C  G  C  G  C  G  C  A  T  C  G  C  G  C  A  G  C  C  G  T  T  T  A  T  C  G  T  G  C  T  G  C  T  G  G  G  C  T  T  C  A  A  C  T  G  C  C  T  C  G  G  T  C  T  G  C  T  G  A  T  G  G  T  G  G  T  G  C  C  T  C  G  C  G  C  C  G  T  G  C  A  T  A  T  T  C  C  A  G  G  A  C  T  C  G  *  G  C  T  T  C  C  T  G  T  G  G  G  A  T  G  G  C  A  C  G  C  A  T  C  C  G  G  G  C  A  C  C  A  T  C  G  T  G  A  T  G  A  A  C  G  C  G  C  T  G  T  G  G  A  C  G  A  T  C  T  T  C  A  A  C  A  T  C  C  T  G  A  T  T  C  T  C  G  G  C  A  C  G  G  C  C  A  C  T  G  C  C  G  T  T  G  C  G  C  G  G  G  A  G  T  C  G  C  G  C  C  A  G  T  T  G  C  G  C  G  A  G  A  G  C  G  T  G  C  G  C  A  T  C  A  C  C  T  T  C  A  G  T  G  C
ZZ=    6.58  NA=    127587  KO=    128279  NIT= +  NOM=      50
         69 70 71 72 73 74 75 76 77 78 79 80 81 82 83 84 85 86 87 88 89 90 91 92 93 94 95 96 97 98 99100101102103104105106107108109110111112113114115116117118119120121122123124125126127128129130131132133134135136137138139140141142143144145146147148  *149150151152153154155156157158159160161162163164165166167168169170171172173174175176177178179180181182  *183184  *  *185186187188189190191192193  *  *194195196197198199200201202203204205206207208209210211212213214215216217218219220221222223224225226227228229230231232233234  *235236237238239240241242243244245246247248249250251252253254255256257258259260261262263264265266267268269270271272273274275276277278279280281282283  *  *284285286287288289290291292293294295296297298299300301302303304305306307308309310311312313314315316317318319320321322323324325326327328329330331332333334335336  *337338339340341342  *  *  *  *  *343344345346347348349350351352353354355356357358359360361362363364365366367368369370371372373374375376377378379380381382383384385386387388389390391392393394395396397398399  *  *400401402403404405406407408409410411412413414415416417418419420421422423424425426427428429430431432433434435436437438439440441442443444445  *  *  *  *446447448449450451452453454455456457458459460461462463464465466467468469470471472473474475476477478479480481482483484485486487488489490491492493494495496497498499500501502503504505506507508509510511512513514515516517518519520521522523524525526527528529530531532533534535536537538539540541542543544545546547548549550551552553554555556557558559560561562563564565566567568569570571572573574575576  *  *  *577578  *  *  *579580581582583584585586587588589590591592593594  *595596597598599600601  *  *  *  *602603604605606607608609610611612613614615616617618619620621622623624625626627628629630631632633634635636637638639640641642643644645646647648649650651652653654655656657658659660661662663664665666667668669670671672673674675676677678679680681682683684685686687688689690691692693694695696697698699700701702703704705706707708709710711712713714715716717718719720721722723724725726727728729730731732733734735736737738739740
          C  G  A  A  C  T  G  C  T  G  G  C  C  G  C  C  G  C  G  A  *  G  C  C  C  A  A  A  A  G  A  C  A  G  A  T  A  A  A  G  A  C  G  G  A  T  A  A  G  G  A  T  T  C  G  C  A  A  T  G  A  A  G  G  T  T  G  G  C  T  A  T  C  T  G  G  A  A  T  G  C  T  T  C  G  C  C  G  G  A  C  T  A  T  C  C  G  G  C  G  A  C  A  T  G  A  T  G  C  T  G  G  G  C  G  C  G  C  T  C  A  T  C  G  A  C  G  C  G  G  G  C  G  T  T  C  C  C  G  C  C  G  C  G  C  T  G  C  T  C  A  G  C  G  A  A  A  C  C  G  C  C  G  C  C  G  C  G  C  T  C  G  G  C  A  T  C  G  G  C  G  C  A  T  C  G  C  T  C  A  A  A  A  T  G  C  A  C  G  C  G  G  T  G  G  A  C  C  G  C  A  G  C  G  G  C  A  T  T  C  G  C  G  C  C  G  C  C  A  A  G  G  T  C  G  A  T  G  T  C  T  A  C  G  C  C  G  G  C  G  A  A  G  A  A  C  T  C  G  C  C  G  A  G  C  A  C  G  C  T  C  C  C  C  A  C  G  C  G  C  A  C  T  C  G  C  A  C  G  A  C  C  A  T  C  T  C  C  A  C  G  A  C  C  A  C  G  A  T  C  A  T  G  A  C  C  A  T  C  C  C  C  A  C  A  G  C  C  A  T  G  A  T  C  A  C  G  C  G  C  A  T  C  C  G  C  A  C  A  G  C  C  A  C  A  G  C  C  A  C  G  C  G  C  A  T  G  G  C  C  G  C  A  C  G  T  G  G  A  A  G  C  A  G  A  T  T  C  G  C  G  C  G  C  T  C  C  T  G  G  A  G  G  C  C  G  C  C  C  C  G  C  T  G  C  C  C  G  A  G  C  C  C  G  C  G  C  G  G  C  G  G  C  T  G  G  C  G  C  T  C  G  A  T  A  C  C  T  T  C  G  C  G  C  T  G  C  T  *  *  *  *  *  C  G  C  C  G  G  G  G  C  C  G  A  G  G  C  A  A  A  G  A  T  T  C  A  C  G  G  C  A  T  G  G  C  C  G  T  C  G  A  A  G  A  C  G  T  T  C  A  C  T  T  T  C  A  C  G  A  G  G  T  G  G  G  C  A  A  C  G  T  A  G  A  C  A  C  C  A  T  C  A  C  T  G  A  C  A  T  C  G  T  G  T  G  C  G  C  G  G  C  C  G  T  A  G  G  G  T  T  G  G  C  G  *  *  *  *  T  G  G  C  T  C  G  A  T  G  T  A  A  A  T  G  C  C  T  G  G  T  A  C  G  C  *  C  G  C  G  C  C  G  G  T  C  A  A  C  G  T  A  G  G  C  A  G  C  G  G  A  T  T  C  G  T  G  C  A  G  T  G  C  G  C  G  C  A  C  G  G  G  C  A  G  T  T  C  C  C  G  G  T  G  C  C  C  G  C  T  C  C  G  G  C  C  A  C  G  G  C  G  G  A  G  C  T  G  C  T  G  C  G  T  G  G  C  G  T  G  C  C  C  G
ZZ=    6.58  NA=    298944  KO=    299612  NIT= +  NOM=      51
         76 77 78 79 80 81 82 83 84 85 86 87 88 89 90 91 92 93 94 95 96 97 98 99100101102103104105106107108109110111112113114115116117118119120121122123124125126127128129130131132133134135136137138139140141142143144145146147148149150151152153154155156157158159160161162163164165166167168169170171172173174175176177178179180181182183184185186187188189190191192193194195196197198199200201202203204205206207208209210211212213214215216217218219220221222223224  *  *  *  *225226227228229230231232233234235236237238239240241242243244245246247248249250251252253  *  *254255256257258259260261262263264265266267268269270271272273274275276277278279280281282283284285  *  *286287288289290291292293294295296297298299300301302303304305306307308309310311312313314315316317318319320321322323324325326327328329330331332333334335336337338339340341342343344345346347348349350351352353354355356357358359360361362363364365366367368369370371372373374375376377378379380  *381382383384385386387388389390391392393394395396397398399400401402403404405406407  *408409410411412413414415416417418419420421422423424425426427428429430431432433434435436437438439440441442443444445446447448449450451452453454455456457458459460461462463464465466467468469470471472473474475476477478479480481482483484485486487488489490491492493494495496497498499500501502503504505506507  *  *  *508509510511512513514515516517  *518519520521522523524525526527528529530531532533534535536537538539540541542543544545546547548549550551552553  *554555556557558559560561562563564565566567568569570571572573574575576577578579580581582583584585586587588589590591592593594595  *596597598599600601602603604605606607608609  *  *610611612613614615616617618619620621622623624625626627  *628629630631632633634635  *  *  *636637638639640641642643644  *  *645646647648649650651652653654655656657658659660661662663664665666667668669670671672673674675676677678679680681682683684685686687688689690691692693694695696697698699700701702703704705706707708709710711712713714715716717718719720721722723724725726727728729
          A  A  C  G  C  G  T  T  T  G  C  T  C  G  T  G  G  G  C  A  G  C  G  C  C  G  G  C  G  A  A  G  G  T  G  C  T  T  T  G  C  A  G  T  G  G  A  T  G  G  T  C  G  T  G  C  C  G  G  C  G  G  A  G  C  A  G  G  C  T  G  C  A  C  T  G  G  A  T  T  T  C  G  C  G  G  A  G  A  C  G  C  C  G  A  G  C  G  C  C  T  C  G  G  C  G  T  G  C  G  T  G  A  A  A  G  C  G  C  C  T  G  C  A  *  *  C  C  G  G  T  C  G  C  G  G  G  C  A  A  G  G  T  G  G  C  G  C  C  C  C  G  G  C  G  C  A  G  A  G  C  C  G  C  G  C  C  G  A  A  A  T  C  T  G  C  C  G  C  A  A  A  G  C  A  G  G  A  G  G  G  C  G  C  G  C  G  A  T  G  A  C  A  C  T  T  C  T  G  C  T  G  C  T  T  G  C  T  G  C  G  G  C  A  T  C  T  C  C  G  C  T  G  C  C  C  G  G  G  C  T  G  A  A  T  C  T  G  C  A  T  C  T  G  C  C  C  G  G  C  A  A  T  A  A  C  T  C  G  C  T  G  C  C  C  T  G  G  A  C  G  A  T  C  G  T  G  A  T  C  G  T  G  C  T  C  A  C  G  C  T  G  A  T  C  A  *  C  G  G  T  G  C  T  G  C  C  G  G  C  A  A  T  T  C  T  G  A  T  C  T  C  C  A  T  C  A  C  G  C  C  G  A  T  G  G  T  G  C  G  T  C  T  G  C  T  G  G  T  G  G  T  C  T  T  T  C  A  T  T  T  T  C  T  G  C  G  C  C  A  G  G  C  G  C  T  G  G  G  C  A  C  A  C  A  G  A  C  G  G  C  G  C  C  G  A  G  C  A  A  T  C  A  G  G  T  G  T  T  G  C  T  C  G  G  C  T  T  G  G  G  G  C  T  G  A  T  G  A  T  G  A  C  C  T  G  G  T  T  T  C  T  G  A  T  G  C  A  G  C  C  C  G  T  G  C  T  G  A  C  G  C  A  G  A  T  T  G  A  C  C  A  G  C  A  G  G  C  T  G  T  G  G  A  G  C  C  G  T  A  T  C  G  C  G  C  G  G  G  G  C  A  G  A  T  C  A  G  C  G  *  *  G  C  A  T  G  C  A  G  G  C  G  C  T  C  G  A  G  C  G  G  G  C  C  A  C  C  G  C  G  C  C  G  C  C  C  A  A  G  G  C  G  T  T  C  A  T  G  C  T  G  C  G  C  T  A  T  G  C  G  A  G  C  G  A  G  A  A  A  G  A  C  C  T  G  G  A  G  T  T  A  T  T  T  G  C  C  G  C  G  G  C  C  T  C  G  A  T  G  G  T  C  A  A  *  *  *  G  C  G  C  C  C  G  G  C  C  A  C  G  C  G  T  G  C  C  G  A  T  C  T  G  C  C  G  C  *  T  G  T  C  A  G  C  G  G  T  G  A  T  T  C  C  G  G  C  C
ZZ=    6.56  NA=    821377  KO=    821969  NIT= +  NOM=      52
        167168169170171172173174175176177178179180181182183184185186187188189190191192193194195196197198199200201202203204205206207208209210211212213214215216217218219220221222223224225226227228229230231232233234235236237238239240241242243244245246247248249250251252253254255256257258259260261262263264265266267268269270271272273274275276277278279280281282283284285  *286287288289290291292293294295296297298299300301302303304305306307308309310311312  *313314315316317318319320321322323324325326327328329330331332333334335336337338339340341342343344345346347348349350351352353354355356357358359360361362363364365366367368369370371372373374375376377378379380381382383384385386387388389390391392393394395396397398399400401402403404405406407408409410411412413414415416417418419420421422423424425426427428429430431432433434435436437438439440441442443444445446447448449450451452453454455456457458459460461462463464465466467468469470471472473474475476477478479  *480481482483484485486487488489490491492493494495496497498499500501  *  *  *502503504505506507508509510511512513514  *  *515516517518  *  *  *  *519520521522523524525526527528529530  *  *  *531532533534535536537538539540541542543544545546547548549550551552553554555556557558559560561562563564  *565566567568569570571572573574  *  *  *  *  *  *  *575576577578579580581  *582583584585586587588589590591592593594595596597598  *  *599600  *  *  *601602603604605606607608609610611612613614615616617618  *  *  *619620621622623624625626627628629630631632633634635  *636637638639640641642643644645646647648649650651652653654655  *  *  *656657658659660661662663664665666667668669670671672673674675676677678679680681682683684685686687688689690691692693694695696697698699  *700701702703704705706707708709710711712713714715716717  *718719720721722723724725726727728729730731
          A  T  G  G  C  T  C  T  G  A  A  G  C  G  C  G  G  C  A  T  C  G  A  T  A  A  G  *  *  *  G  C  T  G  T  G  G  A  G  T  C  G  A  T  C  G  T  G  G  G  C  A  A  G  C  G  C  G  A  T  G  A  A  A  A  C  G  G  C  A  A  C  G  T  G  A  T  T  G  G  C  G  G  C  G  C  C  C  T  G  T  C  G  A  C  C  T  T  C  T  C  G  A  A  G  C  C  G  G  T  T  T  C  C  G  G  C  G  A  C  A  T  G  A  T  T  G  C  C  C  A  G  G  T  G  G  G  C  A  C  C  A  T  C  T  C  G  G  C  C  A  A  C  A  G  T  G  A  C  G  C  G  A  C  C  A  T  C  G  G  C  A  C  C  A  *  T  C  A  T  C  G  C  C  G  A  G  G  C  G  A  T  G  A  A  G  A  A  G  G  T  T  G  G  C  A  A  G  G  A  C  G  G  *  *  C  G  T  *  G  A  T  C  A  C  G  G  T  C  *  *  G  A  A  G  A  G  T  C  G  A  A  G  A  C  G  C  T  C  G  A  G  A  C  C  C  A  G  C  T  C  G  A  T  G  T  G  G  T  C  G  A  A  G  G  C  A  T  G  C  A  G  T  T  T  G  A  C  C  G  C  G  G  C  T  A  C  C  T  G  A  G  C  C  C  C  T  A  C  T  T  C  G  T  G  A  C  C  G  A  T  C  C  T  G  A  C  C  G  C  A  T  G  G  A  A  G  C  C  G  T  A  C  T  G  G  A  A  G  A  T  C  C  C  T  A  C  A  T  C  C  T  G  A  T  C  T  A  T  G  A  G  A  A  G  A  A  G  A  T  C  A  G  C  A  C  C  A  T  G  A  A  G  G  A  T  C  T  G  C  T  G  C  C  C  C  T  G  C  T  C  G  A  G  C  A  G  G  T  T  G  C  C  C  G  C  A  A  C  G  G  C  A  A  G  C  C  G  C  T  C  G  T  G  A  T  C  A  T  C  G  C  T  G  A  G  G  A  C  G  T  G  G  A  C  G  G  C  G  A  A  G  C  G  C  T  G  G  C  G  A  C  C  C  T  G  G  T  C  G  T  C  A  A  C  A  A  G  C  T  G  C  G  C  G  G  *  C  A  C  G  C  T  G  A  A  C  G  T  G  G  C  T  G  C  G  G  T  G  A  A  G  G  C  T  C  C  T  G  G  C  T  T  C  G  G  C  G  A  C  C  G  C  C  G  C  A  A  G  G  C  C  A  T  G  C  T  G  G  G  C  G  A  C  A  T  C  G  C  C  A  T  C  C  T  G  A  C  C  G  G  C  G  G  C  A  A  C  G  C  G  A  T
ZZ=    6.47  NA=    878771  KO=    879383  NIT= +  NOM=      53
        165166167168169170171172173174175  *176177178179180181182183184185186187188189190191192193194195196197198  *  *199200201202203204205206207208209210211212213214215  *  *216217218219220  *221222223224225226227228229230231232233234235236237238239240241242243244245246247248249250251252253254255256257258259260261262263264265266267268269270271272273274275276277278279280281282283284285286287288289290291292293294295296297298299300301302303304305306307308309  *  *  *  *310311312313314315316317318319320321322323324325326327328329330331332333334335336337338339340341342343344345346347348349350351352353354355356357358359360361362363364365366367368369370371372373374375376377378379380381382383384385386387388389390391392393394395396397398399400401402403404405406407408409410411412413414415416417418419420421422423424425426427428429430431432433434435436437438439440441442443444445446447448449450451452453454455456457458459460461462463464465466467468469470471472473474475476477478479480481482483484485486487488489490491492493494495496497498499500501502503504505506507508509510511512513514515516517518519520521522523524525  *  *  *526527528529530531532533534535536537538539540541542543544545546547548549550551552553554555556557558559  *  *  *560561562  *  *  *  *563564565566  *  *  *  *  *567568569570571572573574575576577578579  *  *  *  *  *  *  *  *  *  *  *580581582583584585586587588589590591592593594595596597598599600601602603604605606607608609610611612613614615616617618619620621622623624625626627628  *  *  *629630631632633634635636637638639640641642643644645  *  *  *  *646647648649650651652653654655656  *  *657658659660661662663664665666667668669670671672673674675676677678679680681682683684685686687688689690691  *692693694695696697698699700701702703704705706707708709710711712713714715716717718719720721722723724725726727728729730731732733734735736737738739740741742
          A  A  G  T  A  G  T  C  A  T  G  C  A  G  A  A  A  T  C  G  C  A  G  T  C  T  G  A  A  C  A  C  A  T  C  G  C  A  G  A  C  C  T  G  T  T  G  C  G  C  G  A  G  A  C  C  A  T  C  G  A  G  C  G  C  T  G  C  C  *  *  T  G  G  C  G  G  C  T  G  G  C  C  A  C  G  C  G  C  A  G  G  G  T  G  C  C  C  C  G  G  G  C  G  G  C  T  T  T  G  A  C  G  A  T  C  T  G  T  T  T  C  A  T  G  C  C  C  C  C  G  A  G  A  C  G  G  C  C  G  C  G  C  T  C  A  A  A  G  A  A  G  A  A  G  T  G  G  T  G  C  G  C  G  C  G  G  G  C  C  G  C  A  A  G  C  T  G  T  G  G  G  A  G  C  G  C  C  A  G  T  A  T  G  T  G  G  A  C  G  G  C  A  A  C  G  G  C  G  G  C  A  A  *  C  A  T  C  T  C  C  G  T  *  G  C  G  G  C  T  G  C  C  *  *  G  G  G  C  G  A  C  A  T  G  A  T  T  C  T  C  T  G  C  A  C  C  *  *  C  C  G  A  C  C  A  T  G  A  T  G  A  G  C  A  A  G  G  G  C  G  A  C  C  T  G  C  G  C  G  C  C  G  A  T  G  A  G  C  T  C  T  G  C  C  T  G  G  T  T  G  A  T  C  T  G  G  A  C  A  A  C  A  A  G  C  T  G  T  T  G  T  G  C  G  G  C  T  G  C  C  G  T  C  C  G  C  A  G  A  C  G  A  *  *  G  C  G  A  A  A  T  T  C  T  G  C  T  G  C  A  C  C  T  G  G  A  A  A  T  C  T  A  C  A  A  G  G  C  C  G  T  G  C  C  C  G  A  G  G  C  C  A  G  G  G  C  C  G  T  C  A  T  C  C  A  T  T  G  C  C  A  C  C  C  G  C  C  C  T  A  T  G  C  C  A  C  A  G  C  T  C  A  T  G  C  G  C  T  G  G  C  T  G  G  C  G  T  G  G  T  G  C  C  G  C  C  G  G  G  C  A  A  T  C  T  G  C  T  G  T  C  G  G  A  G  C  A  G  G  A  G  A  T  C  T  T  C  A  T  T  G  G  C  C  C  C  G  T  G  G  C  G  C  T  C  G  C  G  C  C  C  T  A  T  G  A  A  A  C  C  C  C  C  G  G  C  A  C  C  C  C  G  G  C  C  T  T  T  G  C  C  G  C  C  A  C  C  G  T  G  C  T  G  C  C  C  T  A  C  G  T  G  C  G  C  A  A  C  C  A  C  A  A  C  A  C  C  A  T  T  C  T  G  C  T  G  G  C  G  *  C  A  C  C  A  C  G  G  C  A  T  C  G  T  C  T  G  C  T  G  G  G  C
ZZ=    6.51  NA=    573520  KO=    574145  NIT= +  NOM=      54
         68 69 70 71 72 73 74 75 76 77 78 79 80 81 82 83 84 85 86 87 88 89 90 91 92 93 94 95 96 97 98 99100101102103104105106107108109110111112113114115116117118119120121122123124125126127128129130131132133134135136137138139140141142143144145146147148149150151152153154155156157158159160161162163164165166167168169170171172173174175176177178179180181182183184185186187188189190191192193194  *  *195196197198199  *200201202203204205206207208209210211212213214215216217218219220221222223224225226227228229230231232233234235236237238239240241242243244245246247248249250251252253254255256257258259260261262263264265266267268269270271272273274275276277278279280281282283284285286287288289290291292293294295296297298299300301302303304305306307308309310311312313314315316317318319320321322323324325326327328329330331332333334335336337338339340341342343344345346347348349350351352353354355356357358359360361362363364365366367368369370371372373374375376377  *  *  *  *378379380381382383384385386387388389390391392393394395396397398399400401402403404405406407408409  *  *  *410411412413414415416417418419420421422423424425426427428429430431432433434435436437438439440441442443444445446447448449450451452453454455456457458459460461462463464465466467468469470471472473474475476477478479480481482483484485486487488489490491492493494495496497498499500501502503504505506507508509510511512513514515516517518519  *520521522523524525526527528529530531532533534535536537538539540541542543544545546547548549550551552553554555556557558559560561562563564565566567568569570571572573574575576577578579580581582583584585586587588589590591592593  *  *594595596597598599600601602603604605606607608609610611612613614615616617618619620621622623624625626627628629630631632633634635636  *637638639640641642643644645646  *  *647648  *649650651652653654655656657658659660661662663664  *665666667668669670671  *  *  *672673674675  *676677678679
          G  C  G  C  G  G  G  A  G  C  C  C  A  C  A  T  T  G  G  A  G  C  C  T  A  T  G  C  C  G  T  G  A  T  C  G  G  C  G  A  G  A  A  C  G  T  G  G  T  G  A  T  C  G  G  C  G  A  G  C  A  G  G  C  G  G  T  G  A  T  T  T  T  G  C  C  G  C  A  T  G  T  *  G  G  T  G  A  T  T  T  A  T  C  C  G  G  G  C  G  T  C  A  C  G  A  T  T  G  G  G  G  A  C  C  G  C  T  T  T  T  T  T  G  C  G  C  A  C  G  C  G  C  A  C  G  C  G  G  T  G  G  T  G  C  G  C  G  A  G  A  A  T  T  G  C  C  G  C  C  T  G  G  G  C  G  A  T  G  G  C  G  T  G  A  T  *  *  T  C  T  G  C  A  G  A  A  T  G  G  C  G  C  G  G  T  C  G  T  T  G  G  C  T  C  G  G  A  C  G  G  G  T  T  C  G  G  G  T  T  T  G  C  C  C  G  G  C  T  G  G  A  G  G  G  C  G  G  C  G  G  C  T  G  G  T  A  C  A  A  G  A  T  T  G  T  G  C  A  G  T  C  G  G  G  C  C  C  G  G  C  G  A  T  T  C  T  G  G  A  C  G  A  T  G  A  G  G  T  C  G  A  G  A  T  T  C  A  G  G  C  C  A  A  C  G  C  C  T  G  C  G  T  G  G  A  C  C  G  C  G  C  G  C  G  G  G  T  G  G  G  C  G  A  G  A  C  G  C  A  C  C  T  G  C  A  T  C  G  C  G  G  C  G  T  G  A  A  G  G  T  G  G  A  C  A  A  C  C  T  G  G  T  G  C  A  G  G  T  G  G  G  G  C  A  T  G  G  G  T  C  G  A  T  C  A  T  C  G  G  G  G  A  G  A  A  T  T  C  C  C  T  G  C  T  C  T  G  C  T  C  G  C  A  G  A  C  G  G  G  T  C  T  G  G  C  G  G  G  G  T  C  A  A  C  A  G  A  G  A  T  T  G  G  G  C  G  C  A  A  C  G  T  G  A  T  T  C  T  G  G  C  C  G  G  G  C  A  G  G  T  G  G  G  T  G  T  G  G  C  C  G  G  G  C  A  C  T  G  C  A  A  G  A  T  C  G  G  G  G  A  T  G  G  C  G  T  G  A  T  T  G  C  G  A  C  G  G  C  C  C  A  G  G  C  C  G  G  G  C  T  G  C  A  T  G  G  G  G  A  T  A  T  T  C  C  G  G  C  C  G  G  G  A  G  C  A  T  C  T  T  G  A  G  C  G  *  *  *  *  *  G  C  T  C  G  C  C  G  G  G  C  T  T  T  G  A  C  A  A  C  A  A  A  C  A  A  T  G  G  C  T  G  C  G  C  G  T  G  A  C  G  G  C  A  A  T  C  A  T  G  C  C  A
ZZ=    6.48  NA=    534849  KO=    535562  NIT= +  NOM=      55
         64 65 66 67 68 69 70 71 72 73 74 75 76 77 78 79 80 81 82 83 84 85 86 87 88 89 90 91 92 93 94 95 96 97 98 99  *100101102103104105106107108109110111112113114115116117118119120121122123124125126127128129130131132133134135136137138139140141142143144145146147148  *  *149150151152153154155156157158159160161162163164165166167168169170171172173174175176177178179180181182183184185186187188189190191192193194195196197198199200201202203204205206207208209210211212213214215216217218219220221222223224225226227228229230231232233234235236237238239240241242243244245246247248  *  *  *  *  *249250251252253254255256257258259260261262263264265266267268269270271272273274275276277278279280281282283284285286287288289290291292293294295296297298299300301302303304305306307308309310311312313314315316317318319320321322323324325326327328329330331332333334335336337338339340341342343344345346347348349350351352353354355356357358359360361362363364365366367368369370371372373374  *  *375376377378379380  *381382383384385386387388389390391392393394395396397398399400401402403404405406407408409410411412413414415416417418419420421422423424425426427428429430431432433434435436437438439440441442443444445446447448449450451452453454455456457458459460461462463464465466467468469470471472473474475476477478479480481482483484485486487488489490491492493494495496497498499500501  *  *  *502503504505506507508509510511512513514515516517518519520521522523524525526527528  *  *  *  *  *  *  *529530531532533534535536537538539540541542543544545546547548549550551552553554555556557558559560561  *  *  *562563564565566567568569570571572573574  *575576577578579580581582583584585586587588589590591592593594595596597598599600601602603604605606607608609610611612613614615  *616617618619620621622623624  *  *625626627  *  *  *628  *  *  *629630631632633634635636637638639640641642643644645646647648649650651652653654655656657658659660661662663664665  *  *  *666667668669670671672673674675676677678679680681682683684685686687688689690691692693694695696697698699700701702703704705706707708709710  *711712713714715716717718719720721722723724725726727728729730731732733734735736737738739740741742743744745746
          G  C  C  A  C  C  G  T  G  C  C  C  G  C  C  G  C  C  G  A  T  G  T  G  G  A  C  G  T  A  G  C  C  C  T  G  C  A  A  G  C  T  C  A  G  G  C  C  G  C  C  T  G  C  C  T  C  A  A  A  G  G  C  G  T  C  G  A  T  G  A  T  G  C  T  C  A  G  G  C  G  C  A  A  T  G  G  G  A  C  C  A  G  G  A  G  C  G  T  G  G  C  G  C  C  A  T  C  G  A  G  C  A  G  G  A  G  G  T  C  G  C  G  C  A  G  G  A  T  C  T  C  T  C  T  T  T  C  C  *  C  C  G  T  C  G  A  C  A  A  G  T  T  C  T  T  C  T  T  T  C  G  C  A  T  G  A  A  C  G  A  G  C  T  C  A  T  G  T  T  C  G  C  C  G  G  C  A  C  C  C  C  C  T  A  T  G  C  G  C  A  T  A  G  C  C  C  C  C  T  C  G  G  C  A  C  C  A  A  G  C  C  A  T  C  G  T  T  T  G  A  T  A  A  A  A  C  C  A  C  C  G  G  C  G  C  C  A  T  G  C  T  C  A  A  G  G  A  C  T  T  C  T  A  T  C  G  *  G  A  A  G  T  G  G  T  A  C  A  C  G  C  C  C  T  C  G  A  A  C  A  T  G  A  T  T  C  T  G  G  T  G  G  T  T  G  T  G  G  G  C  G  A  C  G  T  C  A  A  T  C  C  G  C  A  G  C  A  G  A  C  A  C  T  C  G  C  A  A  A  A  A  T  C  A  A  G  T  C  G  C  T  C  T  T  C  G  G  C  G  A  T  C  T  T  C  C  C  A  G  C  C  G  T  C  C  C  G  T  G  *  *  C  C  C  T  C  G  C  A  T  C  C  G  G  C  C  A  T  T  G  A  C  A  T  C  A  A  G  C  C  T  T  T  T  G  A  A  T  C  C  C  A  G  A  C  A  C  T  C  A  C  C  A  T  C  C  C  G  A  G  C  A  A  T  C  T  G  C  C  C  T  A  T  C  A  G  C  T  T  G  G  C  T  T  C  A  T  C  G  C  C  T  A  T  C  G  C  A  T  G  C  C  T  G  G  C  A  C  C  G  A  T  T  C  G  C  C  C  G  A  T  T  A  C  G  C  A  G  C  C  G  T  C  C  A  G  A  T  T  C  T  C  T  C  C  G  A  C  G  T  G  C  T  G  T  C  G  A  G  C  C  A  G  C  G  C  G  G  C  A  A  T  C  T  C  T  A  T  G  C  G  A  T  G  *  *  G  T  G  C  C  G  C  A  G  G  G  C  A  A  A  G  C  T  C  T  C  T  T  C  A  C  C  C  A  G  T  T  C  G  C  T  C  T  G  G  C  G  G  A  G  A  C  C  T  A  C  C  G  C  A  A  G  G  C  C  A  G  C  G  T  C  G  C  C  T  T  T  G  G  C  G  T  A  G  T  C  G  G  C  C  T  G  C  C  C  G  *  C  C  A  G  C  C  A  G  G  A  C  A  C  G  A  A  A  G  A  C  G  C  C  A  T  C  G  C  C  G  A  A  A  T  G  C  G  C  A  G  C  A  T  C  A  T  C  G  C  G  G  C  T  T  A  C  G  C  G  A  A  A
ZZ=    6.47  NA=    302713  KO=    303399  NIT= +  NOM=      56
         70 71 72 73 74 75 76 77 78 79 80 81 82 83 84 85 86 87 88 89 90 91 92 93 94 95 96 97 98 99100101102103104105106107108109110111112113114115116117118119120121122123124125126127128129130131132133134135136137138139140141142143144145146147148149150151152153154155156157158159160161162163164165166167168169170171172173174  *  *  *  *175176177178179180181182183184185186187188189190191192193194195196197198199200201202203204205206207208209210211212213214215216217218219220221222223224225226227228229230231232233234235236237238239240  *  *241242243244245246247248249250251252253254255256257258259260261262263264265266267268269270271272273274275276277278279280281282283284285286287288289290291292293294295296297298299300301302303304305306307308309310  *311312313314315316317318319320321322323324325326327328329330331332333334335336337338339340341342343344345346347348349350351352353354355356357358359360361362363364365366367368369370371372373374375  *376377378379380381382383384385386387388389390391392393394395396397398399400401402403404405406407408409410411412413414415416417418419420421422  *  *  *423424425426427428429430431432433434435436437438439440  *  *  *441442443444445446447448449450451452453454455456457458459460461462463464465466467468469  *470471472473474475476477478479480481482483484485486487488489490491492493494495496497498499500501502503504505506507508509510511512513514515516517518  *  *  *  *519520521522523524525526527528529530531532533534535536537538539540541542543544545546547548549550551552553554555556557558559560561562  *  *  *563564565566567568569570571572573574575576577578579580581582583584585586587588589590591592593594595596597598599600601602603604605606607608609610611612613614615616617618619620621622623624625626627628629630631632633634635636637638639640641642643644645646647648649650651652653654655656657658659660661662663664665666667668669670671672673674675676677678679680681682683684685686687688689690691692693694695696697698699700701702703704705706707708709710711712713714715716717718719720721722723724725726727728729730731732733734735736737738739740741742743744745746
          G  C  G  G  A  G  T  T  C  T  A  C  G  G  A  G  C  C  A  T  G  G  A  C  G  G  C  G  C  G  G  C  G  C  G  C  T  T  C  A  A  T  C  A  G  C  G  C  G  A  C  T  C  G  C  T  G  G  C  G  A  C  C  A  T  T  C  T  G  A  T  T  A  C  G  A  C  C  A  T  *  C  A  A  C  A  T  T  G  T  C  G  C  G  G  G  T  C  T  G  C  T  G  A  T  T  G  G  T  A  C  G  T  T  G  C  A  G  C  A  T  G  G  C  G  T  G  G  C  T  C  T  C  A  G  C  C  A  G  G  C  C  G  T  G  A  A  G  A  C  C  T  A  C  A  C  C  A  T  T  C  T  G  A  C  G  G  T  G  G  G  C  G  A  C  G  G  T  C  T  G  G  T  C  A  C  G  A  T  G  A  T  T  C  C  G  T  C  G  C  T  G  C  T  G  G  T  C  T  C  G  G  T  G  G  C  C  G  G  A  G  G  C  A  T  T  G  T  G  C  T  G  A  C  G  C  G  C  G  C  C  T  C  T  T  C  G  G  C  G  G  G  A  G  C  G  C  T  C  G  A  A  A  C  C  G  A  A  C  T  G  G  G  C  G  C  G  C  A  G  C  T  C  T  T  T  C  G  C  A  A  G  G  G  C  A  C  A  A  C  G  C  T  C  T  A  T  A  T  C  G  C  C  A  G  C  G  G  C  G  T  G  C  T  G  G  G  C  G  C  T  C  T  G  T  G  C  C  T  G  G  T  G  C  C  C  G  G  G  C  T  G  C  C  G  A  A  G  C  T  G  G  C  C  T  T  T  C  T  G  G  T  T  C  C  C  G  C  C  G  T  G  A  T  T  C  T  G  G  C  G  G  G  G  A  T  C  G  G  G  C  G  C  A  C  C  G  T  G  A  C  C  A  A  A  G  A  G  C  A  G  C  C  G  G  C  G  G  A  A  G  A  A  G  C  A  G  C  A  G  A  G  G  A  G  G  C  C  G  G  C  A  A  G  A  A  G  G  C  C  G  A  T  C  C  G  T  C  G  C  G  T  G  C  C  G  A  C  A  A  T  C  T  *  G  G  A  C  A  G  C  G  T  G  C  T  G  A  A  G  G  T  C  G  A  T  G  *  *  A  T  C  T  G  A  G  C  C  T  *  C  G  A  G  A  T  C  G  G  C  T  T  C  C  A  G  T  T  G  A  T  T  C  *  C  G  C  T  G  G  T  C  G  A  T  G  *  *  *  A  A  G  C  G  C  A  G  G  G  C  G  G  C  T  T  G  A  T  G  C  T  C  T  C  G  C  G  G  G  T  G  C  G  G  A  C  G  C  T  G  C  G  G  C  G  G  C  A  T  C  T  G  G  *  *  *  C  C  G  G  G  G  A  G  C  T  G  G  G  C  T  T  T  C  T  G  G  T  G  C  C  G  G  C  C  G  T  G  C  A  T  A  T  C  T  C  A  G  A  C  A  A  T  C  T  G  C  G  C  C  T  T  A  A  A  C  C  G  C  G  C  G  A  G  T  A  T  G  T  G  G  T  C  T  C  G  C  T  G
ZZ=    6.38  NA=    281523  KO=    282228  NIT= +  NOM=      57
         63 64 65 66 67 68 69 70 71 72 73 74 75 76 77 78 79 80 81 82 83 84 85 86 87 88 89 90 91 92 93 94 95 96 97 98 99100101102103104105106107108109110111112113114115116117118119120121122123124125126127128129130131132133134135136137138139140141142143144145146147148149150151152153154155156157158159160161162163164165166167168169170171172173174175176177178179180181182183184185186187188189190191192193194195196197198  *199200201202203204205206207208209210211212213214215216217218219220221222223224225226227228229230231232233234235236237238239240241242243244245246247248249250251252253254255256257258259260261262263264265266267268269270271272273274275276277278279280281282283284285286287288289290291292293294295296297298299300301302303304305306307308309310311312313314315316317318319320321322323324325326327328329330331332333334335336337338339340341342343344345346347348349350351352353354355356357358359360361362363364365366367368369370371372373374375376377378379380  *381382383384385386387388389390391392393  *394395396397398399400401402403404405406407408409410411412413414415416417418419420421422423424425426427428429430431432433434435436437438439440441442443444445446447448449450451452453454455456457458459460461462463464465466467468469470471472473474475476477478479480481482483484485486487488489490491492493494495496497498499500501502503504505506507508509510  *  *  *511512513514515516517518519520521522523524  *525526527528529530531532533534535536537538539540541542543544545546547548549550551552553554555556557558559560561  *  *  *  *  *562563564  *  *  *  *  *  *  *  *  *  *565566567568569570571572573  *  *574575576577578579580581582583  *584585586587588589590591592593594595596597598599600601602603604605606607608609610611612613  *  *614615616617618619620621622  *  *623624625626627628629630631632633634635636637638639640641642643644645646647648649650651652653654655656657658659660661662663664665666667668669670671672673674675676677678679680681682683684685686687688689690691692693694695696697698699700701702703  *  *  *704705706707708709710711712713714715716717718719720  *  *  *721722723724725726727728729730731732733734735736737738739740741742743744745746747
          C  G  C  A  G  A  A  T  G  C  C  G  A  A  C  G  G  C  T  T  G  C  G  C  T  G  C  C  G  G  A  A  C  T  C  T  A  T  G  C  C  A  A  G  C  A  T  C  A  G  G  G  C  A  T  G  A  A  T  C  C  A  A  C  C  G  C  G  T  C  G  T  T  C  A  A  A  G  A  C  A  C  G  G  G  C  A  T  G  A  C  G  G  C  G  G  C  T  C  T  G  A  G  C  G  T  G  G  C  C  A  A  G  G  C  G  C  G  C  G  G  C  T  T  T  C  G  C  T  G  G  G  T  G  G  C  C  T  G  C  G  C  C  T  C  C  A  C  C  G  G  C  A  A  C  A  C  T  T  C  G  G  C  G  G  C  G  A  T  G  G  C  G  G  C  T  T  A  C  G  C  G  G  C  G  C  G  C  G  C  G  G  G  C  A  T  G  C  G  C  A  G  C  C  T  G  G  T  G  C  T  *  *  G  G  T  G  C  C  C  G  A  T  G  G  C  A  A  G  A  T  C  G  *  C  A  T  G  G  A  G  C  A  A  G  T  T  G  G  C  G  C  A  G  T  C  G  A  T  G  G  A  T  T  A  C  G  G  C  G  C  G  C  T  G  A  C  G  C  T  C  C  A  A  C  T  G  A  A  A  A  C  C  G  A  T  T  T  T  G  A  C  G  G  A  T  G  T  G  T  C  G  *  C  G  G  T  G  C  T  G  C  G  T  G  A  G  G  T  G  G  T  G  C  G  G  C  G  C  G  C  T  C  C  G  G  T  G  T  A  T  C  T  G  C  T  G  A  A  T  T  C  G  G  T  C  A  A  T  C  C  T  T  A  C  C  G  C  G  T  G  G  A  A  G  G  G  C  A  G  A  A  G  A  C  G  C  C  G  G  C  G  A  T  G  G  A  A  A  T  C  G  T  G  G  A  G  G  C  T  C  T  G  G  A  C  T  G  G  C  A  G  G  C  G  C  C  G  G  A  G  C  A  T  G  T  G  A  T  T  G  T  G  C  C  G  G  G  C  G  G  C  A  A  C  C  T  G  G  C  G  A  A  T  A  T  C  T  C  G  G  C  G  C  T  G  G  G  C  A  A  G  G  G  C  T  T  T  G  C  A  G  A  G  A  T  G  C  A  T  G  C  G  C  T  G  G  G  G  C  T  G  C  T  G  C  C  C  G  T  G  C  T  G  C  C  G  A  A  G  C  T  G  T  C  C  G  T  G  A  T  T  C  A  G  G  C  C  G  A  G  *  G  G  C  G  C  G  A  A  T  C  C  G  C  T  G  G  T  G  C  G  C  A  C  C  A  T  G  C  A  T  G  A  G  T  T  C  T  C  T  G  G  A  G  A  A  *  A  A  G  C  T  G  G  A  G  *  *  *  C  C  G  G  T  G  G  A  G  G  C  G  C  A  A  A  C  G  C  G  C  G  *  C  C  A  *  *  *  *  C  G  G  C  G  A  T  C  C  G  G  A  T  A  G  G  A  A  A  C  C  C  C  G  C  C  T  C  A  T  G  G  A  A  A  A  A  G  G  C  G  G  T  A  G  C  T  G  T  G  C  T  G  C  G  G  G  C  C  A  C  G  G  G  C  G  G  T  A  C
ZZ=    6.42  NA=    100692  KO=    101364  NIT= +  NOM=      58
         74 75 76 77 78 79 80 81 82 83 84 85 86 87 88 89 90 91 92 93 94 95 96 97 98 99100101102103104105106107108109110111112113114115116117118119120121122123124125126127128129130131132133134135136137138139140141142143144145146147148149150151152153154155156157158159160161162163164165166167168169170171172173174175176177178179180181182183184185186187188189190191192193  *194  *195196197198199200  *  *201202203204205206207208209210  *  *  *  *211212213214215216217218219220221222223224225226227228229230231  *  *232233234235236237238239240241242243244245246247248249250251252253254255  *256257258259260261262263264265266267268269270271272273274275276277278279280281282283284285286287288289290291292293294295296297298299300301302303304305306307308309310311312313314315316317318319320321322323324325326327328329330331332333334335336337338339340341342343344345346347348349350351352353354355356357358359360361362363364365366367368369370371372373374375376377378379380381382383384385386387388389390391392393394395396397398399400401402403404405406407408409410411412413414415416417418419420421422423424425426427428429430431432433434435436437438439440441442443444445446447448449450451452453454455456457458459460461462463464465466467468469470471472473474475476477478479480481482483484485486487488489490491492493494495496497498499500501502503504505506507508509510511512513514515516517518519520521522523524525526527528529530531532533534535536537538539540541542543  *  *  *  *544545546547548549550551552553554555556557558559560561562563564565566567568569570571572573574575576577578579580581582583584585586587588589590591592593594595596597598599600601602603604605606607608609610611612613614615616617618619620621622  *  *623624625626627  *628629630631632633634635636637638639640641642643644645646647648649650651652653654655656657658659660661662663664665666667668669670671672673674675676677678679680681682683684685686687688689690691692693694695696697698699700701702703704705706707708709710711712713714715716717718719720721722723724725726727728729730731732733734735736737738739740741742
          T  T  G  C  C  G  C  G  C  G  T  G  C  T  G  G  C  C  T  C  G  A  T  C  A  C  C  A  A  T  T  G  C  C  C  G  G  G  C  G  T  C  T  T  G  T  T  G  G  C  C  T  G  C  A  A  A  A  T  C  A  C  C  T  G  C  G  C  C  A  G  C  C  C  G  T  T  G  A  A  G  *  *  *  *  *  A  G  G  C  T  G  C  G  C  T  T  T  G  A  T  C  C  C  T  T  G  T  *  *  C  A  G  A  C  T  C  A  T  G  G  C  A  G  T  T  C  G  G  G  T  C  G  C  C  A  T  T  G  C  C  C  A  C  G  C  C  G  A  T  C  A  G  C  G  C  G  C  C  G  T  T  G  C  C  C  G  T  C  A  C  C  T  T  G  A  A  G  T  C  G  A  T  C  A  T  G  T  C  C  A  T  C  G  C  T  G  T  G  G  G  C  A  C  T  G  C  G  C  G  G  C  C  C  T  G  C  G  C  G  T  C  G  A  G  C  G  C  C  T  C  C  A  C  G  C  G  C  A  C  C  A  T  G  G  C  C  A  G  A  T  C  T  T  C  G  C  C  A  T  C  G  G  C  G  T  T  G  A  T  G  G  T  G  G  T  G  C  G  G  T  C  A  G  C  C  G  T  G  A  G  G  C  G  A  A  T  T  G  A  G  G  C  T  G  G  C  T  *  T  G  C  C  G  G  T  G  G  T  C  G  C  G  C  G  G  C  G  T  T  G  G  *  *  G  T  G  A  G  C  A  C  G  A  C  C  T  *  *  T  G  C  C  G  T  T  C  T  T  G  C  G  G  G  C  G  C  G  C  G  C  T  T  C  A  A  T  G  A  A  G  C  C  C  G  G  C  T  C  G  T  A  G  G  G  C  A  C  G  C  T  C  C  A  C  T  C  C  A  C  A  T  G  C  G  A  G  A  G  C  G  C  C  G  G  A  A  C  C  T  T  C  T  T  G  A  C  G  C  C  G  A  G  G  C  T  C  T  T  G  C  C  G  T  T  C  A  C  C  A  G  C  A  G  C  T  C  C  A  C  T  T  C  G  T  C  C  T  G  G  T  T  G  G  A  G  T  A  G  G  C  C  C  A  G  A  T  C  G  A  G  A  T  C  G  G  C  T  *  G  G  C  C  C  T  C  C  T  G  G  C  C  T  T  C  A  A  A  G  T  T  C  C  A  G  T  G  C  G  G  A  A  A  G  A  C  G  T  *  G  C  A  G  C  A  T  C  G  G  C  T  C  A  T  T  G  C  T  C  C  A  C  A  C  T  G  A  C  T  G  G  T  A  G  T  A  G  T  A  G  T  A  G  G  T  G  T  C  C  T  T  G  G  G  G  A  A  G  C  C  G  C  A  G  G  T  G  T  C  A  G  A  G  A  T  G  C  C  G  A  A  C  T  G  C  G  A  G  C  T  G  A  T  C  G  A  G  G  G  C  C  A  T  C  C  G  T  A  A  G  G  C  G  T  G  G  G  C  T  C  G  C  C  G  C  G  A  T  A  G  T  C  G  A  G  G  C
ZZ=    6.35  NA=    788599  KO=    789253  NIT= +  NOM=      59
         64 65 66 67 68 69 70 71 72 73 74 75 76 77 78 79 80 81 82 83 84 85 86 87 88 89 90 91 92 93 94 95 96 97 98 99100101102103104105  *  *106107108109110111112113114115116117118119120121122123124125126127128129130131132133134135136137138139140141142143144145146147148149150151152153154155156157158159160161162163164165166167168169170171172173174175176177178179180181182183184185186187188189190191192193194195196197198199200201202203204205206207208209210211212213214215216217218219220221222223224225226227228229230231232233234235236237238239240241242243244245246247248249250251252253254255256257258259260261262263264265266267268269270271272273274275276277278279280281282283284285286287288289290291292293294295296297298299300301302303304305306307308309310311312313314315316317318319320321322323324325326327328329330331332333334335336337338339340341342343344345346347348349350351352353354355356357358359360361362363364365366367368369370371372373  *  *374375376377378379380381382383384385386387388389390391392393394395396397398399400401402403404405406407408409410411412413414415416417418419420421422423424425426427428429430431432433434435436437438439440441442443444445446447448449450451452453454455456457458459460461462463464465466467468469470471472473474475476477478479480481482483484485486487488489490491492493494495496497498499500  *501502503504505506507508509510511512513514515516517518519520521522523524525526527528529530531532533534535536537538539540541542543544545546547548549550551552553554555556557558559560561562563564  *  *  *  *  *  *  *565566567568569570571572573574575576577578579580581582  *583584585586587588589  *590591592593594595596597598599600601602603604605606607608609610611612613614615616617618619620621622623624625626627628629630631632633634635636637638639640641642643644645646647648649650651652653654655656657658659660661662663664665666667668669670671672673674675676677678679680681682683684685686687688689690691692693694695696697698699700701702703704705706707708709710711712713714715716717718719720721722723724725726727728729730731732733734735736737738739740741742
          G  C  G  G  A  A  G  C  A  G  G  C  G  C  G  G  C  A  C  A  G  G  C  G  G  A  G  T  C  T  C  A  G  G  C  G  G  C  G  C  A  G  G  C  T  A  C  G  G  A  G  G  G  C  G  T  G  C  C  G  G  A  A  G  C  G  G  C  G  G  C  A  G  C  G  C  A  G  G  A  G  G  G  T  G  G  C  G  C  G  G  T  G  C  C  G  G  C  G  G  T  G  G  T  G  C  T  G  A  A  G  A  T  T  C  G  C  C  G  C  C  G  C  A  A  G  T  T  T  C  A  G  C  G  *  *  *  *  *  *  *  *  *  *  *  *  *  *  *  *  *  *  *  *  C  G  T  A  C  C  G  C  A  G  C  A  G  G  G  C  G  A  A  A  T  T  G  T  G  G  T  G  A  C  G  C  G  G  C  G  T  C  T  C  T  T  C  C  G  C  A  C  G  G  G  C  G  A  G  A  G  C  G  A  G  T  A  T  C  T  G  C  T  G  A  *  *  *  A  C  G  G  C  A  A  G  C  T  G  T  G  C  C  G  G  C  T  G  C  G  G  G  A  C  A  T  T  C  A  G  G  A  C  A  T  C  T  T  C  A  *  *  *  T  G  G  G  C  A  C  C  G  G  C  C  T  G  G  G  G  C  C  G  G  A  G  T  C  G  T  A  C  G  C  G  A  T  C  A  T  T  G  G  G  C  A  G  G  A  G  C  G  C  A  T  C  G  G  G  C  A  A  C  T  G  T  T  G  A  G  C  T  C  A  A  A  A  C  C  G  C  A  T  G  A  C  C  *  *  G  C  C  G  C  G  C  C  A  T  *  *  C  A  T  T  G  A  A  G  A  G  G  C  C  G  C  G  G  G  C  A  T  T  A  C  G  C  G  C  T  T  C  A  A  G  A  C  C  A  A  G  A  A  G  C  G  G  C  T  C  G  C  C  G  A  G  C  T  G  C  G  G  C  T  G  G  A  G  C  A  G  G  C  C  A  A  G  C  A  G  A  A  C  C  T  G  G  C  C  C  G  C  G  T  G  A  A  T  G  A  C  A  T  T  T  T  T  G  A  A  G  A  A  G  T  G  *  A  C  G  C  G  G  C  A  G  A  T  G  G  C  T  T  C  G  C  T  G  A  A  G  C  G  G  C  A  G  G  C  G  G  C  C  A  A  G  G  C  C  G  A  G  C  G  C  T  A  T  G  G  C  G  C  G  C  T  G  C  G  C  G  A  T  G  A  A  C  T  G  C  *  G  C  *  *  G  G  A  C  G  C  C  T  G  C  G  G  G  T  G  G  T  G  C  T  G  G  C  G  A  G  C  A  A  G  C  T  G  G  C  G  *  *  *  C  A  G  A  T  G  G  A  C  G  C  C  G  A  G  C  A  G  G  C  C  G  G  G  C  T  G  C  A  G  C  A  G  G  A  G  A  T  T  C  A  G  G  A  G  A  C  C  A  C  G  G  C  G  *  A  G  C  A  T  T  G  A  C  G  A  G  C  G  C  T  C  G  G  C  G  A  A  G  G  T  G  G  A  A  G  A  G  C
ZZ=    6.34  NA=    274611  KO=    275292  NIT= +  NOM=      60
         47 48 49 50 51 52 53 54 55 56 57 58 59 60 61 62 63 64 65 66 67 68 69 70 71 72 73 74 75 76 77 78 79 80 81 82 83 84 85 86 87 88 89 90 91 92 93 94 95 96 97 98 99100101102103104105106107108109110111112113114115116117118119120121122123124125126127128129130131132133134135136137138139140141142143144145146147148149150151152153154155156157158159160161162163164165166167  *  *168169170171172173174175  *  *  *  *  *  *176177178179180181182183  *  *  *  *  *  *  *184185186187188189190191192193194195196197198199200201202203204205206207208209210211212213214215216217218219220221222223224225226227228229230231232233234235236237238239240241242243244245246247248249250251252253254255256257258259260261262263264265266267268269270271272273274275276277278279280281282283284285286287288289290291292293294295296297298299300301302303304  *305306307308309310311312313314315316317318319320321322323324325326327328329330331332333334335336337338339340341342343344345346347348349350351352353354355356357358359360361362363364365366367368369370371372373374375  *  *376377378379  *380381382383384385386387388389390391392393394395396397398399400401402403404405406407408409410411412413414415416417418419420421422423424425426427428429430431432433434435436437438439440441442443444445446447448449450451452453454455456457458459460461462463464465466467468469470471472473474475476477478479480481482483484485486487488489490491492493494495496497498499500501502503504505506507508509510511512513514515516517518519520521522523524525526527528529530531532533534535536537538539540541542543544545546547548549550551552553554555556557558559560561562563564565566567568569570571572573574575576577578579580581582583584585586587588589590591592593594595596597598599600601602603604605606607608609610611612613614615616617618619620621622623624625626627628  *  *629630631632633634635  *  *636637638639640641642643644645646647648649650651652653654655656657658659660  *  *  *  *  *  *  *661662663664665666  *667668669670671672673  *  *  *  *674675676677678679680681682683684685686687688689690691692693694695696697698699700701702703704705
          A  C  G  A  T  G  C  G  C  A  G  T  T  G  T  T  C  T  A  T  A  C  C  G  A  G  C  A  G  G  G  C  G  C  A  G  G  T  G  C  G  C  C  T  C  T  G  G  T  G  T  T  G  C  T  G  C  A  T  C  C  T  A  C  G  C  C  A  C  T  G  C  A  T  C  A  T  G  G  C  T  T  C  T  G  G  C  T  C  C  C  G  A  T  G  G  T  C  A  G  C  A  T  G  C  T  G  G  C  C  G  C  A  C  G  C  T  A  T  C  G  C  G  T  G  G  T  G  A  T  G  C  C  T  G  A  T  C  T  G  C  G  C  G  G  A  C  A  T  G  G  G  C  A  G  T  C  G  G  A  G  G  C  A  G  G  T  G  A  C  G  G  C  C  C  C  G  T  C  A  C  C  A  T  G  G  A  A  A  A  G  C  T  G  G  G  C  G  C  G  G  A  C  G  T  G  G  A  G  C  G  A  T  T  G  C  T  G  G  A  C  G  A  G  C  T  G  C  G  C  A  T  *  C  G  A  G  C  G  C  G  C  *  G  A  T  G  T  T  C  G  C  C  G  G  C  T  G  T  T  C  C  G  T  T  G  G  C  G  G  T  T  A  C  A  C  G  C  T  G  T  A  T  G  A  G  C  T  T  T  G  G  C  G  G  C  G  G  T  G  T  C  C  G  C  A  A  C  *  G  T  G  T  G  C  A  G  G  C  G  C  T  G  G  C  C  T  T  T  T  G  C  A  G  C  A  G  T  A  A  A  C  C  C  C  A  G  G  C  G  G  A  T  A  C  G  G  A  G  C  A  G  A  A  T  C  G  C  G  C  C  A  C  G  C  G  G  C  A  G  G  C  G  A  A  T  A  T  C  G  A  G  A  A  G  A  T  T  C  G  G  C  A  G  C  G  C  G  G  C  A  G  C  A  G  C  G  A  T  T  T  C  A  T  T  G  A  G  G  C  A  A  T  G  C  T  G  G  C  C  T  C  G  T  T  G  A  T  T  G  G  C  C  C  G  T  C  G  A  C  C  C  G  G  A  G  C  C  G  C  T  T  G  C  C  G  C  A  G  A  A  G  A  C  G  G  C  C  G  *  *  A  G  G  C  T  C  G  C  G  A  G  A  T  G  A  T  G  C  A  G  G  C  C  A  T  G  C  G  C  C  C  C  G  A  G  G  C  G  A  T  C  A  T  C  G  C  C  *  *  *  *  *  *  *  G  T  G  C  A  G  C  A  G  G  G  G  C  T  C  G  C  G  T  C  G  C  G  T  C  C  T  G  A  C  T  C  C  G  T  G  G  A  G  A  C  G  G  C  G  A  A  G  A  G  A  A  T  C  A  A  G  G  C  T  C  C  G  T  G  C  T  G  T  G  T  G  G  T  G  G  C  T  G  C  G  G  G  C  G  A  A  G  A  T  G  G  C  G  G  C  A  G  C  A  C  G  C  C  G  G  C  G  G  A  C  A  T  G  C  G  G  C  T  G  C  T  G  G  C  G  G  A  T  G  C  A  A  T  T  C  G  C  T  C  T  G  G  C  G  G  C  G  C
ZZ=    6.37  NA=    224877  KO=    225557  NIT= +  NOM=      61
         78 79 80 81  * 82 83 84 85 86 87 88 89 90 91 92 93 94 95 96 97 98 99100101102103104105106107108109110111112113114115116117118119120121122123124125126127128129130131132133134135136137138139140141142143144145146147148149150151152153154155156157158159160161162163164165166167168169170171172173174  *175176177178179180181182183184185186187188189190191192193194195196197198199200201202203204205206207208209210  *211212213214215216217218  *  *219220221222223224225226227228229230231232233234235236237238239240241242243244245246247248249250251252253254255256257258259  *260261262263264265266267268269270271272273274275276277278279280281282283284285286287288289290291292293294295296297298299300301302303304305306307308309310311312313314315316317318319320321322323324325326327328329330331332333334335336337338339340341342343344345346347348349350351352353354355356357358359360361362363364365366367368369370371372373374375376377378379380381382383384385386387388389390391392393394395396397398399400401402403404405406407408409410411412413414415416417418419420421422423424425426427428429430431432433434435436437438439440441442443444445446447448449450451452453454455456457458459460461462463464465466467468469470471472473474475476477478479480481482483484485486487488489490491492493494495496497498499500501502503504  *  *505506507508509510511512513514515516517518519520  *521522523524525526527528529530531532533534535536537538539540541542543544545546547548549550551552553554555556557558559560561562563564565566567568569570571572573574575576577  *  *  *  *  *  *578579580581582583  *584585586587588589590591592593594595596597598599600601602603604605606607  *608609  *  *610611612613614  *615616617618619620621622623624625626627628629630631632633634635636637638  *639640641642643644645646647648649650651652653654655656657658659  *  *660661662663664665666  *  *  *  *667668669670671672673674675676677678679680681682683684685686687688689690691692693694695696697698699700701702703704705706707708709710711712713714715716717718719720721722723724725726727728729730731732733734735736737738739740741742743744745
          C  G  C  A  G  A  A  A  G  G  G  A  T  C  A  T  C  T  G  A  C  C  G  G  A  C  C  A  G  C  T  C  T  T  C  G  G  T  G  G  T  C  C  C  G  T  C  A  A  A  A  A  C  C  A  G  T  T  G  T  C  C  T  T  C  G  T  G  C  A  *  *  *  *  G  A  A  C  C  A  G  A  A  A  G  C  T  G  G  T  A  T  T  G  G  G  A  T  C  G  G  T  T  T  C  C  C  C  T  T  T  G  G  G  C  A  A  T  G  C  T  T  T  G  A  T  G  C  A  C  T  T  G  C  A  G  T  C  G  G  A  A  T  C  G  T  A  G  C  G  G  T  G  A  G  T  G  G  C  C  A  T  C  A  T  G  A  A  G  G  C  G  T  C  C  T  G  C  A  G  G  C  G  G  T  G  A  G  T  C  A  C  C  A  C  C  A  G  C  G  A  G  G  A  G  G  T  C  T  G  T  G  A  G  G  C  A  T  C  G  C  G  C  T  G  C  T  T  G  A  T  C  A  C  C  A  G  T  T  C  G  A  T  A  A  T  G  G  T  G  G  T  C  G  A  A  G  T  G  A  T  G  G  G  G  T  C  A  A  G  C  C  C  C  C  C  G  G  T  C  G  G  C  G  A  A  T  C  G  T  A  A  A  G  C  A  G  C  A  G  C  T  T  C  G  G  *  *  C  T  *  *  *  *  C  G  G  T  G  A  C  A  A  T  C  G  C  G  C  G  G  G  C  A  A  T  C  G  C  C  A  C  G  C  G  C  C  G  C  C  G  C  A  *  *  T  G  C  C  G  C  C  G  G  A  A  A  G  C  T  C  C  G  A  T  G  G  C  A  G  C  T  T  C  T  T  C  A  T  C  G  T  G  T  G  C  T  C  C  A  G  C  T  C  G  A  C  A  A  A  G  C  G  C  A  G  C  G  C  C  T  C  T  T  C  G  A  C  G  C  G  G  C  G  G  T  C  A  A  T  T  T  C  C  T  C  A  T  C  G  G  G  C  A  G  G  T  G  C  T  C  C  T  C  A  A  T  G  A  G  G  C  G  A  A  A  C  G  C  C  A  C  A  T  T  G  T  C  G  C  G  C  A  C  G  T  T  C  A  T  G  G  A  A  T  C  A  A  A  A  A  G  C  G  C  G  C  C  T  T  C  C  T  G  G  A  A  G  A  C  C  G  T  T  C  C  G  A  T  C  T  C  G  C  C  T  C  G  C  A  G  C  G  C  A  A  A  G  A  G  A  T  C  C  C  G  C  T  C  T  T  T  C  A  T  G  T  G  G  C  A  C  A  G  A  T  C  T  T  T  G  C  C  A  A  A  G  A  C  G  G  T  G  A  T  G  C  A  G  C  C  G  G  C  G  T  C  G  G  G  C  A  T  C  A  G  C  A  G  C  C  C  G  T  T  C  G  T  C  A  G  C  T  T  C  A  G  C  A  G  A  A  C  A  C  T  T  *  *  T  T  G  C  C  C  A  C  G  C  C  G  G  C  C  G  G  G  C  C  C  A  G  C  A  G  A  A  T  T  C  T  C  G  T  C
ZZ=    6.34  NA=    318957  KO=    319632  NIT= +  NOM=      62
         70 71 72 73 74 75 76 77 78 79 80 81 82 83 84 85 86 87 88 89 90 91 92 93 94 95 96 97 98 99100101102103104105106107108109110111112113114115116117118119120121122123124125126127128129130131132133134135136137138139140141142143144145146147148149150151152153154155156157158159160161162163164165166167168169170171172173174175176177178179180181182183184185186187188189190191192193194195196197198199200201202203204205206207  *208209210211212213214215216217218219220221222223224225226227228229230231232233234235236237238239240241242243244245246247248249250251252253254255256257258259260261262263264265266267268269270271272273274275276277278279280281282283284285286287288289290291292293294295296297298299300301302303304305306307308309310311312313314315316317318319320321322323324325326327328329330331332333334335336337338339340341342343344345346347348349350351352353354355356357358359360361362363364365366367368369370371372373374375376377378379380381382383384385386387388389390391392393394395396397398399400401402403404405406407408409410411412413414415416417418419420421422423424425426427428429430431432433434435436437438439440441442443444445446447448449450451452453454455456457458459460461462463464465466467468469470471472473474475476477478479480481482483484485486487488489490491492493494495496497498499500501  *502503504505506507508509510511512  *  *  *513514515516517518519520521522523524525526527528529530531532533534535536537538539540541542543544545546547548549550551552553554555556557558559560561  *  *  *  *562563564565566567  *568569570571572573574575576577578579580581582583584585586587588589590591592593594595596597598599600601602603604  *605606607608609610611612613614615616617618619620621622623624625626627628629630631632633634635636637638639640641642643644645646647648649650651652653654655656657658659660661662663664665666667668669670671672673674675676677678679680681682683684685686687688689690691692693694695696697698699700  *701702703704705706707708709710711712713714715716717718719720721722723724725  *726727728  *729730731732733734735736737738739740741742743744
          G  A  A  T  T  C  G  C  G  G  C  C  G  T  C  G  C  C  G  T  C  *  G  A  C  A  T  C  A  T  C  C  G  C  T  G  G  A  T  G  G  A  C  G  A  A  T  G  C  C  T  C  A  G  C  G  *  A  C  C  G  C  G  A  G  C  G  C  G  G  C  G  G  C  T  T  T  T  A  T  G  C  C  T  C  G  C  A  G  G  A  T  G  C  C  G  A  C  A  T  *  C  A  A  T  C  T  C  G  A  C  G  A  T  G  A  C  G  G  A  G  A  C  T  A  C  T  T  C  A  C  C  T  G  G  A  C  A  C  T  C  G  C  C  G  A  G  G  C  T  C  G  C  G  C  C  G  T  G  C  T  C  A  G  C  A  A  C  G  A  A  G  A  G  C  T  C  G  C  C  G  T  A  G  C  C  G  C  T  T  C  C  T  A  C  T  T  C  G  A  C  A  T  T  G  G  C  G  A  A  A  T  G  G  G  A  G  A  C  A  T  G  C  A  T  C  A  C  A  A  C  C  C  G  C  A  A  A  A  G  A  A  T  G  T  G  C  T  C  C  A  C  *  T  C  G  A  A  G  C  G  C  A  C  G  C  T  G  G  C  C  G  A  G  G  T  C  G  C  C  G  C  C  G  C  A  C  T  G  A  G  T  C  T  *  G  A  G  C  G  C  A  G  A  A  G  A  G  G  C  G  C  A  G  A  A  A  A  A  A  C  T  G  G  A  T  T  C  C  G  C  A  A  A  G  T  C  A  A  *  A  G  C  T  G  C  T  G  G  C  T  G  C  G  C  G  C  C  G  C  G  A  A  C  G  T  C  C  C  A  C  G  C  C  C  T  T  C  A  T  C  G  A  C  A  C  G  A  C  C  A  T  C  T  A  C  A  C  C  A  G  T  T  G  G  A  A  T  G  C  G  C  T  G  G  C  G  A  T  T  T  C  C  G  C  C  T  A  T  C  T  G  C  A  G  G  C  C  G  C  G  C  G  C  G  T  G  C  T  C  G  A  T  C  T  G  C  C  G  C  A  T  G  C  G  C  G  C  A  C  C  T  T  C  G  C  C  C  T  G  C  T  G  A  C  G  C  T  C  G  A  C  C  G  C  A  T  T  C  T  G  C  G  C  G  A  A  G  C  C  T  G  G  A  G  C  G  A  G  A  C  C  T  C  C  G  G  A  T  T  G  T  C  G  C  A  T  G  T  C  G  T  C  G  C  C  T  A  T  G  C  C  G  A  T  G  G  *  *  A  A  A  G  T  C  T  C  C  C  G  C  A  G  C  C  T  G  G  *  *  *  *  G  T  C  G  C  A  G  G  C  G  T  A  C  T  C  G  A  C  *  G  A  C  T  A  T  G  C  C  T  T  C  C  T  C  A  C  T  G  A  C  G  C  C  T  G  C  C  T  T  G  A  G  G  C  A  T  G  G  G  A  G  A  G  C  A  C  C  G  G  C  G  A  C  C  G  C  A  A  A  T  A  T  T  A  C  G  A  C  G  C  C  G  C  G  G  C  A  C  A  A  A  T  A  G  C  G  G
ZZ=    6.44  NA=     79376  KO=     80035  NIT= +  NOM=      63
         68 69 70 71 72 73 74 75 76 77 78 79 80 81 82 83 84 85 86 87 88 89 90 91 92 93  * 94 95 96 97 98 99100101102103104105106107108109110111112113114115116117118119120121122123124125126127128129130131132133134135136137138139140141142143144145146147148149150151152153154155156157158159160161162163164165166167168169170171172173174175176177178179180181182183184185  *  *186187188189190191192193194195196197198199200201202203204205206207208209210211212213214215216217218219220221222223224225226227228229230231232233234235236237238239240241  *242243244245246247248249250251252253254255256257258259260261262263264265266267268269270271272273274275276277278279280281282283284285286287288289290291292293294295296297298299300301302303304305306307308309310311312313314315316317318319320321322323324325326327328329330331332333334335336337338339340341342343344345346347348349  *  *350351352353354355356357358359360361362363364365366367368369370371372373374375376377378379380381382383384385386387388389390391392393394395396397398399400401402403404405406407408409410411412413414415416417418419420421422423424425426427428429430431432433434435436437438439440441442443444445446447448449450451452453454455456457458459460461462463464465466467468469470471472473474475476477478479480481482483484485486487488489490491492493494495496497498499500501502503504505506507508509510511512513514515516517518519520521522523524525526527528529530531532533534535536537538539540  *  *  *  *541542543544  *  *545546547548549550551552553554555556557558559560561562563564565566567568569570571572573574575576577578579580581582583584585586587588589590591592593594595596597598599600601602  *  *603604605606607608609  *  *  *  *610611612613614615616617618619620621622623624625626627628629630631632633634635636637638639640641642643644645  *  *  *646647648649650651652653654655656657658659  *  *660661662663664665666667668669670671672673674  *675676677678679680681682683684685686687688689690691692693694695696697698699700701702703704705706707708709
          G  C  G  C  A  C  C  G  T  C  T  G  G  A  A  G  A  G  C  C  T  C  G  A  G  C  T  C  A  T  G  C  C  G  C  C  G  C  C  C  A  G  A  A  T  G  G  T  G  T  T  G  A  G  C  A  T  C  A  G  C  G  T  G  A  T  G  T  A  G  C  G  G  T  C  C  T  C  T  G  A  G  G  A  C  A  C  A  T  G  C  G  G  C  G  C  G  G  G  C  A  C  G  C  C  C  A  G  G  C  A  G  A  G  C  T  G  C  A  C  C  T  G  T  T  C  G  A  G  C  G  A  C  T  T  T  T  T  G  T  T  G  C  G  C  A  T  C  T  G  A  A  T  G  C  G  C  G  C  C  G  T  C  G  T  G  G  T  G  G  G  C  G  G  C  G  T  C  T  G  G  C  T  C  A  G  C  T  C  G  C  T  G  C  G  G  C  C  C  G  C  G  G  G  C  A  G  C  G  A  C  T  C  A  A  A  G  C  G  G  C  G  G  C  G  A  A  T  C  T  G  C  T  C  G  A  C  G  A  A  G  G  C  A  T  C  G  T  G  C  T  C  C  A  G  G  T  G  C  C  C  G  G  C  *  *  G  G  C  G  G  A  G  A  A  G  G  T  C  A  T  G  T  T  G  C  C  G  C  C  T  A  G  A  A  A  A  C  G  G  T  C  G  C  C  G  T  A  G  T  A  G  C  C  G  A  A  G  A  G  C  G  T  G  T  C  C  T  G  C  T  C  A  A  *  *  A  G  C  G  C  T  T  G  A  C  G  G  T  C  T  C  G  C  G  C  G  T  G  C  C  C  A  G  G  A  T  G  G  G  C  T  T  G  C  C  G  A  G  G  G  G  G  T  G  G  T  C  C  T  T  *  *  C  C  A  G  A  A  G  C  T  T  T  G  C  A  C  A  A  A  G  A  G  C  T  C  G  T  G  T  A  C  G  A  G  G  T  A  G  T  C  G  G  G  G  T  T  G  T  C  C  T  C  G  T  C  G  A  T  C  T  T  G  A  T  C  T  C  T  T  C  G  A  G  T  A  C  G  A  C  G  C  C  G  C  G  C  T  C  G  C  G  G  G  T  G  A  T  C  T  C  C  T  C  G  T  G  C  G  A  G  A  A  A  A  C  G  G  G  G  T  T  C  A  G  C  A  C  G  A  G  A  T  C  A  G  A  G  A  G  C  A  C  T  T  C  G  G  T  G  G  C  C  G  T  G  G  G  C  A  C  G  T  G  C  T  C  A  T  C  G  A  G  C  A  C  C  T  T  C  A  T  G  T  T  G  A  A  G  C  A  G  A  T  G  G  T  C  T  C  C  T  T  G  C  C  G  G  T  G  A  A  G  G  C  G  T  C  C  A  T  G  T  T  G  C  C  G  C  C  G  A  T  G  G  C  G  T  C  C  A  C  C  T  C  G  C  G  C  G  C  A  A  T  G  C  G  C  T  G  T  G  C  C  G  A  G  C  G  G  T  T  G  C  G
ZZ=    6.34  NA=    933845  KO=    934518  NIT= +  NOM=      64
         63 64 65 66 67 68 69 70 71 72 73 74 75 76 77 78 79 80 81 82 83 84 85 86 87 88 89 90 91 92 93 94 95 96 97 98 99100101102103104105106107108  *109110111112113114115116117118119120121122123124125126127128129130131132133134135136137138139140141142143144145146147148149150151152153154155156157158159160161162163164165166167168169170171172173174175176177178179180181182183184185186187188189190191192193194195196197  *198199200201202203204205206207208209210211212213214215216217218219220221222223224225226227228229230231232233234235236237238239240241242243244245246247248249250251252253254255256257258259260261262263264265266267268269270271272273274275276277278279280281282283284285286287288289290291292293294295296297298299300301302303304305306307308309310311312313314315316317318319320321322323324325326327328329330331332333334335336337338339340341342343344345346347348349350351352353354355356357358359360361362363364365366367368369370371372373374375376377378379380381382383384385386387388389390391392393394395396397398399400401402403404405406407408409410411412413414415416417418419420421422423424425426427428429430431432433434435436437438439440441442443444445446447448449450451452453454455456457458459460461462463464465466467468469470471472473474475476477478479480481482483484485486487488489490491492493494495496497498499500501502503504505506507508509510511512513514515516517518519520521522523524525526527528529530531532533534535536537538539540541542543544545546547548549550551552553554555556557558559560561562563564565566567568569570571572573574575576577578579580581582583584585586587588589590591592593594595596597598599600601602603604605  *  *  *606607608609610611612613614615616617618619620621622623624625626627628629630631632633  *634635636637638639640641642643644645646  *647  *  *648649650651652653654655656657658659660661662663664665666667668669670671672673674675676677678679680681682683684685686687688689690691692693694695696697698699700701702703704705706707708709710711712713714715716717718719720721722723724725726727728729730731732733734735736737738739740741742743744745746747748749
          C  G  C  G  C  G  T  C  T  G  G  C  G  T  C  A  G  C  G  C  A  C  G  C  A  C  C  G  C  C  G  C  T  A  C  C  G  G  A  T  C  G  C  T  G  G  T  C  T  T  C  G  T  G  G  T  C  T  G  C  A  C  C  A  C  C  T  C  G  G  C  C  G  C  G  C  C  A  A  A  C  A  G  C  C  G  C  G  C  C  A  G  C  C  G  C  A  C  C  T  G  C  T  *  C  A  T  C  G  T  G  C  T  T  G  A  C  C  A  C  G  G  C  A  A  *  *  T  C  A  C  G  C  G  A  T  A  C  C  C  G  G  C  A  A  T  T  T  G  C  G  C  G  A  C  G  T  T  C  A  T  A  A  A  C  A  T  C  A  G  G  C  C  G  A  T  C  G  G  C  C  C  C  G  C  G  C  C  A  A  T  C  A  C  C  G  C  C  A  C  C  G  T  G  T  C  G  C  C  C  G  G  C  C  G  G  G  T  C  T  C  G  A  G  C  G  C  C  G  A  C  T  C  G  C  A  C  T  C  A  T  C  G  A  G  G  C  C  G  C  G  C  A  C  C  A  C  G  C  A  G  G  C  C  A  G  C  G  G  C  T  C  G  G  T  C  A  G  C  G  C  C  G  C  A  T  G  C  T  C  A  T  A  G  G  C  C  A  C  G  C  C  G  T  C  G  G  G  A  A  T  C  *  *  C  G  C  A  G  C  G  T  *  *  *  *  G  T  T  C  T  T  C  T  C  C  A  C  A  A  T  G  C  G  C  G  C  C  G  G  C  A  C  G  C  G  A  A  T  G  T  A  C  T  C  G  G  C  A  T  A  A  G  C  G  C  C  G  T  T  G  T  T  G  A  A  G  A  G  C  A  G  A  T  C  G  T  C  G  C  A  T  A  G  G  T  T  C  G  G  C  T  G  G  T  T  G  C  G  C  T  C  G  C  A  G  T  G  A  A  A  *  *  A  C  A  C  A  C  G  C  C  G  C  A  G  G  G  C  G  C  A  G  A  G  T  T  C  A  G  C  G  C  C  A  C  C  A  C  G  C  G  G  T  C  A  C  C  C  T  C  G  C  T  G  A  A  G  C  G  G  C  G  C  A  C  G  C  C  A  T  C  G  C  C  *  *  *  *  *  *  *  *  C  A  C  C  G  C  C  G  T  C  A  C  C  A  C  G  C  C  C  G  C  G  A  A  C  T  C  A  T  G  C  C  C  A  A  A  C  A  G  C  G  C  A  G  G  A  G  G  C  G  T  G  A  G  C  A  T  C  T  T  G  G  C  A  T  G  G  T  A  G  C  C  G  C  G  C  T  T  G  T  A  C  A  C  C  T  T  C  A  G  A  T  C  G  G  T  G  C  C  G  C  *  *  A  G  G  T  C  A  G  C  G  C  C  G  C  C  T  T  G  A  T  C  T  *  C  C  A  C  C  A  C  A  A  T  T  T  C  G  C  C  C  G  G  G  C  C  C  G  G  C  T  C  C  G  G  C  A  C  G  G  C  G  A  C  G  T  G  C  T  C  A  A  T  G  C  G  C  A  C  A  T  C
ZZ=    6.30  NA=    815427  KO=    816020  NIT= +  NOM=      65
        176177178179180181182183184185186187188189  *190191192193194  *  *195196197198199200201202203204205206207208209210211212213214215216217218219220221222223224225226227228229230231232233234235236237238239240241242243244245246247248249250251252253254255256257258259260261262263264265266267268269270271272273274275276277278279280281282283284285286287288289290291292293294295296297298299300301302303304305306307308309310311312313314315316317318319320321322323324325326327328329330331332333334335336337338339340341342343344345346347348349350351352353354355356357358359360361362363364365366367368369  *370371372  *  *  *  *  *373374375376377378379380381382383384385386387388389390391392393394395396397398399400401402403404405406407408409410411412  *  *413414415416417418419420421422423424425426427428429430431432433434435436437438439440441442443444445446447448449450451452453454455456457458459460461462463464465466467468469470471472473474475476477478479480481482483484485486487488489490491492493494495496497498499500501502503504505506507508509510511512513514515516517518  *519520521522523524525526527528529530531532533534535536537538539540541542543544545546547548549550551552553554555556557558559560561  *  *  *562563564565566567568569570571572573574575576577578579580581582583584  *  *585586587588589590591592593594595596597598599600601602603604605606607608  *609610611  *  *612613614615616617618619620621622623624625626627628  *  *629630  *631632633634635636637638639640641642643644645646647648649650651652653654655656  *657658659  *660661662663664665666667668669670671672673674675676677678679680681682683684685686687688689690691692693694695696697698699700701702703704705706707708709710711712713714715716717718719720721722723724725726727728729730731732733734735736737738739740741742743744745
          A  T  G  C  G  G  C  G  C  G  T  A  T  T  C  G  C  C  G  C  G  T  G  A  G  C  G  T  C  A  T  G  A  T  T  G  C  C  G  A  G  A  T  T  G  A  C  C  T  G  C  T  G  G  C  A  A  G  C  T  T  T  G  C  G  C  A  T  C  T  G  G  C  C  A  G  C  C  T  G  C  G  G  G  G  C  T  A  C  A  C  G  C  G  T  C  C  G  C  T  G  C  T  G  G  A  A  T  C  T  G  A  G  C  C  G  G  T  A  C  T  C  G  A  G  C  T  G  A  T  C  G  G  A  G  C  G  C  G  G  C  A  T  C  C  T  G  T  G  A  T  T  G  A  G  T  G  C  C  T  G  A  T  G  G  A  G  C  G  C  G  C  G  G  G  A  A  C  G  A  C  G  C  G  C  T  T  T  G  T  G  C  C  G  A  A  C  G  A  T  C  T  T  T  A  T  G  T  G  G  A  T  G  C  C  A  C  G  G  A  G  G  C  G  A  C  *  G  C  C  G  G  A  A  G  C  G  G  C  C  T  C  G  G  C  T  C  C  G  C  A  C  C  T  G  C  T  G  C  T  G  A  T  C  A  C  C  G  G  G  C  C  G  A  A  C  A  T  G  G  G  C  G  G  C  A  A  A  T  C  G  A  C  C  T  A  T  C  T  G  C  G  G  C  A  G  G  C  G  G  C  G  C  T  G  C  T  T  G  T  G  A  T  C  C  T  G  G  C  G  C  A  G  A  T  G  G  G  C  T  G  C  T  T  T  G  T  T  C  C  G  G  C  C  G  A  G  C  G  C  A  T  G  C  G  C  T  T  C  G  G  G  C  T  G  G  T  C  G  A  T  C  G  C  G  T  C  T  A  C  A  C  G  C  G  C  A  T  T  G  G  C  G  C  G  A  G  T  G  A  C  A  A  T  G  T  G  G  C  G  C  G  C  G  G  G  C  G  C  T  C  C  A  C  T  T  T  T  A  T  G  G  T  G  G  A  G  A  T  G  A  C  C  G  A  G  A  C  A  G  C  G  A  C  C  A  T  C  C  T  G  A  A  T  A  C  G  G  C  G  A  C  G  G  T  G  C  G  G  T  C  G  C  T  G  A  T  T  C  T  G  C  T  G  G  A  T  G  A  G  A  T  G  G  G  G  C  G  C  G  G  C  A  C  A  G  C  T  A  C  C  T  T  T  G  A  C  G  G  G  C  T  G  G  C  G  C  T  G  G  C  G  T  G  G  G  C  C  A  C  G  C  T  T  G  A  G  T  T  T  C  T  G  C  A  T  G  C  G  G  A  A  G  T  G  G  G  C  G  C  G  C  G  C  A
ZZ=    6.34  NA=    432788  KO=    433471  NIT= +  NOM=      66
         70 71 72 73 74 75 76 77 78 79 80 81 82 83 84 85 86 87 88 89 90 91 92 93 94 95 96 97 98 99100101102103104105106107108109110111112113114115116117118119120121122123124125126127128129130131132133134135136137138139140141142143144145146147148149150151152153154155156157158159160161162163164165166167168169170171172173174175176177178179180181182183184  *185186187188189190191192193194195196197198199200201202203204205206207208209  *210211212213214215216217218219220221222223224225226227228229230231232233234235236237238239240241242243244245246247248249250251252253254255256257258259260261262263264265266267268269270271272273274275276277278279280281282283284285286287288289290291292293294295296297298299300301302303304305306307308309310311312313314315316317318319320321322323324325326327328329330331332333334335336337338339340341342343344345346347348349350351352353354355356357358359360361362363364365366367368369370371372373374375376  *  *  *377378379  *380381382383384385386387388389390391392393394395396397398399400401402403404405406  *407408409410411412413414415416417418419420421422423424425426427428429430431432433434435436437438439440441442443444445446447448449450451452453454455456457458459460461462463464465466467468469470471472473474475476477478479480481482483484485486487488489490491492493494495496497498499500501502503504505506507508509510511512513514515516  *  *  *517  *518519520521522523524525526527528529530531532533534535536537538539540  *541542  *  *543544545546547548549550  *  *551552553554555556557558559560561562563564565566567568569570571572573574575  *576577578579580581582583584585586587588589590591592  *593594595596597598599600  *  *  *  *  *  *601602603604605606607608609610611612613614615616617618619620621622623624  *  *  *  *  *  *  *  *  *  *  *625626627628629630631632633  *634635636  *  *  *  *  *637638639640641642643644645646647648  *649650651652653654655656657658659660661662663664665666667668669670671672673674675676677678679680681682683684685686687688689690691692693  *694695696697698699700701702703704705706707708709710711712713714715716717718719720721
          G  C  A  G  T  C  G  C  T  G  C  C  G  C  A  G  A  T  A  T  C  G  A  G  C  A  G  C  A  *  *  C  G  A  T  G  T  C  T  T  C  G  C  G  T  A  G  A  A  C  G  T  A  T  T  T  C  *  T  C  G  T  C  G  G  C  A  G  G  A  T  C  C  *  *  *  *  C  A  T  T  C  G  G  T  *  *  *  G  A  A  C  G  G  G  T  C  T  T  T  G  C  T  C  G  C  C  G  C  G  A  A  G  G  C  T  A  T  G  C  C  C  T  C  G  C  G  T  T  C  G  C  A  G  C  C  T  T  T  G  C  G  C  A  G  C  G  C  G  G  C  A  T  A  G  C  T  C  C  A  G  C  C  G  G  C  C  G  C  T  C  C  G  T  T  A  G  C  C  T  T  G  A  C  G  G  C  G  T  T  G  C  A  G  C  C  G  T  T  G  C  A  A  T  G  G  G  T  G  A  T  A  A  G  G  G  A  T  T  C  A  G  C  C  A  T  G  G  T  T  C  T  G  G  C  C  C  T  C  C  T  G  G  G  C  G  A  A  G  A  G  C  T  C  G  C  C  C  T  G  T  T  T  C  T  T  T  G  C  A  T  G  G  C  G  C  G  C  G  T  G  C  G  C  C  G  G  G  C  A  A  T  A  G  T  C  T  T  T  G  T  C  A  T  T  G  C  C  G  A  C  G  C  T  G  A  C  G  G  C  G  C  A  T  T  C  G  T  C  G  C  A  G  A  G  C  G  G  C  T  C  A  T  C  G  C  A  G  G  T  G  C  G  C  T  T  G  C  C  G  T  G  C  T  C  C  A  C  C  G  G  G  T  A  A  T  C  G  C  A  G  A  G  C  C  G  C  G  T  G  G  A  C  C  A  G  C  G  T  T  T  G  G  T  G  C  A  G  T  G  G  C  C  G  C  A  G  C  G  G  C  G  G  C  G  G  G  G  A  C  G  G  C  G  A  C  C  G  C  G  C  T  T  G  C  A  T  A  C  G  A  A  A  A  C  C  G  T  A  C  T  G  C  C  G  G  C  G  A  G  A  A  T  G  T  C  G  A  T  T  G  T  T  G  G  C  A  T  C  A  A  T  G  C  A  C  C  T  T  C  G  C  T  T  T  C  A  T  C  G  A  G  A  C  A  T  T  C  G  G  C  A  G  A  A  C  C  G  C  G  T  T  G  A  A  G  G  C  T  C  C  G  G  C  G  A  G  C  A  T  C  C  C  G  G  A  C  G  G  C  A  T  G  C  C  G  C  T  G  A  A  C  T  T  C  G  C  C  T  G  G  T  T  G  G  C  G  A  C  G  T  A  A  A  A  G  C  G  C  A  T  G  G  C  C  C  A  C  T  G  C  A  T  A  A  A  G  A  G  G  T  C  A  G  A  G  G  C  G  A  C  G  G  C  *  G  C  G  C  T  G  C  A  G  C  T  C  G  T  C  C  A  G  C  T  C  C  G  G  G  T  G  C  T  C  G  A  T  G  C  G  G  G  A  C  T  G  G  C  G  A  T  A  G  A  A  A  T  A  G  C  T  G  C  G
ZZ=    6.31  NA=    239451  KO=    240138  NIT= +  NOM=      67
         64 65 66 67 68 69 70 71 72 73 74 75 76 77 78 79 80 81 82 83 84 85 86 87 88 89 90 91 92 93 94 95 96 97 98 99100101102103104105106107108109110111112113114115116117118119120121122123124125126127128129130131132133134135136137138139140141142143144145146147148149150151152153154155156157158159160161162163164165166167168169  *170171172173174  *  *  *  *175176177178179180181182183184185186187188189190191192193194195196197198199200201202203204205206207208209210211212213214215216217218219220221222223224225226227228229230231232233234235236237  *238239240241242243244245246247  *  *248249250251252  *253254255256257258259260261262263264265266267268269270271272273274275276277278279280281282283284285286287288289290291292293294295296297298299300301302303304305306307308309310311312313314315316317318319320321322323324325326327328329330331332333334335336337338339340341342343344345346347348349350351352353354355356357358359360361362363364365366367  *  *368369370371372373374375376377378379380  *381382383384385386387388389390391392393394395396397398399400401402403404405406407408409410411412413414415416417418419420421422423424425426427428429430431432433434435436437438439440441442443444445446447448449450451452453454455456457458459460461462463464465466467468469470471472473474475476477478479  *  *480481482483484485486487  *488489490491492493494495496497498499500501502503504505506507508509510511512513514515516517518  *519520521522523524525526527528529530531532533534535536537538539540541542  *543544545546547548549550551552553554555556557558559560561562563564565566567568569570571572573574575576577578579580581582583584585  *586587588589590591592593594595596597598599600601602603604  *  *  *605606607608609610611612613614615616617618619620621622623624625626627628629630631632633634635636637638639640641642643644645646647648649650651652653654655656657658659660661662663664665666667668669670671672673674675676677678679680681682683684685686687688689690691692693694695696697698699700701702703704705706707708709710711712713714715716717718719720721722723724725726727728729730731732733734735736737738
          G  C  G  G  A  C  G  C  C  C  C  C  G  G  C  G  C  T  A  C  T  A  C  C  G  G  C  T  C  A  C  A  G  G  G  G  A  C  G  G  T  G  C  G  G  C  T  G  C  G  *  C  T  G  C  G  C  G  A  A  A  C  C  C  G  C  C  G  C  A  C  T  C  T  C  G  A  T  A  C  G  T  *  T  A  T  G  G  A  A  A  G  G  C  C  A  G  C  G  G  C  A  C  A  T  T  C  T  C  A  A  T  C  C  C  G  C  A  T  A  A  G  C  A  G  C  A  G  T  T  A  T  C  T  G  G  A  G  G  T  G  T  T  C  T  C  A  T  G  C  A  A  T  C  T  G  A  A  G  T  A  A  A  G  C  A  G  C  C  A  T  G  G  T  C  C  A  T  T  C  G  T  T  T  G  T  T  G  G  C  C  T  T  G  C  T  T  C  T  C  T  C  C  G  A  G  C  G  T  G  A  T  C  G  C  G  A  A  A  C  C  A  T  C  C  C  C  G  G  T  G  A  T  C  T  T  C  T  C  G  A  A  G  A  G  A  T  G  C  A  C  G  C  C  A  G  G  G  T  C  C  T  G  G  A  A  T  C  C  G  G  G  C  C  G  C  T  G  C  G  C  G  C  G  C  G  T  C  T  C  T  G  G  T  A  T  G  C  G  C  G  A  C  A  G  T  G  G  C  T  C  A  G  C  T  T  T  A  T  G  C  C  C  G  C  G  G  C  T  C  T  G  C  A  G  G  C  T  A  C  G  T  T  T  G  C  T  C  A  G  G  C  T  C  C  G  T  T  G  C  T  G  G  T  A  T  C  G  T  T  G  T  G  C  A  G  C  T  T  T  A  C  G  G  C  A  G  T  G  T  G  C  G  C  T  C  T  G  T  G  G  C  T  G  G  G  C  A  T  C  A  T  G  G  A  T  C  T  G  C  G  G  C  T  G  C  A  A  C  A  T  C  C  C  G  G  A  T  A  C  C  T  T  G  G  C  C  A  A  A  T  G  C  T  C  A  T  C  G  C  G  G  C  G  C  T  C  A  T  C  C  T  C  G  G  C  C  A  G  G  G  A  A  T  G  C  T  C  A  C  G  C  T  G  A  C  T  G  C  G  C  T  G  A  T  T  G  T  G  C  C  C  G  G  C  A  G  C  A  T  T  C  T  T  C  G  C  C  A  A  C  T  G  G  C  A  C  G  T  C  T  G  G  G  C  A  C  G  G  T  G  G  G  C  A  T  T  C  T  A  T  G  G  C  T  G  G  C  G  C  T  G  A  A  G  G  C  A  T  G  G  C  T  C  G  G  T  G  T  T  C  T  G  C  A  C  A  G  C  G  C  G  C  A  *  *  *  C  A  T  G  G  *  *  A  A  G  G  T  T  A  C  *  A  T  C  C  T  G  C  T  C  A  T  C  G  C  G  C  T  G  G  C  T  C  T  G  G  T  T  G  C  A  C  A  G  G  C  C  A  T  A  T  G  C  A  C  T  C  T  G  T  T  T  G  C  T  A  T  G  C  C  G  C  G  C  C  G  C  C  G  G  G  C  G  C
ZZ=    6.28  NA=    915055  KO=    915793  NIT= +  NOM=      68
         64 65 66 67 68 69 70 71 72 73 74 75 76 77 78 79 80 81 82 83 84 85 86 87 88 89 90 91 92 93 94 95 96 97 98 99100101102103104105106107108109110111112113114  *115116117118119120121122123124125126127128129130131132133134135136137138139140141142143144145146147148149150151152153154155156157158159160161162163164165166167168169170171172173174175176177178179180181182183184185186187188189190191192193194195196197198199200201202203204205206207208209210211212  *213214215216217218219220221222  *  *  *223224225226227228229  *  *  *  *230231232233234235236237238239240241242243244245246247248249250251252253254255256257258259260261262263264265266267268269270271272273274275276277278279280281282283284285286287288289290291292293294295296297298299300301302303304305306307308309310311312313314315316317318319320  *  *321322323324325326327328329330331332333334335336337338339340341342343344345346347348349350351352353354355356357358359360361362363364365366367368369370371372373374375  *376377378379380381382383384385386387388389390391392393394395396397398399400401402403404405406407408409410411412413414415416417418419420421422423424425  *  *426427428429430431432433434435436437  *438439440441442443444445446447448449450451452453454455456457458459460461462463464465466467468469470471472473474475476477478479480481482483484485486487488489490491492493494495496497498499500501502503504505506507508509510511512513514515516517518519520521522523524525526527528529530531532533534535536537538539540541542543544545546547548549550551552553554555556557558559560561562563564565566567568569570571572573574575576577578579580581582583584585586587588589590591592  *  *  *593594595596597598599600601602603604605606607608  *609610  *  *  *  *  *  *  *  *611612613614615616617618  *  *619620621622623624625626627628629630631  *  *632633634635636637  *  *  *  *638639640641642643644645646647648649650651652653654655656  *  *  *  *657658659660661662663664665666  *  *667668669670671672673  *674675676677678679680681682683684685686687688689690691692693694695696697698699700701702703704705706707708709710711712713714715716717718719720721722723724725726727728729730731732733734735736737738739740741742743744745746747748749750751752753754755756757758759760761762763764765
          G  C  G  G  G  C  A  G  G  C  A  T  C  A  C  A  C  A  A  A  T  T  G  T  A  G  C  G  G  C  C  A  C  A  G  A  C  A  C  C  G  A  T  G  G  C  C  T  C  G  G  G  C  C  G  C  C  G  G  C  G  C  C  C  G  G  T  A  G  A  C  T  G  G  T  G  G  C  C  G  C  C  T  T  T  C  A  T  C  C  A  T  C  C  A  A  A  A  T  C  C  T  T  C  *  T  G  T  T  G  A  G  G  T  G  C  T  G  C  T  G  C  A  T  G  T  A  T  C  G  T  T  C  T  T  C  T  C  G  T  C  T  T  T  T  G  T  G  G  C  T  G  G  C  C  G  C  C  G  C  G  G  T  T  C  T  G  G  T  C  G  C  G  G  C  T  A  C  C  G  G  A  T  G  C  A  A  T  C  A  C  A  A  A  C  A  G  A  A  C  T  C  C  G  C  G  C  C  G  A  T  G  A  C  C  A  A  C  A  A  C  A  C  C  A  A  G  C  C  C  G  C  C  G  T  A  C  C  C  G  G  C  A  C  C  G  G  G  C  A  G  A  G  C  G  G  C  G  C  C  A  G  C  G  C  C  A  C  G  G  C  G  T  C  G  G  C  G  G  T  C  G  G  G  T  C  C  A  C  C  A  A  A  A  T  C  A  A  T  G  G  C  G  A  G  C  C  G  G  T  C  G  T  C  C  A  C  C  T  C  A  G  C  C  G  C  C  A  G  C  A  G  G  T  G  G  G  C  A  A  C  G  G  C  G  C  G  C  A  G  T  T  T  C  T  G  G  G  C  A  T  G  A  C  G  G  T  G  A  T  T  C  C  G  G  G  C  C  G  G  G  G  C  A  T  G  A  A  C  G  T  C  T  T  T  C  A  A  A  T  C  A  C  G  G  C  C  T  A  T  G  T  G  C  C  G  G  G  C  C  A  G  G  G  C  A  A  G  G  T  G  C  A  G  T  T  G  C  T  G  G  C  C  T  C  G  C  C  G  C  C  G  C  T  G  G  C  C  A  A  G  G  C  C  G  C  C  A  G  C  C  T  G  A  T  G  A  A  C  G  G  C  *  *  C  A  G  A  A  G  A  T  G  G  A  C  A  A  G  T  A  C  G  G  C  G  C  G  G  C  C  A  G  C  T  A  C  A  G  C  T  T  T  G  G  C  G  G  A  G  C  C  T  T  C  C  T  G  A  T  T  C  C  C  T  A  C  C  C  C  A  A  C  C  G  C  A  T  C  T  T  T  G  G  C  C  A  G  T  A  C  T  C  G  G  C  C  A  A  A  A  A  C  C  A  C  A  C  G  G  T  C  A  C  C  G  C  C  G  A  C  T  G  G  C  A  C  G  G  G  C  A  A  A  A  G  C  T  G  G  T  G  C  T  G  C  C  G  G  C  C  A  A  T  G  C  C  G  G  C  C  G  G  G  C  G  G  C  C  A  T  G  C  A  T  G  *  G  G  C  T  G  A  T  T  C  T  C  A  G  C  T  C  A  A  A  G  G  T  G  C  A  G  *  A  A  C  G  T  G  C  A  G  G  T  G  C  T  C  A  A  G  A  C  G  G  C  G  G  G  C  G  G  C  G  A  A  A  C  G  C  T  C  A  C  C  G  G  C  A  C  C  C  T  C  A  A  C  G  C  G  C  G  C
ZZ=    6.35  NA=    286524  KO=    287086  NIT= +  NOM=      69
        172173174175176177178179180181182183184185186187188189190191192193194195196197198199  *200201202203204205206207208209210211212213214215216217218219220221222223224225226227228229230231232233234235236237238239240241242243244245246247248249250251252253254255256257258259260261262263264265266267268  *269270271272273274275276277278279280281282283284285286287288289290291292293294295296297298299300301302303304305306307308309310311312313314315316317318319320321322323324325326327328329330331332333334335336337338339340341342343344345346347348349350351352353354355356357358359360361362363364365366367368369370371372373374375376377378379380381382383384385386387388389390391392393394395396397398399400401402403404405406407408409410411412413414415416417418419420421422423424425426427428429430431432433434435436437438439440441442443444445446447448449450451452453454455456457458459460461462463464465466467468469470471472473474475476477478479480481482483484485486487488489490491492493494495496497498499500501502503504505506507508509510511512513514515516517518519520521522523524525526527528529530531532533534535536537538539540541542543544545546547548549550551552553554555556557558559560561562563564565566567568569570571572573574575576577578579580581582583584585586587588589590  *  *591592593594595596597598599600601602603604605606607608609610611612613614615616617618619620621622623624625626627628629630631632633634635636637638639640641642643644645646647648649650651652653654655656657658659660661662663664665666667668669670671672673674675676677678679680681682683684685686687688689690691692693694695696697698699700701702703704705706707708709710711712713714715716717718719720721722723724725726727  *728729730731732733734735736737738739740741742743
          G  A  C  G  G  G  T  T  C  G  G  G  C  A  A  A  G  A  G  C  T  G  G  T  G  G  C  G  C  G  G  G  C  C  A  T  T  C  A  C  C  G  T  C  T  G  A  G  T  C  C  G  C  G  G  G  C  C  A  A  T  C  G  C  C  G  T  C  T  G  G  T  G  G  C  G  C  T  C  A  A  T  T  G  C  G  C  G  G  C  C  A  T  T  C  C  G  G  A  C  A  C  G  C  T  G  C  T  C  G  A  G  G  C  C  G  A  G  C  T  C  T  T  C  G  G  C  C  A  C  A  C  G  C  G  G  G  G  C  G  C  A  T  T  C  A  C  C  G  G  T  G  C  G  G  T  G  C  A  G  G  G  C  C  G  C  A  *  T  C  G  G  C  C  G  C  A  T  T  G  A  G  G  C  C  G  C  C  G  A  T  G  G  A  G  G  C  A  *  C  A  C  T  C  T  T  T  C  T  G  G  *  A  T  G  A  G  A  T  C  G  G  C  G  A  A  A  T  G  C  C  G  C  T  G  G  C  G  C  T  G  C  A  G  G  C  C  A  A  G  C  T  G  C  T  G  C  G  C  T  T  T  C  T  G  G  A  G  A  C  C  G  G  C  G  A  G  G  T  G  C  A  G  C  G  T  A  T  C  G  G  C  G  A  C  A  A  C  G  A  T  C  C  G  A  T  C  C  G  G  G  T  G  G  *  *  A  C  G  T  T  C  G  C  A  T  T  G  T  C  G  C  G  G  C  *  *  G  A  C  G  C  A  T  C  G  T  T  C  G  C  *  T  G  G  C  G  G  A  G  A  T  G  G  T  C  A  A  G  G  C  C  G  G  G  A  G  C  T  T  T  C  G  C  G  C  T  G  A  C  C  T  C  T  A  C  T  A  C  C  G  G  C  T  T  G  C  G  G  T  C  T  T  T  C  T  G  A  T  T  C  G  C  A  C  G  C  C  C  G  G  C  T  T  G  G  G  G  G  A  G  C  *  G  C  C  C  C  *  G  A  A  G  A  C  C  T  *  G  C  C  G  C  T  G  C  T  G  G  T  G  G  A  G  C  G  G  C  T  G  C  T  G  G  C  G  C  G  C  A  T  G  G  *  *  *  C  C  G  A  G  C  A  G  G  C  T  C  C  G  G  T  G  C  G  G  C  G  G  C  T  C  A  G  C  G  C  C  G  A  A  G  C  C  A  T  G  G  A  G  C  G  G  C  T  G  C  G  G  C  A  G  C  A  T  G  C  C  T  G  G  C  C  G  G  G  C  A  A  T  G  T  G  C  G  C  G
ZZ=    6.27  NA=    555718  KO=    556393  NIT= +  NOM=      70
         77 78 79 80 81 82 83 84 85 86 87 88 89 90 91 92 93 94 95 96 97 98 99100101102103104105106107108109110111112113114115116117118119120121122123124125126127128129130131132133134135136137138139140141142143144145146147148149150151152153154155156157158159160161162163164165166167168169170171172173174175176177178179180181182183184185186  *187188189190191192193194195196197  *  *  *  *  *  *  *  *  *  *198199200201202203204205206207208209210211212213214215216217218219220221222223224225226227228229230231232233234235236237238239240241242243244245246247248249250251252253254255256257258259260261262263264265266267268269270271272273274275276277278279280281282283284285286287288  *289290291292293294295296297298299300301302303  *  *304305306307308309310311312313314315316317318319320321322323324325326327328329330331332333334335336337338339340341342343344345346347348349350351352353354355356357358359360361362363364365366367368369370371372373374375376377378379380381382383384385386387388389390391392393394395396397398399400401402403404405406407408409410411412413414415416417418419420421422423424425426427428429430431432433434435436437438439440441442443444445446447448449450451452453454455456457458459460461462463464465466467468469470471472473474475476477478479480481482  *  *483484485486487  *488489490491492493494495496497498499500501502503504505506507508509510511512513514515516517518519520521522523524525526527528529530531532533534535536537538539540541542543544545546547548549550551552553554555556557558559560561562  *563564565566567568569570571572573574575576577578579580581582583584585586587588589590591592593594595596597598599600601602603604605606607608609610611612613614615616617618619620621622623624625626627628629630631632633634635636637638639640641642643644645646647648649650651652653654655656657658659660661662663664  *665666667668669670671672673674675676677678679680681682683684685686687688689690691692693694695696697698699700701702703704705706707708709710711712713714715716717718719720721722723724725726727728729730731732733734735736737738739740741742743
          C  C  G  C  T  C  T  C  C  A  T  C  T  C  C  G  G  C  A  A  T  A  C  C  G  G  C  G  C  G  C  T  C  T  T  T  C  T  T  G  T  G  G  G  C  C  G  C  A  C  C  A  C  G  C  T  G  G  C  G  A  A  C  C  G  T  C  A  G  C  C  G  T  T  T  G  A  T  C  A  G  G  A  G  C  T  G  C  T  C  T  C  C  G  T  C  A  T  C  G  C  C  G  A  C  C  G  C  A  T  C  G  C  G  C  T  T  G  C  G  A  T  G  G  A  T  A  G  A  G  C  C  C  G  C  G  C  C  T  A  T  G  A  G  G  C  C  G  A  A  C  A  C  G  A  T  G  C  C  C  G  C  C  G  C  G  C  C  G  C  C  G  A  A  C  A  A  A  A  G  G  C  C  G  A  A  G  A  G  G  T  C  C  G  C  A  T  T  C  T  C  A  A  C  G  A  A  G  A  G  C  T  G  G  A  A  G  A  G  C  G  C  G  T  G  C  G  C  C  A  G  C  G  C  A  C  C  G  C  C  G  A  G  C  T  T  G  A  G  G  C  T  G  C  C  A  A  T  C  G  C  G  A  G  C  T  G  G  A  A  G  C  C  T  T  C  A  G  C  T  A  C  T  C  C  G  T  C  T  C  G  C  A  C  G  A  T  C  T  T  C  G  C  G  C  C  C  C  G  C  T  C  C  G  C  A  G  C  G  T  C  G  A  T  G  G  C  T  T  C  A  G  C  C  T  G  G  C  G  C  T  C  G  T  C  G  A  G  G  A  C  T  A  C  G  G  C  T  C  C  T  C  G  C  T  C  G  A  C  G  C  T  G  A  C  G  G  G  C  G  T  G  A  T  T  A  T  G  T  G  C  A  G  C  G  C  A  T  C  C  G  C  A  A  A  G  G  C  G  T  G  C  A  G  C  G  C  A  T  G  G  G  C  C  A  A  T  T  G  A  T  T  G  A  T  T  C  C  C  T  G  C  T  G  C  A  G  C  T  C  T  C  G  C  G  C  A  T  C  A  C  C  C  G  G  *  G  C  C  G  A  T  C  *  *  *  *  *  *  *  T  T  G  C  C  C  G  C  G  A  A  A  C  C  T  T  T  G  A  C  C  T  C  A  G  C  G  A  A  C  T  C  G  C  C  G  A  A  G  A  C  G  T  G  C  T  C  G  C  C  G  A  T  C  T  A  C  G  C  G  C  C  *  G  C  C  C  A  T  C  C  C  G  A  A  C  G  C  *  A  A  C  A  T  C  A  T  C  A  C  C  G  A  G  G  T  G  C  A  G  C  C  G  G  G  C  C  T  G  A  C  G  A  T  C  G  A  G  G  C  G  G  A  T  C  C  T  C  G  C  C  T  G  C  T  G  C  G  C  G  T  C  G  C  A  C  T  T  G  A  A  A  A  T  C  T  C  T  T  C  G  G  C  A  A  C  G  C  C  A  T  C  A  A  A  T  T  C  A  G  C  G  C  G  C  G  C  G  T  G  C  C  C  G  A  A  G  C  C  C  G  C  A  T  C  G
ZZ=    6.32  NA=    173531  KO=    174241  NIT= +  NOM=      71
         63 64 65 66 67 68 69 70 71 72 73 74 75 76 77 78 79 80  * 81 82 83 84 85 86 87 88 89 90 91 92 93 94 95 96 97 98 99100101102103104105106107108109110111112113114115116117118119120121122123124125126127128129130131132133134135136137138139140141142143144145146147148149150151152153154155156157158159160161162163164165166167168169170171172173174175176177178179180181182  *  *  *183184185186187188189190191192193194195  *  *196197198199200201202203204205206207208209210211212213214215216217218219220221222223224225226227228229230231  *  *  *232233234235236237238239240241242243244245246247248249250251252253254255256257258259260261262263264265266267268269270271272273274275276277278279280281282283284285286287288289290291292293294295296297298299300301302303304305306307308309310311312313314315316317318319320321322323324325326327328329330331332333334335336337338339340341342343344345346347348349350351352353354355356357358359360361362363364365366367368369370371372373374375376377378379380381382383384385386387388389390391392393394395396397398399400401402403404405406407408409410411412413414415  *416417418419420421422423424425426427428429430431432433434435436437438439440441442443444445446447448449450451452453454455456457458459460461462463464465466467468469470471472473474475476477478479480481482483484485486487488489490491492493494495496497  *498499500501502503504505506507508509510511512513514515516517  *  *518519520521522523  *  *  *  *524525526527528529530531532533534535536537538539540541542543544545546547548549550551552553554555556557558559560561562563564565566567568569570571572  *  *  *  *  *573574575576577578579580581582583584585586587588589590591592593594595596597598599600601602603604605606607608609610611612613614615616617618  *  *  *  *  *  *  *  *  *619620621622623624625626627628629630631632633634635636637638639640641642643644645646647648649650651652653654655656657658659660661662663664665666667668669670671672673674675676677678679680681682683684685686687688689690691692693694695696697698699700701702703704705706707708709710711712713714715716717718719720721722723724725726727728729730731732733734735736737738739740741742743744745746747
          C  G  C  G  A  T  G  G  C  C  T  C  C  C  T  T  G  C  G  A  C  C  A  A  A  G  A  C  C  T  G  G  A  G  C  C  T  T  T  C  G  G  C  G  T  C  T  A  T  G  C  G  G  G  C  A  T  G  C  C  C  G  C  G  C  G  C  A  A  G  G  T  G  A  A  G  G  A  T  C  G  T  G  A  C  C  G  C  G  C  G  G  C  G  G  T  T  C  C  G  G  C  G  C  T  G  C  T  A  A  A  A  A  A  G  T  A  G  G  C  G  T  T  T  G  C  G  T  T  T  T  G  G  T  G  C  G  G  C  T  T  C  G  C  G  A  G  G  G  A  A  G  C  A  T  G  C  G  G  A  A  T  T  G  C  G  C  C  C  G  C  A  G  A  A  T  G  T  A  A  G  A  T  C  G  T  G  A  A  G  A  T  G  A  A  C  T  A  T  G  C  A  G  G  C  C  G  G  A  T  T  C  G  T  A  A  G  C  T  G  C  G  G  C  G  C  G  C  G  C  T  G  C  A  G  A  A  G  C  A  C  C  A  A  C  T  G  G  A  A  G  C  T  C  T  C  T  G  G  A  T  C  A  C  C  C  A  C  T  T  G  C  C  C  G  A  C  G  T  G  C  G  C  T  A  C  C  T  G  T  G  C  G  G  G  T  T  T  T  C  G  G  G  G  T  C  G  A  G  C  G  C  T  G  T  A  C  T  G  A  T  C  G  T  G  A  C  G  C  G  G  C  G  C  A  A  G  G  C  G  G  C  G  C  T  T  T  T  C  A  C  C  G  A  T  G  G  C  C  G  C  T  A  C  A  C  G  C  T  G  C  A  G  G  C  C  C  G  T  C  A  G  G  A  A  G  T  G  C  A  G  G  G  C  G  C  G  A  C  G  G  T  T  C  A  C  A  T  C  G  C  C  G  C  C  A  A  G  T  C  C  A  C  C  G  T  C  A  A  G  G  A  A  G  C  G  G  C  C  G  C  G  T  G  G  G  C  C  G  C  C  G  A  G  G  A  A  G  C  G  G  A  G  T  T  T  G  C  C  G  G  G  T  T  T  G  A  T  C  C  G  G  C  A  A  A  T  A  C  C  C  G  T  G  T  G  G  C  A  G  A  G  C  T  G  G  A  A  A  G  C  T  A  C  C  G  C  G  A  G  G  C  G  C  T  G  C  C  T  C  G  C  C  G  C  C  A  G  C  G  C  G  C  G  A  A  G  T  T  C  T  T  C  C  G  T  C  C  G  A  T  C  C  C  C  G  A  G  C  C  G  C  T  G  G  T  G  A  T  G  A  A  T  C  T  G  C  G  C  C  T  C  A  T  C  A  A  G  G  A  T  G  A  G  G  A  C  G  A  A  A  T  C  C  T  G  C  T  G  A  T  G  *  *  *  C  A  G  G  A  A  G  C  G  G  C  G  C  T  G  A  T  G  G  G  C  T  G  C  A  A  G  C  T  C  T  T  T  G  A  C  C  T  G  A  T  T  G  T  G  C  C  G  C  *  A  C  A  T  T  C  G  T  C  C  G  G  G  C  A  T  G  A  *  C  G  G  A  G  A  T  T  G  A  A  G  T  C  G  C  C  G  C  G  G  A
ZZ=    6.27  NA=    781890  KO=    782602  NIT= +  NOM=      72
         77 78 79 80 81 82 83 84 85 86 87 88 89 90 91 92 93 94 95 96 97 98 99100101102103104105106107108109110111112113114115116117118119120121122123124125126127128129130131132133134135136137138139140141142143144145146147148149150151152153154155156157158159160161162163164165166167168169170171172173174175176  *  *177178179180181182183184185186187188189190191192193194195196197198199200201202203204205206207208209210211212213214215216217218219220221  *222223224225226227228229230231232233234235236237238  *239240241242243244245246247248249250251252253254255256257258259260261262263264265266267268269270271272273274275276277278279280281282283284285286287288289290291292293294295296297298299300301302303304305306307308309310311312313314315316317318319320321322323324325326327328329330331332333334335336337338339340341342343344345346347348349350351352353354355356357358359360361362363364365  *366367368369  *370371372373374375376377378379380381382383384385386387388389390391392393394395396397398399400401402403404405406407408409410411412413414415416417418419420421422423424425426427428429430431432433434435436437438439  *440441442443444445446447448449450451452453454455456457458459460461462463464465466467468469470471472473474475476  *477478479480481482483484485486487488489490491492493494495496497498499500501502503504505506507508509510511512513514515516517518519520521522523524525526527528529530531532533534535536537538539540541542543544545546547548549550551552553554555556557558559560561562563564565566567568569570571572573574575576577578579580581582583584585586587588589590591592593594595596597598599600601602603604605606607608609610611612613614615616617618619620621622623624625626627628629630631632633634635636637638639640641642643644645646647648649650651652653654655656657658659660661662663  *  *  *664665666667668669670671672  *673  *  *674675676677678679680681682683684685686687688689690691692693694695696697698699700701702703704705706707708709710711712713714715716717718719720721722723724725726727728729730731732733734735736737738739740741742743744745746747748749750751752753754755756757758759760761762763764765766767768769770771772773774775776777
          C  G  G  C  A  C  A  T  A  T  T  G  A  T  A  C  G  G  T  T  T  T  C  C  C  C  G  C  A  G  G  C  A  C  G  G  T  G  A  T  T  G  A  A  C  C  G  C  G  T  G  T  G  G  A  G  G  G  C  C  G  G  A  G  A  C  T  G  C  A  C  G  C  T  C  C  A  G  G  C  G  C  C  T  G  C  G  A  C  A  A  T  G  G  C  G  C  G  G  G  G  G  T  G  G  C  C  G  G  C  A  T  G  C  T  G  G  C  G  C  T  G  G  C  G  A  C  G  G  C  G  C  T  G  C  G  C  G  A  G  G  C  C  G  A  A  C  T  G  C  A  G  C  C  G  G  C  C  T  G  C  G  A  T  G  T  A  T  A  T  T  T  T  G  T  G  G  G  C  A  A  C  A  C  G  G  G  C  G  A  A  G  A  G  G  G  G  G  G  T  G  G  C  G  A  C  C  T  G  C  G  C  G  G  C  A  T  A  C  G  C  C  A  T  C  T  T  T  A  C  C  A  G  C  A  T  G  C  G  C  C  G  T  G  G  C  G  G  G  A  G  C  G  C  A  T  T  C  G  C  G  G  A  C  A  T  A  T  T  G  T  G  C  T  C  G  A  T  G  G  A  G  C  G  G  G  C  G  A  C  A  G  C  G  T  G  G  C  G  A  T  T  A  C  G  C  A  T  G  C  G  C  T  G  G  C  C  A  G  C  C  T  G  C  G  C  T  T  T  C  G  C  G  C  G  G  T  G  G  T  G  C  G  C  G  G  G  C  C  A  G  G  C  G  G  C  C  A  T  G  C  C  T  G  G  A  C  G  G  A  T  G  C  C  G  G  T  T  C  G  C  T  G  A  A  C  C  C  C  A  T  T  C  T  G  G  T  G  C  T  G  A  G  C  C  G  G  G  C  G  A  T  T  G  C  G  C  G  G  T  T  G  G  G  C  G  A  G  A  T  C  G  T  G  C  T  G  C  C  G  A  G  C  T  C  G  C  C  G  C  G  C  A  C  G  A  C  C  T  T  G  A  A  C  A  T  A  G  G  G  T  C  G  A  T  T  C  G  G  G  G  C  G  G  T  A  C  G  G  C  G  A  T  C  A  A  T  G  C  G  A  T  T  C  C  G  G  A  A  G  A  G  G  C  G  G  A  G  G  C  G  A  G  C  T  T  T  G  A  C  C  T  T  C  G  C  T  C  C  A  C  C  G  A  T  C  C  G  G  A  G  C  A  A  C  T  *  G  A  T  C  C  G  G  C  T  G  G  A  G  G  T  G  G  A  G  G  T  G  C  A  T  C  G  C  G  C  G  A  C  C  G  A  A  G  A  T  G  C  G  G  T  G  C  T  G  A  G  T  G  C  C  A  A  C  C  T  C  G  A  G  A  T  G  G  C  C  A  C  A  C  G  G  C  T  G  G  C  G  G  G  G  C  A  G  C  G  C  T  *  C  T  G  C  A  C  T  G  C  A  C  C  T  G  G  C  C  G  G  G  C  A  G  C  G  G  C  T  G  C  G  C  T  T  T  G  C  A  G  T  G  G  A  G  A  A  A  A  T  T  G  G  C  G  A  C  C  G  G  C  C  G  G  G  C
ZZ=    6.23  NA=    816501  KO=    817182  NIT= +  NOM=      73
         77 78 79 80 81 82 83 84 85 86 87 88 89 90 91 92 93 94 95 96 97 98 99100101102103104105106107108109110111112113114115116117118119120121122123124125126127128129130131132133134135136137138139140  *  *141142143144145146147148149150151152153154155156157158159160161162163164165166167168169170171172173174175176177  *178179180181182183184185186187188189190191192193194195196197198199200201202203204205206207208209210211212213214215216217218219220221222223224225226227228229230231232233234235236237238239240241242243244245246247248249250251252253254255256257258259260261262263264265266267268269270271272  *273274275276277278279280281282283284285286287288289290291292293294295296297298299300301302303304305306307308309310311312313314315316317318319320321322323324325326327328329330331332333334335336337338339340341342343344345346347348349350351352353354355356357358359360361362363364365366367368369370371372373374375376377378379380381382383384385386387388389390391392393394395  *  *  *396397398399400401402403404405406407408409410411412413414415416417418419420421422423424425426427428429430431432433434435436437438439  *440441442443444445446447448449450451452453454455456457458459460461462  *463464465466467468469470471472473474475476477478479480  *  *481482483484485486487488489490491492493494495496497498499500501502503504505506507508509510511512513514515516517518519520521522523524525526527528529530531532533534535536537538539540541542543  *  *  *544545546547548549550551552553554555556557558559560561  *562563564565566567568569570571572573574575576577578579580581582583584585586587588589  *590591592593594  *  *  *595596597598599  *600601602603604605606607608609  *610611  *  *612613614615616617618619620621622623624625626627628629630631632633634635636637638639640641642643644645646647648649650651652653654655656657658659660661662663664  *  *  *665666667668  *669670671672673674675676677678679680681682683684685686687688689690691692  *693694695696697698699700701702703704705706707708709710711712713714715716717718719720721722723724725726727728729730731732733734735736737738739740741742743744
          C  G  G  C  A  *  C  G  G  C  G  C  T  G  A  G  C  G  A  G  T  T  G  G  A  G  C  G  G  G  C  G  T  G  G  C  T  C  A  A  G  C  T  G  A  T  T  C  G  C  C  C  G  A  C  G  G  G  C  A  T  C  A  T  T  C  T  T  T  T  C  C  G  G  C  G  G  A  A  C  A  T  T  G  A  G  A  C  G  A  T  T  C  C  G  C  A  A  A  C  G  G  T  A  G  C  A  C  T  G  C  T  G  C  G  C  G  A  G  G  C  A  A  G  C  C  G  C  A  T  C  A  T  T  G  A  *  T  C  G  G  C  C  *  *  C  A  C  G  C  T  G  C  G  T  T  G  C  G  T  G  G  A  C  *  A  T  G  G  A  A  G  G  C  G  G  C  A  T  G  G  T  G  G  A  C  C  G  G  C  T  G  C  G  C  G  A  C  G  T  G  C  T  C  A  C  A  C  C  G  A  T  G  C  C  C  T  C  A  C  C  T  G  C  G  C  G  G  G  T  G  T  T  T  G  C  C  A  C  G  C  G  C  G  A  C  C  C  G  C  A  G  A  T  G  T  T  T  T  A  C  C  G  G  C  A  C  G  G  C  A  A  G  C  T  G  A  T  T  G  *  *  *  G  C  A  A  A  G  C  C  G  C  G  C  A  C  A  T  G  G  C  C  G  G  C  T  T  C  A  A  C  G  C  G  A  C  G  C  T  G  G  C  A  C  C  G  G  T  G  G  T  C  G  A  T  C  T  C  G  C  G  C  T  G  C  C  A  A  A  C  T  C  C  G  C  C  G  G  G  G  T  G  A  T  G  A  A  G  A  C  G  C  G  C  G  T  G  G  T  A  T  C  G  G  C  G  C  T  T  C  C  G  C  A  T  G  A  G  G  T  G  C  G  G  C  A  A  T  A  T  G  C  G  C  T  G  A  C  G  T  T  T  C  T  T  G  A  G  G  G  A  C  T  G  G  A  G  A  C  G  G  A  A  G  A  A  G  T  C  T  T  C  G  G  A  T  *  G  C  G  C  A  A  A  G  C  A  T  T  T  T  C  C  G  G  G  T  T  T  G  G  G  C  G  G  C  G  G  C  A  T  T  G  T  G  G  A  T  T  C  G  C  *  *  A  C  C  T  G  *  A  C  G  A  T  G  C  C  A  *  *  G  T  G  A  T  T  G  A  T  C  G  C  A  A  G  T  G  G  G  C  C  G  A  T  C  T  G  T  G  G  A  A  C  G  A  A  G  A  C  C  T  G  G  C  G  C  C  C  T  T  T  C  G  C  T  C  G  C  T  G  G  C  G  C  G  G  C  G  C  G  T  G  C  C  C  A  T  C  A  C  G  A  T  G  G  T  G  G  C  G  C  A  C  G  C  G  G  C  C  T  A  T  C  C  G  C  T  G  G  T  G  A  C  G  C  G  C  A  A  T  C  A  C  A  C  T  C  C  G  G  C  A  T  C  G  C  T  C  T  C  G  C  C  G  C  A  T  T  G  G  A  T  T  C  A  G  A  A  G  A  T  T  C  T  G  C  G  C  A  A  G  C  G  C
ZZ=    6.32  NA=    118018  KO=    118592  NIT= +  NOM=      74
        168169170171172173174175176177178179180181  *  *  *  *  *  *182183184185186187188189190191192193194  *  *195196197  *198199200201202203  *204205206  *  *  *207208209  *210211212213214215216217218219220221222223224225226227228229230231232233234235236237238239240241242243244245246247248249250251252253254255256257258259260261262263264265266267268269270271272273274275276277278279280281282283284285  *286287288289290291292293294295296297298299300301302303304305306307308309310311312313314315316317318319320321322323324325326327328329330331332333334335336337338339340341342343344345346347348349350351352353354355356357358359360361362363364365366367368369370371372373374375376377378379380381382383384385386387388389390391392393394395396397398399400401402403404405406407408409410411  *  *412413414415416417418419420421422423424425426427428429430431432433434435436437438439440441442443444445446447448449450451452  *453454455456457458459460461462463464465466467468469470471472473474475476477478479480481482483484485486487488489490491492493494495496497498499500501502503504505506507508509510511512513514515516517  *518519520521522523524525526527528529530531532533534535536537538539540541542543544545546547548549550551552553554555556557558559560561562563564565566567568569570571572573574575576577578579580581582583584585586587588589590591592593594595596597598599600601602603604605606607608609610611612613614615616617618619620621622623624625626627628629630631632633634635636637  *638639640641642643644645646647648649650651652653654655656657658659  *660661662663664665666667668669670671672673674675676677678679680681682683684685686687688689690691692693694695696697698699700701702703704705706707708709710711712713714715716717718719720721722723724725726  *727728729730731732733
          T  T  A  A  G  A  T  G  A  A  C  G  G  C  T  T  C  A  T  C  G  G  C  A  T  T  G  A  C  C  A  G  C  C  C  G  A  T  G  A  A  G  C  C  G  T  G  A  T  G  G  C  T  G  T  G  C  T  C  A  C  C  G  T  G  A  G  C  G  G  *  *  C  A  C  C  A  T  G  G  G  C  A  G  C  A  A  T  G  C  G  G  G  C  A  G  G  C  T  G  C  G  G  C  T  G  C  T  G  C  C  G  G  C  C  G  A  C  T  T  C  T  T  T  G  A  G  G  C  C  A  A  C  G  C  C  A  A  G  C  C  G  G  T  T  T  T  C  A  C  C  A  G  C  C  C  G  A  A  G  C  G  C  A  C  C  A  T  G  C  C  C  G  T  C  G  A  T  C  T  G  G  G  T  C  C  T  G  T  T  T  A  C  A  T  *  *  *  C  C  T  G  C  A  G  G  A  T  C  A  G  G  T  G  A  G  C  C  T  T  A  A  C  C  *  T  G  C  C  G  C  C  C  A  A  T  G  C  A  A  G  T  G  T  G  G  A  A  G  G  G  A  A  G  C  C  T  G  C  G  G  A  C  A  A  T  C  A  G  C  A  G  A  T  G  C  T  G  C  C  G  C  A  G  G  A  T  G  G  C  G  T  T  T  T  T  C  A  C  G  T  G  A  G  C  T  A  T  A  C  C  G  C  A  A  A  A  G  G  G  A  A  C  C  A  A  T  A  C  G  T  T  T  A  C  G  A  T  C  G  G  G  T  T  T  C  G  G  C  C  G  T  G  G  C  C  A  T  G  C  C  G  C  T  C  T  A  T  G  C  T  C  C  C  A  A  A  A  G  C  T  A  T  C  *  C  G  C  A  A  C  T  C  C  T  G  A  A  C  T  A  C  T  T  T  C  A  A  A  A  G  A  T  C  G  C  C  C  A  G  G  C  G  G  A  T  C  *  A  G  C  A  G  C  C  G  C  T  C  G  T  G  C  T  G  C  G  C  A  T  G  A  A  G  C  C  G  G  T  G  C  C  G  G  T  *  *  *  G  A  C  C  G  C  G  G  C  C  A  C  A  T  C  T  T  C  G  G  C  T  C  C  C  A  A  A  G  C  A  G  G  G  *  A  G  C  G  C  G  A  A  G  T  G  A  T  G  C  G  C  G  G  A  C  C  A  T  C  A  C  A  G  A  G  C  C  G  C  C  T  C  G  C  G  *  C  G  G  C  T  G  G  G  T  T  T  T  G  C  C  C  T  G  T  G  C  C  T  T  C  T  C  G  C  C  G  C  C  G  C  T  G  C  G  C  C  G  C
ZZ=    6.18  NA=    823528  KO=    824173  NIT= +  NOM=      75
         63 64 65 66 67 68 69 70 71 72 73 74 75 76 77 78 79 80  * 81 82 83 84 85 86 87 88 89 90 91 92 93 94 95 96 97 98 99100101102103104105106107108109110111112113114115116117118119120121122123124125126127128129130131132133134135136137138139140141142143144145146147148149150151152153154155156157158159160161162163164165166167168169170171172173174175176177178179180181182183184185186187188189190191192193194195196197198199200201202203204205206207208209210211212213214215216217218219220221222223224225226227228229230231232233234235236237238239240241242243244245246247248249250251252253254255256257258259260261262263264265266267268269270271272273274275276277278279280281282283284285286287288289290291292293294295296297298299300301302303304305306307308309310311312313314315316317318319320321322323324325326  *327328329330331332333334335336337338339340341342343344345346347348349350351352353354355356357358359360361362363364365366367  *368369370371372373374375376377  *378379380381382383384385386387388389390391392393394395396397398399400401402403404405406407408409410411412413414415416417418419420421422423424425426427428429430431432433434435436437438439440441442443444445446447448449450451452453454455456457458459460461462463464465466467468469470471472473474475476477478479480481482483484485486487488489490491492493494495496497498499500501502503504505506507508509510511512513514515516517518519520521522523524525526527528529530531532533534535536537538539540541542543544545546547548549550551552553554555556557558559560561562  *563564565566567568569570571572573574575576577578579580581582583584585586587588589590591592593594595596597598599600601602603604605606607608609610  *  *  *  *611612613614615616617618619620621622623624625626627628629630631632633634635  *  *  *  *  *636637638639640641642643644645646647648649650651652653654655656657658659660661662663664665666667668669670671672673674675676677678679680681682683684685686687688689690691692693694695696697698699700701702703704705706707708709
          C  G  G  T  G  G  T  G  C  T  G  G  C  C  A  T  G  C  T  G  G  G  C  G  C  C  T  A  C  G  C  G  G  T  G  C  T  T  T  G  C  A  C  C  A  T  G  T  T  C  T  G  G  C  A  G  A  A  C  C  A  G  T  G  G  G  A  G  A  T  G  A  T  T  T  T  T  G  C  C  G  T  G  C  C  *  C  G  G  C  T  C  C  A  C  C  G  C  T  G  C  C  A  A  G  G  T  T  A  C  C  G  C  C  A  C  G  C  *  C  G  G  C  G  A  A  T  G  T  G  G  G  C  C  T  T  C  C  T  T  T  C  G  A  G  T  C  G  G  T  A  G  G  C  T  T  T  C  G  C  G  C  G  G  C  G  C  A  G  C  C  C  G  G  A  G  *  A  G  A  C  A  G  C  G  C  T  C  A  C  C  G  G  C  T  G  G  T  G  G  A  T  T  C  *  *  C  C  G  C  G  G  C  C  A  C  A  A  A  C  G  C  C  C  G  C  T  A  T  G  C  G  C  A  C  G  A  T  A  C  G  G  T  T  C  T  C  T  A  C  T  T  G  C  A  C  G  G  C  G  C  G  A  A  G  G  C  A  T  C  A  A  T  G  T  C  T  G  G  C  T  C  G  C  T  G  C  C  G  G  A  A  C  T  T  G  A  A  A  C  G  C  T  G  C  A  C  C  A  C  A  T  T  G  G  C  G  T  G  A  A  C  G  T  G  C  T  G  G  T  C  T  T  T  G  A  T  T  A  C  C  A  C  *  G  G  C  T  T  C  G  G  C  G  C  G  A  G  C  G  G  C  G  G  C  *  *  C  C  G  C  A  T  G  C  C  A  C  C  G  A  G  C  A  G  C  A  G  G  C  A  G  A  G  G  C  G  G  A  T  G  C  C  C  T  G  G  C  C  G  C  A  T  G  G  A  A  T  T  A  C  C  T  G  G  T  G  C  A  G  A  C  C  C  G  G  C  G  A  G  T  G  C  C  G  G  *  *  *  A  G  G  C  G  C  G  C  A  T  T  *  G  T  T  G  C  C  T  T  T  G  G  C  G  A  C  G  G  C  G  C  A  G  G  C  G  C  G  A  G  C  T  T  T  G  C  G  A  C  G  C  A  T  C  T  G  G  C  G  G  T  A  A  C  G  C  A  T  C  C  G  C  T  G  G  G  G  G  C  C  C  T  G  G  T  G  C  T  G  G  C  T  G  A  T  A  T  T  T  C  G  C  C  C  A  C  G  G  C  C  C  G  G  G  A  A  A  T  T  T  T  T  G  A  G  C  A  G  G  A  T  G  C  A  C  G  G  G  C  G  C  G  T  C  T  G  C  T  G  C  C  G  A  T  G  G  T  G  C  T  G  *  C  T  G  C  A  A  C  G  C  *  G  A  G  C  A  A  C  T  T  G  A  C  C  C  *  G  A  A  G  C  C  C  G  C  G  C  T  C  A  A  A  A  C  G  C  T  G  C  G
ZZ=    6.19  NA=    174956  KO=    175609  NIT= +  NOM=      76
         67 68 69 70 71 72 73 74 75 76 77 78 79 80 81 82 83 84 85 86 87 88 89 90 91 92 93 94 95 96 97 98 99100101102103104105106107108109110111112113114115116117118119120121122123124125126127128129130131132133134135136137138139140141142143144145146147148149150151152153154155156157158159160161162163  *  *  *164165166167168169170171172173174175176177178179180181182183184185186187188189190191192193194195  *  *  *  *196197198199200201202203204205206207208209210211212213214215216217218219220221222223224225226227228229230231232233234235236237238239240241242243244245246247248249250251252253254255256257258259260261262263264265266267268269270271272273274275276277278279280281282283284285286287288289290291292293294295296297298299300301302303304305306307308309310311312313314315316317318319320321322323324325326327328329330331332333334335336337338339340341342343344345346347348349350351352353354  *  *355356357358359360361362363364365366  *367368369370371372  *  *  *373374375376377378379380381382383384385386387388389390391392393394395396397398399400401402403404405406407408409410411412413414415416417418419420421422423424425426427428429430431432433434435436437438439440441442443444445446447448449450451452453454455456457458459460461462463464465466467468469470471472473474475476477478479480481482483484485486487488489490491492493494495496497498499500501502503504505506507508509510511512513514515516517518519520521522523524525526527528529530531532533534535536537538539540541542543544545546547548549550551552553554555556557558559560  *  *  *561562563564565566567568569570571572573574575576577578579580581582583584585586587588589590591592593594595596597598599600601602603604605606607  *608609610611612613614615616617618619620621622623624625626627628629630631632633634635636637638639640641642643644  *645646647648  *  *649650651652653654655656657658659660661662663664665666667668669670671672673674675676677678679680681682683684685686687688689690691692693694695696697698699700701702703704705706707708709710
          A  G  C  A  G  C  G  C  G  T  C  C  G  C  A  A  T  G  G  A  C  C  T  G  G  C  G  A  G  C  C  T  G  G  C  T  C  G  C  C  T  G  A  T  G  G  C  C  A  T  G  C  A  G  C  A  G  C  C  T  T  T  G  G  C  G  G  C  T  C  C  C  G  C  G  G  C  G  C  A  G  C  C  T  G  C  G  G  C  A  C  C  G  G  C  C  G  T  G  C  A  G  C  A  T  G  T  G  G  C  T  C  C  G  C  A  G  G  T  G  C  A  T  G  C  C  A  G  C  G  C  G  G  C  G  G  C  T  C  C  C  G  C  C  G  C  G  G  C  A  G  A  G  G  A  T  G  A  G  A  A  C  G  C  C  G  G  G  C  T  G  C  A  C  A  *  T  T  G  T  G  A  A  G  T  C  G  C  C  G  A  T  T  *  *  *  G  T  G  G  G  C  A  C  G  T  T  C  T  A  T  G  A  G  T  C  T  C  C  C  T  C  G  C  C  G  G  G  A  A  C  C  A  A  T  G  C  T  T  T  T  G  T  G  A  A  G  A  T  C  G  G  C  G  A  T  C  A  G  G  T  G  G  A  C  A  A  C  G  G  C  C  A  G  G  T  G  C  T  C  T  G  C  A  T  T  G  T  G  G  A  A  G  C  C  A  T  G  A  A  G  C  T  G  A  T  G  A  A  C  G  A  G  A  T  C  G  A  G  T  C  A  G  A  C  G  C  G  G  C  C  G  G  A  G  A  A  G  T  G  G  T  C  A  *  *  A  G  C  G  C  T  T  T  G  T  G  C  A  G  A  A  C  G  G  G  C  A  G  C  C  G  G  T  G  G  A  G  T  A  T  G  G  C  C  A  G  C  C  C  C  T  T  T  T  C  G  C  T  C  T  G  A  A  G  *  *  G  C  A  C  G  G  T  A  G  C  C  A  G  A  G  A  C  T  A  T  G  T  T  T  C  G  T  A  A  A  G  T  A  C  T  C  A  T  C  G  C  C  A  A  T  C  G  C  G  G  C  G  A  A  A  T  T  G  C  G  C  T  G  C  G  T  G  T  C  A  T  C  A  A  C  G  C  C  T  G  C  A  A  G  G  A  A  A  T  G  G  G  C  A  T  T  C  G  C  A  C  G  G  T  C  G  C  T  A  T  C  T  A  T  A  G  C  G  A  G  G  C  G  G  A  C  C  G  G  C  A  T  T  *  C  G  C  T  G  C  A  C  G  T  G  C  G  C  T  T  T  G  C  C  G  A  *  C  G  A  G  G  C  T  A  T  C  T  G  C  A  T  C  G  G  T  C  C  T  C  C  G  C  G  C  T  C  G  G  C  T  G  A  G  A  G  C  T  A  C  C  T  G  A  A  T  G  T  T  C  C  G  G  C  C  G  T  G  A  T  C  A  G  C  G  C  G  G  C  C  G  A  G  A  T  T  G  C  G  G  A  T  G  T  G  G  A  T  G  C  G  A  T  T  C  A  T
ZZ=    6.13  NA=    908823  KO=    909520  NIT= +  NOM=      77
         69 70 71 72 73 74 75 76 77 78 79 80 81 82 83 84 85 86 87 88 89 90 91 92 93 94 95 96 97 98 99100101102103104105106107108109110111112113114115116117118119120121122123124125126127128129130131132133134135136137138139140141142143144145146147148149150151152153154155156157158159160161162163164165166167168169170171172173174175176177178179180181182183184185186187188189190191192193194195196197198199200201202203204205206207208209210211212213214215216217218219220221  *222223224225226227228229230231232233234235236237238  *  *  *239240241242243244245246247248249  *  *250251252253254255256257258259260261262263264265266267268269270271272273274275276277278279280281282283284285286287288289290291292293294295296297298299300301302303304305306  *  *307308309310311312313314315316317318319320321322323324325326327328329330331332333334335336337338339340341342343344345346347348349350351352353354355356357358359360361362363364365366367368369370371372373374375376  *377378379380381382383384  *  *385386387388389390391392393394395396397398399400401402403404405406407408409410  *  *411412413414415416417418419420421422  *423424425426427428429430431432433434435436437438439440441442443444445446447448449450451452453454455456457458459460461462463464465466467468469470471472473474475476477478479480481482483484485486487488489490491492493494495496497498499500501502503504505506507508509510511512513514515516517518519520521522523524525526527528529530531532533534535536537538539540541542543544545546547548549550551552553554555556557558559560561  *  *562563564  *565566567568569570571572573574575576577578579580581582583584585586587588589590591592593594595596597598599600601602603604605606607608609610611612613614615616617618619620621622623624625626627628629630631632633634635636637638639640641642643644645  *646647648649650651652653654655656657658659660661662663664665666667668669670671672673674675676677678679680681682683684685686687688689690691692693694695696697698699700701702703704705706707708709710711712713714715716717718719720721722723724725726727728729730731732733734735736737738739740741742743744745746747748749750751752753754755756757758759760761762763764
          C  G  C  G  C  G  A  G  A  C  G  C  C  T  T  T  G  C  A  A  C  C  G  C  A  T  G  A  G  T  T  A  C  G  A  A  T  G  A  C  C  A  G  C  T  C  G  G  T  G  G  G  C  A  G  C  A  C  G  A  G  G  C  G  G  G  T  C  T  T  G  G  G  C  A  G  C  T  C  T  T  T  C  A  T  T  G  G  C  G  C  G  C  C  G  G  T  G  C  G  G  A  T  C  A  T  G  T  C  A  A  A  G  A  G  C  A  G  C  T  T  G  G  C  T  C  C  *  G  C  T  G  C  G  G  C  C  C  A  G  C  T  C  A  T  G  C  G  C  C  G  A  C  T  G  C  C  G  C  A  C  G  A  C  G  G  T  G  A  T  G  G  G  C  A  C  G  G  T  G  A  G  C  A  G  C  G  A  G  G  C  C  A  G  T  T  C  G  A  G  A  T  C  A  T  C  A  A  A  G  C  C  C  A  C  C  A  G  G  G  C  A  A  G  G  T  C  G  C  G  C  G  G  C  A  G  C  T  T  G  A  T  G  C  C  C  A  A  C  T  G  C  T  G  C  A  G  C  G  T  G  T  G  C  A  G  C  G  T  C  T  G  A  A  T  G  G  T  G  G  T  G  A  C  G  T  T  G  T  T  G  A  G  G  G  T  G  A  A  G  A  G  C  G  C  G  *  *  *  G  T  G  G  G  C  G  G  C  T  G  C  G  G  C  C  C  C  T  C  C  A  G  C  T  T  G  C  G  C  T  G  C  A  G  T  G  T  A  A  G  C  G  C  A  A  C  C  G  A  C  C  T  G  G  C  T  G  A  C  T  C  C  A  C  C  T  T  C  C  A  T  A  T  C  T  G  C  G  G  A  T  G  C  A  G  C  *  *  C  C  G  G  C  C  T  C  T  T  T  C  A  T  G  G  C  G  G  T  G  G  T  G  T  A  G  C  C  G  T  G  A  A  T  G  C  G  C  T  C  C  T  G  A  A  T  G  G  A  G  A  G  C  A  G  A  T  C  G  G  C  G  T  C  A  T  A  G  C  C  G  A  G  G  C  A  G  G  C  G  A  T  C  T  G  C  T  T  G  T  G  G  C  C  G  T  G  G  C  C  A  A  T  G  A  G  G  T  G  G  C  G  C  A  C  G  C  C  C  T  C  T  T  C  G  G  C  G  C  C  G  A  T  G  G  C  G  T  T  C  T  C  A  A  C  G  A  G  C  A  C  C  T  C  G  C  T  G  G  C  G  C  T  *  *  *  G  A  G  C  C  C  C  T  T  G  A  *  C  C  A  C  G  C  G  G  T  C  *  *  *  A  A  G  C  G  T  G  A  C  G  A  T  G  G  G  A  A  T  G  C  C  C  G  C  G  G  A  *  C  T  G  C  A  C  A  G  C  G  A  G  C  A  G  G  C  C  G  G  G  C  G  A  A  G  C  C  T  T  C  A  T  C  T  C  C  A  T  G  G  G  C  A  C  G  A  G  A  A  T  C  A  G  G  C  C  G  G  C  G  A  C  A  T  T  G  C  G  C  *  *  G  C  G  A  C  C  A  T  C  A  T  G  T  C  G  A  T  T  T  C  T  C  C  G
ZZ=    6.15  NA=    196586  KO=    197300  NIT= +  NOM=      78
         66 67 68 69 70 71 72 73 74 75 76 77 78 79 80 81 82 83 84 85 86 87 88 89 90 91 92 93 94 95 96 97 98 99100101102103104105106107108109110111112113114115116117118119120121122123124125126127128129130131132133134135136137138139140141142143144145146147148149150151152153154155156  *  *157158159160161162163164165166167168  *169170171172173174175  *  *176177178179180181182183184185186187188189190191192193  *  *194195196197198199200  *  *  *  *  *  *201202203204205206207208209210211212213214215216217218219220221222223224225226227228229230231232233234235236237238239240241242243244245246247248249250251  *252253254255256257258259260261262263  *  *  *  *  *  *  *264265266267268269270271272273274275276277278279280281282283284285286287288289290291292  *  *293294295296297298299300301302303304305306307308309310311312313314315316317318319320321322323324325326327328329330331332333334335336337338339340341342343344345346347348349350351352353354355356357358359360361362363364365366367368369370371372373374375376377378379380381382383384385386387388389390391392393394395396397398399400401402403404405406407408409410411412413414415416417418419420421422423424425426427428429430431432433434435436437438439440441442443444445446447448449450451452453454455456457458459460461462463464465466467468469470471  *472473474475476477478479480481482483484485486487488489490491492493494495496497498499500501502503504505506507508509510511512513514515516517518519520521522523524525526527528529530531532533534535536537538  *539540541542543544545546547548549550551552553554555556557558559560561562563564  *  *  *  *  *  *565566567568569570571572573574575576577578579580581582583584585586587588589590591592593594595596597598599600601602603604605606  *607608609610  *  *611612613614615616617618619620621622623624625626627628629630631632633634635  *  *  *  *636637638639640641642643644645646647  *  *  *  *648649650651652653654655656657658659660661  *662663664665666667668669670671672673674  *675676677678679  *680681682683684685686687688689  *  *690691692693694695696697698699700701702703704705706707708709710711712713714715716717718719720721722723724725726727728729730731732733734735736737738739740741742
          C  G  C  G  G  C  G  C  A  C  A  T  T  G  C  C  G  T  T  G  G  A  G  T  T  G  G  C  C  A  G  C  C  G  C  C  G  C  A  C  G  G  C  T  T  C  C  G  G  C  T  T  G  T  C  C  A  C  G  C  C  G  G  C  T  T  T  G  A  G  C  A  T  C  A  C  C  A  G  C  G  C  C  A  C  C  G  G  C  A  C  G  C  T  G  C  G  G  C  C  C  G  C  G  G  A  C  T  T  G  A  T  G  A  C  G  T  T  C  A  C  G  G  C  C  T  C  G  T  C  G  C  G  G  C  C  A  A  T  C  T  G  G  C  A  G  G  C  G  C  G  A  A  T  C  A  G  G  A  T  G  C  C  G  A  T  G  C  C  G  C  G  C  T  C  A  A  T  C  A  G  *  C  T  T  G  G  A  G  T  T  T  T  G  C  A  T  G  T  G  T  A  C  G  T  T  G  A  C  C  A  T  C  A  G  G  T  T  T  T  C  G  T  A  C  A  C  A  T  A  G  C  C  C  A  G  G  C  G  G  G  T  C  A  T  G  G  C  T  C  C  G  G  T  G  G  T  G  A  T  C  A  T  G  T  T  G  G  T  G  A  T  C  A  T  T  T  T  T  T  G  A  G  A  G  G  T  C  G  C  G  G  C  C  T  T  C  A  T  G  C  G  C  G  T  G  G  A  G  C  C  G  G  A  G  A  C  G  A  C  C  T  C  A  G  G  C  C  C  G  A  C  C  T  C  C  G  C  A  A  C  G  A  T  G  G  C  G  A  T  G  T  C  T  G  A  A  G  C  C  T  C  T  G  C  C  A  G  C  G  G  G  G  T  G  C  C  C  T  G  A  T  T  G  C  A  G  G  T  G  A  T  G  C  A  G  G  C  G  G  T  G  C  G  G  G  C  T  C  C  G  C  G  C  T  C  G  C  G  G  G  C  G  T  A  G  G  C  T  A  C  G  G  C  G  G  C  G  A  C  G  A  C  G  T  A  G  G  G  A  G  T  G  C  G  T  C  C  G  C  T  G  G  C  C  G  A  G  A  G  G  C  C  A  A  T  C  A  *  *  *  *  *  *  C  C  A  C  A  T  C  C  T  T  G  C  G  G  C  T  G  G  G  G  C  G  *  G  C  G  G  C  G  G  G  C  A  A  T  G  T  C  G  C  G  C  T  T  G  C  C  C  A  G  T  T  C  T  T  C  T  G  A  G  T  C  C  T  C  G  T  T  T  A  C  T  T  C  C  A  C  T  G  G  C  G  A  G  G  C  C  A  G  A  G  C  C  T  T  G  G  G  C  C  C  G  C  C  C  G  C  C  A  T  G  A  *  T  G  T  A  C  T  G  C  A  C  G  G  T  C  T  G  C  G  G  G  C  T  G  G  T  G  G  A  A  A  A  A  T  A  C  G  G  A  G  G  A  C  A  C  T  C  A  C  A  G  G  C  A  T  C  G  A  G  C  G  A  G  G  C  A  A  T  G  C  G  T  C  C  G  C  T  C  G  A  G  C  C  G  G  C  A  C  C  G  A  T  G  T  A  A  A  T  C  A  G  A  C  G  G  C  C  G  C  C  A  T  C  G  C  G  A  A  T  G  C  T  G  C  G  G  G  C
ZZ=    6.15  NA=    440882  KO=    441582  NIT= +  NOM=      79
         64 65 66 67 68 69 70 71 72 73 74 75 76 77 78 79 80 81 82 83 84 85 86 87 88 89 90 91 92 93 94 95 96 97 98 99100101102103104105106107108109110111112113114115116117118119120121122123124125126127128129130131132133134135136137138139140141142143144145146147148149150151152153154155156157158159160  *  *161162163164165166167168169170171172173174175176177178179180181182183184  *185186187188189190191192193194  *  *  *  *195196197198199200201202203204205206207208209210211212213214215216217218219220221222223224225226227228229230231232233234235236237238239240241242243244245246247248249250251252253254255256257258259260261262263264265266267268269270271272273274275276277278279280281282283284285286287288289290291292293294295296297298299300  *301302303304305306  *  *307308309310311312313314315316317318319320321322323324325326327328329330331332333334335336337338339340341342343344345346347348349350351352353354355356357358359360361362363364365366367368369370371372373374375376377378379380381382383384385386387388389390391392393394395396397398399400401402403404405406407408409410411412413414415416417418419420421422423424425426427428429430431432433434435436437438439440441442443444445446447448449450451  *452453454455456457458459460461462463464465466467468469470471472473474475476477478479480481482483484485  *  *  *  *  *  *  *486487488489490491492493494495496497498499500501  *  *502503504505506507508509510511512513514515516517518519520521522523524525526527528529530531532533534535536537538539540541542543544545546  *  *547548549550551552553554555556557558559560561562563564565566567568569570571572573574575576577578579580581582583584585586587588589  *590591592593594595596597598599600601  *  *602603604605606607608609610611612613614615616617618619620621622623624625626627628629630631632633634635636637638639640641642643644645646647  *  *648649650651652653654655656657658659660661662663664665666667668669670671672673674675676677678679680681682683684685686687688689690691692693694695696697698699700701702703704705706707708709710711712713714715716717718719720721722723724725726727728729730731732733734735736737738739740741742743744745746747
          G  C  G  G  C  A  G  C  A  T  G  A  T  G  C  G  C  A  *  *  *  *  *  G  C  T  C  A  A  G  G  C  G  C  A  G  G  C  G  A  C  C  G  C  G  C  A  G  G  C  C  C  A  G  C  G  G  C  A  G  G  T  G  A  T  T  C  A  G  G  C  C  C  A  G  C  A  G  C  A  G  C  A  G  A  T  T  G  A  T  G  C  G  G  C  C  A  A  G  G  C  C  G  A  C  A  T  T  G  C  G  A  G  C  A  C  G  *  G  C  G  G  C  G  A  C  C  T  T  G  A  A  G  C  A  G  C  A  G  C  T  C  G  C  G  A  C  G  A  T  T  G  C  C  G  T  G  G  A  G  C  G  G  G  C  G  C  A  G  G  C  G  G  C  G  A  G  C  A  T  C  A  C  G  C  C  G  C  A  G  C  A  G  T  T  T  A  T  C  C  A  G  G  C  C  G  T  G  C  C  G  A  A  G  G  T  G  A  T  C  C  A  G  A  T  C  C  C  G  G  T  T  C  C  G  C  T  G  A  C  G  T  T  G  A  C  G  C  A  A  C  C  G  G  C  G  C  C  G  C  A  G  A  C  A  G  A  G  A  C  G  G  T  G  A  A  C  G  G  A  A  A  G  G  C  G  G  T  A  T  C  G  A  T  T  C  C  G  G  C  T  G  C  G  C  C  C  G  A  G  G  T  G  C  A  G  A  T  T  C  C  A  G  C  G  G  C  G  G  A  C  C  T  G  C  C  A  G  C  G  T  T  T  G  A  G  A  C  T  T  A  C  A  A  *  *  G  C  T  G  G  A  C  T  *  G  C  G  A  C  G  C  G  G  C  G  A  A  C  G  C  G  A  A  G  C  T  G  T  C  G  G  C  C  T  G  C  T  C  G  A  A  G  A  C  G  A  G  C  G  C  G  G  A  C  C  A  G  G  C  G  G  C  G  C  A  G  G  T  G  A  C  G  G  C  T  C  T  G  C  A  G  G  C  A  C  A  G  C  T  C  G  C  C  G  C  C  G  A  G  A  A  G  A  A  G  A  C  G  G  C  G  G  A  C  G  G  C  T  A  C  C  G  G  A  *  A  T  G  C  T  G  C  C  C  G  A  G  G  C  G  G  A  T  C  G  G  T  G  C  T  G  C  A  G  C  G  G  A  T  A  G  C  G  C  G  C  G  G  G  G  C  G  A  A  G  T  G  T  C  T  G  G  C  G  A  T  T  C  A  G  G  G  C  G  C  G  G  C  G  G  C  C  T  A  T  G  G  T  G  G  C  G  C  G  A  G  C  A  T  C  G  A  T  A  A  G  C  G  C  C  A  G  C  C  G  G  G  C  G  T  A  G  G  C  G  C  G  G  C  G  A  T  C  G  G  G  A  C  G  G  T  G  G  C  T  G  G  A  G  G  G  C  T  G  G  G  A  T  G  C  C  A  G  A  T  C  T  T  C  T  G  A  A  G  C  C  C  G  A  G  C  A  G  G  C  C  G  G  G  A  G  C  T  G  G  G  C  G  C  G  G  C  C  G  T  T  T  C  T  G  C  G  C  T  C  G  A  T  G  C  T  G  A  G  C  G  A  G  G  A
ZZ=    6.11  NA=    236692  KO=    237344  NIT= +  NOM=      80
         60 61 62 63 64 65 66 67 68 69 70 71 72 73 74 75 76 77 78 79 80 81 82 83 84 85 86 87 88 89 90 91 92 93 94 95 96 97 98 99100101102103104105106107108109110111112113114115116117118119120121122123124125126127128129130131132133134135136137138139140141142143144145146147148149150151152153154155156157158159160161162163164165166167168169170171172173174175176177178179180181182183184185186187188189190191192193194195  *196197198199200201202203  *  *204205206207208209210211212213214215216217218  *219220221222223224225226227228229230231  *232233234235236237  *238239240241242243244245246247248249250251252253254255256257258259260261262263264265266267268269270271272273274275276277278279280281282283284285286287288289290291292293294295296297298299300301302303304305306307308309310311312313314315316317318319320321322323324325326327328329330331332333334335336337338339340341342343344345346347348349350351352353354355356357358359360361362363364365366367368369370371372373374375376377378379380381382383384385386387388389390391392393394395396397398399400401402403404405406407408409410411412413414415416417418419420421422423424425426427428429430431432433434435436437438439440441442443444445446447448449450451452453454455456457458459460461462463464465466467468469470471472473474475476477478479480481482483484485486487488489490491492493494495496497498499500501502503504505506507508509510511512513514515516517518519520521522523524525526527528529530  *531532533534535536537538539540541542543544545546547548  *549550551552553554555556557558559560561562563564565566567568569570571572573574575576577578579580581582583584585586587  *588589590591592593594595596597598599600601602603604605606607608609  *  *610  *611612613614615616617618619620621622623624625626627628629630631632633634635636637638639  *  *  *  *  *  *640641642643644645646647648649650651652653654655656657658659660661662663664665666667668669670671672673674675676677678679680681682683684685686687688689690691692693694695696697698699700701702703704705706707708709710711
          C  A  A  C  A  C  C  G  G  C  G  A  A  G  A  C  G  G  A  A  A  A  T  A  G  C  C  C  G  C  C  C  G  C  C  A  T  C  T  C  T  C  G  C  C  C  C  G  G  C  C  G  T  G  C  T  T  T  T  C  C  G  G  T  T  T  G  A  C  C  C  C  A  A  A  C  C  C  C  T  G  C  C  G  T  G  T  T  C  C  G  A  T  G  A  A  A  C  A  C  G  G  T  G  A  A  A  A  G  C  A  A  A  A  T  C  *  *  G  C  A  C  T  G  C  C  G  G  T  A  G  A  C  A  C  G  C  T  G  C  T  G  C  C  G  C  G  G  A  T  T  C  T  C  A  A  G  G  C  C  C  T  C  G  A  C  G  C  A  A  C  T  G  A  G  G  G  C  C  G  C  T  C  C  G  C  C  A  A  T  C  T  G  G  T  T  C  T  G  G  A  G  G  C  C  G  C  T  C  C  C  G  G  C  G  C  G  G  G  C  A  A  A  A  C  C  A  C  G  C  G  T  G  T  G  C  C  T  C  C  G  G  C  C  T  T  G  C  T  C  G  A  C  G  C  C  G  T  T  C  C  C  G  G  C  G  A  A  G  T  G  C  T  C  G  T  G  C  T  G  G  A  G  C  C  G  C  G  C  C  G  C  A  T  C  G  C  C  G  C  C  C  G  C  C  T  T  G  C  C  G  C  T  C  G  C  *  *  *  C  G  C  G  T  T  G  C  G  G  C  C  G  *  *  A  A  C  T  T  G  G  C  G  A  G  C  A  C  C  C  T  G  G  C  G  A  A  A  C  C  G  T  C  G  G  C  T  A  C  C  A  G  G  T  G  C  G  C  T  T  T  G  A  A  G  A  G  G  T  C  G  C  A  G  G  G  C  C  G  C  G  C  A  C  C  C  G  C  C  T  G  C  G  C  T  T  T  T  T  G  A  C  C  G  A  G  G  G  C  G  T  T  C  T  C  A  C  G  C  G  C  C  G  C  C  T  G  C  T  C  *  *  A  G  C  G  A  T  C  C  T  G  A  T  C  T  *  *  *  *  G  C  G  C  G  G  C  G  T  C  G  A  T  G  C  C  G  T  G  G  T  G  C  T  C  G  A  C  G  A  A  T  T  C  C  A  C  G  A  G  C  G  C  C  A  *  T  C  T  C  G  A  C  A  *  *  G  C  G  A  T  C  T  C  G  C  G  C  T  C  G  C  G  C  T  G  C  T  C  C  G  G  C  G  C  C  T  G  C  A  G  C  A  G  C  G  C  C  G  T  C  C  C  T  C  C  C  T  G  C  G  C  C  T  G  C  T  G  G  T  C  A  T  G  T  C  G  G  C  C  A  C  G  C  T  G  G  A  C  T  C  C  G  C  A  C  C  C  G  T  G  G  C  G  C  G  C  T  T  T  C  T  C  G  G  C  *  A  A  T  T  G  T  T  C  C  G  T  C  C  T  G  C  G  C  T  C  C  G  A  A  G  G  C  C  G  A  T  T  G
ZZ=    6.18  NA=    696372  KO=    697049  NIT= +  NOM=      81
         76 77 78 79 80 81 82 83 84 85 86 87 88 89 90 91 92 93 94 95 96 97 98 99100101102103104105106107108109110111112113114115116117118119120121122123124125126127128129130131132133134135136137138139140141142143144145146147148149150151152153154155156157158159160161162163164165166167168169170171172173174175176177178179180181182183184  *185186187188189190191192193194195196197198199200201202203204205206207208209210211212213214215216217218219220221222223224225226227228229230231232233234235236237238239240241242243244245246247248249250251252253254255256257258259260261262263264265266267268269270271272273274275276277278279280281282283284285286287288289290291292293294295296297298299300301302303304305306307308309310311312313314315316317318319320321322323324325326327328329330331332333334335336337338339340341342343344345346347348349350351352353354355356357358359360361362363364365366367368369370371372373374375376377378379380381382383384385386387388389390391392393394395396397398399400401402403404405406407408409410411412413414415416417418419420421422423424425426427428429430431432433434435436437438439440441442443444445446447448449450451452453454455456457458459460461462463464465466467468469470471472473474475476477478479480481482483484485486487488489490491492493494495496497498499500501502503504505506507508509510511512513514515516517  *518519520521522523524525526527528529530531532533534535536537538539540541  *  *542543544545546547548549550551552553554555556557558559560561562563564565566567568569570571572573574575576577578579580581  *582583584585586587588589590  *  *  *  *  *  *591592593  *  *594595596597598599600601602603604605606607608609610611612613614615616617618619620621622623624625626627628629630631632633634635636637638639640641642643644645  *  *  *  *  *646647648649650651652653654655656657  *  *  *  *  *  *658659660661662663664665666667668669670671672  *  *  *  *673674675676677678679680681682683684685686687688689  *690691692693694695696697698699700701702703704705706707708709710711712713  *  *714715716717718719720721722723724725726727728729730731732733734735736737738739740741742
          A  C  G  G  A  A  G  A  A  G  A  G  A  A  A  C  G  G  C  A  C  A  T  T  G  C  G  T  T  C  C  G  C  T  A  T  C  T  G  A  T  T  C  C  T  C  G  G  C  A  G  G  T  G  A  A  A  G  A  A  A  A  C  G  G  C  A  T  C  G  A  G  A  T  G  G  A  G  A  A  C  A  T  C  G  A  C  T  T  C  C  C  C  G  A  G  G  A  G  T  C  A  G  T  G  *  G  G  C  T  A  C  A  T  T  G  *  T  G  C  G  C  C  A  C  T  A  C  A  C  G  C  G  G  G  A  A  G  C  G  G  G  C  G  T  G  C  G  C  A  A  G  C  T  G  G  A  G  C  A  G  T  T  G  A  T  *  *  *  T  G  G  C  A  C  G  G  T  G  *  *  T  G  C  C  G  C  A  A  G  C  A  G  G  C  A  C  G  G  C  G  C  A  T  T  G  C  C  G  A  G  G  G  C  A  A  G  A  C  G  G  A  C  A  A  G  C  T  G  G  T  G  G  T  A  A  C  G  C  C  G  G  A  G  G  T  G  A  T  T  C  A  C  G  A  G  T  T  T  C  T  G  G  G  C  G  G  C  A  T  C  A  A  G  G  T  G  C  G  C  G  T  G  G  A  T  A  C  G  G  *  *  *  A  A  A  T  T  G  C  C  G  A  *  G  C  G  C  A  C  G  A  A  G  C  G  G  C  C  A  G  G  T  G  T  G  G  C  C  *  G  T  G  G  G  A  C  T  G  G  C  G  T  G  G  A  C  G  C  C  G  G  C  G  G  G  C  G  G  C  G  A  T  G  T  G  C  T  G  T  T  C  A  T  T  G  A  A  G  C  C  A  A  C  C  G  C  A  T  G  A  A  G  G  G  C  A  A  G  G  G  C  G  G  C  T  T  C  A  C  G  A  T  G  A  C  *  *  *  *  *  *  C  G  G  G  C  A  G  A  T  C  G  G  G  C  A  G  G  T  G  A  T  G  C  A  G  G  A  G  T  C  G  A  T  G  C  A  G  G  C  G  G  C  G  C  T  G  A  C  G  T  G  G  G  T  G  C  G  G  T  C  C  A  A  T  G  C  A  G  C  G  G  G  G  C  T  T  G  G  G  C  T  G  G  A  G  G  A  G  G  A  C  T  T  T  A  C  G  A  A  G  G  A  C  G  T  C  G  A  C  C  T  C  C  A  C  A  T  T  C  A  C  G  T  G  C  C  G  G  C  G  G  G  C  G  C  G  A  T  T  C  C  G  A  A  G  G  *  *  A  T  G  G  C  C  C  C  T  C  G  G  C  G  G  G  T  G  T  G  A  C  G  A  T  G  G  C  G  A  C  G  G  C  G  C  T  G  G  C  T  T  C  C  C  T  G  C  T  G  A  C  C  A  A  T  C  G  G  G  C  G  G  T  G  C  G  G  C  C  T  C  T  G  A  C  G  G  C  C  A  T  G  A  C  C  G  G  C  G  A  G  A  T  C  A  C  A  C  T  G  A  G  C  G  G  C  A  A  T  G  T  G  C  T  G  C  C  G  G  T  A  G  G  C  G  G  C
ZZ=    6.10  NA=    367848  KO=    368469  NIT= +  NOM=      82
        105106107108109110111112113114115116117118119120121122123124125126127128129130131132133134135136137138139140141142143144145146147148149150151  *  *  *152153154155156157158159160161162163164165166167168169170171172173174175176177178179180181182183184  *  *  *  *  *  *185  *186187188189190191192193194195196197198199200201202203204205206207208209210211212213214215216217218219220221222  *223224225226227228229230231232233234235236237238239240241242243244245246247248249250251252253254255256257258259260261262263264265266267268269270271272273274275276277278279280281282283284285286287288289290291292293294295296297298299300301302303304305306307308309310311312313314315316317318319320321322323324325326327328329330331332333334335336337338339340341342343344345346347348349350351352353354355356357358359360361362363364365366367368369370371372373374375376377378379380381382383384385386387388389390391392393394395396397398399400401402403404405406407408409410411412413414415416417418419420421422423424425426427428429430431432433434435436437438439440441442443444445446447448449450451452453454455456457458459460461462463464465466467468469470471472473474475476477478479480481482483484485486487488489490491492493494495496497498499500501502503504505506507508509510511512513514515516517518519520521522523524525526527528529530531532533  *  *534535536537538539540541542543544545546547548549550551552553554555556557558559560  *561562563564565566567568569570571572573574575576577578579580581582583584585586587588589590591592593594  *595596597598599600601602603604605606607608609610611612613614615616617618619620621622623624625626627628629630631632633634635636637638639640641642643644645646647648649650651652653654655656657658659660661662663664665666667668669670671672673674675676677678679680681682683684685686687688689690691692693  *  *694695696697698699700701702703704705706707708709710711712713714715716717718719720721722723724725726727728729730731732733
          G  T  G  G  A  A  T  G  C  T  C  C  G  C  A  G  A  A  G  C  T  C  *  *  T  G  C  C  G  C  A  C  A  T  A  T  T  G  C  C  G  G  T  A  T  T  G  C  A  T  A  A  G  C  A  C  A  A  G  G  C  G  C  A  C  G  C  C  A  A  A  A  T  C  C  G  C  A  C  C  G  G  C  G  G  C  G  T  C  A  C  T  G  C  G  G  A  A  G  C  G  A  T  C  C  C  C  G  G  C  A  T  C  G  A  A  G  C  G  G  *  *  *  T  T  G  C  G  G  A  T  T  T  C  C  T  T  C  T  C  G  C  C  T  G  C  G  C  A  C  A  G  G  C  C  G  G  C  G  T  C  G  C  C  T  G  C  A  A  G  G  C  C  A  C  C  G  C  A  G  G  G  C  T  G  C  A  C  C  A  T  G  C  C  T  T  G  C  G  C  G  G  T  G  A  A  T  A  C  C  C  G  C  T  C  A  C  T  T  A  C  G  A  G  C  C  T  G  G  T  G  C  G  C  C  A  A  C  A  G  C  T  G  T  C  A  T  G  C  A  C  *  *  G  G  C  T  T  T  C  T  G  A  A  T  G  T  G  T  T  G  G  C  G  G  C  A  T  C  A  T  T  G  C  T  G  G  C  A  C  A  G  G  C  T  C  A  G  G  C  G  T  C  T  C  G  C  G  A  A  *  G  A  G  C  T  T  C  T  G  A  T  G  G  C  T  C  T  C  G  C  C  A  G  C  A  C  C  A  G  C  G  C  C  G  C  G  G  A  G  T  T  C  A  C  C  T  G  G  A  C  G  C  C  G  G  C  T  A  C  C  T  T  C  C  G  C  T  G  G  C  G  C  G  A  A  C  A  T  C  G  C  T  T  C  A  C  C  C  A  T  T  C  G  C  A  *  *  A  A  T  T  G  A  A  G  C  A  G  C  G  C  G  G  C  A  G  C  A  C  G  G  C  C  T  C  A  T  C  A  G  C  T  T  T  G  G  C  T  C  C  T  G  C  T  C  A  T  T  C  A  C  C  G  A  G  C  C  T  G  T  C  G  A  G  A  C  T  C  T  C  G  C  C  C  A  G  G  C  C  A  T  G  A  A  G  G  A  G  A  C  C  G  C  A  T  G  A  G  C  G  A  *  *  *  G  T  T  A  *  C  G  C  A  G  T  T  G  G  A  T  C  G  C  T  *  G  A  A  G  C  C  A  A  T  G  A  T  C  C  A  G  C  C  A  C  T  G  A  *  T  T  T  C  C  C  G  C  T  G  G  A  *  *  *  *  *  *  *  *  G  A  A  T  C  T  G  C  C  C  T  T  T  G  G  T  G  T  C  T  T  T  C  G  T  C  G  C  C  A  T  G  G  T  A  A  G  C  C  G  C  A  C  A  T  C  G  G  C  A  T  G  G  C  C  A  T  T  G  G  C  G  A  C  A  G
ZZ=    6.10  NA=    564320  KO=    565014  NIT= +  NOM=      83
         94 95 96 97 98 99100101102103104105106107108109110111112113114115116117118119120121122123124125126127128129130131132133134135136137138139140141142143144145146147148149150151152153154155156157158159160161162163164165166167168169170171172173174175176177178179180181182183184185186187188189190191192193194195196197198199200201202203204205206207208209210211212213214215216217218219220221  *  *  *222223224225226227228229230231232233234235236237238239240241242243244245246247248249250251252253  *254255256257258259260261262263264265266267268269270271272273274275276277278279280281282283284285286287288289290291292293294295296297298299300301302303304305306307308309310311312313314315316317318319320321322323324325326327328329330331332333334335336337338339340341342343344345346347348349350351352353354355356357358359360361362363364365366367368369370371372373374  *  *  *375376377378379380381382383384385386387388389390391392393394395396397398399400401402403404405406407408409  *  *  *  *  *  *  *410411412413414415416417418419420421422423424425426427428429430431432433434435436437438439440441442443444445446447448449450451452453454455456457458459460461462463464465466467468469470471472473474475476477478479480481482483484485486487488489490491492493494495496497498499500501502503504505506507508509510511  *  *  *512513514515516517518519520521522523  *524525526527528529530531532533534535536537538539540541542543544545546547548549550551552553554555556557558559560561562563564565566567568569570571572  *  *  *  *  *  *  *  *573574575576577578579580581582583584585586587588589590591592593594595596597598599600601602603604605606607608609  *610611612613614615616617618619620621622623624625626627  *  *628  *629630631632633634635636  *  *  *637638639640  *  *  *641642643644645646647648649650651652653654655656657658659  *  *  *  *660661662663664665666667668669670671672673674675676677678679680681682683684685686687688689690691692693694695696697698699700701702703704705706707708709710711712713714715716717718719720721722723724725726727728729730731732733734735736737738739740741742743744745746747748749750751752753754755
          C  A  C  C  A  G  C  A  G  C  A  C  C  A  G  C  A  C  C  A  C  G  T  C  C  A  C  C  A  G  C  G  G  C  G  T  G  A  T  G  T  T  G  A  T  G  T  C  *  T  G  A  G  A  G  A  G  A  G  C  T  T  T  G  C  G  T  G  C  G  T  C  C  G  T  T  G  T  T  A  C  T  T  G  T  G  A  A  G  G  C  C  A  C  G  T  C  C  G  G  C  C  T  C  C  C  C  T  G  T  C  T  C  T  C  C  C  T  G  T  G  G  C  T  G  C  G  C  C  G  G  G  C  G  C  T  G  C  A  G  G  G  C  G  A  C  C  T  C  T  T  C  C  A  T  G  C  T  G  T  T  G  A  T  C  A  G  C  T  C  G  C  G  G  G  T  A  A  A  G  T  C  G  T  C  G  A  T  G  C  G  C  G  A  *  G  C  C  A  A  A  T  T  C  C  C  T  G  A  T  C  T  T  C  G  C  G  G  T  G  A  A  C  T  G  G  T  T  G  T  A  C  G  C  C  A  C  C  A  C  C  G  C  C  G  G  A  A  C  C  G  C  C  A  C  A  A  T  C  A  G  G  C  C  C  G  C  C  G  C  C  G  T  G  G  T  A  A  T  C  A  G  C  G  C  T  T  C  C  G  A  C  A  C  G  C  C  C  G  G  A  G  C  C  A  C  G  G  C  C  C  G  C  A  G  C  G  T  G  G  C  C  G  C  G  C  C  C  G  C  C  G  T  G  C  C  C  A  G  C  C  C  G  T  G  A  A  A  G  G  C  A  T  C  C  A  C  A  A  T  G  C  C  C  A  T  G  A  T  G  G  T  G  C  C  G  A  A  G  A  G  G  C  C  C  A  C  A  A  A  G  G  G  C  G  C  A  A  C  C  G  C  C  C  C  G  A  T  G  G  T  C  G  C  G  A  G  C  C  A  C  G  A  C  A  T  G  C  G  C  T  C  T  T  C  G  A  G  G  A  T  C  G  T  C  A  G  C  G  A  C  T  C  G  C  T  C  G  A  A  G  C  C  G  A  C  A  T  C  G  C  C  G  C  G  C  G  T  T  C  G  A  G  C  G  T  C  G  T  A  A  T  G  T  T  G  C  G  C  G  G  A  G  G  G  C  C  A  A  A  G  C  C  G  C  C  G  G  T  C  T  *  G  C  C  G  C  T  T  A  T  A  G  G  T  C  T  C  A  T  A  C  A  C  G  T  C  G  T  C  A  A  A  G  A  C  G  T  T  G  A  C  G  A  G  C  G  G  G  C  T  G  G  G  C  T  T  G  A  A  C  T  G  C  T  C  G  C  T  G  A  C  A  G  C  C  G  C  G  A  T  G  T  C  C  T  G  C  A  G  C  C  G  C  G  *  *  *  *  T  C  G  C  C  T  T  G  C  G  A  A  A  G  G  C  A  C  G  C  A  G  G  A  A  G  C  G  C  C  G  G  C  T  C  T  G  C  A  T  A  T  T  C  G  C  C  C  G  C  C  G  C  A  G  C  G  C  C  G  A  G  C  T  T  T  T  G  G  C  A  A  A  A  A  T  G  A  T  C  A  C  C
ZZ=    6.10  NA=    792708  KO=    793314  NIT= +  NOM=      84
         95 96 97 98 99100101102103104105106107108109110111112113114115116117118119120121122123124125126127128129130131132133134135136137138139140141142143144145146147148149150151152153154155156157158159160161162163164165166167168169170171172173174175176177178179180181182183184  *  *  *  *  *  *  *  *  *  *185186187188189190  *191192193194195196197198199200201202203204205206207208209210211212213214215216217218219220221222223224225226227228229230231232233234235236237238239240241242243244245246247248249250251252253254255256257258259260261262263264265266267268269270271272273274275276277278279280281282283284285286287288289290291292293294295296  *297298299300301302303304305306307308309310311312313314315316317318319320321322323324325326327328329330331332333334335336337338339340341342343344345346347348349350351352353354355356357358359360361362363364365366367368369370371372373374375376377378379380381382383  *  *384385386387388389390391392393394395396397398399400401402403404405406407408409410411412413414415416417418419420421422423424425426427428429430431432433434435436437438439440441442443444445446447  *  *  *448449450451452453454455456457458459460461462463464465466467468469470471472473474475476477478479480481482483484485486487488489490491492493494495496497498499500501502503504505506507508509510511512513514515516517518519520521522523524525526527528529530531532533534535536537538539540541542543544545546547548549550551552553554555556557558559560561562563564565566567568569570571572573574575576577578579580581582583584585586587588589590591592593594595596597598599600601602603604605606607608609610  *611612613614615616617618619620621622623624625626627628629630631632633634635636  *637638639640641642643644  *  *645646647648649650651652653654655656657658659660661  *662663664665666667668669670671672673674675676677678679680681682683684685686687688
          A  G  C  C  G  A  T  T  T  T  C  A  C  G  C  C  G  G  C  G  A  C  C  A  A  G  G  C  C  G  C  C  G  A  T  G  G  C  G  A  G  C  A  T  G  A  C  G  A  G  A  A  T  A  T  *  C  T  C  C  T  T  T  G  C  C  A  A  G  A  T  G  G  C  C  A  A  T  A  T  G  A  T  T  G  G  C  G  G  C  G  A  A  G  A  A  G  C  C  G  A  G  A  A  G  C  T  G  C  G  C  G  A  C  C  T  G  *  A  G  C  A  T  T  G  A  G  C  T  T  T  A  C  C  T  G  *  C  G  C  G  C  G  T  C  A  A  A  G  C  A  T  G  C  C  G  A  G  G  C  G  C  G  C  G  G  C  A  T  T  G  T  G  A  T  T  G  C  C  G  A  C  A  C  G  A  A  G  T  T  T  G  A  G  T  T  T  G  G  C  A  A  G  A  A  C  G  A  C  C  G  G  G  G  C  A  T  T  C  T  G  C  T  G  T  G  C  G  A  T  G  A  G  G  C  G  C  T  A  A  C  G  C  C  G  G  A  C  T  C  T  T  C  G  C  G  C  T  T  C  T  G  G  C  C  G  C  G  T  G  A  C  C  A  G  T  A  C  C  G  T  G  C  C  G  G  *  A  C  A  G  T  C  G  C  A  G  C  C  T  T  C  G  T  T  T  G  A  C  A  A  G  C  A  G  T  A  C  G  T  G  C  G  G  G  A  C  T  A  C  C  T  G  G  A  A  A  A  G  A  T  C  A  A  G  T  G  G  A  A  C  A  A  G  A  A  G  G  C  T  C  C  C  G  C  G  C  C  T  C  C  G  C  T  A  C  C  C  G  C  C  G  A  A  G  T  G  G  T  G  C  G  C  G  G  C  A  C  G  C  A  G  A  A  G  C  G  C  T  A  C  G  C  T  G  A  G  G  T  C  T  A  C  T  T  C  A  T  G  C  T  G  A  C  G  G  A  C  A  G  C  G  T  T  C  T  G  C  A  G  C  A  G  T  A  A  A  C  G  C  C  A  T  G  A  G  C  C  T  A  C  T  T  G  A  C  T  G  G  A  T  C  A  T  C  G  T  G  A  C  C  A  T  T  G  T  G  G  T  *  G  G  T  T  T  C  G  G  T  G  C  T  T  T  C  A  *  G  C  A  G  C  A  C  G  C  A  G  T  G  G  C  C  T  G  G  T  G  G  T  *  *  *  C  G  A  G  G  T  G  T  G  T  T  C  G  C  T  G  G  G  C  G  G  C  G  C  C  G  T  A  C  T  G  G  G  G  C  T  G  C  T  G  C  T  G  G  C  C  T  G  C  T  G  G  A  A  C  T  A  T  C  A  G  C  G  G  C  T  G  C  T  G  C  C  G
ZZ=    6.08  NA=    279359  KO=    280071  NIT= +  NOM=      85
         63 64 65 66 67 68 69 70 71 72 73 74 75 76 77 78 79 80 81 82 83 84 85 86 87 88 89 90 91 92 93 94 95 96 97 98 99100101102103104105106107108109110111112113114115116117118119120121122123124125126127128129130131132133134135136137138139140141142143144145146147148149150151152153154155156157158159160  *  *  *161162163164165166167168169170171172173174  *  *  *  *  *175176177178179180181182183184185186187188189190191192193  *194195196197198199200201202203204205206207208209210211  *212213214215216217218219220221222223224225226227228229230231232233234235236237238239240241242243244245246247248249250251252253254255256257258259260261262263264265266267268269270271272273274275276277278279280281282283284285286287288289290291292293294295296297298299300301302303304305306307308309310311312313314315316317318319320321322323324325326327328329330331332333334335  *  *336337338339340341342343344345346347348349350351352353354355356357358  *359360361362363364365366367368369370371372373374375376377378379380381382383384385386387388389390391392393394395396397398399400401402403404405406407408409410411412413414415416417418419420421422423424  *425426427428429430431432433434435436437438439440441442443444445446447448449450451452453454455456457458459460461462463464465466467468469470471472473474475476477478479480481482483484485486487488489490  *491492493494495496497498499500501502503504505506507508509510511512513514515516517518519520521522523524525526527528529530531532533534535536537538539540541542543544545546547548549550551552553554555556557558559560561562563  *  *564565566567568569570571  *  *572573574575576577578579580581582583584585586587588589590591592593594595596597598599600601602603604605606607608609610611612613614615616617618619620621622623624625626627628629630631632633  *634635636  *  *  *  *  *  *  *  *  *637638639640641642643644645646647648649650651652653654655656657658659  *660661662663664665  *  *666667668669670671672673674675676677678679680681682683684  *685686687688689690691692693694695696  *  *  *  *  *697698699700701702703704705  *706707708709710711712713714715716717718719720721722723724725726727728729730731732733734735736737738739740741742743744
          C  G  C  C  G  G  G  A  A  T  G  T  C  G  C  C  G  C  C  G  A  T  C  A  T  G  A  G  C  A  C  C  A  C  G  C  C  A  A  A  T  T  C  G  C  C  A  A  C  G  G  T  A  T  G  C  G  C  G  A  A  G  A  C  A  A  G  *  *  T  G  T  C  A  C  C  G  C  C  G  T  G  A  G  T  A  C  A  G  A  A  C  G  T  C  G  C  G  A  G  A  G  C  G  G  C  A  G  C  A  G  C  A  A  T  T  C  G  C  G  C  A  G  A  A  T  G  C  G  C  A  G  G  C  G  G  C  C  G  A  C  G  C  C  C  A  G  C  A  G  C  G  T  G  G  C  C  T  G  C  T  C  G  G  T  G  A  G  C  G  C  G  G  G  G  T  C  G  A  C  G  G  C  C  T  G  A  A  A  G  C  C  G  G  C  C  A  C  C  A  A  A  G  G  C  T  G  C  *  A  C  G  G  C  G  A  A  G  G  G  C  A  G  G  C  T  G  T  A  G  A  G  A  A  C  C  G  A  G  C  C  G  A  T  C  A  C  G  A  G  C  C  C  C  G  A  A  A  A  G  G  T  A  A  A  T  G  C  C  A  G  C  G  G  A  T  G  C  C  C  G  G  C  C  A  G  A  T  G  G  G  C  A  A  G  C  A  T  C  C  G  C  C  C  G  A  A  A  G  C  T  G  T  G  C  G  T  G  G  G  C  C  A  A  G  C  A  G  C  A  C  G  A  G  C  A  G  A  T  A  A  A  A  G  C  C  G  A  G  C  A  C  C  G  T  G  G  G  C  G  G  C  A  G  C  A  G  C  A  G  C  G  G  C  A  A  G  G  C  G  C  A  C  A  G  C  G  C  T  T  C  C  A  C  T  A  A  T  G  C  G  C  G  G  A  G  A  C  G  C  G  A  A  G  A  C  G  T  C  G  A  G  A  C  G  A  T  C  C  A  G  A  A  T  G  C  G  A  T  G  G  C  T  G  T  G  C  C  G  A  G  C  A  C  G  A  G  C  A  G  A  A  T  G  G  C  T  G  T  G  G  T  G  A  C  C  G  C  G  G  C  C  A  G  A  C  G  C  A  G  G  G  T  G  A  C  C  C  A  G  A  G  C  G  C  G  G  G  C  A  *  G  A  T  C  G  A  G  C  C  A  C  G  G  A  G  T  G  G  A  G  G  A  A  G  C  A  G  C  G  G  T  C  A  T  G  C  T  T  G  C  *  *  G  G  C  G  G  G  T  C  C  A  G  C  C  C  G  G  C  *  G  C  G  G  G  C  C  A  G  T  T  G  G  G  C  G  C  G  C  G  T  G  G  A  G  G  G  T  T  C  G  G  C  G  A  G  G  A  A  G  *  T  G  C  A  G  A  A  A  C  T  G  C  T  G  C  G  C  G  G  C  C  C  G  G  G  C  G  T  G  G  G  C  T  G  C  C  C  C  C  T  G  G  A  T  G  G  C  G  A  C  C  G  C  G  C  C  C  T  G  A  A  T  G  A  G  A  G  G  C  G  C  G  T  A  G  T  C  C  T  G  T  T  G  C  G  G  G  A  C  G  C  G  C  A  C  A  A  A  G  T  G  G  C  C  G  G  C  G  G
ZZ=    6.09  NA=    702478  KO=    703081  NIT= +  NOM=      86
        161162163164165166167168169170171172173174175176177178179180181182183184185186187188189190191192193194195196197198199200201202203204205206207208209210211212213214215216217218219220221222  *  *  *223224225226227228229230231232233234235236237238239240241242243244245246247  *  *  *  *  *  *248249250251252253254255256257258259260261262263264265266267268269270271272273274275276277278279280281282283284285286287288289290291292293294295296297298299300301302303304305306307308309310311312313314315316317318319320321322323324325326327328329330331332333334335336337338339340341342343344345346347348349350351352353354355356357358359360361362363364365366367368369370371  *  *372373374375376377378379380  *381382383384385386387388389390391392393394395396397398399  *400401402403404405406407408409410411412413414415416417418419420421422423424425  *  *  *  *426427428429430431432433434435436437438439440441442443444445446447448449450451452453454455456457458459460461462463464465466467468469470471472473474475476477478479480481482483484485486487488489490491492493494495496497498499500501502503504505506507508509510511512513514515516517518519520521522523524525526527528529530531532533534535536537538539540541542543544545546547548549550551552553554555556557558559560561  *562563564565566567568569570571572573574575576577578579580581582583584585586587588589590591592593594595596597598  *599600601602603604605606  *607608609610611612613614615616617618619  *  *620621622623624625626627628629630631632633634  *  *  *  *  *635636637638639640641642  *643644645646647648649  *650651652653654655656657658659660661662663664665666667668669670671672673674675676677678679680681682683684685686687688689690691692693694695696697698699700701702703704705706707708709710711712713714715716717718719720721722723724725726727728729730731732733734735736737738739740741742743744
          G  C  G  C  T  G  A  T  G  A  G  G  A  T  G  A  C  *  A  C  G  G  G  C  A  *  *  *  *  *  C  C  G  C  G  *  *  C  C  G  C  T  G  T  G  C  G  G  C  T  T  C  G  G  C  G  A  G  G  G  C  G  T  A  G  C  C  C  A  T  T  T  T  T  C  C  G  C  T  G  G  A  G  C  G  A  T  T  G  C  C  G  A  G  G  A  A  G  C  G  G  A  C  G  G  G  A  T  C  G  A  G  A  G  C  T  T  C  G  C  G  G  G  T  G  C  C  T  C  C  G  G  C  G  G  T  G  A  T  G  A  G  C  A  C  G  G  T  T  T  C  C  C  C  G  G  A  C  A  T  G  T  C  A  T  T  G  C  G  G  A  A  G  C  G  C  A  G  C  G  G  C  G  C  G  A  G  G  A  C  G  G  C  C  T  C  G  A  C  G  A  T  G  G  A  A  T  C  A  A  T  C  G  C  G  G  C  C  A  T  G  C  G  G  C  C  G  T  C  G  C  C  G  G  T  C  A  T  G  C  C  G  C  A  G  G  C  G  A  G  G  T  A  G  C  C  G  C  T  T  T  G  G  G  G  C  T  C  G  A  C  G  A  T  G  G  T  G  A  C  T  C  C  G  C  G  A  G  C  G  C  G  C  A  G  C  G  T  *  G  G  C  G  A  G  G  T  T  G  G  C  C  T  G  C  G  T  G  G  C  G  G  G  A  T  G  A  C  G  C  C  A  C  A  T  G  T  T  G  C  C  G  T  T  C  A  T  G  G  C  G  G  G  G  G  C  G  A  C  G  G  T  G  A  C  C  G  G  C  G  C  G  G  T  G  G  T  G  G  C  C  A  G  A  T  A  A  G  T  G  G  T  G  G  T  G  A  G  G  A  A  G  T  C  G  T  C  G  G  C  C  A  A  C  C  C  A  T  G  C  G  C  G  A  A  C  C  T  G  G  C  C  A  G  G  A  T  G  T  C  T  G  C  C  G  T  G  G  C  C  G  G  A  G  C  G  A  C  G  A  C  C  A  G  T  G  C  A  T  C  G  G  T  C  G  A  G  A  T  G  G  C  G  G  C  G  T  C  A  A  T  G  T  G  C  T  C  G  A  T  G  G  G  T  G  A  G  A  G  G  A  G  C  T  G  G  C  T  G  T  T  G  G  C  G  C  C  G  G  C  T  T  C  G  G  G  C  T  C  G  G  T  C  C  A  G  A  G  G  C  T  G  G  T  G  A  G  C  A  C  C  T  T  G  T  G  G  C  C  G  G  T  G  A  G  C  G  C  G  G  C  A  A  A  G  G  T  G  A  G  C  G  G  C  T  G  C  A  C  A  A  A  G  C  G  C  T  G  G  G  C  G  G
ZZ=    6.07  NA=    332093  KO=    332741  NIT= +  NOM=      87
         79 80 81 82 83 84 85 86 87 88 89 90 91 92 93 94 95 96 97 98 99100101102103104105106107108109110111112113114115116117118119  *120121122123124125126127128129130131132133134135136137138139140141142  *  *  *143144145146147148149150151152153154155156157158159160161162163164  *  *165166167168169170171172173174175176177178179180181182183184185186187188189190191192193194195196197198199200201202203204205206207208209210211212213214215216217218219220221222  *223224225226227228229230231232233234235236237238239240241242243244245246247248249250251252253254255256257258259260261262263264265266267268269270271272273274275276277278279280281282283284285286287288289290291292293294295296297298299300301302303304305306307308309310311312313314315316317318319320321322323324325326327328329330331332333334335336337338339340341342343344345346347348349350351352353354355356357358359360361362363364365366367368369370371372373374375376377378379380381382383384385386387388389390391392393394395396397398399400401402403404405406407408  *  *409410411412413414415416417418419420421422423424425426427428429430431432433434435436437438439440441442443  *444445446447448449450451452453454455456457458459460461462463464465466467468469470471472473474475476477478479480481482483484485486487488  *  *489490491492493494495496497498499500501502503504505506507508509510511512513514515516517518519520521522523524525526527528529530531532533534535536537538539540541542543544545546547548549550551552553554555556557558559560561562563564565566567568569570571572573574575576577578579580581582583584585586587588589590  *591592593  *594595596597598599600601602603604605606607608609610  *611612613614615616617618619620621622623624625626627628629  *  *630631632633634635636  *  *637638639640641642643644645646647648649650651652  *653654655656657658659660661  *662663664665666667668669670671672673674675676677678679680681682683684685686687688689690691692693694695696697  *  *698699700701702703704705706707708709710711712713714715716717718719720721
          G  C  A  G  C  A  G  A  T  C  G  G  C  G  T  C  T  G  T  C  C  G  C  A  T  T  G  C  G  G  A  G  T  G  G  T  G  C  G  C  G  T  G  G  G  G  C  T  C  A  A  C  G  G  T  A  A  A  T  G  G  A  T  C  G  G  C  G  C  G  A  A  T  A  A  A  G  G  A  G  A  C  T  C  A  T  G  G  T  T  T  G  C  C  G  T  G  A  C  G  A  T  T  C  C  G  C  C  G  G  G  C  A  A  G  C  *  A  G  C  G  C  G  T  T  T  G  C  G  T  G  G  C  C  T  G  G  A  A  C  G  C  T  C  C  A  T  T  C  G  T  C  A  G  G  C  T  T  A  C  A  G  A  T  C  G  T  A  T  T  C  A  C  C  T  C  A  C  G  G  A  A  C  T  C  G  A  T  G  C  G  G  A  A  G  C  G  G  G  A  A  A  G  A  C  C  T  A  T  T  A  C  C  T  G  G  A  A  A  C  C  A  C  G  G  C  A  C  T  T  A  C  A  G  *  *  *  *  *  *  *  *  G  A  A  A  G  T  A  C  G  A  A  G  T  A  A  A  C  C  G  G  G  T  G  C  T  G  C  T  C  G  A  A  A  A  G  A  C  A  A  C  C  C  A  G  A  A  T  G  A  A  G  C  A  T  G  G  T  T  C  C  T  C  A  G  G  T  C  G  A  A  C  T  C  A  A  A  A  A  T  G  G  C  C  A  C  G  G  C  C  T  C  G  T  T  C  T  A  G  G  C  C  G  C  C  G  G  C  A  C  C  C  A  T  G  G  G  C  G  G  G  T  G  T  T  T  C  C  T  G  A  A  G  C  A  T  G  C  A  G  G  T  T  G  C  G  G  T  A  T  A  A  C  A  G  C  C  G  C  T  G  G  G  G  A  T  G  C  C  G  G  A  C  T  C  G  A  A  G  C  A  A  A  A  T  C  G  A  A  A  G  A  G  C  A  *  C  T  G  G  T  T  C  G  C  A  G  G  T  G  C  G  T  G  A  C  A  C  G  C  T  G  A  T  C  A  *  *  *  *  *  *  A  G  G  C  C  G  A  T  C  A  C  A  T  G  C  T  G  C  A  G  A  T  C  G  C  C  T  T  C  A  T  G  C  T  G  C  C  G  G  C  C  G  *  C  G  G  C  A  T  T  C  G  T  C  G  G  C  T  G  G  A  T  C  G  C  A  G  G  C  G  C  C  C  T  G  C  T  C  G  A  T  C  T  G  T  G  G  T  T  G  C  A  C  C  A  G  C  A  C  T  G  G  A  T  T  T  A  C  A  T  C  G  C  A  G  G  C  A  T  T  A  T  G  C  T  A  G  G  G  A  T  A  G  C  G  G  C  G  G  G  T  T  T  C  G  T  G  C  A  G  A  T  C  T  T  C  C  G  G  A  T  G  C  T  G  C  A  C  G  G  G  C  T  G  G  A  C  C  G  C  A  T  G  C  C  T  G  G  G  A  G  C  G
ZZ=    6.06  NA=    766568  KO=    767261  NIT= +  NOM=      88
         79 80 81 82 83 84 85 86  * 87 88 89 90 91 92 93 94 95 96 97 98 99100101102103104105106107108109110111112113114115116117118119120121122123124125126127128129130131132133134135136137138139140141142143144145146147148149150151152153154155156157158159160161162163164165166167168169170171172173174175176177178179180181182183184185186187188189190191192193194195196197198199200201202203204205206207208209210211212213214215216217218219220221222223224225226227228229230231232233234235236237238239240241242243244245246247248249250251252253254255256257258259260261262263264265266267268269270271272273274275276277278279280281282283284285286287288289290291292293294295296297298299300301302303304305306307308309310311312313314315316317318319320321322323324325326  *  *  *  *327328329330331332333334335336337338339340341342  *  *343344345346347348349350351352353354355356357358359360361362363364365366367368369370371372373374375376377378379380381382383384  *  *  *385386387388389390391392393394395396397398399400401402403404405406407408409410411412413414415416417418419420421422423424425426427428429430431432433434435436  *437438439440441442443444445446447448449450451452453454455456457458459460461462463464465466467468469470471472473474475476477478479480481482483484485486487488489490491492493494495496497498499500501502503504505506507508509510511512513514515516517518519520521522523524525526527528529530531532533534535536537538539540541  *  *  *542543544545546547548549550551552553  *554555556557558559560561562563  *564565566567568569570571572573574575576577578579580581582583584585  *586587588589590591592593594595596597598599600601602603604605606607608609610611612613614615616617618619620  *  *  *  *621622623624625626627  *  *628629630631632633634635636637  *  *  *638639640641642643644645646647  *  *  *  *648649650651652653654655656657658659660661662663664665  *  *666667668669670671672673674675676677678679680681682683684685686687688689690691692693694695696697698699700  *701702703704705706707708709710711712713714715716717718719720721722723724725726727728729730731732733734735736737738739740741742743744745746747748749
          G  C  A  G  A  A  G  C  C  G  G  T  G  G  A  C  T  C  G  G  T  G  C  G  G  C  T  G  C  G  C  A  C  G  A  T  T  T  T  G  A  G  C  A  A  T  G  T  T  T  C  G  C  G  G  C  A  G  C  T  T  G  A  G  A  T  G  C  A  G  C  G  *  C  G  A  G  A  T  G  G  C  G  G  C  C  A  C  G  C  G  C  A  C  G  C  G  A  C  T  A  C  G  C  A  G  C  A  T  G  A  G  C  G  *  G  C  C  T  T  *  G  G  C  C  T  G  A  T  *  *  *  G  G  T  G  G  G  C  A  C  C  T  C  G  C  A  G  C  C  G  A  T  G  A  A  G  G  A  T  G  T  T  T  T  C  A  G  C  C  T  G  A  T  T  G  A  G  C  G  C  G  T  G  G  C  G  C  C  G  A  C  G  A  A  T  G  T  C  T  C  C  G  T  G  C  T  G  A  T  C  A  C  G  G  G  T  G  A  A  A  G  C  G  G  C  A  C  G  G  G  C  A  A  G  G  A  A  C  T  G  G  T  G  G  C  G  A  A  G  A  C  G  C  T  G  C  A  T  G  A  G  C  T  G  A  G  T  C  C  G  C  G  A  A  A  G  A  A  C  A  A  G  C  C  G  T  T  T  G  T  G  G  C  G  G  T  G  A  A  C  T  G  C  G  C  G  G  C  G  A  T  T  C  C  T  G  A  A  A  C  G  C  T  G  A  T  T  G  A  G  A  G  C  G  A  A  A  T  T  T  T  T  G  G  G  C  A  C  G  A  G  A  A  G  G  G  C  G  C  G  T  T  C  A  C  G  G  G  C  G  C  G  A  T  A  G  A  G  C  G  G  C  G  C  G  C  C  G  G  C  T  G  C  T  T  T  G  A  G  C  T  G  G  C  C  G  A  G  G  A  A  G  G  C  A  C  G  C  T  G  C  T  G  C  T  G  G  A  C  G  A  G  A  T  T  G  G  C  G  A  G  A  T  G  C  C  C  A  T  C  G  G  C  A  *  *  C  G  C  A  G  G  C  C  A  A  G  C  T  G  C  T  G  C  G  G  G  T  G  C  T  G  G  A  A  G  A  C  C  G  G  C  G  C  T  A  C  C  G  G  C  G  G  C  T  G  G  G  C  A  G  C  A  A  G  G  T  G  G  A  G  A  C  G  C  C  A  A  T  C  G  A  T  G  T  G  C  G  G  *  G  T  G  C  T  G  G  C  G  G  C  G  A  C  G  A  A  C  A  A  G  A  A  T  C  C  T  G  A  C  C  A  G  G  C  G  G  T  G  G  C  C  G  A  T  G  G  C  G  A  G  C  T  G  C  G  C  G  G  G  G  A  T  C  T  C  T  A  T  T  A  C  C  G  C  C  T  G  A  A  T  G  T  G  T  T  C  A  A  C  A  T  T  C  A  T  A  T  G  C  C  G  C  C  G  C  T  G  C  G  G  G  A  G  C  A  C  A  A  A  G  A  G  G  A  T  A  T  T  C  C  G  G  C  G  A  T  T  G  C  G  C  A  G  C  G  G  A  T  G  A  T  C  G  *  C  G  G  A  T  A  T  G
ZZ=    6.06  NA=    586516  KO=    587072  NIT= +  NOM=      89
        140141142143144145146147148149150151152153154155156157158159160161162163164165166167168169170171172173174175176177178179180181182183184185186187188189190191192193194195196197198199200201202203204205206207208209210211212213214215216217218219220221222223224225226227228229230231232233234235236237238239240241242243244245246247248249250251252253254255256257258259260261262263264265266267268269270271272273274275276277278279280281282283284285286287288289290291292293294295296297298299300301302303304305306307308309310311312313314315316317318319320321322323324325326327328329330331332333334335336337338339340341342343344345346347348349350351352353354355356357358359360361362363364365366367368369370371372373  *374375376377378379  *  *380381382383384385386387388389390391392393394395396397398399400401402403404405406407408409410411412413414415416417418419420421422423424425426427428429430431432433434435436437438439440441442443444445446447448449450451452453454455456457458459460461462463464465466467468469470471472473474475476477478479480481482483484485486487488489490491492493494495496497498499500501502503504505506507508509510511512513514515516517518519520521522523524525526527528529530531532533534535536537538539540541542543544545546  *547548549550551552553554555556557558559560561562563564565566567568569570571572573574575  *576577578579580581582583584585586587588589590591592593594595596597598599600601602603604605606607608609610611612613614615616617618619620621622623624625626627628629630631632633634635636637638639640641642643644645646647648649650651652653654655656657658659660661662663664665666667668669670671672673674675676677678679680681682683684685686  *687688689690691692693694695696697698699700701702703704705706707
          T  C  A  G  G  A  A  A  G  C  A  C  A  A  A  C  C  G  A  A  A  C  T  G  G  G  C  C  *  *  A  G  A  A  T  T  T  T  C  T  G  G  T  G  A  G  C  G  A  G  G  C  G  G  C  C  T  G  C  C  G  C  A  G  C  A  T  T  G  T  G  G  A  G  G  C  G  C  T  G  G  G  C  A  A  T  C  T  G  G  G  C  G  C  G  C  G  C  A  C  G  G  T  G  G  T  G  G  A  G  A  T  T  G  G  T  C  C  C  G  G  C  A  A  A  G  G  G  G  C  A  A  T  C  A  C  C  G  A  A  C  T  G  C  T  G  G  C  G  A  A  C  C  G  C  G  C  G  G  A  G  C  G  G  C  T  G  A  T  T  G  C  A  A  T  T  G  A  G  C  T  G  G  A  C  C  G  G  G  A  G  C  T  G  G  C  *  *  *  *  *  T  C  C  T  C  G  G  C  T  G  C  G  G  G  A  G  C  G  G  T  T  T  G  C  C  A  G  G  C  G  C  G  A  G  A  C  G  G  T  G  A  C  C  G  T  T  A  T  C  G  A  A  G  A  C  G  A  C  G  T  G  C  T  G  C  G  C  G  T  G  G  A  C  C  T  C  T  C  G  G  C  G  C  T  G  G  C  G  C  G  G  C  C  G  G  G  C  G  A  G  A  A  G  C  T  G  C  T  G  G  T  G  G  T  G  G  G  C  A  A  T  C  T  G  C  C  G  T  A  T  T  A  C  A  T  G  A  C  G  T  C  G  G  A  G  A  T  T  T  T  G  C  T  G  C  A  C  C  T  G  A  T  T  C  G  G  C  A  T  G  A  G  G  C  G  G  C  C  A  T  C  G  *  *  *  *  *  A  G  C  G  G  G  C  C  G  T  G  G  T  G  A  T  G  G  T  G  C  A  G  C  G  C  G  A  G  G  T  G  G  C  C  G  A  T  C  G  G  G  T  G  G  C  G  G  C  G  G  G  G  C  C  G  G  G  T  T  C  G  C  G  C  G  A  C  T  A  C  G  G  A  C  T  G  C  T  C  A  G  T  G  T  G  A  C  G  G  C  *  *  G  C  A  A  C  T  G  C  A  T  G  C  *  C  A  G  G  G  T  G  G  A  G  A  A  G  C  T  G  C  T  G  A  C  G  C  T  G  C  C  T  C  C  G  G  *  *  G  C  G  C  G  T  T  T  T  C  G  C  C  G  C  C  G  C  C  T  G  A  G  G  T  G  T  A  T  T  C  G  A  C  T  G  T  G  C  T  G  C  G  C  T  G
ZZ=    6.05  NA=    790851  KO=    791560  NIT= +  NOM=      90
         60 61 62 63 64 65 66 67 68 69 70 71 72 73 74 75 76 77 78 79 80 81 82 83 84 85 86 87 88 89 90 91 92 93 94 95 96 97 98 99100101102103104105106107108109110111112113114115116117118119120121122  *123124125126127128129130131132133134135136137138139140141142143144145146147148149150151152153154155156157158159160161162163164165166167168169170171172173174175176177178179180181182183184185186187188189190191192193  *  *  *194195196197198199200201202203204205206  *  *207208209210211212213214215216217218219220221222223224225226227228229230231232233234235236237238239240241242243244245246247248249250251252253254255256257258259260261262263264265266267268269270271272273274275276277278279280281282283284285286287288289290291292293294295296297298299300301302303304305306307308309310311312313314315316317318319320321322323324325326327328329330331332333334335336337338339340341342343  *  *344345346347348349350351352353354355356357358359360361362363364365366367368369370371372373374375376  *  *  *377378379380381382383384385386387388389390391392393394395396397398399400401402403404405406407408409410411412413414415416417418419420421422423424425426427428429430  *  *  *431432433434435436437438439440441442443444445446447448449450451452453454455456457458459460461462463464465466467468469470471472473474475476477478479480481482483484485486487488489490491492493494495496497498499500501502503504505506507508509510511512513514515516517  *518519520521522523524525526527528529530531532533534535536537538539540541542  *  *  *543544545546547548549550551552553554555556557558559560561562563564565566567568569570571572573574575576577578579580581582583584585586587588589590591592593594595596597598599600601602603604605606607608609610611612  *  *  *  *613614615616617618619620621622623624625626627628629630631632633634635636637638639640641642643644645646647648649650651652653654655656657658  *  *  *659660661662663664665666667668669670671672673674675676677678679680681682683684685686687688689690691692693694695696697698699700701702703704705706707708709710711712713714715716717718719720721722723724725726727728729730731732733734735736737738739740741742743744745746747748749750
          C  A  T  T  G  C  C  G  A  G  G  G  T  C  A  G  G  C  T  G  C  G  G  T  G  G  C  G  G  A  G  T  T  G  C  G  C  G  C  G  A  C  G  C  G  C  G  A  A  G  G  C  G  C  G  C  A  G  C  A  G  G  A  C  G  C  G  G  C  G  C  G  G  C  T  C  T  C  C  G  C  C  G  A  G  C  T  G  G  C  C  G  G  G  C  A  C  G  A  A  G  A  G  C  G  C  C  G  G  C  G  C  G  G  C  G  C  G  G  A  A  G  C  G  G  C  C  T  T  T  G  G  A  C  G  C  A  T  C  G  A  T  C  G  C  C  T  G  C  A  T  G  G  T  G  A  *  T  C  T  G  G  A  A  C  G  C  C  G  C  C  T  G  C  A  G  C  A  G  A  T  G  *  *  G  A  G  C  A  G  C  A  G  A  T  G  G  C  C  G  C  C  G  C  C  G  C  C  G  C  C  G  A  A  C  A  G  C  A  G  C  A  G  C  G  C  C  A  G  C  A  G  G  A  A  A  A  T  G  A  A  C  A  A  C  T  G  G  C  C  G  T  G  C  G  C  C  G  C  G  A  A  G  A  G  T  T  G  A  G  C  A  A  T  A  C  A  C  G  C  A  C  G  G  A  A  G  C  C  A  T  G  A  A  G  C  A  G  G  T  G  G  C  G  G  A  G  C  T  G  A  C  G  C  A  G  C  A  G  G  C  C  G  C  G  A  C  A  C  T  G  C  G  C  A  G  C  G  A  A  C  T  G  G  C  G  C  A  G  G  T  G  G  A  A  C  A  A  T  C  C  *  C  T  G  A  A  G  A  C  G  C  T  G  C  G  C  G  C  G  G  A  G  A  A  C  A  A  T  G  C  C  C  T  G  C  G  C  G  A  A  A  A  G  C  T  G  A  C  G  G  C  C  G  C  G  A  C  G  G  C  G  C  G  C  G  A  G  G  C  G  C  G  C  T  G  C  T  C  G  G  C  C  G  A  C  A  A  A  C  A  G  C  A  C  C  T  G  G  A  A  G  A  G  A  C  G  T  G  C  A  T  G  C  A  G  G  A  C  C  T  C  G  G  G  A  T  G  G  A  A  G  C  C  T  C  G  G  C  A  C  T  G  C  G  C  G  C  G  G  A  A  G  A  A  G  G  C  A  T  T  G  C  T  C  C  T  C  T  G  G  A  G  G  G  C  G  A  *  G  G  C  A  C  T  G  C  A  G  G  C  G  G  A  A  G  A  T  G  A  A  G  C  C  *  T  G  C  C  G  C  G  G  C  C  T  G  A  A  A  C  A  A  A  A  A  C  T  C  G  A  G  T  C  G  A  T  G  G  G  G  C  C  T  G  T  G  A  A  C  A  T  G  A  T  G  G  C  G  C  T  C  G  A  G  G  A  G  T  A  T  C  G  C  G  A  G  A  C  C  G  A  G  C  A  G  C  G  G  C  A  C  G  C  C  T  T  T  C  T  G  G  A  G  A  C  G  C  A  G  C  G  C  A  A  G  G  A  C  C  T  C  G  T  G  G  A  C  T  C  G  A  T  T  G  A  G  A  A  C  A  C  G  C  G  G  G  C  G  A  C  G  A  T  C  A
ZZ=    6.05  NA=    819266  KO=    819956  NIT= +  NOM=      91
         64 65 66 67 68 69 70 71 72 73 74 75 76 77 78 79  * 80 81 82 83 84 85 86 87 88 89 90 91 92 93 94 95 96 97 98 99100101102103104105106107108109110111112113114115116117118119120121122123124125126127128129130131132133134135136137138139140141142143144145146147148149150151152153154155156157158159160161162163164165166167168169170171172173174175176177178179180181182183184185186187188189190  *  *  *  *  *191192193194195  *196197198199200201202203204205206207208209210211212213214215216217218219220221222223224225226227228229230231232233234235236237238239240241  *  *  *  *  *  *  *  *  *  *  *  *  *  *  *242243244245246247248249250251252253254255256257258259260261262263264265266267268269270271272273274275276277278279280281282283284285286287288289290291292293294295296297298299300301302303304305306307308309310311312313314315316317318319320321322323324325326327328329330331332333334335336337338339340341342343344  *345346347348349350351352353354355356357358359360361362363364365366367368369370371372373374375376377  *378379380381382383384385386387388389390391392393394395396397398399400401402403404405406407408409410411412413414415416417418419420421422423424425426427428429430431432433434435436437438439440441442443444445446447448449450451452453454455456457458459460461462463464465466467468469470471472473474475476477478479480481482483484485486487488489490491492493494495496497498499500501502503504505506507508509510511512513514515516517518519520521522523524525526527528529530531532533534535536537538539540541542543544545546547548549550551552553554555556557558559560561562563564565566567568569570571572573574575576577578579580581582583584585586587588589590591592593594595  *596597598599600601602603604605606607608609610611612613614615616617618  *  *619620621  *622623624625626627628629630631632633634635636637638639640641642643644645646647648649650651652653654655656657658659660661662663664665666667668669670671672673674675676677678679680681682683684685686687688689690691692693694695696697698699700701702703704705706707708709710711712713714715716717718719720721722723724725726727728729730731732733734735736737738739740741742
          G  C  G  G  A  C  G  C  A  A  C  T  T  T  G  G  G  C  A  G  C  A  C  C  C  C  G  T  G  G  G  C  A  C  C  G  G  C  C  C  C  T  T  T  G  A  G  T  T  T  G  T  G  A  G  C  *  *  C  A  G  C  G  G  T  T  T  G  A  C  C  G  C  G  A  C  G  T  G  G  T  G  A  *  *  *  T  T  G  A  G  C  G  C  G  C  G  C  C  C  C  A  C  T  C  C  T  G  G  C  A  T  G  C  G  G  A  G  C  C  G  A  A  G  A  T  A  A  G  G  C  G  G  G  T  G  C  G  C  T  T  T  G  A  T  G  T  G  G  T  T  C  C  T  G  A  C  G  C  G  A  C  A  A  C  G  C  G  A  G  C  G  C  T  C  G  A  G  C  T  C  G  A  A  A  A  G  G  G  C  G  C  G  G  C  C  G  A  C  G  T  G  G  A  G  C  T  G  A  A  C  A  G  C  C  T  G  C  C  G  G  C  C  G  A  T  A  C  G  G  T  G  A  C  G  G  C  G  C  T  G  A  T  G  C  A  G  A  A  T  C  C  C  A  A  C  C  T  G  G  T  G  G  T  G  G  A  A  G  C  C  G  A  G  C  C  G  G  G  C  A  C  C  A  A  T  C  T  G  A  A  C  T  A  T  G  T  G  G  T  C  T  T  C  A  A  T  A  C  G  C  G  C  G  A  T  G  C  A  A  T  T  C  T  G  C  G  G  C  A  T  G  T  G  C  G  G  G  T  G  C  G  G  C  *  A  G  G  C  G  A  T  T  G  C  C  G  C  A  G  C  G  G  T  G  A  A  C  C  G  C  A  A  G  C  T  G  A  T  C  G  T  G  C  A  G  T  C  G  C  T  G  T  T  T  C  G  C  G  G  T  A  G  A  G  C  G  C  G  G  C  T  G  G  C  C  G  A  G  A  G  C  C  T  G  C  T  G  C  C  G  C  C  C  G  A  G  C  A  C  T  G  G  G  C  C  T  G  G  A  C  C  C  G  G  A  C  T  C  C  G  C  C  *  *  *  *  *  T  C  A  T  G  A  C  T  A  T  G  A  C  C  C  C  G  C  G  C  T  G  G  C  C  A  A  C  C  G  G  C  T  G  C  T  C  G  A  T  G  A  A  G  C  C  G  G  *  *  A  T  A  T  C  C  G  C  G  A  G  G  C  C  G  C  G  A  C  G  G  C  A  T  T  C  G  C  T  T  T  C  A  C  C  T  C  T  C  G  C  T  T  A  A  G  A  C  C  T  C  G  A  C  G  G  A  T  G  A  G  A  C  C  A  C  C  C  G  C  C  T  C  A  T  T  G  C  C  C  T  G  G  C  C  A  T  G  C  A  G  G  A  T  G  A  G  C  T  G  G  C  G  C  A  G  G  T  G  G  G  C  A  T  T  G  C  C  C  T  C  G  A  C  G  T  G  C  G  C  *  *  *  A  G  C  T  T  C  G  A  G  T  T  C  G  C  C  A  C  G  T  T  C  T  A  T  G  C  G  G  A  T  T  T  G  A  C  T  C  A  C  G  G  C  G  C  G  T  T  T  C  A  G  T  T  G  G  C
ZZ=    6.03  NA=    171201  KO=    171803  NIT= +  NOM=      92
        146147148149150151152153154155156157158159160161162163164165166167168169170171172173174175176177178179180  *  *181182183184185186187188189190191192193194195196197198199200201202203204205206207208209210211  *212213214215216217218219220221222223224225226227228229230231232233234235236237238239240241242243244245246247248249250251252253254255256257258259260261262263264265266267268269270271272273274275276277278279280281282283284285286287288289290291292293294295296297298299300301302303304305306307308309310311312313314315316317318319320321322323324325326327328329330331332333334335336337338339340341342343344345346347348349350351352353354355356357358359360361362363364365366367368369370371372373374375376  *377378379380381382383384385386  *  *  *  *  *  *  *  *  *  *387388389390391392393394395396397398399400401402403404405406407408409410411412413414415416417418419420421422423424425  *426427428429430431432433434435436437438439440441442443444445446447448449450451452453454455456457458459460461462463464465466467468469470471472473  *474475476477478479480481482483484485486487  *  *488489490491492493494495496497498499500501502503504505506507508509510511512513514515516517518519520521522523524525526527528529  *530531532533534535536537538539540541542543544545546547548549550551552553554555556557558559560  *  *  *561562  *  *  *563564565566567568569570571572573574575576577578579580  *  *  *581582583584585586587588589590591592593594595596597598599600601602603604605606607608609610611612613614615616617618619620621622623624625626627628629630631632633634635636637  *638639640641642643644645646647648649650651652653654655656657658659660661662  *663664665  *666667668669670671672673  *  *  *674675676677678679680681682683684685686687688689690691692693  *  *694695696697698699700701702703704705706707708709710711712713714715716717718719720721722723724725726727728729
          A  A  A  C  T  A  C  G  A  T  T  C  C  C  A  G  T  C  T  A  C  A  A  G  C  T  G  A  T  G  C  C  G  C  G  T  A  C  G  G  C  A  T  *  *  *  G  A  A  T  C  G  C  A  C  G  G  G  A  A  T  A  C  T  G  C  G  T  G  C  C  G  T  A  G  C  T  G  C  G  A  T  G  C  A  C  T  A  T  G  A  T  G  C  A  G  A  G  G  A  G  A  A  G  C  G  *  C  G  G  G  C  A  T  G  C  A  T  C  G  G  G  C  T  T  C  C  A  A  T  T  C  G  C  A  G  C  A  C  A  C  T  T  C  C  A  A  A  A  C  A  T  A  G  C  C  A  G  G  A  G  A  A  C  T  T  G  A  G  A  T  G  C  G  C  G  T  C  G  G  A  A  T  T  T  T  G  A  C  A  G  G  C  G  G  C  G  G  C  G  A  T  T  G  C  C  C  C  G  G  A  C  T  G  A  A  T  G  C  A  G  T  G  A  T  T  C  A  T  G  *  *  C  G  G  T  T  G  T  G  A  A  G  A  A  G  G  G  A  A  T  T  C  A  G  C  A  C  T  A  C  G  G  C  G  A  T  G  A  G  T  T  *  C  G  T  C  G  G  C  T  T  T  G  T  G  G  A  A  G  G  C  T  G  G  C  G  C  G  G  C  G  T  G  C  T  C  G  A  C  A  A  C  A  A  C  A  C  C  G  T  G  G  C  G  C  T  G  A  C  G  C  T  G  G  A  G  A  A  G  G  T  G  G  A  C  G  G  C  A  T  T  C  T  C  G  A  T  C  A  G  G  G  C  G  G  C  A  C  C  A  T  T  C  T  G  C  G  C  A  C  C  T  C  G  C  G  C  A  C  C  A  A  C  G  T  G  C  G  C  A  A  G  A  T  C  G  A  G  G  G  C  G  G  C  A  T  T  G  A  G  A  A  G  T  G  C  G  T  C  G  A  G  A  C  C  C  T  C  A  A  G  G  C  C  A  A  T  A  A  G  C  T  C  G  A  T  G  C  G  C  T  G  A  T  C  G  C  G  A  T  T  G  G  C  G  *  *  *  *  G  C  G  A  T  G  *  *  A  T  A  *  C  G  C  *  *  *  A  G  T  C  G  G  T  G  A  C  C  A  A  C  G  C  G  C  T  G  A  T  T  C  A  G  G  C  C  G  G  T  G  T  A  C  C  G  G  G  C  G  T  G  G  G  C  G  T  G  C  C  C  A  A  G  A  C  G  A  T  T  G  A  C  A  A  C  G  A  C  T  T  G  A  A  C  G  G  C  A  C  C  G  A  T  G  C  C  T  G  C  T  T  C  G  G  C  T  T  T  G  A  C  A  C  T  G  C  T  G  T  G  T  C  G  A  T  T  G  C  C
ZZ=    6.03  NA=    674935  KO=    675621  NIT= +  NOM=      93
         77 78 79 80 81 82 83 84 85 86 87 88 89 90 91 92 93 94 95 96 97 98 99100101102103104105106107108109110111112113114115116117118119120121122123124125126127128129130131132133134135136137138139140141142143144145146147148149150151152153154155156157158159160161162163164165166167168169170171172173174175176177178179180181182183184185186187188189190191192193194195196197198199  *200201202203204205206207208209210211212213  *214215216217218219220221  *  *  *  *222223224225226227228229230231232233234235236237238239240241242243244245246247248249250251252253254255256257258259260261262263264265266267268269270271272273274275276277278279280281282283284285286287288  *  *  *  *289290291292293294295296297298299300301302303304305306307308309310311312313314315316317318319320321322323324325326327328329330331332333334335  *  *  *336337338339340341342343344345346347348349350351352353354355356357358359360361362363364365366367368369370371372373374375376377378379380381382383384385386387388389390391392393394395396397398399400401402403404405406407408409410411412413414415416417418419420421422423424425426427428429430431432433434435436437438439440441442443444445446447448449450451452453454455456457458459  *460461462463464465466467468469470471472473474475476477478479480481482483484485486487488489490491492493494495496497498499500501502503504505506507508509510511512513514515516517518519520521522523524525526527528529530531532533534535536537538539540541542543544545546547548549550551552553554555556557558559560561562563564565566567568569570571572573574575576577578579580581582583584585586587588589590591592593594595596597598599600601602603604605606607608609610611612613614615616617618619620621622623624625626627628  *629630631632633634635  *  *636637638639640641642643644645646647648  *649650651652653654655656657658659660661662663664665666667668669670671672673674675676677  *  *678679680681682683684685686687688689690691692693694695696697698699700701702703704705706707708709710711712713714715716717718719720721722723724725726727728729730731732733734735736737738739740741742743744
          C  C  G  C  G  C  G  C  A  T  C  C  A  G  C  A  G  G  T  T  G  A  A  G  A  G  G  T  G  C  G  A  A  C  A  C  T  T  C  A  G  G  C  A  C  A  G  C  T  C  G  T  A  C  G  C  G  C  C  C  A  G  C  A  C  C  G  G  A  A  A  G  C  G  C  C  G  C  A  G  C  G  A  C  T  G  C  A  C  C  A  C  G  T  C  T  T  C  A  C  T  G  G  C  C  G  G  C  A  C  G  C  C  C  G  C  G  C  C  G  T  C  A  T  G  C  A  C  C  A  C  A  C  G  C  T  C  G  T  G  A  A  T  C  T  T  C  T  C  G  T  G  A  C  G  C  T  C  G  G  C  C  T  T  C  T  T  T  T  C  G  G  C  T  T  T  G  G  G  C  G  A  A  A  A  G  C  T  C  T  C  G  T  G  A  A  A  G  T  T  C  G  C  G  A  G  C  A  G  C  G  C  C  T  G  G  C  A  C  T  C  G  G  C  C  T  C  G  T  A  G  A  G  G  C  G  C  A  G  G  T  G  C  T  C  C  C  A  C  A  G  C  T  T  G  C  C  G  A  T  G  T  C  G  G  C  G  G  C  T  T  C  A  A  A  G  T  T  G  T  A  G  A  C  C  G  A  G  A  G  C  T  G  C  A  G  T  T  C  C  T  C  C  T  G  C  A  G  A  C  G  A  A  T  C  T  C  G  C  C  G  T  A  G  G  T  C  A  C  T  T  C  C  C  T  G  C  C  G  T  T  G  C  G  C  G  G  G  T  C  A  C  G  C  G  C  C  C  A  C  A  C  G  A  T  G  T  C  A  T  A  A  A  T  G  G  A  G  T  C  C  A  C  A  T  C  C  T  G  C  A  G  A  A  A  G  G  C  G  C  A  G  A  G  G  C  G  T  T  C  G  A  G  G  C  C  A  T  A  G  G  T  G  A  T  T  T  C  G  C  C  C  G  A  G  A  T  G  G  G  G  T  C  A  A  G  A  T  C  C  A  T  G  C  C  G  C  C  G  C  A  C  T  G  C  T  G  A  A  A  G  T  A  G  G  T  G  A  A  C  T  G  C  G  T  G  A  T  C  T  C  G  A  G  G  C  C  A  T  C  A  A  G  C  A  T  C  A  C  C  T  G  C  C  A  G  C  C  G  A  C  G  C  C  C  C  A  G  G  C  G  C  C  C  C  *  C  T  A  C  G  G  G  C  C  A  C  T  C  C  C  A  G  T  T  G  T  C  C  T  C  T  T  C  A  A  A  C  T  T  G  A  T  G  T  C  G  T  G  C  T  C  G  C  G  C  A  G  G  T  C  A  A  T  G  C  C  G  A  T  G  G  C  T  T  C  G  A  G  G  G  A  C  T  T  C  A  G  G  T  A  C  A  G  G  T  C  C  T  G  A  A  T  G  T  C  G  G  C  C  G  G  T  G  G  C  G  G  C  T  T  C  A  G  A  A  T  G  A  C  C  T  G  C  A  A  C  T  G  C  G  T  G  T  G  C  T  T  G  T  A  G  A  G  G  C  G  G
ZZ=    6.01  NA=    149186  KO=    149873  NIT= +  NOM=      94
         63 64 65 66 67 68 69 70 71 72 73 74 75 76 77 78 79 80 81 82 83 84 85 86 87 88 89 90 91 92 93 94 95 96 97 98 99100101102103104105106107108109110111112113114115116117118119120121122123124125126127128129130131132133134135136137138139140141142143144145146147148149150151152153154155156157158159160161162163164165166167168169170171172173174175176177178179180181182183  *184185186187188189190191192193194195196197198199200201202203204205206207208209210211212213214215216217218  *  *  *  *  *219220221222223224225226227228229230231232233234235236237238239240241242243244245246247248249250251252253254255256257258259260261262263264265266267268269270271272273274275276277278279280281282  *  *283284285286287288289290291292293294295296297298299300301302303304305306307308309310311312313314315316317318319320321322323324325326327328329330331332333334335336337338339340341342343344345  *  *346347348349350351352353354355356357358359360361362363364365366367368369370371372373374375376377378  *379380381382383384385386387388389390391392393394395396397398399400401402403404405406407408409410411412413414415416417418419420421422423424425426427428429430431432433434435436437438439440441442443444445446447448449450451452453454455456457458459460461462463464465466467468469470471472473474475476477478479480481482483484485486487488489490491492493494495496497498499500501502503504505506507508509510511512513514515516517518519520521522523524525526527528529530531532533534535536537538539540541542543544545546547548549550551552553554555556557558559560561562563564565566567568569570571572  *  *573574575576577578579580581582583  *  *584585586587588589590591592593594595596597598599600601602603604605606607608609610611612613614615616617618619620621622623624625626627628629630631632633634635636637638639640641642643644645646647648649650651652653654655656657658659660  *  *661662663664665666667668669670671672673674  *  *  *  *  *  *675676677678679680681682683684685686687688689690691692693694695696697698699700701702703704705706707708709710711712713714715716717718719720721722723724725726727728729730731732733734735736737738739740741742
          C  T  G  C  A  G  C  G  C  G  A  C  C  T  G  G  T  G  C  G  C  G  G  C  A  A  T  C  T  G  C  G  C  G  G  C  G  A  *  G  C  T  T  C  T  T  C  T  G  C  A  A  C  T  G  C  T  C  G  C  G  C  A  T  T  T  T  T  T  C  G  A  G  A  T  T  T  T  C  C  T  G  C  G  T  C  T  G  C  A  G  C  G  C  C  G  T  G  T  C  G  G  *  C  T  G  G  G  G  G  A  T  T  G  G  C  C  T  C  G  G  G  C  A  C  C  G  G  T  C  C  C  T  T  G  C  C  G  T  G  C  C  C  G  T  T  C  T  C  A  G  G  A  A  A  A  A  G  C  C  C  G  A  G  C  G  C  G  G  T  A  A  A  G  G  C  C  G  A  G  T  G  A  A  T  C  G  A  C  T  G  C  G  C  A  A  A  C  T  G  C  T  G  C  T  G  C  T  T  G  C  G  C  A  G  A  T  C  G  G  C  C  T  T  T  G  A  A  C  T  C  G  C  G  T  A  C  A  G  C  A  C  C  A  C  G  A  A  A  A  A  C  G  C  A  A  A  A  A  G  C  A  A  C  G  T  G  A  T  G  A  A  G  T  C  C  G  C  G  T  A  G  G  A  G  A  C  C  A  G  C  C  A  G  C  G  C  T  C  G  T  G  G  T  T  G  G  G  A  T  G  G  C  T  C  T  C  G  T  G  *  G  C  G  C  T  T  G  C  G  C  C  T  C  A  T  G  C  C  G  G  A  A  C  C  T  C  T  T  C  G  G  T  C  G  C  C  G  C  C  T  C  G  G  C  G  C  T  C  T  C  T  T  T  T  G  C  C  T  T  T  C  T  G  C  C  T  T  *  *  T  C  G  C  C  T  T  G  C  T  G  C  C  G  G  C  A  C  C  C  A  A  A  A  A  G  G  A  T  T  C  C  A  G  C  T  T  C  A  C  C  T  C  G  A  T  C  A  T  G  C  G  C  G  G  A  T  T  *  *  *  C  A  T  G  C  C  T  T  C  C  A  G  A  A  T  C  G  A  G  A  T  A  A  C  G  C  C  C  T  C  A  A  T  C  A  C  C  A  T  C  T  C  C  T  T  C  A  C  A  C  G  G  T  G  T  T  C  C  T  C  G  C  G  A  A  T  G  C  G  G  T  G  C  C  G  C  A  G  C  T  T  G  C  C  C  G  C  G  A  T  G  G  G  C  A  A  A  A  A  G  G  C  C  A  G  G  T  T  C  G  C  C  G  C  C  *  *  *  *  *  *  *  G  C  C  A  C  G  C  C  G  T  A  G  A  T  G  G  T  C  G  C  C  A  C  A  A  A  G  G  C  C  A  C  C  G  C  A  A  T  G  C  C  T  C  G  G  C  C  T  A  C  C  T  G  A  T  C  G  A  T  G  T  G  A  T  C  G  A  G  G  T  G  C  T  G  C  A  T  C  A  C  C  T  G  G  A  T  G  A  G  G  C  C  C  A  G  C  A  C  C  G  C  G  C  C  A  A  T  G  A  T  G  C  C  G  A  T  G  G  T  C  G  G  C  G  A  A  A  A  G  C
ZZ=    5.99  NA=    854770  KO=    855337  NIT= +  NOM=      95
        168169170171172173174175176177178179180181182183184185  *  *  *  *186187188189190191192  *  *  *193194195196197198199200201202203204205206207208209210211212213214215216217218219220221  *222223224225226227228229230231232233234235236237238239240241242243244245246247248249250251252253254255256257258  *  *  *259260261262263264265266267268269270271272273274275276277278279280281282283284285286287288289290291292293294295296297298299300301302303304305306307308309310311312313314315316317318319320321322323324325326327328329330331332333334335336337338339340341342343344345346347348349350351352353354355356357358359360361362363364365366367368369370371372373374375376377378379  *380381382383384385386387388389390391392393394395396397398399400401402403404405406407408409410411412413414415416417418419420421422423424425426427428429430431432433434435436437438439440441442443444445446447448449450451452453454455456457458459460461462463464465466467468469470471472473474475476477478479480481482483484485486487488489490491492493494495496497498499500501502503504505506507508509510511512513514515516517518519520521522523524525526  *527528529530531532533534535536537538539  *  *540541542543544545546547548549550551552553554555556557558559560561  *562563  *  *564565566567568569570571572573574575576577578579580581582583584585586587588589590591592593594595596597598599600601602603604605606607608609610611612613614615616617618619620621622623624625626627628629630631632633634635636  *  *  *  *637638639640641642643644645646647648649650651652653654655656657658659660661662663664665666667668669670671672673674675676677678679680681682683684685686687688689690691692693694695696697698699700701702703704705706707708709710711712713714715716717718719720721722723724725726727728729
          T  T  T  C  A  A  T  C  C  *  *  *  *  A  G  G  C  A  T  A  A  G  T  C  T  T  G  G  C  C  A  G  G  C  C  A  T  C  G  C  G  C  A  G  C  T  T  G  A  T  G  G  A  C  G  G  C  T  C  C  C  A  G  C  C  *  C  A  G  G  T  A  C  T  T  C  T  G  G  A  T  G  A  G  G  G  T  G  T  T  G  T  C  G  C  T  G  T  T  G  C  G  G  C  C  A  T  T  G  A  C  C  C  C  C  T  T  G  G  G  A  G  C  A  T  C  G  A  G  C  T  T  A  T  A  A  C  G  G  C  G  C  T  C  A  *  *  A  G  C  T  T  T  A  C  G  C  C  G  C  C  G  A  T  T  T  C  T  T  C  T  G  C  G  A  T  A  T  C  G  A  C  G  A  G  C  T  G  A  T  T  G  A  T  C  G  T  C  A  *  C  A  A  T  T  T  C  G  C  T  C  G  A  A  C  C  G  A  G  A  T  T  G  A  T  G  G  G  T  T  C  G  T  G  A  A  T  C  T  C  G  C  T  C  T  C  C  A  A  A  A  T  A  G  C  C  T  G  C  *  *  G  T  G  C  C  A  T  A  G  G  T  G  C  A  G  T  C  A  T  C  G  A  T  G  T  A  C  A  T  G  A  A  A  C  T  G  *  C  G  C  G  T  C  T  G  A  T  G  G  C  C  G  T  C  G  C  C  C  *  *  C  A  G  A  T  T  T  C  A  A  T  C  T  C  A  T  G  C  T  T  G  C  C  C  G  T  C  A  G  C  T  T  C  G  C  C  T  C  G  A  T  C  A  C  C  T  T  G  C  G  G  C  A  A  A  T  C  G  C  G  G  C  C  G  G  A  G  C  C  T  T  C  T  C  T  C  G  T  C  C  A  C  C  G  T  C  A  T  A  C  G  T  G  C  C  A  A  A  A  G  G  C  C  C  A  T  A  C  A  C  G  T  T  G  T  G  A  T  *  A  G  C  G  C  G  C  C  A  C  G  C  G  G  G  T  G  A  C  C  A  G  G  C  C  A  A  A  G  T  C  C  T  C  T  T  C  A  A  A  G  T  G  G  C  G  G  C  A  C  A  T  G  C  G  C  T  C  G  C  T  G  A  A  G  A  *  G  C  T  T  C  T  C  C  C  A  G  C  C  A  T  A  A  C  C  A  T  C  T  T  C  C  G  G  C  A  G  G  G  C  G  G  G  G  T  *  A  A  G  C  A  T  C  C  T  C  T  T  C  C  T  T  C  A  G  C  G  G  A  A  C  C  A  C  G  T  T  G  G  C  G  C  T
ZZ=    6.00  NA=    446520  KO=    447153  NIT= +  NOM=      96
         71 72 73 74 75 76 77 78 79 80 81 82 83 84 85 86 87 88 89 90 91 92 93 94 95 96 97 98 99100101102103104105106107108109110111112113114115116117118119120121122123124125126127128129130131132133134135136137138139140141142143144145146147148149150151152153  *154155156157158159160161162163164165  *  *  *166167168169170171172173174175176177178179180181182183184185186187188189190191192193194195  *196197198199200201202203204205206207208209210211212213214215216217218219  *  *  *220221222  *  *223224225226227228229230231232233234235236237238239240241242243244245246247248249250251252253254255256257258259260261262263264265266267268269270271272273274275276277278279280281282283284285286287288289290291292293294295296297298299300301302303304305306307308309310311312313314315316317318319320321322323324325326327328329330331332333334335336337338339340341342343344345346347348349350351352353354355356357358359360361362363364365366367368369370371372  *  *  *373374375376377378379380381382383384385386387388389390391392393394395396397398399400  *401402403404405406407408409410411412413414415416417418419420421422423424425426427428429430431432433434435436437438439440441442443444445446447448449450451452453454455456457458459460461462  *  *  *463464465466467468469470471472473474475476477478479480481482483484485486487488489490491492493494495496497498499500501502503504505506507508509510511512513514515516517518519520521522523524525526527528529530531532533534535536537538539540541542543544545546547548549550551552553554555556557558559560561562563564565566567568569570571572573574575576577578  *579580581582583584585586587588589590591592593594595596597598599600601602603604605606607608609610611  *  *  *  *612613614615616617618619620621622623624625626627628629  *  *  *  *  *  *630631632633634635  *636637638639640641642643644  *  *  *  *645646647  *  *  *  *  *648649650651652653654655656657658659  *  *  *  *660661662663664665666667668669670671672673674675
          C  C  T  C  T  T  C  G  G  C  G  A  C  C  G  C  T  A  C  T  A  T  C  C  *  G  C  A  G  G  T  C  G  G  C  C  C  G  C  T  G  C  A  G  A  T  G  C  T  G  G  A  C  *  *  T  C  G  C  C  C  T  G  G  G  C  G  T  C  C  A  G  T  G  G  C  A  A  T  C  C  G  G  T  C  C  C  G  G  A  A  G  A  G  A  A  G  T  T  C  C  T  G  G  T  G  A  T  G  T  C  G  T  A  C  C  G  C  A  T  G  C  G  C  G  G  G  C  G  C  A  G  C  C  G  G  A  T  C  G  G  T  C  A  G  C  C  G  C  T  G  T  T  G  A  A  G  G  C  G  A  T  C  T  T  C  T  G  G  C  C  G  A  G  C  T  G  G  T  T  C  A  A  A  C  G  C  A  A  C  G  T  G  C  A  G  C  G  A  C  T  C  T  G  G  C  T  G  C  A  G  T  T  C  G  C  C  G  A  G  A  A  G  G  G  G  C  *  *  *  *  C  C  G  G  C  A  C  G  G  C  C  G  T  G  G  T  G  C  G  C  T  A  C  A  A  C  G  A  C  G  C  G  A  A  C  A  A  T  G  C  C  G  A  G  G  A  G  C  G  G  C  A  G  A  A  C  G  C  G  *  G  T  C  A  A  C  A  T  C  G  C  G  C  A  G  G  C  C  A  T  C  G  T  G  G  A  C  G  G  C  A  C  G  G  C  C  A  T  C  G  C  A  G  T  G  C  C  C  G  C  C  A  A  T  T  T  C  G  A  T  T  A  T  G  A  C  C  A  G  G  A  G  C  T  G  C  T  C  A  A  G  A  T  T  G  C  G  C  G  C  T  C  G  C  A  G  G  A  T  C  C  G  G  C  G  G  T  C  T  A  C  G  A  G  C  A  T  T  T  C  T  T  T  C  A  G  G  C  G  A  T  G  C  A  G  T  A  C  T  C  G  A  T  C  G  T  A  C  G  C  C  G  C  G  T  G  C  T  G  G  G  C  G  A  G  A  C  G  C  T  G  A  C  G  A  G  C  T  T  T  G  G  C  A  *  A  T  G  *  *  *  A  A  G  G  T  G  G  A  A  C  G  G  G  A  T  C  A  A  *  A  G  G  C  G  C  T  C  G  G  C  A  C  T  A  C  G  C  A  T  G  C  A  G  A  C  A  C  G  C  T  C  G  A  G  A  A  A  C  G  C  A  G  C  G  T  C  G  A  A  C  T  T  T  G  C  C  G  T  G  C  G  C  T  T  G  A  G  T  C  G  A  T  G  A  T  C  A  A  C  C  G  G  C  A  G  C  T  T  G  T  G  C  G  C  C  G  G  C  T  C  G  T  G  C  T  C  T  G  G  A  A  C  T  T  C  G  G  G  C  C  C  G  A  T  G  C  G  C  C  G  A  T  G  C  C  A  A  A  A  T  G  G  T  C  G
ZZ=    5.92  NA=    871348  KO=    872017  NIT= +  NOM=      97
[truncated: 15,135,967 more chars]
